# Supplementary material for: The role of oxygen-vacancy in bifunctional indium oxyhydroxide catalysts for electrochemical coupling of biomass valorization with CO2 conversion
Source: Nat Commun. 2023 Apr 11;14:2040. doi: 10.1038/s41467-023-37679-3 (PMC10090200; doi:10.1038/s41467-023-37679-3)
Supplement: Supplementary file 3 — Dataset 1-3 [file 41467_2023_37679_MOESM3_ESM.zip]

Archive with 3 entries (3 files):
- Supplementary Data/Dataset 1 INCAR
- Supplementary Data/Dataset 2 InOOH-CONTCAR
- Supplementary Data/Dataset 3 InOOH-Ov-CONTCAR
