# Supplementary material for: The role of oxygen-vacancy in bifunctional indium oxyhydroxide catalysts for electrochemical coupling of biomass valorization with CO2 conversion
Source: Nat Commun. 2023 Apr 11;14:2040. doi: 10.1038/s41467-023-37679-3 (PMC10090200; doi:10.1038/s41467-023-37679-3)
Supplement: Supplementary file 3 — Dataset 1-3 [file 41467_2023_37679_MOESM3_ESM.zip › Supplementary Data/Dataset 1 INCAR]

Electronic relaxation:
ENCUT   = 400.0      
ALGO    = FAST      
IALGO = 48      
EDIFF   = 1E-4      
AMIX    = 0.05      
BMIX    = 0.0010    
AMIX_MAG    = 0.20
BMIX_MAG    = 0.0010

Calculation mode:
PREC    = Accurate  
ISPIN   = 2         
LMAXMIX = 4         
ADDGRID = .TRUE.    
LASPH   = .TRUE.    
ISYM    = 0         
LREAL = AUTO

Integration over the Brillouin zone (BZ):
ISMEAR  = 0         
SIGMA   = 0.20        

Ionic relaxation:
NSW     = 100   
EDIFFG  = -0.05     
IBRION  = 2              
POTIM   = 0.10        

DOS calculation:
LORBIT  = 11        

VDW: 
IVDW = 12

#Solvent effect VASPSol
LSOL = .TRUE.         # default water and permittivity of 78.4
