# Supplementary material for: The role of oxygen-vacancy in bifunctional indium oxyhydroxide catalysts for electrochemical coupling of biomass valorization with CO2 conversion
Source: Nat Commun. 2023 Apr 11;14:2040. doi: 10.1038/s41467-023-37679-3 (PMC10090200; doi:10.1038/s41467-023-37679-3)
Supplement: Supplementary file 3 — Dataset 1-3 [file 41467_2023_37679_MOESM3_ESM.zip › Supplementary Data/Dataset 2 InOOH-CONTCAR]

InOOH:                             
   1.0000000000000000     
    10.6414399998541267   -0.0000557184495460    0.0000000000000000
     0.0000000000000000   11.2924799999999994    0.0000000000000000
     0.0000000000000000    0.0000000000000000   26.9169000000000018
   H    O    In
    40    80    40
Selective dynamics
Direct
  0.8988655449999996  0.0494313700000006  0.0078261999999967   F   F   F
  0.3988655449999996  0.0494313700000006  0.0078261999999967   F   F   F
  0.3988655449999996  0.5494313700000006  0.0078261999999967   F   F   F
  0.8988655449999996  0.5494313700000006  0.0078261999999967   F   F   F
  0.6783283649999987  0.7989437100000032  0.0092975600000003   F   F   F
  0.1783283649999987  0.7989437100000032  0.0092975600000003   F   F   F
  0.1783283649999987  0.2989437100000032  0.0092975600000003   F   F   F
  0.6783283649999987  0.2989437100000032  0.0092975600000003   F   F   F
  0.9066716649999975  0.2125100800000013  0.1210857499999989   F   F   F
  0.4066716649999975  0.7125100800000013  0.1210857499999989   F   F   F
  0.9066716649999975  0.7125100800000013  0.1210857499999989   F   F   F
  0.4066716649999975  0.2125100800000013  0.1210857499999989   F   F   F
  0.6575367299999968  0.4449898749999974  0.1256602999999998   F   F   F
  0.1575367299999968  0.9449898749999974  0.1256602999999998   F   F   F
  0.1575367299999968  0.4449898749999974  0.1256602999999998   F   F   F
  0.6575367299999968  0.9449898749999974  0.1256602999999998   F   F   F
  0.9041922999999983  0.8890017100000023  0.2179113500000014   F   F   F
  0.9041922999999983  0.3890017100000023  0.2179113500000014   F   F   F
  0.4041922999999983  0.8890017100000023  0.2179113500000014   F   F   F
  0.4041922999999983  0.3890017100000023  0.2179113500000014   F   F   F
  0.6541931249999990  0.6141675800000002  0.2248257099999975   F   F   F
  0.1541931249999990  0.1141675800000002  0.2248257099999975   F   F   F
  0.1541931249999990  0.6141675800000002  0.2248257099999975   F   F   F
  0.6541931249999990  0.1141675800000002  0.2248257099999975   F   F   F
  0.9075744128633096  0.5582576066265964  0.3171071158325948   T   T   T
  0.4075744083962633  0.0582576077802253  0.3171071151749789   T   T   T
  0.9075744118025737  0.0582576081194733  0.3171071153184919   T   T   T
  0.4075744099592784  0.5582576056744124  0.3171071153405574   T   T   T
  0.1566263929538314  0.2906687589214869  0.3216275562992974   T   T   T
  0.1566263903695210  0.7906687564753262  0.3216275582752548   T   T   T
  0.6566263865722315  0.2906687573902998  0.3216275576348028   T   T   T
  0.6566263884125267  0.7906687556648370  0.3216275580453354   T   T   T
  0.4282023903840351  0.7041485757181063  0.4332781537947873   T   T   T
  0.4282024021718144  0.2041485782849664  0.4332781605677160   T   T   T
  0.9282023841858326  0.2041485862269649  0.4332781581027025   T   T   T
  0.9282023700011199  0.7041485921560219  0.4332781548656138   T   T   T
  0.6492004627383776  0.4537051756507780  0.4347596116250735   T   T   T
  0.1492004769407823  0.9537051830616831  0.4347596124116878   T   T   T
  0.1492005021184053  0.4537052059833597  0.4347596055752700   T   T   T
  0.6492004751837812  0.9537051815830582  0.4347596121606844   T   T   T
  0.3383441650000023  0.6110732300000024  0.9944498400000015   F   F   F
  0.8383441650000023  0.1110732300000024  0.9944498400000015   F   F   F
  0.8383441650000023  0.6110732300000024  0.9944498400000015   F   F   F
  0.3383441650000023  0.1110732300000024  0.9944498400000015   F   F   F
  0.7389555000000030  0.3601610349999973  0.9954925199999991   F   F   F
  0.7389555000000030  0.8601610349999973  0.9954925199999991   F   F   F
  0.2389555000000030  0.8601610349999973  0.9954925199999991   F   F   F
  0.2389555000000030  0.3601610349999973  0.9954925199999991   F   F   F
  0.9833844500000026  0.9511340899999965  0.0394861799999973   F   F   F
  0.4833844500000026  0.4511340899999965  0.0394861799999973   F   F   F
  0.9833844500000026  0.4511340899999965  0.0394861799999973   F   F   F
  0.4833844500000026  0.9511340899999965  0.0394861799999973   F   F   F
  0.0937608500000024  0.2011795849999984  0.0407022500000025   F   F   F
  0.5937608500000024  0.7011795849999984  0.0407022500000025   F   F   F
  0.5937608500000024  0.2011795849999984  0.0407022500000025   F   F   F
  0.0937608500000024  0.7011795849999984  0.0407022500000025   F   F   F
  0.7314111000000025  0.5273810750000010  0.1007103800000024   F   F   F
  0.7314111000000025  0.0273810750000010  0.1007103800000024   F   F   F
  0.2314111000000025  0.0273810750000010  0.1007103800000024   F   F   F
  0.2314111000000025  0.5273810750000010  0.1007103800000024   F   F   F
  0.3456249050000011  0.2793550999999965  0.1011025500000002   F   F   F
  0.3456249050000011  0.7793550999999965  0.1011025500000002   F   F   F
  0.8456249050000011  0.7793550999999965  0.1011025500000002   F   F   F
  0.8456249050000011  0.2793550999999965  0.1011025500000002   F   F   F
  0.4779717449999978  0.6338566949999986  0.1430924100000013   F   F   F
  0.4779717449999978  0.1338566949999986  0.1430924100000013   F   F   F
  0.9779717449999978  0.1338566949999986  0.1430924100000013   F   F   F
  0.9779717449999978  0.6338566949999986  0.1430924100000013   F   F   F
  0.0957237599999985  0.8822442299999977  0.1436402599999980   F   F   F
  0.0957237599999985  0.3822442299999977  0.1436402599999980   F   F   F
  0.5957237599999985  0.8822442299999977  0.1436402599999980   F   F   F
  0.5957237599999985  0.3822442299999977  0.1436402599999980   F   F   F
  0.2274856949999986  0.1990360949999967  0.1980663100000015   F   F   F
  0.7274856949999986  0.6990360949999967  0.1980663100000015   F   F   F
  0.2274856949999986  0.6990360949999967  0.1980663100000015   F   F   F
  0.7274856949999986  0.1990360949999967  0.1980663100000015   F   F   F
  0.3463243200000008  0.9512239949999994  0.1982994500000004   F   F   F
  0.8463243200000008  0.9512239949999994  0.1982994500000004   F   F   F
  0.3463243200000008  0.4512239949999994  0.1982994500000004   F   F   F
  0.8463243200000008  0.4512239949999994  0.1982994500000004   F   F   F
  0.5963687500000034  0.0519448650000029  0.2444233000000011   F   F   F
  0.5963687500000034  0.5519448650000029  0.2444233000000011   F   F   F
  0.0963687500000034  0.5519448650000029  0.2444233000000011   F   F   F
  0.0963687500000034  0.0519448650000029  0.2444233000000011   F   F   F
  0.4774917250000001  0.8041135400000030  0.2446882500000029   F   F   F
  0.4774917250000001  0.3041135400000030  0.2446882500000029   F   F   F
  0.9774917250000001  0.3041135400000030  0.2446882500000029   F   F   F
  0.9774917250000001  0.8041135400000030  0.2446882500000029   F   F   F
  0.8457284124723250  0.6209652436229569  0.2990877004513727   T   T   T
  0.3457284194426720  0.1209652405268101  0.2990877009861270   T   T   T
  0.8457284232786484  0.1209652389893008  0.2990876988892541   T   T   T
  0.3457284266446431  0.6209652301304924  0.2990876985040024   T   T   T
  0.2279488556738220  0.3692983331296592  0.2996717661249599   T   T   T
  0.7279488608041996  0.3692983221856732  0.2996717701258310   T   T   T
  0.2279488673827303  0.8692983204670457  0.2996717691422641   T   T   T
  0.7279488661063716  0.8692983268240496  0.2996717686788602   T   T   T
  0.0955502026559427  0.2238382384622749  0.3416723738196434   T   T   T
  0.0955501891772311  0.7238382382083278  0.3416723751763195   T   T   T
  0.5955501848388041  0.7238382316607480  0.3416723749361276   T   T   T
  0.5955501769835916  0.2238382247887556  0.3416723789650725   T   T   T
  0.4815304566616267  0.9757334235931816  0.3420980074717870   T   T   T
  0.9815304451289422  0.4757334371893202  0.3420980004024297   T   T   T
  0.9815304684980376  0.9757334294947878  0.3420979930644423   T   T   T
  0.4815304596503113  0.4757334132056317  0.3420980014025934   T   T   T
  0.8442987211540909  0.8016929117907906  0.4019009116430601   T   T   T
  0.8442987378930055  0.3016928984460327  0.4019009118055533   T   T   T
  0.3442987092301750  0.3016929025666452  0.4019009054775755   T   T   T
  0.3442987590425233  0.8016928746407980  0.4019009136781476   T   T   T
  0.7329733749879984  0.0517787577885702  0.4030792087522312   T   T   T
  0.2329734008539005  0.0517787658454475  0.4030791912862810   T   T   T
  0.2329733815464347  0.5517787666467744  0.4030791944249221   T   T   T
  0.7329733480617279  0.5517787392735071  0.4030792197888188   T   T   T
  0.9891665464010498  0.6434670067637597  0.4474446574128000   T   T   T
  0.4891665565736184  0.6434669810763840  0.4474446573445824   T   T   T
  0.9891665800292867  0.1434670064991420  0.4474446585566292   T   T   T
  0.4891665819081391  0.1434670011332498  0.4474446655192455   T   T   T
  0.5882828327181876  0.3925804786235219  0.4484814880666269   T   T   T
  0.0882828665727066  0.8925804751269952  0.4484814905453579   T   T   T
  0.0882828810665702  0.3925804953437911  0.4484814856814811   T   T   T
  0.5882828616588187  0.8925804690902337  0.4484814870720563   T   T   T
  0.4103257900000017  0.2752460600000006  0.0242957999999973   F   F   F
  0.9103257900000017  0.2752460600000006  0.0242957999999973   F   F   F
  0.4103257900000017  0.7752460600000006  0.0242957999999973   F   F   F
  0.9103257900000017  0.7752460600000006  0.0242957999999973   F   F   F
  0.6683137400000021  0.5256163450000031  0.0248908499999985   F   F   F
  0.6683137400000021  0.0256163450000031  0.0248908499999985   F   F   F
  0.1683137400000021  0.5256163450000031  0.0248908499999985   F   F   F
  0.1683137400000021  0.0256163450000031  0.0248908499999985   F   F   F
  0.9157210150000026  0.4599787650000025  0.1183452499999973   F   F   F
  0.4157210150000026  0.9599787650000025  0.1183452499999973   F   F   F
  0.9157210150000026  0.9599787650000025  0.1183452499999973   F   F   F
  0.4157210150000026  0.4599787650000025  0.1183452499999973   F   F   F
  0.6604780449999978  0.2026475050000016  0.1205276499999997   F   F   F
  0.1604780449999978  0.7026475050000016  0.1205276499999997   F   F   F
  0.6604780449999978  0.7026475050000016  0.1205276499999997   F   F   F
  0.1604780449999978  0.2026475050000016  0.1205276499999997   F   F   F
  0.9115911250000011  0.6318806049999992  0.2201833900000025   F   F   F
  0.4115911250000011  0.6318806049999992  0.2201833900000025   F   F   F
  0.9115911250000011  0.1318806049999992  0.2201833900000025   F   F   F
  0.4115911250000011  0.1318806049999992  0.2201833900000025   F   F   F
  0.6615726850000030  0.8712886249999983  0.2225874599999997   F   F   F
  0.1615726850000030  0.3712886249999983  0.2225874599999997   F   F   F
  0.6615726850000030  0.3712886249999983  0.2225874599999997   F   F   F
  0.1615726850000030  0.8712886249999983  0.2225874599999997   F   F   F
  0.9103957779654260  0.8005066036578632  0.3222399969803457   T   T   T
  0.4103957805467661  0.8005066002079441  0.3222400005725345   T   T   T
  0.9103957798544645  0.3005066058033556  0.3222400005971802   T   T   T
  0.4103957759083346  0.3005066080214355  0.3222399987043018   T   T   T
  0.1657176031660492  0.0430627422702969  0.3243438717479797   T   T   T
  0.6657175924602615  0.5430627391304476  0.3243438704763136   T   T   T
  0.1657175938452974  0.5430627391037632  0.3243438709055428   T   T   T
  0.6657175929268048  0.0430627401699968  0.3243438708969942   T   T   T
  0.9172477737539464  0.4774714619594188  0.4177976289567592   T   T   T
  0.9172477749963939  0.9774714623742192  0.4177976260979427   T   T   T
  0.4172477741321889  0.9774714707300174  0.4177976305906214   T   T   T
  0.4172477774267145  0.4774714750999510  0.4177976258084770   T   T   T
  0.1614828559875824  0.2277754065224475  0.4184529523444039   T   T   T
  0.1614828577904951  0.7277753982532403  0.4184529532779438   T   T   T
  0.6614828552766147  0.2277753999415846  0.4184529558605792   T   T   T
  0.6614828620080536  0.7277754010313601  0.4184529511036098   T   T   T

  0.00000000E+00  0.00000000E+00  0.00000000E+00
  0.00000000E+00  0.00000000E+00  0.00000000E+00
  0.00000000E+00  0.00000000E+00  0.00000000E+00
  0.00000000E+00  0.00000000E+00  0.00000000E+00
  0.00000000E+00  0.00000000E+00  0.00000000E+00
  0.00000000E+00  0.00000000E+00  0.00000000E+00
  0.00000000E+00  0.00000000E+00  0.00000000E+00
  0.00000000E+00  0.00000000E+00  0.00000000E+00
  0.00000000E+00  0.00000000E+00  0.00000000E+00
  0.00000000E+00  0.00000000E+00  0.00000000E+00
  0.00000000E+00  0.00000000E+00  0.00000000E+00
  0.00000000E+00  0.00000000E+00  0.00000000E+00
  0.00000000E+00  0.00000000E+00  0.00000000E+00
  0.00000000E+00  0.00000000E+00  0.00000000E+00
  0.00000000E+00  0.00000000E+00  0.00000000E+00
  0.00000000E+00  0.00000000E+00  0.00000000E+00
  0.00000000E+00  0.00000000E+00  0.00000000E+00
  0.00000000E+00  0.00000000E+00  0.00000000E+00
  0.00000000E+00  0.00000000E+00  0.00000000E+00
  0.00000000E+00  0.00000000E+00  0.00000000E+00
  0.00000000E+00  0.00000000E+00  0.00000000E+00
  0.00000000E+00  0.00000000E+00  0.00000000E+00
  0.00000000E+00  0.00000000E+00  0.00000000E+00
  0.00000000E+00  0.00000000E+00  0.00000000E+00
  0.00000000E+00  0.00000000E+00  0.00000000E+00
  0.00000000E+00  0.00000000E+00  0.00000000E+00
  0.00000000E+00  0.00000000E+00  0.00000000E+00
  0.00000000E+00  0.00000000E+00  0.00000000E+00
  0.00000000E+00  0.00000000E+00  0.00000000E+00
  0.00000000E+00  0.00000000E+00  0.00000000E+00
  0.00000000E+00  0.00000000E+00  0.00000000E+00
  0.00000000E+00  0.00000000E+00  0.00000000E+00
  0.00000000E+00  0.00000000E+00  0.00000000E+00
  0.00000000E+00  0.00000000E+00  0.00000000E+00
  0.00000000E+00  0.00000000E+00  0.00000000E+00
  0.00000000E+00  0.00000000E+00  0.00000000E+00
  0.00000000E+00  0.00000000E+00  0.00000000E+00
  0.00000000E+00  0.00000000E+00  0.00000000E+00
  0.00000000E+00  0.00000000E+00  0.00000000E+00
  0.00000000E+00  0.00000000E+00  0.00000000E+00
  0.00000000E+00  0.00000000E+00  0.00000000E+00
  0.00000000E+00  0.00000000E+00  0.00000000E+00
  0.00000000E+00  0.00000000E+00  0.00000000E+00
  0.00000000E+00  0.00000000E+00  0.00000000E+00
  0.00000000E+00  0.00000000E+00  0.00000000E+00
  0.00000000E+00  0.00000000E+00  0.00000000E+00
  0.00000000E+00  0.00000000E+00  0.00000000E+00
  0.00000000E+00  0.00000000E+00  0.00000000E+00
  0.00000000E+00  0.00000000E+00  0.00000000E+00
  0.00000000E+00  0.00000000E+00  0.00000000E+00
  0.00000000E+00  0.00000000E+00  0.00000000E+00
  0.00000000E+00  0.00000000E+00  0.00000000E+00
  0.00000000E+00  0.00000000E+00  0.00000000E+00
  0.00000000E+00  0.00000000E+00  0.00000000E+00
  0.00000000E+00  0.00000000E+00  0.00000000E+00
  0.00000000E+00  0.00000000E+00  0.00000000E+00
  0.00000000E+00  0.00000000E+00  0.00000000E+00
  0.00000000E+00  0.00000000E+00  0.00000000E+00
  0.00000000E+00  0.00000000E+00  0.00000000E+00
  0.00000000E+00  0.00000000E+00  0.00000000E+00
  0.00000000E+00  0.00000000E+00  0.00000000E+00
  0.00000000E+00  0.00000000E+00  0.00000000E+00
  0.00000000E+00  0.00000000E+00  0.00000000E+00
  0.00000000E+00  0.00000000E+00  0.00000000E+00
  0.00000000E+00  0.00000000E+00  0.00000000E+00
  0.00000000E+00  0.00000000E+00  0.00000000E+00
  0.00000000E+00  0.00000000E+00  0.00000000E+00
  0.00000000E+00  0.00000000E+00  0.00000000E+00
  0.00000000E+00  0.00000000E+00  0.00000000E+00
  0.00000000E+00  0.00000000E+00  0.00000000E+00
  0.00000000E+00  0.00000000E+00  0.00000000E+00
  0.00000000E+00  0.00000000E+00  0.00000000E+00
  0.00000000E+00  0.00000000E+00  0.00000000E+00
  0.00000000E+00  0.00000000E+00  0.00000000E+00
  0.00000000E+00  0.00000000E+00  0.00000000E+00
  0.00000000E+00  0.00000000E+00  0.00000000E+00
  0.00000000E+00  0.00000000E+00  0.00000000E+00
  0.00000000E+00  0.00000000E+00  0.00000000E+00
  0.00000000E+00  0.00000000E+00  0.00000000E+00
  0.00000000E+00  0.00000000E+00  0.00000000E+00
  0.00000000E+00  0.00000000E+00  0.00000000E+00
  0.00000000E+00  0.00000000E+00  0.00000000E+00
  0.00000000E+00  0.00000000E+00  0.00000000E+00
  0.00000000E+00  0.00000000E+00  0.00000000E+00
  0.00000000E+00  0.00000000E+00  0.00000000E+00
  0.00000000E+00  0.00000000E+00  0.00000000E+00
  0.00000000E+00  0.00000000E+00  0.00000000E+00
  0.00000000E+00  0.00000000E+00  0.00000000E+00
  0.00000000E+00  0.00000000E+00  0.00000000E+00
  0.00000000E+00  0.00000000E+00  0.00000000E+00
  0.00000000E+00  0.00000000E+00  0.00000000E+00
  0.00000000E+00  0.00000000E+00  0.00000000E+00
  0.00000000E+00  0.00000000E+00  0.00000000E+00
  0.00000000E+00  0.00000000E+00  0.00000000E+00
  0.00000000E+00  0.00000000E+00  0.00000000E+00
  0.00000000E+00  0.00000000E+00  0.00000000E+00
  0.00000000E+00  0.00000000E+00  0.00000000E+00
  0.00000000E+00  0.00000000E+00  0.00000000E+00
  0.00000000E+00  0.00000000E+00  0.00000000E+00
  0.00000000E+00  0.00000000E+00  0.00000000E+00
  0.00000000E+00  0.00000000E+00  0.00000000E+00
  0.00000000E+00  0.00000000E+00  0.00000000E+00
  0.00000000E+00  0.00000000E+00  0.00000000E+00
  0.00000000E+00  0.00000000E+00  0.00000000E+00
  0.00000000E+00  0.00000000E+00  0.00000000E+00
  0.00000000E+00  0.00000000E+00  0.00000000E+00
  0.00000000E+00  0.00000000E+00  0.00000000E+00
  0.00000000E+00  0.00000000E+00  0.00000000E+00
  0.00000000E+00  0.00000000E+00  0.00000000E+00
  0.00000000E+00  0.00000000E+00  0.00000000E+00
  0.00000000E+00  0.00000000E+00  0.00000000E+00
  0.00000000E+00  0.00000000E+00  0.00000000E+00
  0.00000000E+00  0.00000000E+00  0.00000000E+00
  0.00000000E+00  0.00000000E+00  0.00000000E+00
  0.00000000E+00  0.00000000E+00  0.00000000E+00
  0.00000000E+00  0.00000000E+00  0.00000000E+00
  0.00000000E+00  0.00000000E+00  0.00000000E+00
  0.00000000E+00  0.00000000E+00  0.00000000E+00
  0.00000000E+00  0.00000000E+00  0.00000000E+00
  0.00000000E+00  0.00000000E+00  0.00000000E+00
  0.00000000E+00  0.00000000E+00  0.00000000E+00
  0.00000000E+00  0.00000000E+00  0.00000000E+00
  0.00000000E+00  0.00000000E+00  0.00000000E+00
  0.00000000E+00  0.00000000E+00  0.00000000E+00
  0.00000000E+00  0.00000000E+00  0.00000000E+00
  0.00000000E+00  0.00000000E+00  0.00000000E+00
  0.00000000E+00  0.00000000E+00  0.00000000E+00
  0.00000000E+00  0.00000000E+00  0.00000000E+00
  0.00000000E+00  0.00000000E+00  0.00000000E+00
  0.00000000E+00  0.00000000E+00  0.00000000E+00
  0.00000000E+00  0.00000000E+00  0.00000000E+00
  0.00000000E+00  0.00000000E+00  0.00000000E+00
  0.00000000E+00  0.00000000E+00  0.00000000E+00
  0.00000000E+00  0.00000000E+00  0.00000000E+00
  0.00000000E+00  0.00000000E+00  0.00000000E+00
  0.00000000E+00  0.00000000E+00  0.00000000E+00
  0.00000000E+00  0.00000000E+00  0.00000000E+00
  0.00000000E+00  0.00000000E+00  0.00000000E+00
  0.00000000E+00  0.00000000E+00  0.00000000E+00
  0.00000000E+00  0.00000000E+00  0.00000000E+00
  0.00000000E+00  0.00000000E+00  0.00000000E+00
  0.00000000E+00  0.00000000E+00  0.00000000E+00
  0.00000000E+00  0.00000000E+00  0.00000000E+00
  0.00000000E+00  0.00000000E+00  0.00000000E+00
  0.00000000E+00  0.00000000E+00  0.00000000E+00
  0.00000000E+00  0.00000000E+00  0.00000000E+00
  0.00000000E+00  0.00000000E+00  0.00000000E+00
  0.00000000E+00  0.00000000E+00  0.00000000E+00
  0.00000000E+00  0.00000000E+00  0.00000000E+00
  0.00000000E+00  0.00000000E+00  0.00000000E+00
  0.00000000E+00  0.00000000E+00  0.00000000E+00
  0.00000000E+00  0.00000000E+00  0.00000000E+00
  0.00000000E+00  0.00000000E+00  0.00000000E+00
  0.00000000E+00  0.00000000E+00  0.00000000E+00
  0.00000000E+00  0.00000000E+00  0.00000000E+00
  0.00000000E+00  0.00000000E+00  0.00000000E+00
  0.00000000E+00  0.00000000E+00  0.00000000E+00
  0.00000000E+00  0.00000000E+00  0.00000000E+00
  0.00000000E+00  0.00000000E+00  0.00000000E+00
  0.00000000E+00  0.00000000E+00  0.00000000E+00
