# Supplementary material for: The role of oxygen-vacancy in bifunctional indium oxyhydroxide catalysts for electrochemical coupling of biomass valorization with CO2 conversion
Source: Nat Commun. 2023 Apr 11;14:2040. doi: 10.1038/s41467-023-37679-3 (PMC10090200; doi:10.1038/s41467-023-37679-3)
Supplement: Supplementary file 3 — Dataset 1-3 [file 41467_2023_37679_MOESM3_ESM.zip › Supplementary Data/Dataset 3 InOOH-Ov-CONTCAR]

InOOH-Ov:                             
   1.0000000000000000     
    10.6414399998541267   -0.0000557184495460    0.0000000000000000
     0.0000000000000000   11.2924799999999994    0.0000000000000000
     0.0000000000000000    0.0000000000000000   26.9169000000000018
   H    O    In
    40    79    40
Selective dynamics
Direct
  0.8988655449999996  0.0494313700000006  0.0078261999999967   F   F   F
  0.3988655449999996  0.0494313700000006  0.0078261999999967   F   F   F
  0.3988655449999996  0.5494313700000006  0.0078261999999967   F   F   F
  0.8988655449999996  0.5494313700000006  0.0078261999999967   F   F   F
  0.6783283649999987  0.7989437100000032  0.0092975600000003   F   F   F
  0.1783283649999987  0.7989437100000032  0.0092975600000003   F   F   F
  0.1783283649999987  0.2989437100000032  0.0092975600000003   F   F   F
  0.6783283649999987  0.2989437100000032  0.0092975600000003   F   F   F
  0.9066716649999975  0.2125100800000013  0.1210857499999989   F   F   F
  0.4066716649999975  0.7125100800000013  0.1210857499999989   F   F   F
  0.9066716649999975  0.7125100800000013  0.1210857499999989   F   F   F
  0.4066716649999975  0.2125100800000013  0.1210857499999989   F   F   F
  0.6575367299999968  0.4449898749999974  0.1256602999999998   F   F   F
  0.1575367299999968  0.9449898749999974  0.1256602999999998   F   F   F
  0.1575367299999968  0.4449898749999974  0.1256602999999998   F   F   F
  0.6575367299999968  0.9449898749999974  0.1256602999999998   F   F   F
  0.9041922999999983  0.8890017100000023  0.2179113500000014   F   F   F
  0.9041922999999983  0.3890017100000023  0.2179113500000014   F   F   F
  0.4041922999999983  0.8890017100000023  0.2179113500000014   F   F   F
  0.4041922999999983  0.3890017100000023  0.2179113500000014   F   F   F
  0.6541931249999990  0.6141675800000002  0.2248257099999975   F   F   F
  0.1541931249999990  0.1141675800000002  0.2248257099999975   F   F   F
  0.1541931249999990  0.6141675800000002  0.2248257099999975   F   F   F
  0.6541931249999990  0.1141675800000002  0.2248257099999975   F   F   F
  0.9083303254912396  0.5578007973834385  0.3183668782579429   T   T   T
  0.4065768795029947  0.0576916560552311  0.3174480104375834   T   T   T
  0.9058619302124331  0.0584964073664831  0.3171656977806442   T   T   T
  0.4080299975619560  0.5586207494034530  0.3177767330123958   T   T   T
  0.1547842771293105  0.2885393527872263  0.3228206743771571   T   T   T
  0.1650008598744834  0.7962310755871159  0.3204214227489255   T   T   T
  0.6536947782376490  0.2899260376984908  0.3238986495199076   T   T   T
  0.6708034050585916  0.8054858972678962  0.3185521973284266   T   T   T
  0.4328885183821138  0.6970601828738372  0.4363422869055672   T   T   T
  0.4250845742898606  0.2009203832376003  0.4347772933467217   T   T   T
  0.9280361973367312  0.2024350137455768  0.4340914987530284   T   T   T
  0.9289765731068979  0.7004344947390176  0.4339960516691375   T   T   T
  0.6814531024686720  0.4914323885733712  0.4228699776947905   T   T   T
  0.1460933342505743  0.9513217426261448  0.4346024743698157   T   T   T
  0.1589697272311582  0.4492779969002039  0.4371675510191883   T   T   T
  0.6481474202587117  0.9594960385178495  0.4364516208067958   T   T   T
  0.3383441650000023  0.6110732300000024  0.9944498400000015   F   F   F
  0.8383441650000023  0.1110732300000024  0.9944498400000015   F   F   F
  0.8383441650000023  0.6110732300000024  0.9944498400000015   F   F   F
  0.3383441650000023  0.1110732300000024  0.9944498400000015   F   F   F
  0.7389555000000030  0.3601610349999973  0.9954925199999991   F   F   F
  0.7389555000000030  0.8601610349999973  0.9954925199999991   F   F   F
  0.2389555000000030  0.8601610349999973  0.9954925199999991   F   F   F
  0.2389555000000030  0.3601610349999973  0.9954925199999991   F   F   F
  0.9833844500000026  0.9511340899999965  0.0394861799999973   F   F   F
  0.4833844500000026  0.4511340899999965  0.0394861799999973   F   F   F
  0.9833844500000026  0.4511340899999965  0.0394861799999973   F   F   F
  0.4833844500000026  0.9511340899999965  0.0394861799999973   F   F   F
  0.0937608500000024  0.2011795849999984  0.0407022500000025   F   F   F
  0.5937608500000024  0.7011795849999984  0.0407022500000025   F   F   F
  0.5937608500000024  0.2011795849999984  0.0407022500000025   F   F   F
  0.0937608500000024  0.7011795849999984  0.0407022500000025   F   F   F
  0.7314111000000025  0.5273810750000010  0.1007103800000024   F   F   F
  0.7314111000000025  0.0273810750000010  0.1007103800000024   F   F   F
  0.2314111000000025  0.0273810750000010  0.1007103800000024   F   F   F
  0.2314111000000025  0.5273810750000010  0.1007103800000024   F   F   F
  0.3456249050000011  0.2793550999999965  0.1011025500000002   F   F   F
  0.3456249050000011  0.7793550999999965  0.1011025500000002   F   F   F
  0.8456249050000011  0.7793550999999965  0.1011025500000002   F   F   F
  0.8456249050000011  0.2793550999999965  0.1011025500000002   F   F   F
  0.4779717449999978  0.6338566949999986  0.1430924100000013   F   F   F
  0.4779717449999978  0.1338566949999986  0.1430924100000013   F   F   F
  0.9779717449999978  0.1338566949999986  0.1430924100000013   F   F   F
  0.9779717449999978  0.6338566949999986  0.1430924100000013   F   F   F
  0.0957237599999985  0.8822442299999977  0.1436402599999980   F   F   F
  0.0957237599999985  0.3822442299999977  0.1436402599999980   F   F   F
  0.5957237599999985  0.8822442299999977  0.1436402599999980   F   F   F
  0.5957237599999985  0.3822442299999977  0.1436402599999980   F   F   F
  0.2274856949999986  0.1990360949999967  0.1980663100000015   F   F   F
  0.7274856949999986  0.6990360949999967  0.1980663100000015   F   F   F
  0.2274856949999986  0.6990360949999967  0.1980663100000015   F   F   F
  0.7274856949999986  0.1990360949999967  0.1980663100000015   F   F   F
  0.3463243200000008  0.9512239949999994  0.1982994500000004   F   F   F
  0.8463243200000008  0.9512239949999994  0.1982994500000004   F   F   F
  0.3463243200000008  0.4512239949999994  0.1982994500000004   F   F   F
  0.8463243200000008  0.4512239949999994  0.1982994500000004   F   F   F
  0.5963687500000034  0.0519448650000029  0.2444233000000011   F   F   F
  0.5963687500000034  0.5519448650000029  0.2444233000000011   F   F   F
  0.0963687500000034  0.5519448650000029  0.2444233000000011   F   F   F
  0.0963687500000034  0.0519448650000029  0.2444233000000011   F   F   F
  0.4774917250000001  0.8041135400000030  0.2446882500000029   F   F   F
  0.4774917250000001  0.3041135400000030  0.2446882500000029   F   F   F
  0.9774917250000001  0.3041135400000030  0.2446882500000029   F   F   F
  0.9774917250000001  0.8041135400000030  0.2446882500000029   F   F   F
  0.8462778241984418  0.6208649320782483  0.2999889682166937   T   T   T
  0.3455282741782814  0.1194353230328518  0.2991765707724743   T   T   T
  0.8448224313158711  0.1208073543787679  0.2990726505565864   T   T   T
  0.3475483298390203  0.6203927973825867  0.2992997934981981   T   T   T
  0.2279541352089752  0.3693067092319234  0.2996905712011464   T   T   T
  0.7280297790827419  0.3717564099344922  0.2998256253449030   T   T   T
  0.2295602461072493  0.8675784260752121  0.3000815259762900   T   T   T
  0.7301299983832126  0.8703923836074432  0.3003227078701601   T   T   T
  0.0948056539667377  0.2234895583244477  0.3426157118843854   T   T   T
  0.0992181233538214  0.7231441733382291  0.3424905813161234   T   T   T
  0.5979323342757908  0.7217041787438189  0.3430573584837522   T   T   T
  0.5947637689927056  0.2254989774248526  0.3434243885806492   T   T   T
  0.4821207095929364  0.9746117300197066  0.3433838050943073   T   T   T
  0.9823796352273129  0.4770307197956186  0.3431976993444728   T   T   T
  0.9800185937175564  0.9749819389126541  0.3425502568155059   T   T   T
  0.4832683536563965  0.4743189597553662  0.3436205979271245   T   T   T
  0.8446534481992178  0.7975479758973802  0.4019447606272226   T   T   T
  0.8478935752527743  0.3044633837781824  0.4022268358417291   T   T   T
  0.3452400270342409  0.2971051452114692  0.4021598102759703   T   T   T
  0.3492547360509687  0.7970632019204485  0.4034828629104450   T   T   T
  0.7314727859184710  0.0551689901179692  0.4040978779137395   T   T   T
  0.2300797829223785  0.0469336588704033  0.4025163599921545   T   T   T
  0.2346902505968810  0.5494163028533969  0.4036350569649034   T   T   T
  0.7359854582279589  0.5493294950607436  0.4055782990982946   T   T   T
  0.9905890318351352  0.6409202390764612  0.4486560500047852   T   T   T
  0.4972425480696038  0.6384487937358727  0.4500019545722909   T   T   T
  0.9881428285914327  0.1415091952935090  0.4485529569914845   T   T   T
  0.4820178637885444  0.1398810306308499  0.4510552832604884   T   T   T
  0.0858301097704407  0.8899105564663008  0.4487272622740816   T   T   T
  0.0988134206588316  0.3887512989309317  0.4520953315458802   T   T   T
  0.5892136577908580  0.8969632565900771  0.4510732827263924   T   T   T
  0.4103257900000017  0.2752460600000006  0.0242957999999973   F   F   F
  0.9103257900000017  0.2752460600000006  0.0242957999999973   F   F   F
  0.4103257900000017  0.7752460600000006  0.0242957999999973   F   F   F
  0.9103257900000017  0.7752460600000006  0.0242957999999973   F   F   F
  0.6683137400000021  0.5256163450000031  0.0248908499999985   F   F   F
  0.6683137400000021  0.0256163450000031  0.0248908499999985   F   F   F
  0.1683137400000021  0.5256163450000031  0.0248908499999985   F   F   F
  0.1683137400000021  0.0256163450000031  0.0248908499999985   F   F   F
  0.9157210150000026  0.4599787650000025  0.1183452499999973   F   F   F
  0.4157210150000026  0.9599787650000025  0.1183452499999973   F   F   F
  0.9157210150000026  0.9599787650000025  0.1183452499999973   F   F   F
  0.4157210150000026  0.4599787650000025  0.1183452499999973   F   F   F
  0.6604780449999978  0.2026475050000016  0.1205276499999997   F   F   F
  0.1604780449999978  0.7026475050000016  0.1205276499999997   F   F   F
  0.6604780449999978  0.7026475050000016  0.1205276499999997   F   F   F
  0.1604780449999978  0.2026475050000016  0.1205276499999997   F   F   F
  0.9115911250000011  0.6318806049999992  0.2201833900000025   F   F   F
  0.4115911250000011  0.6318806049999992  0.2201833900000025   F   F   F
  0.9115911250000011  0.1318806049999992  0.2201833900000025   F   F   F
  0.4115911250000011  0.1318806049999992  0.2201833900000025   F   F   F
  0.6615726850000030  0.8712886249999983  0.2225874599999997   F   F   F
  0.1615726850000030  0.3712886249999983  0.2225874599999997   F   F   F
  0.6615726850000030  0.3712886249999983  0.2225874599999997   F   F   F
  0.1615726850000030  0.8712886249999983  0.2225874599999997   F   F   F
  0.9161413857578556  0.7981301927097908  0.3229691194976175   T   T   T
  0.4150850887238002  0.7985215793719622  0.3233065831197999   T   T   T
  0.9096533812370243  0.3018220606009505  0.3223554140021427   T   T   T
  0.4100624742691951  0.3003255970911677  0.3222280912143095   T   T   T
  0.1642981370180711  0.0428470135397365  0.3243319943915817   T   T   T
  0.6629911955951625  0.5454815111298962  0.3224372777042449   T   T   T
  0.1666890602725497  0.5431666285515316  0.3244751251504880   T   T   T
  0.6641692510860870  0.0470359143267664  0.3257267788971923   T   T   T
  0.9313962350972526  0.4715834852827331  0.4200918557509399   T   T   T
  0.9143611638684269  0.9765018200243424  0.4182536430568689   T   T   T
  0.4154605790400795  0.9758482035729298  0.4192408425545415   T   T   T
  0.4179762916202045  0.4731180372698590  0.4191540564230882   T   T   T
  0.1619864185771045  0.2226982031012557  0.4196637507892928   T   T   T
  0.1635152003106001  0.7263681776075112  0.4189285673574044   T   T   T
  0.6572508377081079  0.2357355012761654  0.4225793112750257   T   T   T
  0.6583195673384657  0.7357054868055143  0.4186594852634796   T   T   T
