# Supplementary material for: The role of oxygen-vacancy in bifunctional indium oxyhydroxide catalysts for electrochemical coupling of biomass valorization with CO2 conversion
Source: Nat Commun. 2023 Apr 11;14:2040. doi: 10.1038/s41467-023-37679-3 (PMC10090200; doi:10.1038/s41467-023-37679-3)
Supplement: Supplementary file 4 — Source Data [file 41467_2023_37679_MOESM4_ESM.zip]

Archive with 33 entries (33 files):
- Source data/Figure 2.xlsx
- Source data/Figure 3.xlsx
- Source data/Figure 4.xlsx
- Source data/Figure 5.xlsx
- Source data/Figure 6.xlsx
- Source data/Supplementary Figure 10.xlsx
- Source data/Supplementary Figure 11.xlsx
- Source data/Supplementary Figure 12.xlsx
- Source data/Supplementary Figure 13.xlsx
- Source data/Supplementary Figure 14.xlsx
- Source data/Supplementary Figure 15.xlsx
- Source data/Supplementary Figure 16.xlsx
- Source data/Supplementary Figure 17.xlsx
- Source data/Supplementary Figure 18.xlsx
- Source data/Supplementary Figure 19.xlsx
- Source data/Supplementary Figure 2.xlsx
- Source data/Supplementary Figure 21.xlsx
- Source data/Supplementary Figure 22.xlsx
- Source data/Supplementary Figure 23.xlsx
- Source data/Supplementary Figure 25.xlsx
- Source data/Supplementary Figure 26.xlsx
- Source data/Supplementary Figure 27.xlsx
- Source data/Supplementary Figure 28.xlsx
- Source data/Supplementary Figure 30.xlsx
- Source data/Supplementary Figure 31.xlsx
- Source data/Supplementary Figure 34.xlsx
- Source data/Supplementary Figure 35.xlsx
- Source data/Supplementary Figure 37.xlsx
- Source data/Supplementary Figure 5.xlsx
- Source data/Supplementary Figure 6.xlsx
- Source data/Supplementary Figure 7.xlsx
- Source data/Supplementary Figure 8.xlsx
- Source data/Supplementary Figure 9.xlsx
