# Supplementary material for: The role of oxygen-vacancy in bifunctional indium oxyhydroxide catalysts for electrochemical coupling of biomass valorization with CO2 conversion
Source: Nat Commun. 2023 Apr 11;14:2040. doi: 10.1038/s41467-023-37679-3 (PMC10090200; doi:10.1038/s41467-023-37679-3)
Supplement: Supplementary file 4 — Source Data [file 41467_2023_37679_MOESM4_ESM.zip › Source data/Figure 2.xlsx]

## Sheet: Figure 2i
A		B
Electron energy loss	Intensity	Electron energy loss	Intensity
eV	a.u.	eV	a.u.
509.842	9360.63	509.842	5131.5
510.092	9200.44	510.092	5198.23
510.342	9269.89	510.342	5112.44
510.592	9324.29	510.592	5016.46
510.842	9301.74	510.842	5062.53
511.092	9523.37	511.092	5204.04
511.342	9429.89	511.342	5134.04
511.592	9309.95	511.592	5205.98
511.842	9350.78	511.842	5363.43
512.092	9316.4	512.092	5214.66
512.342	9451.4	512.342	5048.18
512.592	9351.39	512.592	4995.98
512.842	9032.05	512.842	5101.79
513.092	8926.59	513.092	5236.08
513.342	9122.86	513.342	5011.09
513.592	9355.15	513.592	5127.02
513.842	9438.64	513.842	5407.29
514.092	9195.05	514.092	5515.49
514.342	9070.67	514.342	5242.68
514.592	9045.15	514.592	5074.67
514.842	9056.74	514.842	5140.93
515.092	9055.07	515.092	5207.18
515.342	9085	515.342	5149.06
515.592	8991.13	515.592	5023.92
515.842	9177.87	515.842	4774.5
516.092	9352.95	516.092	4823.41
516.342	9361.12	516.342	4915.98
516.592	9311.78	516.592	4991
516.842	9315.47	516.842	4993.25
517.092	9334.35	517.092	5131.14
517.342	9217.33	517.342	5065.15
517.592	9253.06	517.592	5141.94
517.842	9176.36	517.842	5182.71
518.092	9169.23	518.092	5021.02
518.342	9054.49	518.342	4977.39
518.592	9234.52	518.592	4979.23
518.842	9002.51	518.842	4942.66
519.092	8919.29	519.092	4821.71
519.342	8834.4	519.342	4770.68
519.592	8867.22	519.592	4902.16
519.842	8808.07	519.842	5013.58
520.092	8878.38	520.092	5058.88
520.342	8793.75	520.342	4927.69
520.592	8935.15	520.592	4672.78
520.842	8954.64	520.842	4593.69
521.092	8672.91	521.092	4705.82
521.342	8852.39	521.342	4756.23
521.592	9099.87	521.592	4824.26
521.842	8799.19	521.842	4886.46
522.092	8758.86	522.092	4978.78
522.342	9025.33	522.342	5004.81
522.592	8922.28	522.592	4849.37
522.842	8802.18	522.842	4817.07
523.092	8759.01	523.092	4847.25
523.342	8835.75	523.342	4688.86
523.592	8748.32	523.592	4730.75
523.842	8803.87	523.842	4832.34
524.092	8681.47	524.092	4973.73
524.342	8777.76	524.342	5032.9
524.592	8801.34	524.592	5070.59
524.842	8729.5	524.842	5167.38
525.092	8579.82	525.092	5045.14
525.342	8528.88	525.342	4936.47
525.592	8558.06	525.592	4810.78
525.842	8418.22	525.842	4784.51
526.092	8435.46	526.092	4774.72
526.342	8586.44	526.342	4840.85
526.592	8509.99	526.592	4716.32
526.842	8581.98	526.842	4555.81
527.092	8526.13	527.092	4434.72
527.342	8397.56	527.342	4510.44
527.592	8574.97	527.592	4671.46
527.842	8583.28	527.842	4870.43
528.092	8364.83	528.092	4749.14
528.342	8297.41	528.342	4779.76
528.592	8628.04	528.592	4855.66
528.842	8560.25	528.842	4751.83
529.092	8632.88	529.092	4789.87
529.342	8664.85	529.342	4773.28
529.592	8643.47	529.592	4631.63
529.842	8922.53	529.842	4501.7
530.092	8775.26	530.092	4579.92
530.342	8647.7	530.342	4571.51
530.592	8709.34	530.592	4616.22
530.842	8973.6	530.842	4750.68
531.092	9131.54	531.092	4685.03
531.342	9104.46	531.342	4847.7
531.592	9111.02	531.592	5160.78
531.842	9302.11	531.842	5355.77
532.092	9647.63	532.092	5144.74
532.342	9920.52	532.342	5080.37
532.592	10289.4	532.592	5292.44
532.842	10529	532.842	5517
533.092	10604.1	533.092	5724.45
533.342	10934.3	533.342	6088.79
533.592	11292.8	533.592	6116.91
533.842	11434.4	533.842	6057.56
534.092	11113.7	534.092	5996.44
534.342	11128.5	534.342	5980.42
534.592	11192.3	534.592	5835.6
534.842	10951.7	534.842	5722.74
535.092	10907.6	535.092	5921.92
535.342	10846.2	535.342	5880.74
535.592	10595.4	535.592	5809.58
535.842	10706.3	535.842	5892.71
536.092	10730.3	536.092	5775.66
536.342	10702.5	536.342	5692.58
536.592	10422.6	536.592	5810.48
536.842	10472.6	536.842	5824.6
537.092	10639.5	537.092	5705.75
537.342	10856.9	537.342	5800.56
537.592	10929	537.592	5883.54
537.842	11074.4	537.842	6133.94
538.092	10923.9	538.092	6180.26
538.342	10783.4	538.342	6073.33
538.592	10953.6	538.592	5816.18
538.842	11188.1	538.842	5855.7
539.092	10946.3	539.092	5801.29
539.342	10954.6	539.342	5942.14
539.592	10938.5	539.592	6002.14
539.842	10482.2	539.842	5912.24
540.092	10316.9	540.092	5918.88
540.342	10176.5	540.342	5965.35
540.592	10341.4	540.592	5834.5
540.842	10388.3	540.842	5608
541.092	10376.9	541.092	5492.93
541.342	10323.3	541.342	5310.89
541.592	10151	541.592	5362.25
541.842	10092.2	541.842	5291.23
542.092	10140.1	542.092	5397.97
542.342	10144.5	542.342	5531.01
542.592	9820.73	542.592	5470
542.842	9521.61	542.842	5617.12
543.092	9642.38	543.092	5459.12
543.342	9514.5	543.342	5388.51
543.592	9527.28	543.592	5557.05
543.842	9700.73	543.842	5594.1
544.092	9466.01	544.092	5495.93
544.342	9553.15	544.342	5297.47
544.592	9494.26	544.592	5158.62
544.842	9549.51	544.842	5213.1
545.092	9544.39	545.092	5344.59
545.342	9336.71	545.342	5355.42
545.592	9191.56	545.592	5196.28
545.842	9044.33	545.842	5161.14
546.092	9143.69	546.092	4985.72
546.342	9607.95	546.342	5094.58
546.592	9832.06	546.592	5172.07
546.842	9585.85	546.842	5227.96
547.092	9598.45	547.092	5323.49
547.342	9541.67	547.342	5339.97
547.592	9426.89	547.592	5227.56
547.842	9356.6	547.842	5259.77
548.092	9163.77	548.092	5276.92
548.342	9215.77	548.342	5162.88
548.592	9236.03	548.592	5018.98
548.842	9289.91	548.842	5006.07
549.092	9450.36	549.092	5257.91
549.342	9636.12	549.342	5341.07
549.592	9533.45	549.592	5357.69
549.842	9442.66	549.842	5419.35
550.092	9404.91	550.092	5429.16
550.342	9550.7	550.342	5367.18
550.592	9587.79	550.592	5218.65
550.842	9431.64	550.842	5210.82
551.092	9523.85	551.092	5245.48
551.342	9548.23	551.342	5226.91
551.592	9554.41	551.592	5259.67
551.842	9590.67	551.842	5360.54
552.092	9611.45	552.092	5262.14
552.342	9653.39	552.342	5224.66
552.592	9540.59	552.592	5186.69
552.842	9332.21	552.842	5302.05
553.092	9528.6	553.092	5301.85
553.342	9434.78	553.342	5123.52
553.592	9424.21	553.592	5248.96
553.842	9391.3	553.842	5290.4
554.092	9304.76	554.092	5333.13
554.342	9420.35	554.342	5124.63
554.592	9330.96	554.592	5141.22
554.842	9470.63	554.842	5218.46
555.092	9641.29	555.092	5352.45
555.342	9411.02	555.342	5429.82
555.592	9524.96	555.592	5404.55
555.842	9498.65	555.842	5334.82
556.092	9470.92	556.092	5182.47
556.342	9244.5	556.342	5281.04
556.592	9293.26	556.592	5377.49
556.842	9330.83	556.842	5380.49
557.092	9239.5	557.092	5228.92
557.342	9473.61	557.342	5240.31
557.592	9625.94	557.592	5289.62
557.842	9487.76	557.842	5273.41
558.092	9436.18	558.092	5297.91
558.342	9424.24	558.342	5244.91
558.592	9312.17	558.592	5369.01
558.842	9210.04	558.842	5247.03
559.092	9147.73	559.092	5152.76
559.342	9276.05	559.342	4946.97
559.592	9337.3	559.592	4900.83
559.842	9199.71	559.842	5036.09
560.092	9289.26	560.092	5265.41
560.342	9314.48	560.342	5452.52
560.592	9366.9	560.592	5671.13
560.842	9394.88	560.842	5565.39
561.092	9325.4	561.092	5237.6
561.342	9216.78	561.342	5187.06
561.592	9303.1	561.592	5251.91
561.842	9362.31	561.842	5275.52
562.092	9270.74	562.092	5253.86
562.342	9296.36	562.342	5107.83
562.592	9225.98	562.592	5051.45
562.842	9120.93	562.842	5089.32
563.092	9150.79	563.092	5275.81
563.342	9324.84	563.342	5154.05
563.592	9441.59	563.592	5301.42
563.842	9292.42	563.842	5177.16
564.092	9089.22	564.092	5121.09
564.342	9329.63	564.342	4995.33
564.592	9346.34	564.592	4987.72
564.842	9184.25	564.842	4859.81
565.092	9217.37	565.092	4828.19
565.342	9230.68	565.342	4817.15
565.592	9077.43	565.592	4938.08
565.842	9066.37	565.842	4921.8
566.092	8905.35	566.092	5056.53
566.342	8910.61	566.342	5028.87
566.592	9021.65	566.592	4835.53
566.842	9110.93	566.842	4756.85
567.092	8849.39	567.092	4842.12
567.342	8724.82	567.342	4877.35
567.592	9054.2	567.592	4926.25
567.842	8930.07	567.842	4997.66
568.092	8826.98	568.092	4804.51
568.342	8653.54	568.342	4946.98
568.592	8547.03	568.592	5076.14
568.842	8492.33	568.842	4935.01
569.092	8551.35	569.092	4985.84
569.342	8569.21	569.342	4903.69
569.592	8624.81	569.592	4901.93
569.842	8653.94	569.842	4753.73
570.092	8767.7	570.092	4726.34
570.342	8564.08	570.342	4789.35
570.592	8508.86	570.592	4707.41
570.842	8489.84	570.842	4789.2
571.092	8451.08	571.092	4946.67
571.342	8578.89	571.342	4912.93
571.592	8609.86	571.592	4889.05
571.842	8759.26	571.842	4931.74
572.092	8814.76	572.092	4950.91
572.342	8681.08	572.342	4877.53
572.592	8652.07	572.592	4742.35
572.842	8561.82	572.842	4772.02
573.092	8416.33	573.092	4879.2
573.342	8648.71	573.342	5050.63
573.592	8718.88	573.592	4981.44
573.842	8631.32	573.842	4886.21
574.092	8484.13	574.092	4864.67
574.342	8580.74	574.342	4666.49
574.592	8874.72	574.592	4643.17
574.842	8706.34	574.842	4668.58
575.092	8576.4	575.092	4651.79
575.342	8497.61	575.342	4696.41
575.592	8434.14	575.592	4841.41
575.842	8501.68	575.842	4920.97
576.092	8585.12	576.092	4860.33
576.342	8715.21	576.342	4596.34
576.592	8826.78	576.592	4681.99
576.842	8672.46	576.842	4776.54
577.092	8480.25	577.092	4713.34
577.342	8606.25	577.342	4714.17
577.592	8732.65	577.592	4771.59
577.842	8594.17	577.842	4845.69
578.092	8420.8	578.092	4822.06
578.342	8483.09	578.342	4590.08
578.592	8648.86	578.592	4595.63
578.842	8649.2	578.842	4750.62
579.092	8678.59	579.092	4669.12
579.342	8482.22	579.342	4786.88
579.592	8350.09	579.592	4854.81
579.842	8410.23	579.842	4783.15
580.092	8427.36	580.092	4710.45
580.342	8427.31	580.342	4720.12
580.592	8358.42	580.592	4668.54
580.842	8236.43	580.842	4632.4
581.092	8085.52	581.092	4615.96
581.342	8106.12	581.342	4612.1
581.592	8261.08	581.592	4570.94
581.842	8400.16	581.842	4602.77
582.092	8233.64	582.092	4589.38
582.342	8086.75	582.342	4670.76
582.592	8075.26	582.592	4676.72
582.842	8103.03	582.842	4659.96
583.092	8343.85	583.092	4414.32
583.342	8602.77	583.342	4418.33
583.592	8408.65	583.592	4433.76
583.842	8241.9	583.842	4464.74
584.092	8251.32	584.092	4415.59
584.342	8330.76	584.342	4294.49
584.592	8238.46	584.592	4510.66
584.842	8062.84	584.842	4462.3
585.092	7891.53	585.092	4509.99
585.342	7942.01	585.342	4643.88
585.592	7999.72	585.592	4692.45
585.842	8162.33	585.842	4714.12
586.092	8163.67	586.092	4703.3
586.342	8203.44	586.342	4556.03
586.592	8294.58	586.592	4429.9
586.842	8149.36	586.842	4271.3
587.092	7908.7	587.092	4330.79
587.342	8018.99	587.342	4366.56
587.592	8097.59	587.592	4376.69
587.842	8296.52	587.842	4469.81
588.092	8479.29	588.092	4487.06
588.342	8274.69	588.342	4555.56
588.592	8289.92	588.592	4525.09
588.842	8189.42	588.842	4401.35
589.092	8173.08	589.092	4382.45
589.342	8245.84	589.342	4462.35
589.592	8172.76	589.592	4526.66
589.842	8243.48	589.842	4527.18
590.092	8150.65	590.092	4537.78
590.342	8022.77	590.342	4397.23
590.592	7827.82	590.592	4344.09
590.842	7681.92	590.842	4329.52
591.092	7978.42	591.092	4213.11
591.342	8007.95	591.342	4389.1
591.592	7773.63	591.592	4296.4
591.842	8015.57	591.842	4294.55
592.092	7815.83	592.092	4462.63
592.342	7746.73	592.342	4471.88
592.592	8153.26	592.592	4382.21
592.842	8054.06	592.842	4532.45
593.092	7900	593.092	4490.17
593.342	7943.05	593.342	4579.11
593.592	8058.53	593.592	4736.09
593.842	8033.33	593.842	4742.2
594.092	7950.97	594.092	4696.17
594.342	7609.99	594.342	4423.46
594.592	7920.2	594.592	4406.45
594.842	7837.43	594.842	4372.17
595.092	7994.62	595.092	4531.27
595.342	7992.71	595.342	4565.36
595.592	7977.51	595.592	4348.85
595.842	7966.5	595.842	4281.63
596.092	7733.95	596.092	4399.68
596.342	7547.23	596.342	4381.96
596.592	7681.83	596.592	4458.47
596.842	7974.38	596.842	4465.42
597.092	7980.11	597.092	4473.26
597.342	7816.38	597.342	4384.69
597.592	7778.11	597.592	4377.92
597.842	7941.82	597.842	4497.66
598.092	7863.66	598.092	4329.41
598.342	7786.53	598.342	4205.12
598.592	7878.31	598.592	4181.24
598.842	7947.16	598.842	4296.98
599.092	7801.39	599.092	4343.47
599.342	7781.81	599.342	4423.75
599.592	7619.17	599.592	4493.87
599.842	7573.51	599.842	4246.94
600.092	7789.55	600.092	4382.7
600.342	8002.5	600.342	4289.38
600.592	7802.32	600.592	4320.47
600.842	7694.92	600.842	4263.26
--	--	--	--
--	--	--	--
--	--	--	--
--	--	--	--
--	--	--	--
--	--	--	--
--	--	--	--
--	--	--	--
--	--	--	--
--	--	--	--
--	--	--	--
--	--	--	--
--	--	--	--
--	--	--	--
--	--	--	--
--	--	--	--
--	--	--	--
--	--	--	--
--	--	--	--
--	--	--	--
--	--	--	--
--	--	--	--
--	--	--	--
--	--	--	--
--	--	--	--
--	--	--	--
--	--	--	--
--	--	--	--
--	--	--	--
--	--	--	--
--	--	--	--
--	--	--	--
--	--	--	--
--	--	--	--
--	--	--	--
--	--	--	--
--	--	--	--
--	--	--	--
--	--	--	--
--	--	--	--
--	--	--	--
--	--	--	--
--	--	--	--
--	--	--	--
--	--	--	--
--	--	--	--
--	--	--	--
--	--	--	--
--	--	--	--
--	--	--	--
--	--	--	--
--	--	--	--
--	--	--	--
--	--	--	--
--	--	--	--
--	--	--	--
--	--	--	--
--	--	--	--
--	--	--	--
--	--	--	--
--	--	--	--
--	--	--	--
--	--	--	--
--	--	--	--
--	--	--	--
--	--	--	--
--	--	--	--
--	--	--	--
--	--	--	--
--	--	--	--
--	--	--	--
--	--	--	--
--	--	--	--
--	--	--	--
--	--	--	--
--	--	--	--
--	--	--	--
--	--	--	--
--	--	--	--
--	--	--	--
--	--	--	--
--	--	--	--
--	--	--	--
--	--	--	--
--	--	--	--
--	--	--	--
--	--	--	--
--	--	--	--
--	--	--	--
--	--	--	--
--	--	--	--
--	--	--	--
--	--	--	--
--	--	--	--
--	--	--	--
--	--	--	--
--	--	--	--
--	--	--	--
--	--	--	--
--	--	--	--
--	--	--	--
--	--	--	--
--	--	--	--
--	--	--	--
--	--	--	--
--	--	--	--
--	--	--	--
--	--	--	--
--	--	--	--
--	--	--	--
--	--	--	--
--	--	--	--
--	--	--	--
--	--	--	--
--	--	--	--
--	--	--	--
--	--	--	--
--	--	--	--
--	--	--	--
--	--	--	--
--	--	--	--
--	--	--	--
--	--	--	--
--	--	--	--
--	--	--	--
--	--	--	--
--	--	--	--
--	--	--	--
--	--	--	--
--	--	--	--
--	--	--	--
--	--	--	--
--	--	--	--
--	--	--	--
--	--	--	--
--	--	--	--
--	--	--	--
--	--	--	--
--	--	--	--
--	--	--	--
--	--	--	--
--	--	--	--
--	--	--	--
--	--	--	--
--	--	--	--
--	--	--	--
--	--	--	--
--	--	--	--
--	--	--	--
--	--	--	--
--	--	--	--
--	--	--	--
--	--	--	--
--	--	--	--
--	--	--	--
--	--	--	--
--	--	--	--
--	--	--	--
--	--	--	--
--	--	--	--
--	--	--	--
--	--	--	--
--	--	--	--
--	--	--	--
--	--	--	--
--	--	--	--
--	--	--	--
--	--	--	--
--	--	--	--
--	--	--	--
--	--	--	--
--	--	--	--
--	--	--	--
--	--	--	--
--	--	--	--
--	--	--	--
--	--	--	--
--	--	--	--
--	--	--	--
--	--	--	--
--	--	--	--
--	--	--	--
--	--	--	--
--	--	--	--
--	--	--	--
--	--	--	--
--	--	--	--
--	--	--	--
--	--	--	--
--	--	--	--
--	--	--	--
--	--	--	--
--	--	--	--
--	--	--	--
--	--	--	--
--	--	--	--
--	--	--	--
--	--	--	--
--	--	--	--
--	--	--	--
--	--	--	--
--	--	--	--
--	--	--	--
--	--	--	--
--	--	--	--
--	--	--	--
--	--	--	--
--	--	--	--
--	--	--	--
--	--	--	--
--	--	--	--
--	--	--	--
--	--	--	--
--	--	--	--
--	--	--	--
--	--	--	--
--	--	--	--
--	--	--	--
--	--	--	--
--	--	--	--
--	--	--	--
--	--	--	--
--	--	--	--
--	--	--	--
--	--	--	--
--	--	--	--
--	--	--	--
--	--	--	--
--	--	--	--
--	--	--	--
--	--	--	--
--	--	--	--
--	--	--	--
--	--	--	--
--	--	--	--
--	--	--	--
--	--	--	--
--	--	--	--
--	--	--	--
--	--	--	--
--	--	--	--
--	--	--	--
--	--	--	--
--	--	--	--
--	--	--	--
--	--	--	--
--	--	--	--
--	--	--	--
--	--	--	--
--	--	--	--
--	--	--	--
--	--	--	--
--	--	--	--
--	--	--	--
--	--	--	--
--	--	--	--
--	--	--	--
--	--	--	--
--	--	--	--
--	--	--	--
--	--	--	--
--	--	--	--
--	--	--	--
--	--	--	--
--	--	--	--
--	--	--	--
--	--	--	--
--	--	--	--
--	--	--	--
--	--	--	--
--	--	--	--
--	--	--	--
--	--	--	--
--	--	--	--
--	--	--	--
--	--	--	--
--	--	--	--
--	--	--	--
--	--	--	--
--	--	--	--
--	--	--	--
--	--	--	--
--	--	--	--
--	--	--	--
--	--	--	--
--	--	--	--
--	--	--	--
--	--	--	--
--	--	--	--
--	--	--	--
--	--	--	--
--	--	--	--
--	--	--	--
--	--	--	--
--	--	--	--
--	--	--	--
--	--	--	--
--	--	--	--
--	--	--	--
--	--	--	--
--	--	--	--
--	--	--	--
--	--	--	--
--	--	--	--
--	--	--	--
--	--	--	--
--	--	--	--
--	--	--	--
--	--	--	--
--	--	--	--
--	--	--	--
--	--	--	--
--	--	--	--
--	--	--	--
--	--	--	--
--	--	--	--
--	--	--	--
--	--	--	--
--	--	--	--
--	--	--	--
--	--	--	--
--	--	--	--
--	--	--	--
--	--	--	--
--	--	--	--
--	--	--	--
--	--	--	--
--	--	--	--
--	--	--	--
--	--	--	--
--	--	--	--
--	--	--	--
--	--	--	--
--	--	--	--
--	--	--	--
--	--	--	--
--	--	--	--
--	--	--	--
--	--	--	--
--	--	--	--
--	--	--	--
--	--	--	--
--	--	--	--
--	--	--	--
--	--	--	--
--	--	--	--
--	--	--	--
--	--	--	--
--	--	--	--
--	--	--	--
--	--	--	--
--	--	--	--
--	--	--	--
--	--	--	--
--	--	--	--
--	--	--	--
--	--	--	--
--	--	--	--
--	--	--	--
--	--	--	--
--	--	--	--
--	--	--	--
--	--	--	--
--	--	--	--
--	--	--	--
--	--	--	--
--	--	--	--
--	--	--	--
--	--	--	--
--	--	--	--
--	--	--	--
--	--	--	--
--	--	--	--
--	--	--	--
--	--	--	--
--	--	--	--
--	--	--	--
--	--	--	--
--	--	--	--
--	--	--	--
--	--	--	--
--	--	--	--
--	--	--	--
--	--	--	--
--	--	--	--
--	--	--	--
--	--	--	--
--	--	--	--
--	--	--	--
--	--	--	--
--	--	--	--
--	--	--	--
--	--	--	--
--	--	--	--
--	--	--	--
--	--	--	--
--	--	--	--
--	--	--	--
--	--	--	--
--	--	--	--
--	--	--	--
--	--	--	--
--	--	--	--
--	--	--	--
--	--	--	--
--	--	--	--
--	--	--	--
--	--	--	--
--	--	--	--
--	--	--	--
--	--	--	--
--	--	--	--
--	--	--	--
--	--	--	--
--	--	--	--
--	--	--	--
--	--	--	--
--	--	--	--
--	--	--	--
--	--	--	--
--	--	--	--
--	--	--	--
--	--	--	--
--	--	--	--
--	--	--	--
--	--	--	--
--	--	--	--
--	--	--	--
--	--	--	--
--	--	--	--
--	--	--	--
--	--	--	--
--	--	--	--
--	--	--	--
--	--	--	--
--	--	--	--
--	--	--	--
--	--	--	--
--	--	--	--
--	--	--	--
--	--	--	--
--	--	--	--
--	--	--	--
--	--	--	--
--	--	--	--
--	--	--	--
--	--	--	--
--	--	--	--
--	--	--	--
--	--	--	--
--	--	--	--
--	--	--	--
--	--	--	--
--	--	--	--
--	--	--	--
--	--	--	--
--	--	--	--
--	--	--	--
--	--	--	--
--	--	--	--
--	--	--	--
--	--	--	--
--	--	--	--
--	--	--	--
--	--	--	--
--	--	--	--
--	--	--	--
--	--	--	--
--	--	--	--
--	--	--	--
--	--	--	--
--	--	--	--
--	--	--	--
--	--	--	--
--	--	--	--
--	--	--	--
--	--	--	--
--	--	--	--
--	--	--	--
--	--	--	--
--	--	--	--
--	--	--	--
--	--	--	--
--	--	--	--
--	--	--	--
--	--	--	--
--	--	--	--
--	--	--	--
--	--	--	--
--	--	--	--
--	--	--	--
--	--	--	--
--	--	--	--
--	--	--	--
--	--	--	--
--	--	--	--
--	--	--	--
--	--	--	--
--	--	--	--
--	--	--	--
--	--	--	--
--	--	--	--
--	--	--	--
--	--	--	--
--	--	--	--
--	--	--	--
--	--	--	--
--	--	--	--
--	--	--	--
--	--	--	--
--	--	--	--
--	--	--	--
--	--	--	--
--	--	--	--
--	--	--	--
--	--	--	--
--	--	--	--
--	--	--	--
--	--	--	--
--	--	--	--
--	--	--	--
--	--	--	--
--	--	--	--
--	--	--	--
--	--	--	--
--	--	--	--
--	--	--	--
--	--	--	--
--	--	--	--
--	--	--	--
--	--	--	--
--	--	--	--
--	--	--	--
--	--	--	--
--	--	--	--
--	--	--	--
--	--	--	--
--	--	--	--
--	--	--	--
--	--	--	--
--	--	--	--
--	--	--	--
--	--	--	--
--	--	--	--
--	--	--	--
--	--	--	--
--	--	--	--
--	--	--	--
--	--	--	--
--	--	--	--
--	--	--	--
--	--	--	--
--	--	--	--
--	--	--	--
--	--	--	--
--	--	--	--
--	--	--	--
--	--	--	--
--	--	--	--
--	--	--	--
--	--	--	--
--	--	--	--
--	--	--	--
--	--	--	--
--	--	--	--
--	--	--	--
--	--	--	--
--	--	--	--
--	--	--	--
--	--	--	--
--	--	--	--
--	--	--	--
--	--	--	--
--	--	--	--
--	--	--	--
--	--	--	--
--	--	--	--
--	--	--	--
--	--	--	--
--	--	--	--
--	--	--	--
--	--	--	--
--	--	--	--
--	--	--	--
--	--	--	--
--	--	--	--
--	--	--	--
--	--	--	--
--	--	--	--
--	--	--	--
--	--	--	--
--	--	--	--
--	--	--	--
--	--	--	--
--	--	--	--
--	--	--	--
--	--	--	--
--	--	--	--
--	--	--	--
--	--	--	--
--	--	--	--
--	--	--	--
--	--	--	--
--	--	--	--
--	--	--	--
--	--	--	--
--	--	--	--
--	--	--	--
--	--	--	--
--	--	--	--
--	--	--	--
--	--	--	--
--	--	--	--
--	--	--	--
--	--	--	--
--	--	--	--
--	--	--	--
--	--	--	--
--	--	--	--
--	--	--	--
--	--	--	--
--	--	--	--
--	--	--	--
--	--	--	--
--	--	--	--
--	--	--	--
--	--	--	--
--	--	--	--
--	--	--	--
--	--	--	--
--	--	--	--
--	--	--	--
--	--	--	--
--	--	--	--
--	--	--	--
--	--	--	--
--	--	--	--
--	--	--	--
--	--	--	--
--	--	--	--
--	--	--	--
--	--	--	--
--	--	--	--
--	--	--	--
--	--	--	--
--	--	--	--
--	--	--	--
--	--	--	--
--	--	--	--
--	--	--	--
--	--	--	--
--	--	--	--
--	--	--	--
--	--	--	--
--	--	--	--
--	--	--	--
--	--	--	--
--	--	--	--
--	--	--	--
--	--	--	--
--	--	--	--
--	--	--	--
--	--	--	--
--	--	--	--
--	--	--	--
--	--	--	--
--	--	--	--
--	--	--	--
--	--	--	--
--	--	--	--
--	--	--	--
--	--	--	--
--	--	--	--
--	--	--	--
--	--	--	--
--	--	--	--
--	--	--	--
--	--	--	--
--	--	--	--
--	--	--	--
--	--	--	--
--	--	--	--
--	--	--	--
--	--	--	--
--	--	--	--
--	--	--	--
--	--	--	--
--	--	--	--
--	--	--	--
--	--	--	--
--	--	--	--
--	--	--	--
--	--	--	--
--	--	--	--
--	--	--	--
--	--	--	--
--	--	--	--
--	--	--	--
--	--	--	--
--	--	--	--
--	--	--	--
--	--	--	--
--	--	--	--
--	--	--	--
--	--	--	--
--	--	--	--
--	--	--	--
--	--	--	--
--	--	--	--
--	--	--	--
--	--	--	--
--	--	--	--
--	--	--	--
--	--	--	--
--	--	--	--
--	--	--	--
--	--	--	--
--	--	--	--
--	--	--	--
--	--	--	--
--	--	--	--
--	--	--	--
--	--	--	--
--	--	--	--
--	--	--	--
--	--	--	--
--	--	--	--
--	--	--	--
--	--	--	--
--	--	--	--
--	--	--	--
--	--	--	--
--	--	--	--
--	--	--	--
--	--	--	--
--	--	--	--
--	--	--	--
--	--	--	--
--	--	--	--
--	--	--	--
--	--	--	--
--	--	--	--
--	--	--	--
--	--	--	--
--	--	--	--
--	--	--	--
--	--	--	--
--	--	--	--
--	--	--	--
--	--	--	--
--	--	--	--
--	--	--	--
--	--	--	--
--	--	--	--
--	--	--	--
--	--	--	--
--	--	--	--
--	--	--	--
--	--	--	--
--	--	--	--
--	--	--	--
--	--	--	--
--	--	--	--
--	--	--	--
--	--	--	--
--	--	--	--
--	--	--	--
--	--	--	--
--	--	--	--
--	--	--	--
--	--	--	--
--	--	--	--
--	--	--	--
--	--	--	--
--	--	--	--
--	--	--	--
--	--	--	--
--	--	--	--
--	--	--	--
--	--	--	--
--	--	--	--
--	--	--	--
--	--	--	--
--	--	--	--
--	--	--	--
--	--	--	--
--	--	--	--
--	--	--	--
--	--	--	--
--	--	--	--
--	--	--	--
--	--	--	--
--	--	--	--
--	--	--	--
--	--	--	--
--	--	--	--
--	--	--	--
--	--	--	--
--	--	--	--
--	--	--	--
--	--	--	--
--	--	--	--
--	--	--	--
--	--	--	--
--	--	--	--
--	--	--	--
--	--	--	--
--	--	--	--
--	--	--	--
--	--	--	--
--	--	--	--
--	--	--	--
--	--	--	--
--	--	--	--
--	--	--	--
--	--	--	--
--	--	--	--
--	--	--	--
--	--	--	--
--	--	--	--
--	--	--	--
--	--	--	--
--	--	--	--
--	--	--	--
--	--	--	--
--	--	--	--
--	--	--	--
--	--	--	--
--	--	--	--
--	--	--	--
--	--	--	--
--	--	--	--
--	--	--	--
--	--	--	--
--	--	--	--
--	--	--	--
--	--	--	--
--	--	--	--
--	--	--	--
--	--	--	--
--	--	--	--
--	--	--	--
--	--	--	--
--	--	--	--
--	--	--	--
--	--	--	--
--	--	--	--
--	--	--	--
--	--	--	--
--	--	--	--
--	--	--	--
--	--	--	--
--	--	--	--
--	--	--	--
--	--	--	--
--	--	--	--
--	--	--	--
--	--	--	--
--	--	--	--
--	--	--	--
--	--	--	--
--	--	--	--
--	--	--	--
--	--	--	--
--	--	--	--
--	--	--	--
--	--	--	--
--	--	--	--
--	--	--	--
--	--	--	--
--	--	--	--
--	--	--	--
--	--	--	--
--	--	--	--
--	--	--	--
--	--	--	--
--	--	--	--
--	--	--	--
--	--	--	--
--	--	--	--
--	--	--	--
--	--	--	--
--	--	--	--
--	--	--	--
--	--	--	--
--	--	--	--
--	--	--	--
--	--	--	--
--	--	--	--
--	--	--	--
--	--	--	--
--	--	--	--
--	--	--	--
--	--	--	--
--	--	--	--
--	--	--	--
--	--	--	--
--	--	--	--
--	--	--	--
--	--	--	--
--	--	--	--
--	--	--	--
--	--	--	--
--	--	--	--
--	--	--	--
--	--	--	--
--	--	--	--
--	--	--	--
--	--	--	--
--	--	--	--
--	--	--	--
--	--	--	--
--	--	--	--
--	--	--	--
--	--	--	--
--	--	--	--
--	--	--	--
--	--	--	--
--	--	--	--
--	--	--	--
--	--	--	--
--	--	--	--
--	--	--	--
--	--	--	--
--	--	--	--
--	--	--	--
--	--	--	--
--	--	--	--
--	--	--	--
--	--	--	--
--	--	--	--
--	--	--	--
--	--	--	--
--	--	--	--
--	--	--	--
--	--	--	--
--	--	--	--
--	--	--	--
--	--	--	--
--	--	--	--
--	--	--	--
--	--	--	--
--	--	--	--
--	--	--	--
--	--	--	--
--	--	--	--
--	--	--	--
--	--	--	--
--	--	--	--
--	--	--	--
--	--	--	--
--	--	--	--
--	--	--	--
--	--	--	--
--	--	--	--
--	--	--	--
--	--	--	--
--	--	--	--
--	--	--	--
--	--	--	--
--	--	--	--
--	--	--	--
--	--	--	--
--	--	--	--
--	--	--	--
--	--	--	--
--	--	--	--
--	--	--	--
--	--	--	--
--	--	--	--
--	--	--	--
--	--	--	--
--	--	--	--
--	--	--	--
--	--	--	--
--	--	--	--
--	--	--	--
--	--	--	--
--	--	--	--
--	--	--	--
--	--	--	--
--	--	--	--
--	--	--	--
--	--	--	--
--	--	--	--
--	--	--	--
--	--	--	--
--	--	--	--
--	--	--	--
--	--	--	--
--	--	--	--
--	--	--	--
--	--	--	--
--	--	--	--
--	--	--	--
--	--	--	--
--	--	--	--
--	--	--	--
--	--	--	--
--	--	--	--
--	--	--	--
--	--	--	--
--	--	--	--
--	--	--	--
--	--	--	--
--	--	--	--
--	--	--	--
--	--	--	--
--	--	--	--
--	--	--	--
--	--	--	--
--	--	--	--
--	--	--	--
--	--	--	--
--	--	--	--
--	--	--	--
--	--	--	--
--	--	--	--
--	--	--	--
--	--	--	--
--	--	--	--
--	--	--	--
--	--	--	--
--	--	--	--
--	--	--	--
--	--	--	--
--	--	--	--
--	--	--	--
--	--	--	--
--	--	--	--
--	--	--	--
--	--	--	--
--	--	--	--
--	--	--	--
--	--	--	--
--	--	--	--
--	--	--	--
--	--	--	--
--	--	--	--
--	--	--	--
--	--	--	--
--	--	--	--
--	--	--	--
--	--	--	--
--	--	--	--
--	--	--	--
--	--	--	--
--	--	--	--
--	--	--	--
--	--	--	--
--	--	--	--
--	--	--	--
--	--	--	--
--	--	--	--
--	--	--	--
--	--	--	--
--	--	--	--
--	--	--	--
--	--	--	--
--	--	--	--
--	--	--	--
--	--	--	--
--	--	--	--
--	--	--	--
--	--	--	--
--	--	--	--
--	--	--	--
--	--	--	--
--	--	--	--
--	--	--	--
--	--	--	--
--	--	--	--
--	--	--	--
--	--	--	--
--	--	--	--
--	--	--	--
--	--	--	--
--	--	--	--
--	--	--	--
--	--	--	--
--	--	--	--
--	--	--	--
--	--	--	--
--	--	--	--
--	--	--	--
--	--	--	--
--	--	--	--
--	--	--	--
--	--	--	--
--	--	--	--
--	--	--	--
--	--	--	--
--	--	--	--
--	--	--	--
--	--	--	--
--	--	--	--
--	--	--	--
--	--	--	--
--	--	--	--
--	--	--	--
--	--	--	--
--	--	--	--
--	--	--	--
--	--	--	--
--	--	--	--
--	--	--	--
--	--	--	--
--	--	--	--
--	--	--	--
--	--	--	--
--	--	--	--
--	--	--	--
--	--	--	--
--	--	--	--
--	--	--	--
--	--	--	--
--	--	--	--
--	--	--	--
--	--	--	--
--	--	--	--
--	--	--	--
--	--	--	--
--	--	--	--
--	--	--	--
--	--	--	--
--	--	--	--
--	--	--	--
--	--	--	--
--	--	--	--
--	--	--	--
--	--	--	--
--	--	--	--
--	--	--	--
--	--	--	--
--	--	--	--
--	--	--	--
--	--	--	--
--	--	--	--
--	--	--	--
--	--	--	--
--	--	--	--
--	--	--	--
--	--	--	--
--	--	--	--
--	--	--	--
--	--	--	--
--	--	--	--
--	--	--	--
--	--	--	--
--	--	--	--
--	--	--	--
--	--	--	--
--	--	--	--
--	--	--	--
--	--	--	--
--	--	--	--
--	--	--	--
--	--	--	--
--	--	--	--
--	--	--	--
--	--	--	--
--	--	--	--
--	--	--	--
--	--	--	--
--	--	--	--
--	--	--	--
--	--	--	--
--	--	--	--
--	--	--	--
--	--	--	--
--	--	--	--
--	--	--	--
--	--	--	--
--	--	--	--
--	--	--	--
--	--	--	--
--	--	--	--
--	--	--	--
--	--	--	--
--	--	--	--
--	--	--	--
--	--	--	--
--	--	--	--
--	--	--	--
--	--	--	--
--	--	--	--
--	--	--	--
--	--	--	--
--	--	--	--
--	--	--	--
--	--	--	--
--	--	--	--
--	--	--	--
--	--	--	--
--	--	--	--
--	--	--	--
--	--	--	--
--	--	--	--
--	--	--	--
--	--	--	--
--	--	--	--
--	--	--	--
--	--	--	--
--	--	--	--
--	--	--	--
--	--	--	--
--	--	--	--
--	--	--	--
--	--	--	--
--	--	--	--
--	--	--	--

## Sheet: Figure 2j
InOOH		InOOH-OV		InOOH-O2		InOOH (PDF #71-2283)		CB
2θ (degree)	Intensity (a.u.)	2θ (degree)	Intensity (a.u.)	2θ (degree)	Intensity (a.u.)	2θ (degree)	Intensity (a.u.)	2θ (degree)	Intensity (a.u.)
5.00726	286.317	5.00726	255.88	5.00726	281.678	25.836	150	26.08	150
5.0275	285.639	5.0275	249.754	5.0275	277.22	32.206	53.7	44	30
5.04774	287.546	5.04774	249.951	5.04774	273.79	33.7	76.05	--	--
5.06798	287.521	5.06798	254.454	5.06798	274.567	34.061	33.45	--	--
5.08822	283.855	5.08822	257.231	5.08822	276.804	56.157	17.85	--	--
5.10846	285.494	5.10846	257.586	5.10846	274.067	--	--	--	--
5.1287	287.704	5.1287	258.524	5.1287	274.604	--	--	--	--
5.14895	283.475	5.14895	260.776	5.14895	274.462	--	--	--	--
5.16919	288.676	5.16919	262.07	5.16919	276.539	--	--	--	--
5.18943	290.723	5.18943	266.709	5.18943	274.675	--	--	--	--
5.20967	286.477	5.20967	263.826	5.20967	279.203	--	--	--	--
5.22991	290.397	5.22991	260.731	5.22991	274.799	--	--	--	--
5.25015	284.052	5.25015	262.199	5.25015	280.728	--	--	--	--
5.2704	279.985	5.2704	260.336	5.2704	278.317	--	--	--	--
5.29064	284.342	5.29064	257.488	5.29064	278.925	--	--	--	--
5.31088	288.006	5.31088	257.822	5.31088	278.58	--	--	--	--
5.33112	287.48	5.33112	261.02	5.33112	278.86	--	--	--	--
5.35136	290.233	5.35136	259.518	5.35136	278.743	--	--	--	--
5.3716	292.139	5.3716	259.144	5.3716	280.153	--	--	--	--
5.39184	291.744	5.39184	258.262	5.39184	276.096	--	--	--	--
5.41209	292.265	5.41209	251.091	5.41209	275.816	--	--	--	--
5.43233	290.567	5.43233	253.262	5.43233	280.579	--	--	--	--
5.45257	294.8	5.45257	250.957	5.45257	282.318	--	--	--	--
5.47281	294.721	5.47281	255.571	5.47281	280.578	--	--	--	--
5.49305	291.914	5.49305	252.063	5.49305	282.018	--	--	--	--
5.51329	292.253	5.51329	252.951	5.51329	277.74	--	--	--	--
5.53353	291.323	5.53353	256.711	5.53353	277.997	--	--	--	--
5.55378	287.535	5.55378	258.696	5.55378	279.388	--	--	--	--
5.57402	288.15	5.57402	259.572	5.57402	275.148	--	--	--	--
5.59426	290.11	5.59426	264.681	5.59426	274.057	--	--	--	--
5.6145	286.686	5.6145	266.252	5.6145	277.977	--	--	--	--
5.63474	287.395	5.63474	264.565	5.63474	276.376	--	--	--	--
5.65498	288.191	5.65498	267.551	5.65498	273.96	--	--	--	--
5.67523	289.024	5.67523	265.912	5.67523	274.73	--	--	--	--
5.69547	291.387	5.69547	262.101	5.69547	275.871	--	--	--	--
5.71571	292.131	5.71571	263.412	5.71571	277.824	--	--	--	--
5.73595	290.615	5.73595	257.081	5.73595	276.361	--	--	--	--
5.75619	292.07	5.75619	260.367	5.75619	273.583	--	--	--	--
5.77643	289.543	5.77643	255.392	5.77643	270.208	--	--	--	--
5.79667	289.833	5.79667	254.528	5.79667	271.232	--	--	--	--
5.81692	290.473	5.81692	255.424	5.81692	272.083	--	--	--	--
5.83716	287.949	5.83716	255.526	5.83716	271.463	--	--	--	--
5.8574	291.259	5.8574	252.56	5.8574	267.615	--	--	--	--
5.87764	288.738	5.87764	253.54	5.87764	270.589	--	--	--	--
5.89788	290.295	5.89788	252.625	5.89788	273.628	--	--	--	--
5.91812	288.891	5.91812	252.173	5.91812	271.758	--	--	--	--
5.93837	290.996	5.93837	254.282	5.93837	271.139	--	--	--	--
5.95861	291.837	5.95861	255.681	5.95861	273.361	--	--	--	--
5.97885	291.425	5.97885	253.866	5.97885	265.794	--	--	--	--
5.99909	286.713	5.99909	255.302	5.99909	261.743	--	--	--	--
6.01933	281.192	6.01933	255.822	6.01933	261.757	--	--	--	--
6.03957	280.268	6.03957	257.078	6.03957	262.048	--	--	--	--
6.05981	272.814	6.05981	260.891	6.05981	263.471	--	--	--	--
6.08006	270.86	6.08006	263.189	6.08006	266.738	--	--	--	--
6.1003	268.263	6.1003	267.079	6.1003	263.451	--	--	--	--
6.12054	272.85	6.12054	266.13	6.12054	262.844	--	--	--	--
6.14078	271.507	6.14078	262.815	6.14078	266.018	--	--	--	--
6.16102	270.925	6.16102	261.397	6.16102	262.844	--	--	--	--
6.18126	273.586	6.18126	260.136	6.18126	263.818	--	--	--	--
6.2015	276.698	6.2015	259.644	6.2015	260.991	--	--	--	--
6.22175	277.917	6.22175	258.793	6.22175	260.593	--	--	--	--
6.24199	275.9	6.24199	257.462	6.24199	259.241	--	--	--	--
6.26223	278.024	6.26223	256.384	6.26223	253.442	--	--	--	--
6.28247	278.689	6.28247	253.771	6.28247	253.053	--	--	--	--
6.30271	281.633	6.30271	252.218	6.30271	252.562	--	--	--	--
6.32295	280.371	6.32295	250.189	6.32295	252.628	--	--	--	--
6.3432	278.177	6.3432	255.321	6.3432	255.134	--	--	--	--
6.36344	278.495	6.36344	251.958	6.36344	252.876	--	--	--	--
6.38368	275.44	6.38368	248.338	6.38368	251.815	--	--	--	--
6.40392	277.224	6.40392	245.611	6.40392	252.595	--	--	--	--
6.42416	272.161	6.42416	244.918	6.42416	251.857	--	--	--	--
6.4444	273.257	6.4444	245.467	6.4444	249.734	--	--	--	--
6.46464	272.203	6.46464	247.429	6.46464	250.29	--	--	--	--
6.48489	269.214	6.48489	249.676	6.48489	246.471	--	--	--	--
6.50513	268.399	6.50513	250.818	6.50513	248.415	--	--	--	--
6.52537	268.129	6.52537	251.287	6.52537	246.555	--	--	--	--
6.54561	275.587	6.54561	253.405	6.54561	243.607	--	--	--	--
6.56585	276.72	6.56585	253.7	6.56585	244.333	--	--	--	--
6.58609	280.761	6.58609	253.65	6.58609	243.642	--	--	--	--
6.60634	280.694	6.60634	250.683	6.60634	246.47	--	--	--	--
6.62658	282.176	6.62658	254.542	6.62658	249.702	--	--	--	--
6.64682	281.347	6.64682	252.437	6.64682	249.748	--	--	--	--
6.66706	277.163	6.66706	249.98	6.66706	251.503	--	--	--	--
6.6873	276.508	6.6873	252.206	6.6873	255.053	--	--	--	--
6.70754	276.158	6.70754	250.529	6.70754	257.298	--	--	--	--
6.72778	274.861	6.72778	247.227	6.72778	255.961	--	--	--	--
6.74803	270.622	6.74803	242.241	6.74803	254.954	--	--	--	--
6.76827	266.697	6.76827	239.647	6.76827	252.291	--	--	--	--
6.78851	266.589	6.78851	236.888	6.78851	251.471	--	--	--	--
6.80875	259.156	6.80875	236.029	6.80875	249.554	--	--	--	--
6.82899	261.665	6.82899	235.508	6.82899	250.415	--	--	--	--
6.84923	258.418	6.84923	234.9	6.84923	251.605	--	--	--	--
6.86947	261.729	6.86947	235.446	6.86947	248.548	--	--	--	--
6.88972	262.048	6.88972	238.558	6.88972	247.503	--	--	--	--
6.90996	264.139	6.90996	246.864	6.90996	242.903	--	--	--	--
6.9302	263.598	6.9302	251.396	6.9302	239.582	--	--	--	--
6.95044	269.137	6.95044	254.741	6.95044	239.763	--	--	--	--
6.97068	271.766	6.97068	256.57	6.97068	242.962	--	--	--	--
6.99092	275.577	6.99092	257.784	6.99092	241.108	--	--	--	--
7.01117	274.712	7.01117	253.527	7.01117	236.489	--	--	--	--
7.03141	274.575	7.03141	248.726	7.03141	236.871	--	--	--	--
7.05165	275.599	7.05165	247.819	7.05165	235.869	--	--	--	--
7.07189	272.767	7.07189	245.268	7.07189	237.517	--	--	--	--
7.09213	267.69	7.09213	242.955	7.09213	239.915	--	--	--	--
7.11237	269.043	7.11237	240.593	7.11237	241.262	--	--	--	--
7.13261	266.866	7.13261	237.988	7.13261	240.712	--	--	--	--
7.15286	263.751	7.15286	241.254	7.15286	240.286	--	--	--	--
7.1731	262.087	7.1731	241.464	7.1731	241.5	--	--	--	--
7.19334	260.576	7.19334	242.137	7.19334	238.666	--	--	--	--
7.21358	261.393	7.21358	239.738	7.21358	237.465	--	--	--	--
7.23382	263.638	7.23382	235.786	7.23382	239.015	--	--	--	--
7.25406	258.861	7.25406	230.281	7.25406	237.529	--	--	--	--
7.27431	255.726	7.27431	224.929	7.27431	237.232	--	--	--	--
7.29455	255.416	7.29455	216.662	7.29455	233.914	--	--	--	--
7.31479	258.619	7.31479	214.194	7.31479	232.405	--	--	--	--
7.33503	261.881	7.33503	213.808	7.33503	232.071	--	--	--	--
7.35527	262.427	7.35527	214.218	7.35527	233.455	--	--	--	--
7.37551	260.209	7.37551	215.418	7.37551	234.034	--	--	--	--
7.39575	257.633	7.39575	217.045	7.39575	236.028	--	--	--	--
7.416	256.582	7.416	216.231	7.416	235.358	--	--	--	--
7.43624	253.712	7.43624	221.352	7.43624	237.849	--	--	--	--
7.45648	255.832	7.45648	226.279	7.45648	237.592	--	--	--	--
7.47672	260.318	7.47672	229.135	7.47672	235.291	--	--	--	--
7.49696	260.833	7.49696	234.318	7.49696	236.62	--	--	--	--
7.5172	259.257	7.5172	234.359	7.5172	237.933	--	--	--	--
7.53744	256.579	7.53744	227.456	7.53744	234.956	--	--	--	--
7.55769	258.804	7.55769	224.657	7.55769	236.805	--	--	--	--
7.57793	263.242	7.57793	223.756	7.57793	233.707	--	--	--	--
7.59817	266.903	7.59817	230.001	7.59817	230.375	--	--	--	--
7.61841	267.908	7.61841	230.144	7.61841	229.537	--	--	--	--
7.63865	272.205	7.63865	229.967	7.63865	229.946	--	--	--	--
7.65889	273.682	7.65889	225.985	7.65889	229.432	--	--	--	--
7.67914	272.132	7.67914	225.325	7.67914	227.415	--	--	--	--
7.69938	269.034	7.69938	225.455	7.69938	228.676	--	--	--	--
7.71962	269.81	7.71962	224.314	7.71962	227.507	--	--	--	--
7.73986	267.291	7.73986	226.137	7.73986	222.993	--	--	--	--
7.7601	268.263	7.7601	224.2	7.7601	220.024	--	--	--	--
7.78034	262.64	7.78034	220.455	7.78034	220.205	--	--	--	--
7.80058	256.087	7.80058	213.779	7.80058	221.49	--	--	--	--
7.82083	246.003	7.82083	208.704	7.82083	219.071	--	--	--	--
7.84107	244.643	7.84107	209.933	7.84107	217.53	--	--	--	--
7.86131	242.791	7.86131	211.18	7.86131	214.12	--	--	--	--
7.88155	244.414	7.88155	216.293	7.88155	210.975	--	--	--	--
7.90179	248.934	7.90179	215.515	7.90179	214.267	--	--	--	--
7.92203	253.39	7.92203	216.462	7.92203	214.803	--	--	--	--
7.94228	253.748	7.94228	217.713	7.94228	214.788	--	--	--	--
7.96252	255.145	7.96252	221.818	7.96252	217.482	--	--	--	--
7.98276	254.315	7.98276	222.909	7.98276	225.11	--	--	--	--
8.003	257.577	8.003	217.385	8.003	225.481	--	--	--	--
8.02324	259.346	8.02324	218.321	8.02324	222.942	--	--	--	--
8.04348	261.991	8.04348	215.833	8.04348	223.911	--	--	--	--
8.06372	259.386	8.06372	213.805	8.06372	223.459	--	--	--	--
8.08397	255.671	8.08397	215.893	8.08397	223.024	--	--	--	--
8.10421	249.29	8.10421	216.744	8.10421	220.221	--	--	--	--
8.12445	250.237	8.12445	215.391	8.12445	214.344	--	--	--	--
8.14469	246.331	8.14469	217.396	8.14469	208.327	--	--	--	--
8.16493	248.879	8.16493	218.227	8.16493	209.669	--	--	--	--
8.18517	250.739	8.18517	219.506	8.18517	212.846	--	--	--	--
8.20541	247.1	8.20541	218.848	8.20541	209.233	--	--	--	--
8.22566	247.424	8.22566	217.83	8.22566	209.291	--	--	--	--
8.2459	255.831	8.2459	215.819	8.2459	212.405	--	--	--	--
8.26614	254.819	8.26614	210.314	8.26614	216.495	--	--	--	--
8.28638	259.483	8.28638	210.986	8.28638	215.481	--	--	--	--
8.30662	265.119	8.30662	212.588	8.30662	215.023	--	--	--	--
8.32686	265.195	8.32686	213.702	8.32686	214.821	--	--	--	--
8.34711	266.963	8.34711	212.815	8.34711	212.361	--	--	--	--
8.36735	268.405	8.36735	213.817	8.36735	211.741	--	--	--	--
8.38759	268.542	8.38759	215.389	8.38759	209.863	--	--	--	--
8.40783	270.129	8.40783	215.843	8.40783	203.421	--	--	--	--
8.42807	268.319	8.42807	214.947	8.42807	204.024	--	--	--	--
8.44831	273.119	8.44831	213.09	8.44831	208.127	--	--	--	--
8.46855	269.607	8.46855	211.16	8.46855	212.242	--	--	--	--
8.4888	268.852	8.4888	208.8	8.4888	212.845	--	--	--	--
8.50904	266.511	8.50904	207.531	8.50904	213.595	--	--	--	--
8.52928	267.624	8.52928	202.508	8.52928	217.008	--	--	--	--
8.54952	260.397	8.54952	201.088	8.54952	216.607	--	--	--	--
8.56976	259.577	8.56976	204.07	8.56976	218.184	--	--	--	--
8.59	252.858	8.59	202.326	8.59	219.056	--	--	--	--
8.61025	248.146	8.61025	202.356	8.61025	219.376	--	--	--	--
8.63049	247.526	8.63049	200.33	8.63049	216.868	--	--	--	--
8.65073	248.216	8.65073	204.386	8.65073	210.346	--	--	--	--
8.67097	250.1	8.67097	205.477	8.67097	206.914	--	--	--	--
8.69121	253.464	8.69121	205.78	8.69121	205.922	--	--	--	--
8.71145	256.357	8.71145	205.918	8.71145	210.862	--	--	--	--
8.73169	257.039	8.73169	207.381	8.73169	207.493	--	--	--	--
8.75194	255.537	8.75194	206.812	8.75194	209.909	--	--	--	--
8.77218	255.459	8.77218	207.095	8.77218	210.096	--	--	--	--
8.79242	253.714	8.79242	208.051	8.79242	205.955	--	--	--	--
8.81266	255.311	8.81266	207.291	8.81266	203.044	--	--	--	--
8.8329	251.374	8.8329	206.696	8.8329	202.999	--	--	--	--
8.85314	249.884	8.85314	207.863	8.85314	205.632	--	--	--	--
8.87338	247.007	8.87338	209.119	8.87338	201.874	--	--	--	--
8.89363	251.287	8.89363	208.992	8.89363	207.771	--	--	--	--
8.91387	254.307	8.91387	207.269	8.91387	205.561	--	--	--	--
8.93411	256.283	8.93411	205.483	8.93411	204.977	--	--	--	--
8.95435	259.714	8.95435	202.59	8.95435	210.35	--	--	--	--
8.97459	262.004	8.97459	203.134	8.97459	215.187	--	--	--	--
8.99483	261.909	8.99483	203.249	8.99483	217.255	--	--	--	--
9.01508	256.883	9.01508	201.643	9.01508	216.519	--	--	--	--
9.03532	250.899	9.03532	199.789	9.03532	220.106	--	--	--	--
9.05556	246.204	9.05556	197.254	9.05556	220.251	--	--	--	--
9.0758	245.054	9.0758	194.741	9.0758	214.658	--	--	--	--
9.09604	242.307	9.09604	192.062	9.09604	211.418	--	--	--	--
9.11628	236.123	9.11628	189.849	9.11628	210.751	--	--	--	--
9.13652	237.343	9.13652	193.536	9.13652	207.039	--	--	--	--
9.15677	239.199	9.15677	193.98	9.15677	203.267	--	--	--	--
9.17701	240.612	9.17701	194.413	9.17701	204.293	--	--	--	--
9.19725	243.319	9.19725	190.49	9.19725	199.466	--	--	--	--
9.21749	247.366	9.21749	188.607	9.21749	197.269	--	--	--	--
9.23773	255.208	9.23773	188.729	9.23773	197.252	--	--	--	--
9.25797	259.575	9.25797	189.832	9.25797	197.953	--	--	--	--
9.27822	261.25	9.27822	190.137	9.27822	194.567	--	--	--	--
9.29846	258.475	9.29846	189.765	9.29846	197.332	--	--	--	--
9.3187	258.235	9.3187	189.406	9.3187	198.229	--	--	--	--
9.33894	262.813	9.33894	187.148	9.33894	197.909	--	--	--	--
9.35918	258.243	9.35918	184.348	9.35918	197.078	--	--	--	--
9.37942	255.77	9.37942	184.794	9.37942	195.929	--	--	--	--
9.39966	254.958	9.39966	185.824	9.39966	193.488	--	--	--	--
9.41991	256.249	9.41991	188.633	9.41991	195.161	--	--	--	--
9.44015	254.857	9.44015	193.694	9.44015	194.23	--	--	--	--
9.46039	249	9.46039	194.486	9.46039	191.4	--	--	--	--
9.48063	247.69	9.48063	194.819	9.48063	192.529	--	--	--	--
9.5009	245.198	9.5009	197.4	9.5009	195.548	--	--	--	--
9.5211	250.42	9.5211	198.198	9.5211	196.866	--	--	--	--
9.5414	249.842	9.5414	200.715	9.5414	197.613	--	--	--	--
9.5616	251.596	9.5616	199.413	9.5616	199.185	--	--	--	--
9.5818	251.059	9.5818	201.247	9.5818	202.652	--	--	--	--
9.6021	255.229	9.6021	202.552	9.6021	199.237	--	--	--	--
9.6223	256.268	9.6223	200.205	9.6223	197.998	--	--	--	--
9.6426	253.18	9.6426	200.273	9.6426	195.854	--	--	--	--
9.6628	260.297	9.6628	197.59	9.6628	191.928	--	--	--	--
9.683	265.377	9.683	192.519	9.683	186.888	--	--	--	--
9.7033	266.273	9.7033	193.397	9.7033	184.656	--	--	--	--
9.7235	266.438	9.7235	191.362	9.7235	180.894	--	--	--	--
9.7438	260.803	9.7438	184.236	9.7438	179.437	--	--	--	--
9.764	260.092	9.764	183.733	9.764	180.97	--	--	--	--
9.7843	258.513	9.7843	177.59	9.7843	178.986	--	--	--	--
9.8045	261.063	9.8045	178.832	9.8045	178.42	--	--	--	--
9.8247	256.986	9.8247	176.313	9.8247	181.527	--	--	--	--
9.845	252.433	9.845	173.002	9.845	186.182	--	--	--	--
9.8652	250.855	9.8652	179.063	9.8652	187.015	--	--	--	--
9.8855	250.892	9.8855	182.766	9.8855	186.005	--	--	--	--
9.9057	247.948	9.9057	187.749	9.9057	189.053	--	--	--	--
9.9259	246.989	9.9259	195.194	9.9259	189.405	--	--	--	--
9.9462	250.592	9.9462	196.244	9.9462	187.936	--	--	--	--
9.9664	246.826	9.9664	195.9	9.9664	187.128	--	--	--	--
9.9867	243.971	9.9867	199.517	9.9867	187.487	--	--	--	--
10.0069	244.789	10.0069	199.481	10.0069	187.825	--	--	--	--
10.0272	241.333	10.0272	196.97	10.0272	189.7	--	--	--	--
10.0474	244.599	10.0474	192.099	10.0474	187.599	--	--	--	--
10.0676	245.004	10.0676	185.454	10.0676	185.996	--	--	--	--
10.0879	247.033	10.0879	182.081	10.0879	187.198	--	--	--	--
10.1081	245.253	10.1081	174.311	10.1081	190.5	--	--	--	--
10.1284	245.714	10.1284	174.681	10.1284	191.934	--	--	--	--
10.1486	248.382	10.1486	174.119	10.1486	194.128	--	--	--	--
10.1688	244.148	10.1688	173.547	10.1688	193.847	--	--	--	--
10.1891	238.552	10.1891	178.249	10.1891	196.726	--	--	--	--
10.2093	238.057	10.2093	180.751	10.2093	199.049	--	--	--	--
10.2296	234.611	10.2296	180.353	10.2296	200.577	--	--	--	--
10.2498	229.222	10.2498	179.873	10.2498	199.32	--	--	--	--
10.27	228.621	10.27	186.052	10.27	199.292	--	--	--	--
10.2903	229.632	10.2903	187.455	10.2903	195.181	--	--	--	--
10.3105	229.089	10.3105	186.616	10.3105	191.421	--	--	--	--
10.3308	230.605	10.3308	182.934	10.3308	188.805	--	--	--	--
10.351	230.186	10.351	183.538	10.351	185.87	--	--	--	--
10.3713	228.998	10.3713	180.204	10.3713	183.481	--	--	--	--
10.3915	227.306	10.3915	178.726	10.3915	180.565	--	--	--	--
10.4117	226.367	10.4117	177.455	10.4117	177.364	--	--	--	--
10.432	225.169	10.432	172.612	10.432	177.212	--	--	--	--
10.4522	221.062	10.4522	173.249	10.4522	176.286	--	--	--	--
10.4725	219.663	10.4725	172.895	10.4725	180.359	--	--	--	--
10.4927	221.101	10.4927	169.314	10.4927	181.989	--	--	--	--
10.5129	215.57	10.5129	167.302	10.5129	181.487	--	--	--	--
10.5332	218.051	10.5332	164.963	10.5332	179.03	--	--	--	--
10.5534	219.609	10.5534	168.254	10.5534	180.681	--	--	--	--
10.5737	220.191	10.5737	167.448	10.5737	180.081	--	--	--	--
10.5939	220.632	10.5939	166.668	10.5939	177.356	--	--	--	--
10.6142	215.459	10.6142	166.003	10.6142	180.028	--	--	--	--
10.6344	209.394	10.6344	169.036	10.6344	178.331	--	--	--	--
10.6546	205.999	10.6546	166.468	10.6546	175.884	--	--	--	--
10.6749	205.229	10.6749	166.185	10.6749	173.033	--	--	--	--
10.6951	206.899	10.6951	167.968	10.6951	172.877	--	--	--	--
10.7154	210.666	10.7154	171.283	10.7154	173.178	--	--	--	--
10.7356	212.702	10.7356	172.422	10.7356	174.092	--	--	--	--
10.7558	214.775	10.7558	173.087	10.7558	174.117	--	--	--	--
10.7761	214.969	10.7761	176.768	10.7761	172.745	--	--	--	--
10.7963	212.382	10.7963	176.379	10.7963	172.322	--	--	--	--
10.8166	213.524	10.8166	174.626	10.8166	172.003	--	--	--	--
10.8368	212.445	10.8368	175.285	10.8368	173.719	--	--	--	--
10.8571	211.337	10.8571	171.221	10.8571	175.412	--	--	--	--
10.8773	208.439	10.8773	168.197	10.8773	173.167	--	--	--	--
10.8975	203.08	10.8975	168.46	10.8975	173.771	--	--	--	--
10.9178	200.486	10.9178	169.971	10.9178	174.274	--	--	--	--
10.938	202.591	10.938	166.242	10.938	175.746	--	--	--	--
10.9583	204.446	10.9583	166.108	10.9583	177.902	--	--	--	--
10.9785	207.972	10.9785	166.338	10.9785	179.44	--	--	--	--
10.9987	209.615	10.9987	165.252	10.9987	179.767	--	--	--	--
11.019	213.757	11.019	161.94	11.019	180.49	--	--	--	--
11.0392	209.481	11.0392	163.276	11.0392	179.538	--	--	--	--
11.0595	205.325	11.0595	163.294	11.0595	179.487	--	--	--	--
11.0797	200.689	11.0797	159.646	11.0797	179.862	--	--	--	--
11.1	194.777	11.1	160.328	11.1	178.144	--	--	--	--
11.1202	194.329	11.1202	159.972	11.1202	175.887	--	--	--	--
11.1404	192.242	11.1404	160.35	11.1404	173.412	--	--	--	--
11.1607	188.351	11.1607	163.461	11.1607	171.069	--	--	--	--
11.1809	188.31	11.1809	167.718	11.1809	166.956	--	--	--	--
11.2012	189.513	11.2012	170.396	11.2012	168	--	--	--	--
11.2214	192.543	11.2214	169.367	11.2214	166.847	--	--	--	--
11.2416	189.946	11.2416	172.133	11.2416	163.359	--	--	--	--
11.2619	187.33	11.2619	174.593	11.2619	160.906	--	--	--	--
11.2821	186.1	11.2821	174.24	11.2821	160.587	--	--	--	--
11.3024	187.138	11.3024	171.784	11.3024	162.313	--	--	--	--
11.3226	180.976	11.3226	170.495	11.3226	161.391	--	--	--	--
11.3428	179.611	11.3428	169.425	11.3428	162.11	--	--	--	--
11.3631	179.45	11.3631	169.899	11.3631	162.975	--	--	--	--
11.3833	178.895	11.3833	168.27	11.3833	162.337	--	--	--	--
11.4036	183.43	11.4036	163.012	11.4036	165.675	--	--	--	--
11.4238	184.309	11.4238	161.198	11.4238	166.977	--	--	--	--
11.4441	182.893	11.4441	157.907	11.4441	167.252	--	--	--	--
11.4643	181.069	11.4643	154.981	11.4643	167.419	--	--	--	--
11.4845	183.176	11.4845	153.643	11.4845	170.276	--	--	--	--
11.5048	179.605	11.5048	154.922	11.5048	168.486	--	--	--	--
11.525	173.148	11.525	156.808	11.525	170.233	--	--	--	--
11.5453	169.844	11.5453	155.643	11.5453	170.316	--	--	--	--
11.5655	163.978	11.5655	152.4	11.5655	170.874	--	--	--	--
11.5857	161.591	11.5857	154.483	11.5857	169.275	--	--	--	--
11.606	159.891	11.606	158.868	11.606	164.959	--	--	--	--
11.6262	159.496	11.6262	163.458	11.6262	163.939	--	--	--	--
11.6465	163.223	11.6465	163.694	11.6465	159.036	--	--	--	--
11.6667	167.276	11.6667	164.364	11.6667	159.433	--	--	--	--
11.687	170.016	11.687	164.361	11.687	159.176	--	--	--	--
11.7072	170.611	11.7072	167.178	11.7072	158.877	--	--	--	--
11.7274	171.857	11.7274	165.109	11.7274	159.516	--	--	--	--
11.7477	171.988	11.7477	165.355	11.7477	156	--	--	--	--
11.7679	174.329	11.7679	165.95	11.7679	155.862	--	--	--	--
11.7882	175.912	11.7882	164.453	11.7882	154.459	--	--	--	--
11.8084	176.866	11.8084	161.624	11.8084	160.683	--	--	--	--
11.8286	174.728	11.8286	159.07	11.8286	160.899	--	--	--	--
11.8489	170.247	11.8489	155.475	11.8489	163.121	--	--	--	--
11.8691	170.27	11.8691	158.25	11.8691	163.609	--	--	--	--
11.8894	171.719	11.8894	159.424	11.8894	161.605	--	--	--	--
11.9096	166.443	11.9096	156.335	11.9096	160.194	--	--	--	--
11.9299	167.493	11.9299	156.547	11.9299	156.14	--	--	--	--
11.9501	167.146	11.9501	156.727	11.9501	157.542	--	--	--	--
11.9703	162.624	11.9703	155.742	11.9703	154.847	--	--	--	--
11.9906	161.383	11.9906	155.359	11.9906	156.659	--	--	--	--
12.0108	162.9	12.0108	152.897	12.0108	152.471	--	--	--	--
12.0311	159.457	12.0311	153.935	12.0311	146.408	--	--	--	--
12.0513	157.616	12.0513	154.613	12.0513	144.901	--	--	--	--
12.0715	158.612	12.0715	152.91	12.0715	147.231	--	--	--	--
12.0918	156.881	12.0918	152.138	12.0918	147.803	--	--	--	--
12.112	156.881	12.112	148.688	12.112	149.812	--	--	--	--
12.1323	155.57	12.1323	142.989	12.1323	152.513	--	--	--	--
12.1525	153.905	12.1525	143.292	12.1525	155.773	--	--	--	--
12.1728	154.905	12.1728	140.657	12.1728	155.29	--	--	--	--
12.193	154.121	12.193	139.091	12.193	154.075	--	--	--	--
12.2132	156.538	12.2132	138.969	12.2132	155.205	--	--	--	--
12.2335	155.797	12.2335	137.195	12.2335	159.805	--	--	--	--
12.2537	151.775	12.2537	141.842	12.2537	161.047	--	--	--	--
12.274	152.469	12.274	148.124	12.274	165.065	--	--	--	--
12.2942	152.531	12.2942	151.837	12.2942	162.045	--	--	--	--
12.3144	151.159	12.3144	155.808	12.3144	162.975	--	--	--	--
12.3347	149.312	12.3347	156.015	12.3347	166.134	--	--	--	--
12.3549	146.327	12.3549	156.566	12.3549	167.072	--	--	--	--
12.3752	144.527	12.3752	154.964	12.3752	165.139	--	--	--	--
12.3954	143.724	12.3954	151.5	12.3954	166.281	--	--	--	--
12.4157	140.09	12.4157	151.136	12.4157	166.472	--	--	--	--
12.4359	137.176	12.4359	150.727	12.4359	166.129	--	--	--	--
12.4561	140.052	12.4561	150.295	12.4561	160.602	--	--	--	--
12.4764	141.858	12.4764	151.801	12.4764	157.025	--	--	--	--
12.4966	141.803	12.4966	148.88	12.4966	153.227	--	--	--	--
12.5169	141.337	12.5169	150.986	12.5169	152.972	--	--	--	--
12.5371	139.156	12.5371	152.043	12.5371	151.82	--	--	--	--
12.5573	143.464	12.5573	150.323	12.5573	150.09	--	--	--	--
12.5776	145.831	12.5776	147.955	12.5776	147.372	--	--	--	--
12.5978	146.965	12.5978	145.071	12.5978	146.781	--	--	--	--
12.6181	146.889	12.6181	141.744	12.6181	149.083	--	--	--	--
12.6383	150.927	12.6383	145.83	12.6383	146.801	--	--	--	--
12.6585	153.696	12.6585	142.675	12.6585	148.726	--	--	--	--
12.6788	151.673	12.6788	142.663	12.6788	150.442	--	--	--	--
12.699	152.924	12.699	147.164	12.699	153.333	--	--	--	--
12.7193	155.456	12.7193	147.555	12.7193	154.436	--	--	--	--
12.7395	156.006	12.7395	150.192	12.7395	155.37	--	--	--	--
12.7598	154.892	12.7598	147.843	12.7598	154.926	--	--	--	--
12.78	153.556	12.78	142.845	12.78	149.49	--	--	--	--
12.8002	152.043	12.8002	143.526	12.8002	153.216	--	--	--	--
12.8205	151.059	12.8205	140.75	12.8205	151.78	--	--	--	--
12.8407	151.902	12.8407	141.773	12.8407	149.978	--	--	--	--
12.861	147.562	12.861	146.314	12.861	148.36	--	--	--	--
12.8812	146.09	12.8812	146.557	12.8812	144.276	--	--	--	--
12.9014	148.721	12.9014	148.854	12.9014	143.314	--	--	--	--
12.9217	151.223	12.9217	151.237	12.9217	142.745	--	--	--	--
12.9419	150.284	12.9419	147.554	12.9419	142.75	--	--	--	--
12.9622	146.758	12.9622	149.205	12.9622	143.971	--	--	--	--
12.9824	150.638	12.9824	147.323	12.9824	144.821	--	--	--	--
13.0027	151.524	13.0027	142.822	13.0027	147.419	--	--	--	--
13.0229	147.091	13.0229	139.998	13.0229	149.486	--	--	--	--
13.0431	146.036	13.0431	135.115	13.0431	147.695	--	--	--	--
13.0634	147.529	13.0634	133.095	13.0634	146.545	--	--	--	--
13.0836	148.454	13.0836	132.343	13.0836	148.9	--	--	--	--
13.1039	148.145	13.1039	132.774	13.1039	146.358	--	--	--	--
13.1241	148.403	13.1241	139.514	13.1241	147.608	--	--	--	--
13.1443	145.874	13.1443	142.993	13.1443	145.846	--	--	--	--
13.1646	147.226	13.1646	145.281	13.1646	146.708	--	--	--	--
13.1848	148.576	13.1848	147.715	13.1848	145.365	--	--	--	--
13.2051	148.79	13.2051	148.065	13.2051	147.005	--	--	--	--
13.2253	149.014	13.2253	147.644	13.2253	143.718	--	--	--	--
13.2456	146.757	13.2456	146.841	13.2456	142.951	--	--	--	--
13.2658	145.944	13.2658	143.187	13.2658	143.896	--	--	--	--
13.286	144.892	13.286	141.287	13.286	146.028	--	--	--	--
13.3063	143.404	13.3063	141.852	13.3063	147.125	--	--	--	--
13.3265	144.162	13.3265	138.549	13.3265	148.639	--	--	--	--
13.3468	145.483	13.3468	135.893	13.3468	147.387	--	--	--	--
13.367	144.302	13.367	129.89	13.367	147.269	--	--	--	--
13.3872	147.552	13.3872	130.959	13.3872	145.918	--	--	--	--
13.4075	150.7	13.4075	133.023	13.4075	146.303	--	--	--	--
13.4277	149.859	13.4277	133.31	13.4277	144.844	--	--	--	--
13.448	151.458	13.448	134.626	13.448	146.9	--	--	--	--
13.4682	153.9	13.4682	136.134	13.4682	144.981	--	--	--	--
13.4885	155.933	13.4885	137.274	13.4885	143.891	--	--	--	--
13.5087	157.279	13.5087	135.2	13.5087	139.33	--	--	--	--
13.5289	155.264	13.5289	133.497	13.5289	137.094	--	--	--	--
13.5492	155.7	13.5492	132.163	13.5492	143.016	--	--	--	--
13.5694	153.942	13.5694	131.632	13.5694	145.839	--	--	--	--
13.5897	152.363	13.5897	130.339	13.5897	146.446	--	--	--	--
13.6099	148.623	13.6099	128.485	13.6099	149.043	--	--	--	--
13.6301	144.097	13.6301	127.668	13.6301	147.187	--	--	--	--
13.6504	140.969	13.6504	125.973	13.6504	145.125	--	--	--	--
13.6706	141.313	13.6706	127.017	13.6706	143.86	--	--	--	--
13.6909	136.712	13.6909	131.13	13.6909	141.902	--	--	--	--
13.7111	135.565	13.7111	136.022	13.7111	139.632	--	--	--	--
13.7313	132.436	13.7313	137.409	13.7313	139.222	--	--	--	--
13.7516	132.129	13.7516	139.203	13.7516	138.544	--	--	--	--
13.7718	131.904	13.7718	139.438	13.7718	138.917	--	--	--	--
13.7921	134.824	13.7921	138.36	13.7921	137.052	--	--	--	--
13.8123	134.045	13.8123	139.389	13.8123	138.668	--	--	--	--
13.8326	137.214	13.8326	137.079	13.8326	147.475	--	--	--	--
13.8528	136.086	13.8528	137.22	13.8528	145.551	--	--	--	--
13.873	136.402	13.873	135.519	13.873	144.962	--	--	--	--
13.8933	135.397	13.8933	137.778	13.8933	147.843	--	--	--	--
13.9135	134.163	13.9135	134.888	13.9135	147.947	--	--	--	--
13.9338	135.372	13.9338	136.089	13.9338	146.711	--	--	--	--
13.954	137.271	13.954	136.018	13.954	150.439	--	--	--	--
13.9742	134.01	13.9742	139.403	13.9742	147.964	--	--	--	--
13.9945	133.964	13.9945	138.669	13.9945	146.383	--	--	--	--
14.0147	131.799	14.0147	136.06	14.0147	143.052	--	--	--	--
14.035	132.471	14.035	134.096	14.035	142.812	--	--	--	--
14.0552	135.092	14.0552	134.464	14.0552	141.211	--	--	--	--
14.0755	137.357	14.0755	133.689	14.0755	139.328	--	--	--	--
14.0957	137.488	14.0957	131.658	14.0957	139.892	--	--	--	--
14.1159	142.755	14.1159	130.635	14.1159	138.538	--	--	--	--
14.1362	142.316	14.1362	130.565	14.1362	136.913	--	--	--	--
14.1564	142.381	14.1564	132.197	14.1564	138.102	--	--	--	--
14.1767	143.258	14.1767	134.666	14.1767	139.316	--	--	--	--
14.1969	144.103	14.1969	134.553	14.1969	141.851	--	--	--	--
14.2171	144.154	14.2171	136.616	14.2171	142.419	--	--	--	--
14.2374	142.496	14.2374	135.639	14.2374	144.601	--	--	--	--
14.2576	141.009	14.2576	134.614	14.2576	139.456	--	--	--	--
14.2779	141.182	14.2779	133.605	14.2779	136.44	--	--	--	--
14.2981	140.47	14.2981	131.022	14.2981	135.709	--	--	--	--
14.3184	139.932	14.3184	130.785	14.3184	135.691	--	--	--	--
14.3386	141.57	14.3386	132.42	14.3386	133.137	--	--	--	--
14.3588	140.299	14.3588	130.873	14.3588	134.34	--	--	--	--
14.3791	143.244	14.3791	129.445	14.3791	129.949	--	--	--	--
14.3993	144.747	14.3993	131.848	14.3993	129.329	--	--	--	--
14.4196	142.593	14.4196	130.655	14.4196	127.566	--	--	--	--
14.4398	141.61	14.4398	136.871	14.4398	127.497	--	--	--	--
14.46	141.29	14.46	137.74	14.46	126.981	--	--	--	--
14.4803	140.195	14.4803	137.264	14.4803	128.127	--	--	--	--
14.5005	136.585	14.5005	134.911	14.5005	129.567	--	--	--	--
14.5208	136.199	14.5208	135.187	14.5208	133.158	--	--	--	--
14.541	135.795	14.541	134.657	14.541	130.707	--	--	--	--
14.5613	132.439	14.5613	134.241	14.5613	132.052	--	--	--	--
14.5815	131.422	14.5815	134.003	14.5815	136.22	--	--	--	--
14.6017	129.384	14.6017	133.356	14.6017	136.473	--	--	--	--
14.622	129.66	14.622	132.938	14.622	136.367	--	--	--	--
14.6422	128.865	14.6422	131.466	14.6422	137.872	--	--	--	--
14.6625	130.859	14.6625	130.521	14.6625	135.787	--	--	--	--
14.6827	133.679	14.6827	131.1	14.6827	137.848	--	--	--	--
14.7029	133.185	14.7029	129.239	14.7029	134.073	--	--	--	--
14.7232	135.114	14.7232	128.739	14.7232	135.305	--	--	--	--
14.7434	136.974	14.7434	123.26	14.7434	133.22	--	--	--	--
14.7637	137.998	14.7637	121.24	14.7637	133.008	--	--	--	--
14.7839	135.603	14.7839	119.494	14.7839	131.975	--	--	--	--
14.8041	139.291	14.8041	120.005	14.8041	129.835	--	--	--	--
14.8244	137.632	14.8244	118.846	14.8244	126.168	--	--	--	--
14.8446	139.211	14.8446	119.292	14.8446	129.168	--	--	--	--
14.8649	140.223	14.8649	118.875	14.8649	132.694	--	--	--	--
14.8851	140.816	14.8851	116.334	14.8851	131.536	--	--	--	--
14.9054	139.966	14.9054	116.887	14.9054	132.338	--	--	--	--
14.9256	141.347	14.9256	120.052	14.9256	132.77	--	--	--	--
14.9458	143.609	14.9458	121.71	14.9458	133.233	--	--	--	--
14.9661	144.209	14.9661	126.07	14.9661	131.775	--	--	--	--
14.9863	141.482	14.9863	125.266	14.9863	131.711	--	--	--	--
15.0066	145.185	15.0066	125.55	15.0066	134.23	--	--	--	--
15.0268	145.786	15.0268	124.512	15.0268	132.644	--	--	--	--
15.047	142.423	15.047	126.713	15.047	132.182	--	--	--	--
15.0673	141.138	15.0673	125.988	15.0673	129.53	--	--	--	--
15.0875	141.084	15.0875	126.274	15.0875	130.93	--	--	--	--
15.1078	139.72	15.1078	124.897	15.1078	132.978	--	--	--	--
15.128	139.696	15.128	125.165	15.128	134.311	--	--	--	--
15.1483	137.377	15.1483	124.013	15.1483	132.308	--	--	--	--
15.1685	136.5	15.1685	121.579	15.1685	130.297	--	--	--	--
15.1887	133.779	15.1887	120.41	15.1887	130.494	--	--	--	--
15.209	134.736	15.209	125.113	15.209	127.683	--	--	--	--
15.2292	133.53	15.2292	126.373	15.2292	124.598	--	--	--	--
15.2495	132.99	15.2495	130.143	15.2495	121.8	--	--	--	--
15.2697	135.526	15.2697	129.531	15.2697	125.224	--	--	--	--
15.2899	140.081	15.2899	129.791	15.2899	125.718	--	--	--	--
15.3102	141.576	15.3102	128.024	15.3102	122.906	--	--	--	--
15.3304	141.013	15.3304	127.184	15.3304	121.056	--	--	--	--
15.3507	140.594	15.3507	125.796	15.3507	119.532	--	--	--	--
15.3709	136.693	15.3709	125.632	15.3709	120.507	--	--	--	--
15.3912	137.142	15.3912	124.199	15.3912	119.547	--	--	--	--
15.4114	135.163	15.4114	124.625	15.4114	116.945	--	--	--	--
15.4316	132.453	15.4316	124.425	15.4316	119.897	--	--	--	--
15.4519	128.39	15.4519	120.871	15.4519	124.531	--	--	--	--
15.4721	129.043	15.4721	120.361	15.4721	126.54	--	--	--	--
15.4924	127.056	15.4924	123.052	15.4924	124.586	--	--	--	--
15.5126	127.557	15.5126	124.527	15.5126	126.588	--	--	--	--
15.5328	128.476	15.5328	124.158	15.5328	129.667	--	--	--	--
15.5531	129.236	15.5531	121.894	15.5531	132.22	--	--	--	--
15.5733	132.493	15.5733	119.085	15.5733	131.433	--	--	--	--
15.5936	131.743	15.5936	118.018	15.5936	129.405	--	--	--	--
15.6138	132.853	15.6138	116.739	15.6138	127.776	--	--	--	--
15.6341	132.41	15.6341	116.876	15.6341	128.355	--	--	--	--
15.6543	134.833	15.6543	116.373	15.6543	128.36	--	--	--	--
15.6745	137.456	15.6745	115.138	15.6745	127.891	--	--	--	--
15.6948	139.646	15.6948	115.779	15.6948	126.453	--	--	--	--
15.715	140.944	15.715	118.187	15.715	129.447	--	--	--	--
15.7353	139.823	15.7353	118.163	15.7353	130.291	--	--	--	--
15.7555	143.037	15.7555	122.548	15.7555	128.654	--	--	--	--
15.7757	143.619	15.7757	125.523	15.7757	126.928	--	--	--	--
15.796	143.554	15.796	130.261	15.796	130.379	--	--	--	--
15.8162	141.252	15.8162	128.91	15.8162	130.951	--	--	--	--
15.8365	138.666	15.8365	129.337	15.8365	129.885	--	--	--	--
15.8567	134.728	15.8567	127.681	15.8567	128.221	--	--	--	--
15.8769	131.844	15.8769	129.097	15.8769	127.652	--	--	--	--
15.8972	130.279	15.8972	126.662	15.8972	128.009	--	--	--	--
15.9174	128.665	15.9174	123.871	15.9174	128.633	--	--	--	--
15.9377	129.618	15.9377	121.831	15.9377	128.944	--	--	--	--
15.9579	130.154	15.9579	120.946	15.9579	129.041	--	--	--	--
15.9782	132.297	15.9782	120.609	15.9782	127.059	--	--	--	--
15.9984	132.885	15.9984	122.884	15.9984	128.035	--	--	--	--
16.0186	134.008	16.0186	123.415	16.0186	127.672	--	--	--	--
16.0389	136.929	16.0389	126.614	16.0389	129.107	--	--	--	--
16.0591	139.359	16.0591	125.885	16.0591	131.869	--	--	--	--
16.0794	139.514	16.0794	124.976	16.0794	133.481	--	--	--	--
16.0996	141.656	16.0996	122.126	16.0996	133.578	--	--	--	--
16.1198	139.96	16.1198	121.692	16.1198	131.529	--	--	--	--
16.1401	136.468	16.1401	117.739	16.1401	128.319	--	--	--	--
16.1603	135.357	16.1603	118.083	16.1603	129.173	--	--	--	--
16.1806	131.761	16.1806	113.873	16.1806	127.248	--	--	--	--
16.2008	130.337	16.2008	113.43	16.2008	127.839	--	--	--	--
16.2211	130.086	16.2211	115.863	16.2211	126.706	--	--	--	--
16.2413	132.387	16.2413	117.594	16.2413	124.553	--	--	--	--
16.2615	133.618	16.2615	119.897	16.2615	123.968	--	--	--	--
16.2818	134.969	16.2818	125.775	16.2818	124.785	--	--	--	--
16.302	135.626	16.302	128.215	16.302	124.118	--	--	--	--
16.3223	134.459	16.3223	130.385	16.3223	126.886	--	--	--	--
16.3425	132.338	16.3425	129.148	16.3425	125.255	--	--	--	--
16.3627	136.153	16.3627	128.429	16.3627	124.22	--	--	--	--
16.383	138.574	16.383	126.024	16.383	123.334	--	--	--	--
16.4032	137.491	16.4032	124.998	16.4032	119.633	--	--	--	--
16.4235	135.704	16.4235	121.72	16.4235	116.137	--	--	--	--
16.4437	134.202	16.4437	121.571	16.4437	118.386	--	--	--	--
16.464	131.926	16.464	120.965	16.464	115.102	--	--	--	--
16.4842	127.75	16.4842	121.037	16.4842	116.395	--	--	--	--
16.5044	128.191	16.5044	120.115	16.5044	115.328	--	--	--	--
16.5247	129.748	16.5247	120.066	16.5247	116.776	--	--	--	--
16.5449	131.202	16.5449	121.843	16.5449	121.071	--	--	--	--
16.5652	130.753	16.5652	124.539	16.5652	122.807	--	--	--	--
16.5854	130.605	16.5854	124.355	16.5854	126.011	--	--	--	--
16.6056	130.695	16.6056	125.169	16.6056	127.962	--	--	--	--
16.6259	131.077	16.6259	124.842	16.6259	128.955	--	--	--	--
16.6461	134.763	16.6461	126.039	16.6461	129.836	--	--	--	--
16.6664	135.005	16.6664	124.58	16.6664	130.411	--	--	--	--
16.6866	135.602	16.6866	125.021	16.6866	127.257	--	--	--	--
16.7069	133.035	16.7069	124.288	16.7069	124.899	--	--	--	--
16.7271	133.473	16.7271	126.71	16.7271	125.016	--	--	--	--
16.7473	133.202	16.7473	127.994	16.7473	120.914	--	--	--	--
16.7676	132.41	16.7676	125.349	16.7676	123.362	--	--	--	--
16.7878	133.797	16.7878	121.44	16.7878	121.019	--	--	--	--
16.8081	135.167	16.8081	121.159	16.8081	121.687	--	--	--	--
16.8283	135.25	16.8283	120.312	16.8283	124.166	--	--	--	--
16.8485	137.928	16.8485	119.019	16.8485	124.691	--	--	--	--
16.8688	139.557	16.8688	117.9	16.8688	127.072	--	--	--	--
16.889	139.462	16.889	116.805	16.889	129.072	--	--	--	--
16.9093	138.226	16.9093	115.407	16.9093	130.679	--	--	--	--
16.9295	136.227	16.9295	116.915	16.9295	128.626	--	--	--	--
16.9497	136.808	16.9497	117.491	16.9497	130.414	--	--	--	--
16.97	136.946	16.97	116.687	16.97	125.716	--	--	--	--
16.9902	136.402	16.9902	118.729	16.9902	124.705	--	--	--	--
17.0105	137.403	17.0105	120.034	17.0105	121.897	--	--	--	--
17.0307	138.452	17.0307	121.405	17.0307	122.234	--	--	--	--
17.051	136.33	17.051	119.915	17.051	121.856	--	--	--	--
17.0712	138.375	17.0712	120.756	17.0712	119.145	--	--	--	--
17.0914	139.702	17.0914	124.149	17.0914	118.461	--	--	--	--
17.1117	138.273	17.1117	125.24	17.1117	115.237	--	--	--	--
17.1319	141.27	17.1319	123.776	17.1319	113.185	--	--	--	--
17.1522	136.876	17.1522	123.598	17.1522	114.169	--	--	--	--
17.1724	135.718	17.1724	121.69	17.1724	116.866	--	--	--	--
17.1926	133.933	17.1926	118.891	17.1926	116.551	--	--	--	--
17.2129	133.023	17.2129	119.729	17.2129	117.399	--	--	--	--
17.2331	133.478	17.2331	117.251	17.2331	120.461	--	--	--	--
17.2534	133.127	17.2534	113.552	17.2534	119.45	--	--	--	--
17.2736	134.623	17.2736	114.103	17.2736	122.164	--	--	--	--
17.2939	134.389	17.2939	114.086	17.2939	121.367	--	--	--	--
17.3141	135.302	17.3141	117.776	17.3141	123.666	--	--	--	--
17.3343	133.751	17.3343	119.995	17.3343	123.443	--	--	--	--
17.3546	135.973	17.3546	124.992	17.3546	124.262	--	--	--	--
17.3748	136.904	17.3748	126.334	17.3748	123.137	--	--	--	--
17.3951	135.506	17.3951	126.917	17.3951	118.457	--	--	--	--
17.4153	135.534	17.4153	123.697	17.4153	118.103	--	--	--	--
17.4355	133.691	17.4355	123.104	17.4355	120.348	--	--	--	--
17.4558	135.671	17.4558	120.615	17.4558	120.267	--	--	--	--
17.476	135.292	17.476	118.677	17.476	120.729	--	--	--	--
17.4963	134.954	17.4963	118.013	17.4963	123.43	--	--	--	--
17.5165	136.69	17.5165	114.404	17.5165	125.323	--	--	--	--
17.5368	137.69	17.5368	112.497	17.5368	125.814	--	--	--	--
17.557	140.011	17.557	116.635	17.557	127.201	--	--	--	--
17.5772	139.968	17.5772	117.212	17.5772	126.812	--	--	--	--
17.5975	138.021	17.5975	119.836	17.5975	126.125	--	--	--	--
17.6177	137.457	17.6177	122.166	17.6177	125.292	--	--	--	--
17.638	135.141	17.638	121.47	17.638	125.836	--	--	--	--
17.6582	134.703	17.6582	119.436	17.6582	124.935	--	--	--	--
17.6784	131.765	17.6784	120.178	17.6784	124.575	--	--	--	--
17.6987	133.272	17.6987	116.676	17.6987	121.714	--	--	--	--
17.7189	133.951	17.7189	116.118	17.7189	122.803	--	--	--	--
17.7392	134.993	17.7392	117.566	17.7392	120.462	--	--	--	--
17.7594	133.236	17.7594	118.42	17.7594	122.29	--	--	--	--
17.7797	132.833	17.7797	115.924	17.7797	123.545	--	--	--	--
17.7999	131.651	17.7999	117.707	17.7999	123.736	--	--	--	--
17.8201	130.07	17.8201	119.533	17.8201	123.076	--	--	--	--
17.8404	132.056	17.8404	122.568	17.8404	121.176	--	--	--	--
17.8606	132.177	17.8606	122.607	17.8606	120.523	--	--	--	--
17.8809	131.746	17.8809	126.386	17.8809	119.591	--	--	--	--
17.9011	133.092	17.9011	128.071	17.9011	118.713	--	--	--	--
17.9213	130.788	17.9213	126.624	17.9213	120.45	--	--	--	--
17.9416	130.799	17.9416	125.861	17.9416	118.752	--	--	--	--
17.9618	131.255	17.9618	125.567	17.9618	122.248	--	--	--	--
17.9821	132.975	17.9821	122.719	17.9821	120.306	--	--	--	--
18.0023	132.548	18.0023	120.274	18.0023	121.726	--	--	--	--
18.0226	135.375	18.0226	118.566	18.0226	121.425	--	--	--	--
18.0428	136.067	18.0428	113.375	18.0428	123.221	--	--	--	--
18.063	136.638	18.063	110.448	18.063	122.524	--	--	--	--
18.0833	135.778	18.0833	111.72	18.0833	120.056	--	--	--	--
18.1035	136.879	18.1035	110.792	18.1035	121.551	--	--	--	--
18.1238	137.54	18.1238	112.002	18.1238	122.876	--	--	--	--
18.144	135.721	18.144	113.353	18.144	123.887	--	--	--	--
18.1642	134.845	18.1642	114.757	18.1642	123.324	--	--	--	--
18.1845	132.395	18.1845	116.329	18.1845	121.583	--	--	--	--
18.2047	131.881	18.2047	117.612	18.2047	118.626	--	--	--	--
18.225	131.304	18.225	115.845	18.225	115.315	--	--	--	--
18.2452	133.113	18.2452	117.064	18.2452	118.069	--	--	--	--
18.2654	133.4	18.2654	117.095	18.2654	118.167	--	--	--	--
18.2857	135.749	18.2857	117.526	18.2857	118.842	--	--	--	--
18.3059	139.338	18.3059	115.022	18.3059	120.655	--	--	--	--
18.3262	142.627	18.3262	114.678	18.3262	121.349	--	--	--	--
18.3464	143.965	18.3464	115.927	18.3464	122.042	--	--	--	--
18.3667	144.546	18.3667	115.65	18.3667	124.266	--	--	--	--
18.3869	145.852	18.3869	117.795	18.3869	130.926	--	--	--	--
18.4071	142.976	18.4071	118.835	18.4071	132.855	--	--	--	--
18.4274	143.02	18.4274	117.936	18.4274	134.469	--	--	--	--
18.4476	141.824	18.4476	119.13	18.4476	133.862	--	--	--	--
18.4679	139.081	18.4679	121.891	18.4679	129.958	--	--	--	--
18.4881	137.15	18.4881	120.338	18.4881	124.948	--	--	--	--
18.5083	134.01	18.5083	116.665	18.5083	121.264	--	--	--	--
18.5286	132.572	18.5286	115.874	18.5286	122.133	--	--	--	--
18.5488	127.821	18.5488	114.955	18.5488	123.231	--	--	--	--
18.5691	130.279	18.5691	113.958	18.5691	123.893	--	--	--	--
18.5893	128.345	18.5893	109.053	18.5893	122.216	--	--	--	--
18.6096	129.142	18.6096	107.238	18.6096	121	--	--	--	--
18.6298	128.12	18.6298	103.976	18.6298	123.361	--	--	--	--
18.65	129.403	18.65	102.653	18.65	126.261	--	--	--	--
18.6703	131.294	18.6703	103.971	18.6703	127.378	--	--	--	--
18.6905	133.389	18.6905	106.581	18.6905	129.671	--	--	--	--
18.7108	138.885	18.7108	105.587	18.7108	130.414	--	--	--	--
18.731	140.999	18.731	112.377	18.731	130.233	--	--	--	--
18.7512	139.7	18.7512	116.7	18.7512	128.984	--	--	--	--
18.7715	136.985	18.7715	118.174	18.7715	128.232	--	--	--	--
18.7917	136.823	18.7917	120.908	18.7917	124.969	--	--	--	--
18.812	136.006	18.812	121.204	18.812	124.472	--	--	--	--
18.8322	132.687	18.8322	122.87	18.8322	123.881	--	--	--	--
18.8525	134.729	18.8525	122.553	18.8525	124.142	--	--	--	--
18.8727	132.31	18.8727	119.917	18.8727	122.17	--	--	--	--
18.8929	131.917	18.8929	118.755	18.8929	122.258	--	--	--	--
18.9132	131.734	18.9132	115.396	18.9132	124.578	--	--	--	--
18.9334	131.064	18.9334	115.051	18.9334	124.867	--	--	--	--
18.9537	133.99	18.9537	115.557	18.9537	123.938	--	--	--	--
18.9739	138.522	18.9739	115.866	18.9739	125.78	--	--	--	--
18.9941	139.443	18.9941	116.027	18.9941	123.861	--	--	--	--
19.0144	138.526	19.0144	122.81	19.0144	124.57	--	--	--	--
19.0346	134.92	19.0346	124.542	19.0346	124.627	--	--	--	--
19.0549	138.277	19.0549	124.021	19.0549	122.302	--	--	--	--
19.0751	139.334	19.0751	125.474	19.0751	118.701	--	--	--	--
19.0954	137.043	19.0954	123.264	19.0954	117.024	--	--	--	--
19.1156	134.946	19.1156	124.748	19.1156	117.414	--	--	--	--
19.1358	137.909	19.1358	122.081	19.1358	119.976	--	--	--	--
19.1561	138.407	19.1561	119.373	19.1561	119.64	--	--	--	--
19.1763	137.104	19.1763	118.033	19.1763	118.767	--	--	--	--
19.1966	139.279	19.1966	114.524	19.1966	120.673	--	--	--	--
19.2168	140.338	19.2168	113.816	19.2168	120.714	--	--	--	--
19.237	144.329	19.237	112.293	19.237	122.252	--	--	--	--
19.2573	144.754	19.2573	112.424	19.2573	124.548	--	--	--	--
19.2775	141.096	19.2775	117.104	19.2775	126.348	--	--	--	--
19.2978	137.947	19.2978	119.204	19.2978	128.416	--	--	--	--
19.318	135.9	19.318	122.458	19.318	130.921	--	--	--	--
19.3382	137.224	19.3382	122.995	19.3382	130.479	--	--	--	--
19.3585	133.1	19.3585	125.465	19.3585	128.353	--	--	--	--
19.3787	131.034	19.3787	127.002	19.3787	126.586	--	--	--	--
19.399	131.8	19.399	126.348	19.399	125.843	--	--	--	--
19.4192	133.54	19.4192	123.735	19.4192	123.482	--	--	--	--
19.4395	134.362	19.4395	124.516	19.4395	120.411	--	--	--	--
19.4597	134.421	19.4597	126.081	19.4597	116.906	--	--	--	--
19.4799	136.262	19.4799	126.117	19.4799	116.243	--	--	--	--
19.5002	140.182	19.5002	122.19	19.5002	115.465	--	--	--	--
19.5204	144.843	19.5204	121.174	19.5204	118.712	--	--	--	--
19.5407	144.471	19.5407	122.307	19.5407	120.052	--	--	--	--
19.5609	142.216	19.5609	124.287	19.5609	122.528	--	--	--	--
19.5811	143.258	19.5811	123.058	19.5811	123.262	--	--	--	--
19.6014	143.455	19.6014	125.238	19.6014	126.252	--	--	--	--
19.6216	138.731	19.6216	123.929	19.6216	127.809	--	--	--	--
19.6419	135.568	19.6419	123.504	19.6419	128.09	--	--	--	--
19.6621	135.395	19.6621	122.85	19.6621	127.159	--	--	--	--
19.6824	133.923	19.6824	123.021	19.6824	127.061	--	--	--	--
19.7026	132.192	19.7026	123.598	19.7026	125.491	--	--	--	--
19.7228	131.137	19.7228	125.502	19.7228	123.462	--	--	--	--
19.7431	130.332	19.7431	126.008	19.7431	123.703	--	--	--	--
19.7633	132.014	19.7633	123.433	19.7633	124.347	--	--	--	--
19.7836	138.005	19.7836	119.052	19.7836	124.401	--	--	--	--
19.8038	142.07	19.8038	120.774	19.8038	123.819	--	--	--	--
19.824	142.56	19.824	119.57	19.824	123.751	--	--	--	--
19.8443	143.558	19.8443	117.539	19.8443	124.129	--	--	--	--
19.8645	148.958	19.8645	116.024	19.8645	125.669	--	--	--	--
19.8848	149.56	19.8848	118.326	19.8848	125.729	--	--	--	--
19.905	145.99	19.905	117.591	19.905	126.083	--	--	--	--
19.9253	148.947	19.9253	118.854	19.9253	126.101	--	--	--	--
19.9455	152.983	19.9455	121.724	19.9455	125.167	--	--	--	--
19.9657	152.12	19.9657	124.182	19.9657	126.203	--	--	--	--
19.986	152.09	19.986	123.729	19.986	127.278	--	--	--	--
20.0062	152.032	20.0062	123.653	20.0062	127.352	--	--	--	--
20.0265	153.024	20.0265	123.942	20.0265	133.258	--	--	--	--
20.0467	153.553	20.0467	124.584	20.0467	130.999	--	--	--	--
20.0669	152.786	20.0669	124.688	20.0669	129.38	--	--	--	--
20.0872	151.775	20.0872	124.419	20.0872	129.555	--	--	--	--
20.1074	148.228	20.1074	124.232	20.1074	132.14	--	--	--	--
20.1277	143.999	20.1277	122.423	20.1277	132.881	--	--	--	--
20.1479	141.919	20.1479	121.108	20.1479	130.019	--	--	--	--
20.1682	137.458	20.1682	120.917	20.1682	127.65	--	--	--	--
20.1884	136.111	20.1884	118.712	20.1884	129.833	--	--	--	--
20.2086	138.343	20.2086	119.733	20.2086	128.218	--	--	--	--
20.2289	138.211	20.2289	117.65	20.2289	126.361	--	--	--	--
20.2491	138.455	20.2491	114.952	20.2491	125.997	--	--	--	--
20.2694	140.493	20.2694	116.195	20.2694	124.868	--	--	--	--
20.2896	140.63	20.2896	118.419	20.2896	123.1	--	--	--	--
20.3098	140.94	20.3098	118.875	20.3098	124.999	--	--	--	--
20.3301	138.872	20.3301	118.583	20.3301	121.06	--	--	--	--
20.3503	140.008	20.3503	115.748	20.3503	122.593	--	--	--	--
20.3706	142.259	20.3706	116.174	20.3706	122.522	--	--	--	--
20.3908	141.576	20.3908	116.086	20.3908	124.189	--	--	--	--
20.411	142.232	20.411	115.679	20.411	126.948	--	--	--	--
20.4313	139.844	20.4313	113.796	20.4313	122.804	--	--	--	--
20.4515	142.832	20.4515	114.169	20.4515	124.948	--	--	--	--
20.4718	147.713	20.4718	114.562	20.4718	126.404	--	--	--	--
20.492	149.632	20.492	116.738	20.492	126.863	--	--	--	--
20.5123	153.761	20.5123	115.78	20.5123	127.519	--	--	--	--
20.5325	154.334	20.5325	117.635	20.5325	129.208	--	--	--	--
20.5527	153.773	20.5527	121.277	20.5527	128.38	--	--	--	--
20.573	151.534	20.573	122.89	20.573	129.803	--	--	--	--
20.5932	148.404	20.5932	122.262	20.5932	131.793	--	--	--	--
20.6135	143.085	20.6135	121.103	20.6135	130.626	--	--	--	--
20.6337	146.319	20.6337	122.184	20.6337	131.666	--	--	--	--
20.6539	143.399	20.6539	125.168	20.6539	131.442	--	--	--	--
20.6742	141.206	20.6742	125.817	20.6742	134.658	--	--	--	--
20.6944	140.518	20.6944	125.783	20.6944	135.714	--	--	--	--
20.7147	140.195	20.7147	124.167	20.7147	131.374	--	--	--	--
20.7349	144.406	20.7349	124.671	20.7349	130.175	--	--	--	--
20.7552	146.244	20.7552	125.741	20.7552	128.929	--	--	--	--
20.7754	145.647	20.7754	126.421	20.7754	130.258	--	--	--	--
20.7956	146.686	20.7956	125.439	20.7956	128.861	--	--	--	--
20.8159	143.327	20.8159	124.813	20.8159	129.275	--	--	--	--
20.8361	144.919	20.8361	125.215	20.8361	127.124	--	--	--	--
20.8564	145.366	20.8564	126.101	20.8564	127.03	--	--	--	--
20.8766	141.938	20.8766	125.928	20.8766	126.072	--	--	--	--
20.8968	138.721	20.8968	125.63	20.8968	125.449	--	--	--	--
20.9171	143.422	20.9171	125.801	20.9171	129.053	--	--	--	--
20.9373	142.414	20.9373	126.189	20.9373	132.669	--	--	--	--
20.9576	144.489	20.9576	129.09	20.9576	137.538	--	--	--	--
20.9778	144.587	20.9778	130.304	20.9778	138.518	--	--	--	--
20.9981	147.262	20.9981	133.913	20.9981	136.404	--	--	--	--
21.0183	147.607	21.0183	134.538	21.0183	138.869	--	--	--	--
21.0385	147.708	21.0385	136.186	21.0385	138.878	--	--	--	--
21.0588	149.271	21.0588	138.324	21.0588	140.618	--	--	--	--
21.079	149.753	21.079	137.67	21.079	138.462	--	--	--	--
21.0993	153.082	21.0993	136.992	21.0993	135.599	--	--	--	--
21.1195	152.688	21.1195	134.451	21.1195	132.998	--	--	--	--
21.1397	155.717	21.1397	134.771	21.1397	134.011	--	--	--	--
21.16	153.285	21.16	129.612	21.16	134.853	--	--	--	--
21.1802	154.587	21.1802	124.474	21.1802	134.231	--	--	--	--
21.2005	158.548	21.2005	121.283	21.2005	136.175	--	--	--	--
21.2207	157.466	21.2207	121.251	21.2207	137.202	--	--	--	--
21.241	154.829	21.241	126.588	21.241	138.775	--	--	--	--
21.2612	154.4	21.2612	130.105	21.2612	139.698	--	--	--	--
21.2814	157.866	21.2814	135.202	21.2814	139.553	--	--	--	--
21.3017	160.077	21.3017	135.994	21.3017	142.76	--	--	--	--
21.3219	160.875	21.3219	140.015	21.3219	139.967	--	--	--	--
21.3422	164.86	21.3422	142.51	21.3422	140.026	--	--	--	--
21.3624	166.259	21.3624	143.68	21.3624	135.948	--	--	--	--
21.3826	169.92	21.3826	145.591	21.3826	135.998	--	--	--	--
21.4029	167.605	21.4029	149.846	21.4029	137.721	--	--	--	--
21.4231	171.806	21.4231	152.769	21.4231	139.625	--	--	--	--
21.4434	167.833	21.4434	150.552	21.4434	141.614	--	--	--	--
21.4636	166.79	21.4636	149.468	21.4636	138.539	--	--	--	--
21.4838	164.572	21.4838	151.238	21.4838	138.833	--	--	--	--
21.5041	159.843	21.5041	149.805	21.5041	137.368	--	--	--	--
21.5243	154.994	21.5243	152.344	21.5243	140.351	--	--	--	--
21.5446	156.452	21.5446	150.916	21.5446	143.584	--	--	--	--
21.5648	160.967	21.5648	146.647	21.5648	146.188	--	--	--	--
21.5851	161.82	21.5851	140.919	21.5851	148.402	--	--	--	--
21.6053	162.671	21.6053	133.784	21.6053	147.735	--	--	--	--
21.6255	165.082	21.6255	130.162	21.6255	147.98	--	--	--	--
21.6458	166.182	21.6458	128.577	21.6458	150.948	--	--	--	--
21.666	166.953	21.666	127.508	21.666	152.728	--	--	--	--
21.6863	167.179	21.6863	133.436	21.6863	153.576	--	--	--	--
21.7065	169.445	21.7065	135.268	21.7065	153.41	--	--	--	--
21.7267	171.619	21.7267	137.307	21.7267	152.215	--	--	--	--
21.747	170.94	21.747	140.371	21.747	148.28	--	--	--	--
21.7672	170.366	21.7672	143.374	21.7672	148.047	--	--	--	--
21.7875	170.165	21.7875	144.4	21.7875	145.251	--	--	--	--
21.8077	167.663	21.8077	146.539	21.8077	146	--	--	--	--
21.828	172.33	21.828	147.524	21.828	145.099	--	--	--	--
21.8482	174.439	21.8482	147.197	21.8482	146.372	--	--	--	--
21.8684	171.269	21.8684	146.31	21.8684	144.084	--	--	--	--
21.8887	172.164	21.8887	143.028	21.8887	142.624	--	--	--	--
21.9089	172.693	21.9089	146.577	21.9089	143.47	--	--	--	--
21.9292	175.195	21.9292	147.319	21.9292	145.933	--	--	--	--
21.9494	177.854	21.9494	146.765	21.9494	141.57	--	--	--	--
21.9696	183.258	21.9696	149.322	21.9696	141.833	--	--	--	--
21.9899	187.005	21.9899	147.935	21.9899	144.047	--	--	--	--
22.0101	188.759	22.0101	143.652	22.0101	144.379	--	--	--	--
22.0304	186.452	22.0304	143.508	22.0304	145.926	--	--	--	--
22.0506	188.037	22.0506	143.443	22.0506	146.618	--	--	--	--
22.0709	189.493	22.0709	143.566	22.0709	145.351	--	--	--	--
22.0911	186.16	22.0911	146.224	22.0911	147.149	--	--	--	--
22.1113	186.16	22.1113	147.853	22.1113	147.481	--	--	--	--
22.1316	182.456	22.1316	149.498	22.1316	148.764	--	--	--	--
22.1518	179.604	22.1518	150.859	22.1518	151.554	--	--	--	--
22.1721	182.72	22.1721	151.91	22.1721	153.002	--	--	--	--
22.1923	183.977	22.1923	155.06	22.1923	157.566	--	--	--	--
22.2125	185.62	22.2125	154.676	22.2125	158.264	--	--	--	--
22.2328	186.973	22.2328	153.632	22.2328	160.006	--	--	--	--
22.253	190.725	22.253	149.446	22.253	160.943	--	--	--	--
22.2733	191.633	22.2733	146.35	22.2733	165.059	--	--	--	--
22.2935	191.641	22.2935	145.833	22.2935	165.151	--	--	--	--
22.3138	194.987	22.3138	148.774	22.3138	168.054	--	--	--	--
22.334	197.307	22.334	151.046	22.334	167.82	--	--	--	--
22.3542	199.105	22.3542	154.081	22.3542	168.616	--	--	--	--
22.3745	198.231	22.3745	157.685	22.3745	168.122	--	--	--	--
22.3947	200.878	22.3947	159.868	22.3947	163.893	--	--	--	--
22.415	201.961	22.415	164.653	22.415	164.214	--	--	--	--
22.4352	202.164	22.4352	166.647	22.4352	162.052	--	--	--	--
22.4554	201.491	22.4554	168.834	22.4554	160.265	--	--	--	--
22.4757	197.559	22.4757	168.72	22.4757	158.064	--	--	--	--
22.4959	194.426	22.4959	167.875	22.4959	155.779	--	--	--	--
22.5162	192.506	22.5162	166.348	22.5162	158.075	--	--	--	--
22.5364	190.537	22.5364	162.331	22.5364	159.233	--	--	--	--
22.5566	188.791	22.5566	161.835	22.5566	164.183	--	--	--	--
22.5769	185.033	22.5769	160.672	22.5769	164.809	--	--	--	--
22.5971	186.337	22.5971	162.401	22.5971	167.512	--	--	--	--
22.6174	184.296	22.6174	161.136	22.6174	168.951	--	--	--	--
22.6376	186.886	22.6376	161.737	22.6376	170.868	--	--	--	--
22.6579	189.094	22.6579	164.052	22.6579	171.045	--	--	--	--
22.6781	191.786	22.6781	167.429	22.6781	169.81	--	--	--	--
22.6983	194.475	22.6983	171.883	22.6983	174.439	--	--	--	--
22.7186	194.557	22.7186	172.937	22.7186	171.399	--	--	--	--
22.7388	193.025	22.7388	173.485	22.7388	172.919	--	--	--	--
22.7591	195.757	22.7591	174.275	22.7591	170.648	--	--	--	--
22.7793	197.153	22.7793	176.549	22.7793	171.135	--	--	--	--
22.7995	199.573	22.7995	179.839	22.7995	170.114	--	--	--	--
22.8198	199.965	22.8198	178.74	22.8198	167.964	--	--	--	--
22.84	202.086	22.84	178.575	22.84	166.49	--	--	--	--
22.8603	198.873	22.8603	179.832	22.8603	165.487	--	--	--	--
22.8805	201.261	22.8805	181.991	22.8805	164.601	--	--	--	--
22.9008	201.9	22.9008	180.361	22.9008	164.833	--	--	--	--
22.921	206.004	22.921	180.65	22.921	169.173	--	--	--	--
22.9412	208.995	22.9412	180.846	22.9412	169.837	--	--	--	--
22.9615	208.923	22.9615	178.496	22.9615	175.999	--	--	--	--
22.9817	208.388	22.9817	181.028	22.9817	183.005	--	--	--	--
23.002	206.863	23.002	177.326	23.002	183.682	--	--	--	--
23.0222	207.401	23.0222	177.925	23.0222	187.164	--	--	--	--
23.0424	209.825	23.0424	177.332	23.0424	187.996	--	--	--	--
23.0627	205.548	23.0627	178.117	23.0627	188.221	--	--	--	--
23.0829	204.341	23.0829	179.156	23.0829	186.462	--	--	--	--
23.1032	202.984	23.1032	179.682	23.1032	185.837	--	--	--	--
23.1234	200.931	23.1234	184.396	23.1234	188.54	--	--	--	--
23.1437	200.138	23.1437	186.264	23.1437	188.528	--	--	--	--
23.1639	203.024	23.1639	188.6	23.1639	183.876	--	--	--	--
23.1841	204.688	23.1841	187.452	23.1841	183.014	--	--	--	--
23.2044	205.197	23.2044	186.526	23.2044	185.901	--	--	--	--
23.2246	204.522	23.2246	185.433	23.2246	182.927	--	--	--	--
23.2449	204.567	23.2449	185.583	23.2449	188.955	--	--	--	--
23.2651	204.463	23.2651	189.531	23.2651	186.7	--	--	--	--
23.2853	204.363	23.2853	189.227	23.2853	186.196	--	--	--	--
23.3056	204.971	23.3056	189.692	23.3056	188.201	--	--	--	--
23.3258	203.803	23.3258	187.525	23.3258	189.328	--	--	--	--
23.3461	200.012	23.3461	189.321	23.3461	195.243	--	--	--	--
23.3663	199.548	23.3663	192.153	23.3663	196.53	--	--	--	--
23.3866	201.111	23.3866	193.706	23.3866	201.307	--	--	--	--
23.4068	204.925	23.4068	197.893	23.4068	203.236	--	--	--	--
23.427	209.569	23.427	199.582	23.427	201.815	--	--	--	--
23.4473	212.722	23.4473	205.284	23.4473	200.597	--	--	--	--
23.4675	214.169	23.4675	206.107	23.4675	197.032	--	--	--	--
23.4878	216.18	23.4878	206.538	23.4878	197.504	--	--	--	--
23.508	218.458	23.508	208.23	23.508	196.611	--	--	--	--
23.5282	223.74	23.5282	210.238	23.5282	198.376	--	--	--	--
23.5485	226.265	23.5485	207.108	23.5485	196.235	--	--	--	--
23.5687	226.023	23.5687	205.307	23.5687	194.335	--	--	--	--
23.589	226.578	23.589	199.869	23.589	193.196	--	--	--	--
23.6092	224.847	23.6092	200.857	23.6092	193.506	--	--	--	--
23.6295	224.94	23.6295	196.195	23.6295	197.145	--	--	--	--
23.6497	222.438	23.6497	198.719	23.6497	200.892	--	--	--	--
23.6699	223.842	23.6699	196.652	23.6699	206.595	--	--	--	--
23.6902	224.663	23.6902	200.56	23.6902	207.911	--	--	--	--
23.7104	219.234	23.7104	201.367	23.7104	212.351	--	--	--	--
23.7307	217.029	23.7307	205.587	23.7307	209.703	--	--	--	--
23.7509	216.627	23.7509	209.326	23.7509	209.338	--	--	--	--
23.7711	219.789	23.7711	209.054	23.7711	211.821	--	--	--	--
23.7914	223.928	23.7914	211.032	23.7914	213.859	--	--	--	--
23.8116	224.138	23.8116	213.319	23.8116	214.266	--	--	--	--
23.8319	226.369	23.8319	208.101	23.8319	216.414	--	--	--	--
23.8521	229.738	23.8521	210.59	23.8521	217.436	--	--	--	--
23.8723	235.522	23.8723	213.541	23.8723	215.981	--	--	--	--
23.8926	237.717	23.8926	215.087	23.8926	214.888	--	--	--	--
23.9128	239.716	23.9128	214.929	23.9128	216.405	--	--	--	--
23.9331	238.402	23.9331	222.39	23.9331	222.38	--	--	--	--
23.9533	239.041	23.9533	220.824	23.9533	225.044	--	--	--	--
23.9736	237.311	23.9736	222.034	23.9736	226.312	--	--	--	--
23.9938	233.875	23.9938	225.999	23.9938	229.908	--	--	--	--
24.014	231.077	24.014	228.262	24.014	226.917	--	--	--	--
24.0343	232.93	24.0343	232.186	24.0343	232.628	--	--	--	--
24.0545	233.803	24.0545	234.907	24.0545	232.724	--	--	--	--
24.0748	234.407	24.0748	237.484	24.0748	233.181	--	--	--	--
24.095	231.537	24.095	239.832	24.095	232.291	--	--	--	--
24.1152	236.289	24.1152	236.236	24.1152	235.23	--	--	--	--
24.1355	241.939	24.1355	238.609	24.1355	234.495	--	--	--	--
24.1557	244.614	24.1557	242.582	24.1557	228.858	--	--	--	--
24.176	242.795	24.176	240.177	24.176	231.474	--	--	--	--
24.1962	244.899	24.1962	244.131	24.1962	232.346	--	--	--	--
24.2165	249.757	24.2165	242.491	24.2165	234.957	--	--	--	--
24.2367	251.357	24.2367	237.911	24.2367	233.821	--	--	--	--
24.2569	254.282	24.2569	235.617	24.2569	234.059	--	--	--	--
24.2772	252.502	24.2772	237.309	24.2772	234.854	--	--	--	--
24.2974	252.052	24.2974	239.623	24.2974	234.828	--	--	--	--
24.3177	253.518	24.3177	245.777	24.3177	236.329	--	--	--	--
24.3379	251.729	24.3379	247.329	24.3379	235.982	--	--	--	--
24.3581	250.31	24.3581	249.066	24.3581	234.993	--	--	--	--
24.3784	247.866	24.3784	246.491	24.3784	233.845	--	--	--	--
24.3986	250.923	24.3986	243.116	24.3986	238.386	--	--	--	--
24.4189	252.168	24.4189	242.379	24.4189	239.358	--	--	--	--
24.4391	251.367	24.4391	248.899	24.4391	239.665	--	--	--	--
24.4594	249.661	24.4594	251.766	24.4594	244.322	--	--	--	--
24.4796	252.298	24.4796	254.842	24.4796	244.109	--	--	--	--
24.4998	252.459	24.4998	253.233	24.4998	249.086	--	--	--	--
24.5201	254.035	24.5201	254.983	24.5201	247.636	--	--	--	--
24.5403	254.331	24.5403	255.711	24.5403	248.295	--	--	--	--
24.5606	256.854	24.5606	257.98	24.5606	250.807	--	--	--	--
24.5808	262.146	24.5808	263.423	24.5808	250.434	--	--	--	--
24.601	260.26	24.601	267.843	24.601	253.478	--	--	--	--
24.6213	258.628	24.6213	269.218	24.6213	258.095	--	--	--	--
24.6415	259.109	24.6415	271.756	24.6415	260.019	--	--	--	--
24.6618	262.832	24.6618	266.393	24.6618	261.643	--	--	--	--
24.682	265.194	24.682	265.767	24.682	263.651	--	--	--	--
24.7023	267.091	24.7023	264.493	24.7023	260.982	--	--	--	--
24.7225	269.221	24.7225	270.579	24.7225	258.465	--	--	--	--
24.7427	269.065	24.7427	269.208	24.7427	260.961	--	--	--	--
24.763	268.606	24.763	268.82	24.763	263.371	--	--	--	--
24.7832	270.422	24.7832	268.121	24.7832	263.256	--	--	--	--
24.8035	275.291	24.8035	269.268	24.8035	263.062	--	--	--	--
24.8237	272.201	24.8237	262.723	24.8237	261.698	--	--	--	--
24.8439	280.06	24.8439	262.968	24.8439	265.704	--	--	--	--
24.8642	279.077	24.8642	265.728	24.8642	264.512	--	--	--	--
24.8844	276.12	24.8844	267.473	24.8844	267.709	--	--	--	--
24.9047	276.183	24.9047	267.207	24.9047	271.292	--	--	--	--
24.9249	276.938	24.9249	268.177	24.9249	268.898	--	--	--	--
24.9451	277.795	24.9451	267.249	24.9451	267.567	--	--	--	--
24.9654	273.773	24.9654	269.258	24.9654	262.738	--	--	--	--
24.9856	276.681	24.9856	267.485	24.9856	262.843	--	--	--	--
25.0059	274.729	25.0059	267.769	25.0059	262.854	--	--	--	--
25.0261	277.04	25.0261	270.757	25.0261	261.471	--	--	--	--
25.0464	277.14	25.0464	271.882	25.0464	261.351	--	--	--	--
25.0666	280.79	25.0666	274.393	25.0666	260.025	--	--	--	--
25.0868	282.656	25.0868	275.271	25.0868	262.415	--	--	--	--
25.1071	285.167	25.1071	272.282	25.1071	262.227	--	--	--	--
25.1273	291.478	25.1273	274.54	25.1273	265.932	--	--	--	--
25.1476	289.452	25.1476	276.071	25.1476	264.195	--	--	--	--
25.1678	289.069	25.1678	278.173	25.1678	262.958	--	--	--	--
25.188	294.604	25.188	274.395	25.188	265.457	--	--	--	--
25.2083	291.89	25.2083	278.83	25.2083	262.419	--	--	--	--
25.2285	291.714	25.2285	281.843	25.2285	265.709	--	--	--	--
25.2488	291.081	25.2488	285.872	25.2488	265.513	--	--	--	--
25.269	291.686	25.269	287.148	25.269	269.936	--	--	--	--
25.2893	291.256	25.2893	292.27	25.2893	270.312	--	--	--	--
25.3095	295.067	25.3095	297.574	25.3095	272.117	--	--	--	--
25.3297	295.476	25.3297	298.624	25.3297	275.471	--	--	--	--
25.35	295.965	25.35	299.779	25.35	277.761	--	--	--	--
25.3702	296.653	25.3702	296.395	25.3702	282.995	--	--	--	--
25.3905	299.303	25.3905	291.958	25.3905	285.361	--	--	--	--
25.4107	296.363	25.4107	289.234	25.4107	284.205	--	--	--	--
25.4309	296.952	25.4309	287.901	25.4309	280.103	--	--	--	--
25.4512	298.298	25.4512	282.654	25.4512	279.042	--	--	--	--
25.4714	303.433	25.4714	272.382	25.4714	278.193	--	--	--	--
25.4917	303.281	25.4917	276.627	25.4917	276.626	--	--	--	--
25.5119	307.231	25.5119	275.745	25.5119	276.965	--	--	--	--
25.5322	311.705	25.5322	274.3	25.5322	272.171	--	--	--	--
25.5524	311.104	25.5524	274.186	25.5524	271.819	--	--	--	--
25.5726	311.995	25.5726	278.928	25.5726	266.681	--	--	--	--
25.5929	313.363	25.5929	280.489	25.5929	267.284	--	--	--	--
25.6131	309.194	25.6131	284.18	25.6131	261.37	--	--	--	--
25.6334	307.679	25.6334	281.527	25.6334	253.995	--	--	--	--
25.6536	306.439	25.6536	284.774	25.6536	255.704	--	--	--	--
25.6738	306.418	25.6738	286.206	25.6738	254.076	--	--	--	--
25.6941	303.353	25.6941	290.839	25.6941	257.469	--	--	--	--
25.7143	302.537	25.7143	288.455	25.7143	257.087	--	--	--	--
25.7346	299.124	25.7346	286.927	25.7346	258.054	--	--	--	--
25.7548	301.401	25.7548	286.02	25.7548	257.574	--	--	--	--
25.7751	301.039	25.7751	288.657	25.7751	257.49	--	--	--	--
25.7953	302.755	25.7953	284.044	25.7953	258.843	--	--	--	--
25.8155	299.444	25.8155	277.175	25.8155	259.702	--	--	--	--
25.8358	298.624	25.8358	276.272	25.8358	264.539	--	--	--	--
25.856	301.606	25.856	274.279	25.856	262.882	--	--	--	--
25.8763	306.78	25.8763	269.921	25.8763	267.36	--	--	--	--
25.8965	304.578	25.8965	263.35	25.8965	263.381	--	--	--	--
25.9167	307.353	25.9167	260.097	25.9167	259.397	--	--	--	--
25.937	310.374	25.937	262.431	25.937	264.416	--	--	--	--
25.9572	307.188	25.9572	265.059	25.9572	263.236	--	--	--	--
25.9775	305.582	25.9775	266.871	25.9775	262.225	--	--	--	--
25.9977	302.613	25.9977	267.985	25.9977	261.924	--	--	--	--
26.0179	300.554	26.0179	273.307	26.0179	256.875	--	--	--	--
26.0382	299.204	26.0382	276.848	26.0382	251.123	--	--	--	--
26.0584	293.506	26.0584	278.837	26.0584	247.524	--	--	--	--
26.0787	293.754	26.0787	277.816	26.0787	252.07	--	--	--	--
26.0989	288.647	26.0989	275.38	26.0989	255.83	--	--	--	--
26.1192	290.924	26.1192	274.663	26.1192	258.536	--	--	--	--
26.1394	294.885	26.1394	270.122	26.1394	258.845	--	--	--	--
26.1596	293.772	26.1596	266.157	26.1596	261.555	--	--	--	--
26.1799	296.355	26.1799	261.259	26.1799	260.957	--	--	--	--
26.2001	299.553	26.2001	261.744	26.2001	258.671	--	--	--	--
26.2204	299.952	26.2204	260.309	26.2204	258.499	--	--	--	--
26.2406	298.183	26.2406	262.161	26.2406	257.809	--	--	--	--
26.2608	300.694	26.2608	261.443	26.2608	256.698	--	--	--	--
26.2811	298.93	26.2811	263.249	26.2811	254.712	--	--	--	--
26.3013	295.161	26.3013	264.005	26.3013	247.043	--	--	--	--
26.3216	291.152	26.3216	262.001	26.3216	242.795	--	--	--	--
26.3418	287.55	26.3418	261.558	26.3418	245.814	--	--	--	--
26.3621	287.432	26.3621	261.655	26.3621	247.665	--	--	--	--
26.3823	281.51	26.3823	263.039	26.3823	247.616	--	--	--	--
26.4025	281.773	26.4025	263.676	26.4025	246.349	--	--	--	--
26.4228	282.36	26.4228	262.938	26.4228	241.696	--	--	--	--
26.443	280.358	26.443	263.429	26.443	237.396	--	--	--	--
26.4633	286.475	26.4633	263.37	26.4633	236.65	--	--	--	--
26.4835	288.641	26.4835	263.308	26.4835	236.176	--	--	--	--
26.5037	287.729	26.5037	263.524	26.5037	238.205	--	--	--	--
26.524	287.737	26.524	262.848	26.524	242.111	--	--	--	--
26.5442	286.673	26.5442	259.753	26.5442	240.623	--	--	--	--
26.5645	284.511	26.5645	254.7	26.5645	240.156	--	--	--	--
26.5847	278.728	26.5847	253.296	26.5847	239.468	--	--	--	--
26.605	277.479	26.605	248.902	26.605	242.307	--	--	--	--
26.6252	278.086	26.6252	244.976	26.6252	247.086	--	--	--	--
26.6454	282.351	26.6454	245.508	26.6454	246.212	--	--	--	--
26.6657	280.871	26.6657	249.321	26.6657	247.166	--	--	--	--
26.6859	283.499	26.6859	252.974	26.6859	246.333	--	--	--	--
26.7062	281.31	26.7062	251.509	26.7062	240.643	--	--	--	--
26.7264	279.052	26.7264	252.863	26.7264	237.666	--	--	--	--
26.7466	280.115	26.7466	255.627	26.7466	238.237	--	--	--	--
26.7669	278.267	26.7669	258.129	26.7669	235.795	--	--	--	--
26.7871	274.532	26.7871	260.963	26.7871	234.916	--	--	--	--
26.8074	271.729	26.8074	260.657	26.8074	236.69	--	--	--	--
26.8276	268.166	26.8276	260.972	26.8276	233.336	--	--	--	--
26.8479	267.07	26.8479	260.112	26.8479	232.657	--	--	--	--
26.8681	267.003	26.8681	261.573	26.8681	232.997	--	--	--	--
26.8883	267.547	26.8883	257.922	26.8883	237.529	--	--	--	--
26.9086	271.736	26.9086	255.119	26.9086	240.698	--	--	--	--
26.9288	275.881	26.9288	257.225	26.9288	242.46	--	--	--	--
26.9491	273.164	26.9491	253.087	26.9491	242.719	--	--	--	--
26.9693	272.215	26.9693	252.671	26.9693	243.053	--	--	--	--
26.9895	267.326	26.9895	244.964	26.9895	243.928	--	--	--	--
27.0098	264.408	27.0098	245.809	27.0098	243.956	--	--	--	--
27.03	261.432	27.03	248.3	27.03	242.505	--	--	--	--
27.0503	259.649	27.0503	245.699	27.0503	243.871	--	--	--	--
27.0705	262.825	27.0705	247.357	27.0705	243.87	--	--	--	--
27.0907	265.052	27.0907	247.931	27.0907	244.205	--	--	--	--
27.111	265.387	27.111	248.872	27.111	239.093	--	--	--	--
27.1312	269.69	27.1312	249.854	27.1312	238.338	--	--	--	--
27.1515	270.722	27.1515	251.145	27.1515	240.222	--	--	--	--
27.1717	268.857	27.1717	248.918	27.1717	238.765	--	--	--	--
27.192	272.475	27.192	244.49	27.192	235.916	--	--	--	--
27.2122	275.282	27.2122	243.414	27.2122	235.821	--	--	--	--
27.2324	276.487	27.2324	239.203	27.2324	236.633	--	--	--	--
27.2527	277.073	27.2527	241.16	27.2527	234.798	--	--	--	--
27.2729	274.867	27.2729	235.528	27.2729	235.366	--	--	--	--
27.2932	269.597	27.2932	239.087	27.2932	233.336	--	--	--	--
27.3134	265.647	27.3134	239.471	27.3134	231.471	--	--	--	--
27.3336	266.348	27.3336	241.424	27.3336	232.305	--	--	--	--
27.3539	266.664	27.3539	245.842	27.3539	232.783	--	--	--	--
27.3741	260.11	27.3741	244.737	27.3741	231.281	--	--	--	--
27.3944	257.7	27.3944	246.495	27.3944	226.332	--	--	--	--
27.4146	254.264	27.4146	245.291	27.4146	226.914	--	--	--	--
27.4349	251.828	27.4349	245.435	27.4349	225.878	--	--	--	--
27.4551	253.08	27.4551	243.736	27.4551	221.577	--	--	--	--
27.4753	257.795	27.4753	245.171	27.4753	221.289	--	--	--	--
27.4956	263.475	27.4956	247.532	27.4956	228.786	--	--	--	--
27.5158	268.916	27.5158	249.758	27.5158	233.704	--	--	--	--
27.5361	269.665	27.5361	248.484	27.5361	232.957	--	--	--	--
27.5563	267.725	27.5563	248.381	27.5563	234.095	--	--	--	--
27.5765	265.822	27.5765	248.372	27.5765	234.768	--	--	--	--
27.5968	267.94	27.5968	249.082	27.5968	236.189	--	--	--	--
27.617	266.871	27.617	249.843	27.617	239.001	--	--	--	--
27.6373	264.11	27.6373	248.208	27.6373	242.254	--	--	--	--
27.6575	259.861	27.6575	246.233	27.6575	239.22	--	--	--	--
27.6778	263.146	27.6778	243.233	27.6778	237.786	--	--	--	--
27.698	260.474	27.698	239.38	27.698	237.395	--	--	--	--
27.7182	261.091	27.7182	242.452	27.7182	234.861	--	--	--	--
27.7385	261.597	27.7385	243.41	27.7385	234.514	--	--	--	--
27.7587	265.327	27.7587	246.404	27.7587	239.688	--	--	--	--
27.779	262.803	27.779	247.364	27.779	240.98	--	--	--	--
27.7992	261.477	27.7992	252.132	27.7992	245.178	--	--	--	--
27.8194	260.89	27.8194	247.634	27.8194	245.462	--	--	--	--
27.8397	258.484	27.8397	244.845	27.8397	245.653	--	--	--	--
27.8599	259.94	27.8599	242.462	27.8599	249.253	--	--	--	--
27.8802	259.076	27.8802	241.886	27.8802	252.002	--	--	--	--
27.9004	257.288	27.9004	238.835	27.9004	251.884	--	--	--	--
27.9207	250.24	27.9207	239.793	27.9207	248.807	--	--	--	--
27.9409	248.264	27.9409	241.368	27.9409	245.776	--	--	--	--
27.9611	248.473	27.9611	243.592	27.9611	242.955	--	--	--	--
27.9814	244.376	27.9814	245.667	27.9814	239.531	--	--	--	--
28.0016	246.041	28.0016	250.342	28.0016	237.718	--	--	--	--
28.0219	244.346	28.0219	253.436	28.0219	238.166	--	--	--	--
28.0421	245.731	28.0421	255.793	28.0421	236.152	--	--	--	--
28.0623	244.063	28.0623	261.246	28.0623	233.777	--	--	--	--
28.0826	247.884	28.0826	262.262	28.0826	239.837	--	--	--	--
28.1028	250.924	28.1028	255.733	28.1028	236.864	--	--	--	--
28.1231	252.887	28.1231	252.866	28.1231	239.189	--	--	--	--
28.1433	254.409	28.1433	250.835	28.1433	243.203	--	--	--	--
28.1635	257.888	28.1635	246.343	28.1635	242.828	--	--	--	--
28.1838	257.443	28.1838	246.138	28.1838	242.899	--	--	--	--
28.204	253.551	28.204	246.09	28.204	241.935	--	--	--	--
28.2243	254.676	28.2243	246.462	28.2243	240.992	--	--	--	--
28.2445	253.876	28.2445	247.217	28.2445	243.035	--	--	--	--
28.2648	259.663	28.2648	249.906	28.2648	239.877	--	--	--	--
28.285	260.322	28.285	252.441	28.285	240.905	--	--	--	--
28.3052	258.628	28.3052	259.3	28.3052	243.398	--	--	--	--
28.3255	259.955	28.3255	262.032	28.3255	242.082	--	--	--	--
28.3457	259.033	28.3457	270.522	28.3457	243.669	--	--	--	--
28.366	257.906	28.366	269.894	28.366	242.325	--	--	--	--
28.3862	257.962	28.3862	266.796	28.3862	238.51	--	--	--	--
28.4064	260.361	28.4064	267.128	28.4064	241.477	--	--	--	--
28.4267	257.337	28.4267	265.252	28.4267	239.844	--	--	--	--
28.4469	252.409	28.4469	266.163	28.4469	237.215	--	--	--	--
28.4672	250.083	28.4672	266.148	28.4672	237.776	--	--	--	--
28.4874	246.974	28.4874	261.459	28.4874	236.448	--	--	--	--
28.5077	246.307	28.5077	258.157	28.5077	235.941	--	--	--	--
28.5279	247.388	28.5279	253.663	28.5279	236.029	--	--	--	--
28.5481	251.177	28.5481	254.814	28.5481	232.366	--	--	--	--
28.5684	248.578	28.5684	253.224	28.5684	237.753	--	--	--	--
28.5886	248.529	28.5886	256.681	28.5886	236.837	--	--	--	--
28.6089	249.577	28.6089	254.433	28.6089	238.806	--	--	--	--
28.6291	249.927	28.6291	255.993	28.6291	242.874	--	--	--	--
28.6493	252.099	28.6493	250.545	28.6493	242.485	--	--	--	--
28.6696	256.139	28.6696	248.248	28.6696	246.919	--	--	--	--
28.6898	258.539	28.6898	249.753	28.6898	250.06	--	--	--	--
28.7101	260.089	28.7101	247.44	28.7101	246.317	--	--	--	--
28.7303	263.189	28.7303	247.509	28.7303	247.477	--	--	--	--
28.7506	267.808	28.7506	246.536	28.7506	247.156	--	--	--	--
28.7708	267.129	28.7708	247.952	28.7708	243.47	--	--	--	--
28.791	272.386	28.791	249.051	28.791	241.839	--	--	--	--
28.8113	272.794	28.8113	248.189	28.8113	237.978	--	--	--	--
28.8315	272.719	28.8315	249.912	28.8315	238.718	--	--	--	--
28.8518	271.579	28.8518	252.044	28.8518	237.848	--	--	--	--
28.872	269.337	28.872	254.518	28.872	236.311	--	--	--	--
28.8922	269.412	28.8922	253.666	28.8922	239.603	--	--	--	--
28.9125	264.755	28.9125	257.132	28.9125	241.7	--	--	--	--
28.9327	263.899	28.9327	257.767	28.9327	241.105	--	--	--	--
28.953	263.41	28.953	257.349	28.953	246.961	--	--	--	--
28.9732	263.304	28.9732	257.165	28.9732	247.606	--	--	--	--
28.9935	266.514	28.9935	256.784	28.9935	244.922	--	--	--	--
29.0137	267.309	29.0137	257.867	29.0137	247.205	--	--	--	--
29.0339	262.764	29.0339	262.372	29.0339	245.086	--	--	--	--
29.0542	262.449	29.0542	265.188	29.0542	241.053	--	--	--	--
29.0744	264.24	29.0744	264.7	29.0744	241.625	--	--	--	--
29.0947	261.922	29.0947	264.275	29.0947	240.176	--	--	--	--
29.1149	257.263	29.1149	261.442	29.1149	241.759	--	--	--	--
29.1351	251.85	29.1351	259.903	29.1351	239.948	--	--	--	--
29.1554	247.966	29.1554	258.228	29.1554	240.108	--	--	--	--
29.1756	249.275	29.1756	258.541	29.1756	238.223	--	--	--	--
29.1959	246.799	29.1959	261.157	29.1959	239.489	--	--	--	--
29.2161	250.388	29.2161	263.622	29.2161	244.088	--	--	--	--
29.2364	251.733	29.2364	261.19	29.2364	251.617	--	--	--	--
29.2566	256.647	29.2566	261.704	29.2566	258.849	--	--	--	--
29.2768	262.763	29.2768	260.019	29.2768	261.02	--	--	--	--
29.2971	267.866	29.2971	255.171	29.2971	266.374	--	--	--	--
29.3173	274.873	29.3173	258.071	29.3173	270.229	--	--	--	--
29.3376	279.378	29.3376	259.479	29.3376	271.203	--	--	--	--
29.3578	280.095	29.3578	260.268	29.3578	271.058	--	--	--	--
29.378	280.18	29.378	259.462	29.378	270.148	--	--	--	--
29.3983	276.117	29.3983	256.763	29.3983	267.606	--	--	--	--
29.4185	272.719	29.4185	257.624	29.4185	264.415	--	--	--	--
29.4388	270.291	29.4388	259.061	29.4388	259.359	--	--	--	--
29.459	271.331	29.459	260.381	29.459	251.748	--	--	--	--
29.4792	265.948	29.4792	263.799	29.4792	249.98	--	--	--	--
29.4995	262.942	29.4995	269.881	29.4995	249.929	--	--	--	--
29.5197	259.941	29.5197	273.399	29.5197	250.525	--	--	--	--
29.54	260.609	29.54	277.342	29.54	252.376	--	--	--	--
29.5602	261.265	29.5602	277.133	29.5602	251.744	--	--	--	--
29.5805	263.872	29.5805	277.591	29.5805	255.388	--	--	--	--
29.6007	268.282	29.6007	282.669	29.6007	258.321	--	--	--	--
29.6209	266.338	29.6209	284.47	29.6209	259.738	--	--	--	--
29.6412	266.278	29.6412	282.009	29.6412	260.901	--	--	--	--
29.6614	271.045	29.6614	280.078	29.6614	263.089	--	--	--	--
29.6817	271.842	29.6817	281.08	29.6817	263.783	--	--	--	--
29.7019	276.615	29.7019	279.113	29.7019	266.734	--	--	--	--
29.7221	279.386	29.7221	269.643	29.7221	267.699	--	--	--	--
29.7424	280.697	29.7424	265.074	29.7424	265.356	--	--	--	--
29.7626	280.138	29.7626	266.768	29.7626	266.42	--	--	--	--
29.7829	284.448	29.7829	269.813	29.7829	265.497	--	--	--	--
29.8031	283.253	29.8031	269.17	29.8031	263.929	--	--	--	--
29.8234	284.589	29.8234	267.751	29.8234	263.899	--	--	--	--
29.8436	282.801	29.8436	268.737	29.8436	263.948	--	--	--	--
29.8638	280.995	29.8638	271.149	29.8638	263.937	--	--	--	--
29.8841	278.266	29.8841	271.75	29.8841	262.945	--	--	--	--
29.9043	273.271	29.9043	270.819	29.9043	262.295	--	--	--	--
29.9246	274.274	29.9246	270.155	29.9246	263.464	--	--	--	--
29.9448	275.776	29.9448	275.468	29.9448	264.443	--	--	--	--
29.965	273.92	29.965	278.055	29.965	270.215	--	--	--	--
29.9853	276.819	29.9853	276.812	29.9853	272.576	--	--	--	--
30.0055	274.539	30.0055	272.936	30.0055	275.058	--	--	--	--
30.0258	272.013	30.0258	276.385	30.0258	273.405	--	--	--	--
30.046	274.789	30.046	278.996	30.046	272.908	--	--	--	--
30.0663	277.064	30.0663	281.456	30.0663	272.588	--	--	--	--
30.0865	273.757	30.0865	277.616	30.0865	266.607	--	--	--	--
30.1067	277.47	30.1067	280.639	30.1067	264.225	--	--	--	--
30.127	278.381	30.127	282.359	30.127	263.019	--	--	--	--
30.1472	277.909	30.1472	285.436	30.1472	263.156	--	--	--	--
30.1675	278.636	30.1675	284.3	30.1675	261.958	--	--	--	--
30.1877	279.69	30.1877	285.885	30.1877	262.472	--	--	--	--
30.2079	285.464	30.2079	283.126	30.2079	266.312	--	--	--	--
30.2282	285.932	30.2282	287.157	30.2282	270.91	--	--	--	--
30.2484	288.89	30.2484	285.956	30.2484	276.245	--	--	--	--
30.2687	289.793	30.2687	285.856	30.2687	274.759	--	--	--	--
30.2889	289.313	30.2889	284.494	30.2889	277.34	--	--	--	--
30.3092	286.739	30.3092	284.108	30.3092	281.184	--	--	--	--
30.3294	287.427	30.3294	285.796	30.3294	280.909	--	--	--	--
30.3496	285.407	30.3496	284.513	30.3496	280.03	--	--	--	--
30.3699	283.943	30.3699	282.494	30.3699	276.99	--	--	--	--
30.3901	283.16	30.3901	283.433	30.3901	275.97	--	--	--	--
30.4104	280.545	30.4104	280.433	30.4104	276.416	--	--	--	--
30.4306	276.898	30.4306	280.967	30.4306	276.052	--	--	--	--
30.4508	278.262	30.4508	274.005	30.4508	272.245	--	--	--	--
30.4711	277.949	30.4711	274.237	30.4711	270.565	--	--	--	--
30.4913	277.66	30.4913	271.092	30.4913	267.816	--	--	--	--
30.5116	277.823	30.5116	272.372	30.5116	267.969	--	--	--	--
30.5318	283.138	30.5318	270.418	30.5318	266.501	--	--	--	--
30.552	283.59	30.552	273.939	30.552	265.724	--	--	--	--
30.5723	284.461	30.5723	278.8	30.5723	264.364	--	--	--	--
30.5925	287.084	30.5925	281.122	30.5925	269.69	--	--	--	--
30.6128	285.898	30.6128	282.926	30.6128	268.032	--	--	--	--
30.633	287.94	30.633	284.533	30.633	270.109	--	--	--	--
30.6533	285.736	30.6533	289.334	30.6533	273.348	--	--	--	--
30.6735	289.57	30.6735	292.082	30.6735	274.195	--	--	--	--
30.6937	286.481	30.6937	293.634	30.6937	277.589	--	--	--	--
30.714	288.508	30.714	289.939	30.714	277.153	--	--	--	--
30.7342	294.197	30.7342	285.511	30.7342	276.944	--	--	--	--
30.7545	295.347	30.7545	287.029	30.7545	276.956	--	--	--	--
30.7747	294.256	30.7747	282.434	30.7747	279.598	--	--	--	--
30.7949	299.618	30.7949	280.196	30.7949	281.34	--	--	--	--
30.8152	300.213	30.8152	280.5	30.8152	280.677	--	--	--	--
30.8354	300.344	30.8354	282.79	30.8354	277.193	--	--	--	--
30.8557	300.462	30.8557	283.3	30.8557	278.771	--	--	--	--
30.8759	301.757	30.8759	282.593	30.8759	281.976	--	--	--	--
30.8962	297.456	30.8962	281.553	30.8962	282.421	--	--	--	--
30.9164	301.223	30.9164	290.012	30.9164	282.179	--	--	--	--
30.9366	301.457	30.9366	293.295	30.9366	285.15	--	--	--	--
30.9569	306.884	30.9569	295.189	30.9569	283.111	--	--	--	--
30.9771	305.224	30.9771	295.141	30.9771	285.407	--	--	--	--
30.9974	312.572	30.9974	294.016	30.9974	284.11	--	--	--	--
31.0176	315.396	31.0176	292.747	31.0176	285.661	--	--	--	--
31.0378	312.571	31.0378	291.09	31.0378	287.63	--	--	--	--
31.0581	312.053	31.0581	286.681	31.0581	290.555	--	--	--	--
31.0783	312.306	31.0783	284.462	31.0783	288.033	--	--	--	--
31.0986	310.817	31.0986	284.08	31.0986	289.465	--	--	--	--
31.1188	311.242	31.1188	283.029	31.1188	289.637	--	--	--	--
31.1391	305.131	31.1391	284.687	31.1391	292.772	--	--	--	--
31.1593	301.018	31.1593	286.739	31.1593	292.085	--	--	--	--
31.1795	298.498	31.1795	286.508	31.1795	289.662	--	--	--	--
31.1998	297.3	31.1998	295.011	31.1998	287.047	--	--	--	--
31.22	297.282	31.22	295.122	31.22	285.788	--	--	--	--
31.2403	298.231	31.2403	292.681	31.2403	283.863	--	--	--	--
31.2605	299.923	31.2605	295.049	31.2605	284.793	--	--	--	--
31.2807	299.763	31.2807	298.405	31.2807	284.435	--	--	--	--
31.301	296.183	31.301	294.339	31.301	284.412	--	--	--	--
31.3212	297.884	31.3212	291.401	31.3212	284.705	--	--	--	--
31.3415	300.466	31.3415	284.391	31.3415	281.119	--	--	--	--
31.3617	300.952	31.3617	283.65	31.3617	279.343	--	--	--	--
31.382	300.942	31.382	283.524	31.382	281.043	--	--	--	--
31.4022	301.773	31.4022	283.624	31.4022	281.969	--	--	--	--
31.4224	298.909	31.4224	289.537	31.4224	283.468	--	--	--	--
31.4427	302.735	31.4427	292.433	31.4427	287.655	--	--	--	--
31.4629	302.69	31.4629	294.947	31.4629	288.967	--	--	--	--
31.4832	301.469	31.4832	301.12	31.4832	290.815	--	--	--	--
31.5034	304.32	31.5034	301.252	31.5034	296.117	--	--	--	--
31.5236	305.926	31.5236	301.696	31.5236	298.962	--	--	--	--
31.5439	303.501	31.5439	304.933	31.5439	300.816	--	--	--	--
31.5641	301.599	31.5641	305.093	31.5641	303.874	--	--	--	--
31.5844	295.907	31.5844	303.847	31.5844	303.47	--	--	--	--
31.6046	296.008	31.6046	301.141	31.6046	299.168	--	--	--	--
31.6248	287.699	31.6248	298.463	31.6248	294.399	--	--	--	--
31.6451	280.308	31.6451	299.927	31.6451	288.776	--	--	--	--
31.6653	275.872	31.6653	297.344	31.6653	283.243	--	--	--	--
31.6856	276.243	31.6856	298.453	31.6856	281.062	--	--	--	--
31.7058	274.698	31.7058	302.498	31.7058	278.464	--	--	--	--
31.7261	279.592	31.7261	299.215	31.7261	279.152	--	--	--	--
31.7463	280.625	31.7463	302.596	31.7463	278.686	--	--	--	--
31.7665	281.785	31.7665	301.312	31.7665	279.125	--	--	--	--
31.7868	286.471	31.7868	297.442	31.7868	284.72	--	--	--	--
31.807	287.304	31.807	294.571	31.807	283.916	--	--	--	--
31.8273	286.406	31.8273	288.748	31.8273	285.223	--	--	--	--
31.8475	286.885	31.8475	287.817	31.8475	289.556	--	--	--	--
31.8677	281.785	31.8677	288.98	31.8677	290.789	--	--	--	--
31.888	281.884	31.888	289.578	31.888	291.931	--	--	--	--
31.9082	276.776	31.9082	287.418	31.9082	293.202	--	--	--	--
31.9285	279.9	31.9285	286.147	31.9285	293.768	--	--	--	--
31.9487	279.979	31.9487	286.643	31.9487	299.019	--	--	--	--
31.969	276.451	31.969	290.753	31.969	298.192	--	--	--	--
31.9892	281.25	31.9892	292.698	31.9892	293.594	--	--	--	--
32.0094	284.387	32.0094	298.594	32.0094	294.729	--	--	--	--
32.0297	288.135	32.0297	306.246	32.0297	296.543	--	--	--	--
32.0499	285.67	32.0499	310.008	32.0499	294.657	--	--	--	--
32.0702	286.086	32.0702	310.958	32.0702	291.145	--	--	--	--
32.0904	287.676	32.0904	313.397	32.0904	285.29	--	--	--	--
32.1106	284.945	32.1106	316.961	32.1106	279.219	--	--	--	--
32.1309	280.485	32.1309	316.12	32.1309	280.239	--	--	--	--
32.1511	280.688	32.1511	315.605	32.1511	274.787	--	--	--	--
32.1714	281.379	32.1714	310.857	32.1714	275.367	--	--	--	--
32.1916	280.413	32.1916	303.833	32.1916	277.936	--	--	--	--
32.2119	285.476	32.2119	300.219	32.2119	281.562	--	--	--	--
32.2321	282.721	32.2321	296.043	32.2321	285.143	--	--	--	--
32.2523	282.081	32.2523	294.715	32.2523	279.69	--	--	--	--
32.2726	281.759	32.2726	291.922	32.2726	281.285	--	--	--	--
32.2928	280.322	32.2928	295.525	32.2928	285.229	--	--	--	--
32.3131	280.232	32.3131	292.395	32.3131	288.404	--	--	--	--
32.3333	278.5	32.3333	297.27	32.3333	286.186	--	--	--	--
32.3535	276.757	32.3535	297.833	32.3535	284.427	--	--	--	--
32.3738	277.984	32.3738	302.981	32.3738	286.569	--	--	--	--
32.394	271.999	32.394	305.581	32.394	286.844	--	--	--	--
32.4143	271.436	32.4143	301.877	32.4143	286.902	--	--	--	--
32.4345	273.335	32.4345	304.136	32.4345	281.223	--	--	--	--
32.4548	271.825	32.4548	301.034	32.4548	282.82	--	--	--	--
32.475	273.389	32.475	299.734	32.475	285.745	--	--	--	--
32.4952	278.019	32.4952	300.357	32.4952	287.454	--	--	--	--
32.5155	278.986	32.5155	298.907	32.5155	288.54	--	--	--	--
32.5357	278.211	32.5357	298.991	32.5357	286.058	--	--	--	--
32.556	271.474	32.556	301.903	32.556	287.254	--	--	--	--
32.5762	271.866	32.5762	303.758	32.5762	289.819	--	--	--	--
32.5964	266.733	32.5964	302.878	32.5964	287.974	--	--	--	--
32.6167	267.461	32.6167	302.297	32.6167	288.913	--	--	--	--
32.6369	267.214	32.6369	299.435	32.6369	288.544	--	--	--	--
32.6572	265.557	32.6572	298.257	32.6572	292.686	--	--	--	--
32.6774	263.976	32.6774	300.295	32.6774	297.149	--	--	--	--
32.6976	263.756	32.6976	299.986	32.6976	296.332	--	--	--	--
32.7179	259.012	32.7179	298.665	32.7179	295.586	--	--	--	--
32.7381	260.157	32.7381	299.517	32.7381	293.794	--	--	--	--
32.7584	262.315	32.7584	297.557	32.7584	297.003	--	--	--	--
32.7786	266.155	32.7786	301.448	32.7786	296.121	--	--	--	--
32.7989	268.033	32.7989	302.177	32.7989	290.961	--	--	--	--
32.8191	267.852	32.8191	303.258	32.8191	289.465	--	--	--	--
32.8393	267.281	32.8393	306.986	32.8393	286.134	--	--	--	--
32.8596	269.63	32.8596	307.007	32.8596	287.347	--	--	--	--
32.8798	269.271	32.8798	302.567	32.8798	281.51	--	--	--	--
32.9001	277.489	32.9001	298.767	32.9001	279.682	--	--	--	--
32.9203	279.966	32.9203	294.812	32.9203	278.101	--	--	--	--
32.9405	277.652	32.9405	294.623	32.9405	278.924	--	--	--	--
32.9608	275.226	32.9608	296.18	32.9608	286.259	--	--	--	--
32.981	273.557	32.981	290.778	32.981	285.006	--	--	--	--
33.0013	269.777	33.0013	287.221	33.0013	285.416	--	--	--	--
33.0215	269.561	33.0215	289.158	33.0215	283.501	--	--	--	--
33.0418	265.891	33.0418	286.746	33.0418	289.713	--	--	--	--
33.062	264.186	33.062	287.055	33.062	290.275	--	--	--	--
33.0822	261.503	33.0822	284.241	33.0822	290.375	--	--	--	--
33.1025	262.355	33.1025	286.03	33.1025	293.79	--	--	--	--
33.1227	263.045	33.1227	287.881	33.1227	294.402	--	--	--	--
33.143	262.944	33.143	285.235	33.143	292.895	--	--	--	--
33.1632	267.365	33.1632	284.677	33.1632	290.152	--	--	--	--
33.1834	273.614	33.1834	287.314	33.1834	287.768	--	--	--	--
33.2037	274.751	33.2037	287.366	33.2037	284.51	--	--	--	--
33.2239	274.56	33.2239	290.119	33.2239	281.534	--	--	--	--
33.2442	273.256	33.2442	292.081	33.2442	280.495	--	--	--	--
33.2644	270.507	33.2644	287.465	33.2644	274.827	--	--	--	--
33.2847	269.834	33.2847	284.748	33.2847	272.696	--	--	--	--
33.3049	265.604	33.3049	285.054	33.3049	273.844	--	--	--	--
33.3251	263.544	33.3251	285.098	33.3251	278.739	--	--	--	--
33.3454	262.889	33.3454	282.31	33.3454	277.275	--	--	--	--
33.3656	263.744	33.3656	277.348	33.3656	277.296	--	--	--	--
33.3859	264.662	33.3859	280.092	33.3859	279.498	--	--	--	--
33.4061	257.552	33.4061	277.852	33.4061	282.152	--	--	--	--
33.4263	254.491	33.4263	275.391	33.4263	277.468	--	--	--	--
33.4466	256.948	33.4466	275.354	33.4466	283.052	--	--	--	--
33.4668	256.978	33.4668	277.418	33.4668	284.357	--	--	--	--
33.4871	259.425	33.4871	278.47	33.4871	281.822	--	--	--	--
33.5073	255.377	33.5073	276.828	33.5073	279.602	--	--	--	--
33.5276	254.166	33.5276	275.645	33.5276	273.091	--	--	--	--
33.5478	253.395	33.5478	272.937	33.5478	269.874	--	--	--	--
33.568	256.408	33.568	270.689	33.568	270.452	--	--	--	--
33.5883	256.303	33.5883	273.25	33.5883	271.428	--	--	--	--
33.6085	262.546	33.6085	275.525	33.6085	271.96	--	--	--	--
33.6288	264.158	33.6288	276.421	33.6288	271.659	--	--	--	--
33.649	264.678	33.649	275.643	33.649	270.281	--	--	--	--
33.6692	265.076	33.6692	280.241	33.6692	272.666	--	--	--	--
33.6895	257.064	33.6895	279.755	33.6895	273.588	--	--	--	--
33.7097	259.226	33.7097	280.392	33.7097	271.214	--	--	--	--
33.73	259.364	33.73	282.899	33.73	275.519	--	--	--	--
33.7502	260.969	33.7502	285.673	33.7502	277.466	--	--	--	--
33.7704	260.002	33.7704	281.896	33.7704	278.082	--	--	--	--
33.7907	255.915	33.7907	278.338	33.7907	280.026	--	--	--	--
33.8109	258.8	33.8109	276.992	33.8109	279.49	--	--	--	--
33.8312	256.179	33.8312	278.153	33.8312	280.485	--	--	--	--
33.8514	256.955	33.8514	279.153	33.8514	282.932	--	--	--	--
33.8717	254.324	33.8717	279.668	33.8717	284.614	--	--	--	--
33.8919	255.719	33.8919	280.701	33.8919	285.858	--	--	--	--
33.9121	253.947	33.9121	279.879	33.9121	290.094	--	--	--	--
33.9324	255.842	33.9324	277.275	33.9324	288.465	--	--	--	--
33.9526	259.898	33.9526	280.624	33.9526	289.752	--	--	--	--
33.9729	259.319	33.9729	275.919	33.9729	287.09	--	--	--	--
33.9931	265.967	33.9931	277.027	33.9931	283.424	--	--	--	--
34.0133	269.285	34.0133	277.55	34.0133	281.743	--	--	--	--
34.0336	270.722	34.0336	276.849	34.0336	279.774	--	--	--	--
34.0538	263.854	34.0538	269.598	34.0538	279.878	--	--	--	--
34.0741	262.952	34.0741	267.856	34.0741	277.481	--	--	--	--
34.0943	260.186	34.0943	267.163	34.0943	273.085	--	--	--	--
34.1146	256.408	34.1146	269.029	34.1146	270.913	--	--	--	--
34.1348	258.182	34.1348	272.479	34.1348	269.11	--	--	--	--
34.155	253.737	34.155	272.218	34.155	268.054	--	--	--	--
34.1753	257.356	34.1753	274.978	34.1753	267.564	--	--	--	--
34.1955	260.437	34.1955	276.455	34.1955	267.119	--	--	--	--
34.2158	264.264	34.2158	280.283	34.2158	265.621	--	--	--	--
34.236	270.886	34.236	283.747	34.236	270.229	--	--	--	--
34.2562	273.086	34.2562	285.628	34.2562	269.943	--	--	--	--
34.2765	276.898	34.2765	292.352	34.2765	273.751	--	--	--	--
34.2967	279.919	34.2967	293.223	34.2967	275.39	--	--	--	--
34.317	279.386	34.317	299	34.317	277.181	--	--	--	--
34.3372	276.99	34.3372	296.039	34.3372	283.4	--	--	--	--
34.3575	282.976	34.3575	296.186	34.3575	287.185	--	--	--	--
34.3777	281.548	34.3777	295.849	34.3777	290.454	--	--	--	--
34.3979	282.67	34.3979	296.57	34.3979	292.562	--	--	--	--
34.4182	283.856	34.4182	293.19	34.4182	290.668	--	--	--	--
34.4384	287.681	34.4384	291.3	34.4384	293.112	--	--	--	--
34.4587	293.971	34.4587	289.705	34.4587	290.631	--	--	--	--
34.4789	296.872	34.4789	290.496	34.4789	290.41	--	--	--	--
34.4991	302.224	34.4991	290.193	34.4991	291.66	--	--	--	--
34.5194	307.223	34.5194	292.671	34.5194	293.123	--	--	--	--
34.5396	306.267	34.5396	298.848	34.5396	286.654	--	--	--	--
34.5599	308.836	34.5599	298.806	34.5599	284.933	--	--	--	--
34.5801	314.824	34.5801	301.528	34.5801	283.093	--	--	--	--
34.6004	318.475	34.6004	311.073	34.6004	283.263	--	--	--	--
34.6206	317.891	34.6206	315.586	34.6206	288.555	--	--	--	--
34.6408	318.018	34.6408	320.648	34.6408	291.156	--	--	--	--
34.6611	308.12	34.6611	322.215	34.6611	291.527	--	--	--	--
34.6813	302.104	34.6813	321.783	34.6813	291.901	--	--	--	--
34.7016	300.866	34.7016	321.277	34.7016	290.233	--	--	--	--
34.7218	303.66	34.7218	321.736	34.7218	295.481	--	--	--	--
34.742	304.458	34.742	322.437	34.742	297.506	--	--	--	--
34.7623	301.673	34.7623	318.876	34.7623	302.527	--	--	--	--
34.7825	304.265	34.7825	316.081	34.7825	301.736	--	--	--	--
34.8028	305.425	34.8028	317.826	34.8028	299.512	--	--	--	--
34.823	305.859	34.823	315.356	34.823	299.497	--	--	--	--
34.8433	309.772	34.8433	312.044	34.8433	298.997	--	--	--	--
34.8635	313.788	34.8635	311.441	34.8635	300.186	--	--	--	--
34.8837	314.94	34.8837	311.567	34.8837	298.952	--	--	--	--
34.904	313.932	34.904	312.177	34.904	297.017	--	--	--	--
34.9242	308.909	34.9242	310.497	34.9242	292.233	--	--	--	--
34.9445	302.272	34.9445	305.719	34.9445	288.058	--	--	--	--
34.9647	298.063	34.9647	306.919	34.9647	283.795	--	--	--	--
34.9849	299.22	34.9849	306.884	34.9849	282.557	--	--	--	--
35.0052	297.12	35.0052	302.691	35.0052	285.166	--	--	--	--
35.0254	292.064	35.0254	300.297	35.0254	283.327	--	--	--	--
35.0457	288.596	35.0457	297.896	35.0457	282.223	--	--	--	--
35.0659	290.218	35.0659	297.929	35.0659	278.554	--	--	--	--
35.0861	288.659	35.0861	294.753	35.0861	275.776	--	--	--	--
35.1064	289.03	35.1064	295.089	35.1064	277.621	--	--	--	--
35.1266	290.24	35.1266	292.829	35.1266	278.151	--	--	--	--
35.1469	290.748	35.1469	293.18	35.1469	277.346	--	--	--	--
35.1671	290.552	35.1671	291.86	35.1671	273.112	--	--	--	--
35.1874	286.931	35.1874	295.231	35.1874	270.681	--	--	--	--
35.2076	279.709	35.2076	292.888	35.2076	265.971	--	--	--	--
35.2278	273.572	35.2278	288.579	35.2278	265.552	--	--	--	--
35.2481	272.867	35.2481	283.641	35.2481	263.919	--	--	--	--
35.2683	274.462	35.2683	282.17	35.2683	265.738	--	--	--	--
35.2886	267.757	35.2886	282.675	35.2886	263.542	--	--	--	--
35.3088	263.117	35.3088	281.059	35.3088	258.493	--	--	--	--
35.329	266.594	35.329	279.739	35.329	256.777	--	--	--	--
35.3493	266.939	35.3493	273.792	35.3493	250.853	--	--	--	--
35.3695	269.457	35.3695	270.521	35.3695	248.045	--	--	--	--
35.3898	268.004	35.3898	272.012	35.3898	247.91	--	--	--	--
35.41	268.074	35.41	267.535	35.41	245.422	--	--	--	--
35.4303	272.171	35.4303	268.557	35.4303	240.572	--	--	--	--
35.4505	268.496	35.4505	268.033	35.4505	237.942	--	--	--	--
35.4707	265.119	35.4707	266.881	35.4707	237.667	--	--	--	--
35.491	260.567	35.491	258.003	35.491	233.003	--	--	--	--
35.5112	258.953	35.5112	252.983	35.5112	235.039	--	--	--	--
35.5315	261.38	35.5315	248.062	35.5315	234.587	--	--	--	--
35.5517	257.149	35.5517	251.892	35.5517	236.191	--	--	--	--
35.5719	250.282	35.5719	251.925	35.5719	236.279	--	--	--	--
35.5922	250.288	35.5922	245.786	35.5922	235.49	--	--	--	--
35.6124	251.706	35.6124	243.014	35.6124	239.053	--	--	--	--
35.6327	251.738	35.6327	243.302	35.6327	235.611	--	--	--	--
35.6529	252.803	35.6529	241.202	35.6529	233.962	--	--	--	--
35.6732	248.563	35.6732	239.422	35.6732	232.118	--	--	--	--
35.6934	250.86	35.6934	235.122	35.6934	223.752	--	--	--	--
35.7136	255.655	35.7136	234.083	35.7136	218.529	--	--	--	--
35.7339	250.897	35.7339	232.096	35.7339	218.598	--	--	--	--
35.7541	251.553	35.7541	227.598	35.7541	213.109	--	--	--	--
35.7744	248.328	35.7744	225.64	35.7744	207.824	--	--	--	--
35.7946	246.161	35.7946	226.96	35.7946	208.436	--	--	--	--
35.8148	241.79	35.8148	222.807	35.8148	211.849	--	--	--	--
35.8351	237.357	35.8351	222.826	35.8351	211.798	--	--	--	--
35.8553	236.376	35.8553	220.371	35.8553	212.575	--	--	--	--
35.8756	235.203	35.8756	213.526	35.8756	211.993	--	--	--	--
35.8958	233.266	35.8958	211.585	35.8958	211.606	--	--	--	--
35.9161	236.636	35.9161	212.466	35.9161	208.567	--	--	--	--
35.9363	234.826	35.9363	208.161	35.9363	209.39	--	--	--	--
35.9565	234.509	35.9565	207.047	35.9565	204.652	--	--	--	--
35.9768	234.738	35.9768	208.464	35.9768	199.182	--	--	--	--
35.997	233.313	35.997	208.884	35.997	200.395	--	--	--	--
36.0173	232.664	36.0173	208.994	36.0173	199.233	--	--	--	--
36.0375	232.331	36.0375	212.915	36.0375	195.199	--	--	--	--
36.0577	233.443	36.0577	213.49	36.0577	194.72	--	--	--	--
36.078	234.109	36.078	214.018	36.078	195.916	--	--	--	--
36.0982	234.567	36.0982	214.736	36.0982	195.553	--	--	--	--
36.1185	235.32	36.1185	214.89	36.1185	194.453	--	--	--	--
36.1387	231.873	36.1387	211.613	36.1387	193.132	--	--	--	--
36.1589	229.218	36.1589	204.246	36.1589	187.029	--	--	--	--
36.1792	230.281	36.1792	201.605	36.1792	184.525	--	--	--	--
36.1994	229.738	36.1994	200.187	36.1994	184.541	--	--	--	--
36.2197	225.357	36.2197	197.062	36.2197	181.654	--	--	--	--
36.2399	225.09	36.2399	194.708	36.2399	175.604	--	--	--	--
36.2602	219.804	36.2602	195.633	36.2602	175.663	--	--	--	--
36.2804	214.91	36.2804	193.393	36.2804	175.489	--	--	--	--
36.3006	214.621	36.3006	189.781	36.3006	174.961	--	--	--	--
36.3209	212.281	36.3209	191.445	36.3209	173.501	--	--	--	--
36.3411	215.07	36.3411	190.071	36.3411	174.266	--	--	--	--
36.3614	214.652	36.3614	188.957	36.3614	177.035	--	--	--	--
36.3816	212.053	36.3816	190.505	36.3816	176.916	--	--	--	--
36.4018	211.111	36.4018	191.468	36.4018	180.048	--	--	--	--
36.4221	207.935	36.4221	190.488	36.4221	181.448	--	--	--	--
36.4423	214.002	36.4423	188.005	36.4423	178.503	--	--	--	--
36.4626	215.153	36.4626	189.287	36.4626	178.807	--	--	--	--
36.4828	215.119	36.4828	190.076	36.4828	176.82	--	--	--	--
36.5031	215.72	36.5031	187.49	36.5031	173.452	--	--	--	--
36.5233	216.494	36.5233	184.066	36.5233	168.955	--	--	--	--
36.5435	210.768	36.5435	183.71	36.5435	166.761	--	--	--	--
36.5638	209.508	36.5638	181.375	36.5638	165.043	--	--	--	--
36.584	208.621	36.584	178.501	36.584	164.135	--	--	--	--
36.6043	206.731	36.6043	180.145	36.6043	160.858	--	--	--	--
36.6245	205.348	36.6245	180.788	36.6245	160.62	--	--	--	--
36.6447	201.726	36.6447	179.247	36.6447	163.749	--	--	--	--
36.665	202.481	36.665	180.206	36.665	165.797	--	--	--	--
36.6852	202.16	36.6852	180.504	36.6852	169.063	--	--	--	--
36.7055	201.342	36.7055	177.537	36.7055	171.367	--	--	--	--
36.7257	201.467	36.7257	178.578	36.7257	169.887	--	--	--	--
36.746	199.302	36.746	178.212	36.746	169.565	--	--	--	--
36.7662	198.709	36.7662	177.946	36.7662	168.727	--	--	--	--
36.7864	197.376	36.7864	174.097	36.7864	168.64	--	--	--	--
36.8067	194.475	36.8067	174.145	36.8067	165.25	--	--	--	--
36.8269	192.789	36.8269	173.555	36.8269	166.638	--	--	--	--
36.8472	194.439	36.8472	171.98	36.8472	167.105	--	--	--	--
36.8674	196.05	36.8674	171.864	36.8674	165.352	--	--	--	--
36.8876	194.144	36.8876	172.14	36.8876	162.759	--	--	--	--
36.9079	193.607	36.9079	176.347	36.9079	161.104	--	--	--	--
36.9281	195.133	36.9281	176.897	36.9281	164.704	--	--	--	--
36.9484	195.297	36.9484	175.35	36.9484	167.776	--	--	--	--
36.9686	191.749	36.9686	173.757	36.9686	167.226	--	--	--	--
36.9889	190.814	36.9889	173.011	36.9889	165.51	--	--	--	--
37.0091	189.622	37.0091	173.79	37.0091	162.38	--	--	--	--
37.0293	190.075	37.0293	173.119	37.0293	159.042	--	--	--	--
37.0496	186.854	37.0496	170.483	37.0496	158.538	--	--	--	--
37.0698	184.686	37.0698	166.614	37.0698	157.998	--	--	--	--
37.0901	180.963	37.0901	163.315	37.0901	154.472	--	--	--	--
37.1103	183.949	37.1103	156.816	37.1103	155.684	--	--	--	--
37.1305	184.805	37.1305	152.38	37.1305	153.432	--	--	--	--
37.1508	184.158	37.1508	151.089	37.1508	153.043	--	--	--	--
37.171	183.642	37.171	147.192	37.171	152.443	--	--	--	--
37.1913	183.234	37.1913	149.829	37.1913	153.85	--	--	--	--
37.2115	185.765	37.2115	150.356	37.2115	153.39	--	--	--	--
37.2317	183.799	37.2317	149.746	37.2317	153.498	--	--	--	--
37.252	182.709	37.252	153.718	37.252	152.692	--	--	--	--
37.2722	182.174	37.2722	157.323	37.2722	149.705	--	--	--	--
37.2925	182.852	37.2925	159.787	37.2925	146.05	--	--	--	--
37.3127	183.43	37.3127	163.125	37.3127	144.881	--	--	--	--
37.333	178.554	37.333	165.969	37.333	146.348	--	--	--	--
37.3532	176.461	37.3532	164.671	37.3532	145.069	--	--	--	--
37.3734	174.824	37.3734	161.994	37.3734	145.112	--	--	--	--
37.3937	177.072	37.3937	159.367	37.3937	144.486	--	--	--	--
37.4139	177.271	37.4139	155.822	37.4139	147.151	--	--	--	--
37.4342	175.919	37.4342	155.577	37.4342	149.991	--	--	--	--
37.4544	176.895	37.4544	152.94	37.4544	149.792	--	--	--	--
37.4746	175.74	37.4746	155.118	37.4746	149.878	--	--	--	--
37.4949	179.093	37.4949	155.162	37.4949	150.773	--	--	--	--
37.5151	180.752	37.5151	153.865	37.5151	151.493	--	--	--	--
37.5354	183.859	37.5354	153.088	37.5354	150.909	--	--	--	--
37.5556	184.678	37.5556	150.685	37.5556	147.8	--	--	--	--
37.5759	186.75	37.5759	152.545	37.5759	148.06	--	--	--	--
37.5961	186.231	37.5961	155.618	37.5961	147.386	--	--	--	--
37.6163	181.879	37.6163	156.986	37.6163	146.145	--	--	--	--
37.6366	180.366	37.6366	151.871	37.6366	145.505	--	--	--	--
37.6568	178.942	37.6568	148.329	37.6568	143.499	--	--	--	--
37.6771	174.944	37.6771	148	37.6771	141.663	--	--	--	--
37.6973	175.342	37.6973	147.966	37.6973	144.532	--	--	--	--
37.7175	173.005	37.7175	152.191	37.7175	142.204	--	--	--	--
37.7378	172.652	37.7378	155.031	37.7378	141.824	--	--	--	--
37.758	170.71	37.758	155.217	37.758	141.811	--	--	--	--
37.7783	171.25	37.7783	153.579	37.7783	140.665	--	--	--	--
37.7985	172.91	37.7985	153.7	37.7985	139.519	--	--	--	--
37.8188	173.214	37.8188	152.341	37.8188	138.806	--	--	--	--
37.839	169.34	37.839	152.414	37.839	136.95	--	--	--	--
37.8592	171.727	37.8592	154.233	37.8592	137.087	--	--	--	--
37.8795	170.836	37.8795	155.608	37.8795	137.199	--	--	--	--
37.8997	170.386	37.8997	153.639	37.8997	136.297	--	--	--	--
37.92	170.797	37.92	152.658	37.92	137.144	--	--	--	--
37.9402	169.93	37.9402	151.337	37.9402	134.029	--	--	--	--
37.9604	169.858	37.9604	154.792	37.9604	133.469	--	--	--	--
37.9807	172.075	37.9807	154.436	37.9807	135.507	--	--	--	--
38.0009	171.96	38.0009	154.162	38.0009	135.183	--	--	--	--
38.0212	171.614	38.0212	151.329	38.0212	136.508	--	--	--	--
38.0414	171.662	38.0414	147.571	38.0414	135.017	--	--	--	--
38.0617	173.05	38.0617	146.093	38.0617	135.204	--	--	--	--
38.0819	169.894	38.0819	146.424	38.0819	136.871	--	--	--	--
38.1021	169.784	38.1021	144.69	38.1021	137.521	--	--	--	--
38.1224	168.024	38.1224	139.81	38.1224	138.974	--	--	--	--
38.1426	168.595	38.1426	140.871	38.1426	140.619	--	--	--	--
38.1629	165.608	38.1629	142.919	38.1629	142.792	--	--	--	--
38.1831	162.633	38.1831	140.305	38.1831	143.319	--	--	--	--
38.2033	160.693	38.2033	141.651	38.2033	144.129	--	--	--	--
38.2236	157.57	38.2236	138.408	38.2236	142.277	--	--	--	--
38.2438	154.908	38.2438	141.1	38.2438	140.086	--	--	--	--
38.2641	152.063	38.2641	137.059	38.2641	138.938	--	--	--	--
38.2843	151.802	38.2843	137.069	38.2843	136.949	--	--	--	--
38.3045	152.595	38.3045	135.422	38.3045	134.549	--	--	--	--
38.3248	154.862	38.3248	134.971	38.3248	132.044	--	--	--	--
38.345	154.113	38.345	134.674	38.345	131.753	--	--	--	--
38.3653	150.393	38.3653	132.659	38.3653	131.811	--	--	--	--
38.3855	151.246	38.3855	134.529	38.3855	131.229	--	--	--	--
38.4058	151.472	38.4058	136.978	38.4058	132.911	--	--	--	--
38.426	151.929	38.426	141.784	38.426	130.357	--	--	--	--
38.4462	151.442	38.4462	140.438	38.4462	131.305	--	--	--	--
38.4665	148.881	38.4665	139.862	38.4665	132.695	--	--	--	--
38.4867	148.049	38.4867	141.086	38.4867	135.47	--	--	--	--
38.507	146.139	38.507	136.91	38.507	136.801	--	--	--	--
38.5272	142.789	38.5272	140.062	38.5272	133.453	--	--	--	--
38.5474	144.332	38.5474	137.841	38.5474	133.694	--	--	--	--
38.5677	147.014	38.5677	138.678	38.5677	134.728	--	--	--	--
38.5879	150.076	38.5879	136.582	38.5879	133.435	--	--	--	--
38.6082	147.99	38.6082	136.583	38.6082	134.009	--	--	--	--
38.6284	146.567	38.6284	135.512	38.6284	135.555	--	--	--	--
38.6487	145.92	38.6487	137.629	38.6487	135.448	--	--	--	--
38.6689	146.113	38.6689	141.261	38.6689	133.679	--	--	--	--
38.6891	148.081	38.6891	144.56	38.6891	132.12	--	--	--	--
38.7094	149.375	38.7094	143.123	38.7094	128.988	--	--	--	--
38.7296	148.448	38.7296	141.155	38.7296	128.553	--	--	--	--
38.7499	147.029	38.7499	140.504	38.7499	126.055	--	--	--	--
38.7701	146.166	38.7701	140.237	38.7701	128.757	--	--	--	--
38.7903	143.21	38.7903	138.225	38.7903	125.292	--	--	--	--
38.8106	143.317	38.8106	140.805	38.8106	123.172	--	--	--	--
38.8308	145.846	38.8308	138.817	38.8308	124.603	--	--	--	--
38.8511	148.464	38.8511	136.312	38.8511	122.897	--	--	--	--
38.8713	149.54	38.8713	133.675	38.8713	121.788	--	--	--	--
38.8916	148.778	38.8916	133.893	38.8916	120.897	--	--	--	--
38.9118	150.733	38.9118	134.222	38.9118	123.189	--	--	--	--
38.932	151.767	38.932	136.887	38.932	124.924	--	--	--	--
38.9523	151.488	38.9523	138.262	38.9523	126.307	--	--	--	--
38.9725	150.962	38.9725	137.749	38.9725	127.095	--	--	--	--
38.9928	151.671	38.9928	133.985	38.9928	127.909	--	--	--	--
39.013	149.86	39.013	131.509	39.013	126.569	--	--	--	--
39.0332	147.09	39.0332	129.617	39.0332	129.268	--	--	--	--
39.0535	143.754	39.0535	130.424	39.0535	132.611	--	--	--	--
39.0737	143.548	39.0737	128.79	39.0737	129.962	--	--	--	--
39.094	143.412	39.094	126.073	39.094	131.748	--	--	--	--
39.1142	144.058	39.1142	123.252	39.1142	131.113	--	--	--	--
39.1345	145.084	39.1345	122.405	39.1345	128.738	--	--	--	--
39.1547	143.744	39.1547	123.995	39.1547	128.568	--	--	--	--
39.1749	143.404	39.1749	127.4	39.1749	128.419	--	--	--	--
39.1952	141.684	39.1952	130.144	39.1952	130.646	--	--	--	--
39.2154	141.936	39.2154	133.235	39.2154	130.35	--	--	--	--
39.2357	141.562	39.2357	136.734	39.2357	131.951	--	--	--	--
39.2559	141.652	39.2559	135.913	39.2559	131.515	--	--	--	--
39.2761	142.781	39.2761	136.321	39.2761	129.329	--	--	--	--
39.2964	142.82	39.2964	135.98	39.2964	127.728	--	--	--	--
39.3166	141.403	39.3166	137.52	39.3166	128.856	--	--	--	--
39.3369	144.557	39.3369	136.76	39.3369	128.418	--	--	--	--
39.3571	147.737	39.3571	135.25	39.3571	126.503	--	--	--	--
39.3773	149.289	39.3773	131.595	39.3773	127.885	--	--	--	--
39.3976	151.519	39.3976	129.247	39.3976	123.985	--	--	--	--
39.4178	152.68	39.4178	128.921	39.4178	122.791	--	--	--	--
39.4381	149.935	39.4381	127.956	39.4381	121.651	--	--	--	--
39.4583	148.534	39.4583	125.699	39.4583	121.759	--	--	--	--
39.4786	145.46	39.4786	126.117	39.4786	120.644	--	--	--	--
39.4988	144.443	39.4988	126.618	39.4988	119.53	--	--	--	--
39.519	139.7	39.519	127.039	39.519	123.094	--	--	--	--
39.5393	139.543	39.5393	127.797	39.5393	121.276	--	--	--	--
39.5595	138.838	39.5595	129.215	39.5595	122.777	--	--	--	--
39.5798	137.767	39.5798	129.948	39.5798	126.269	--	--	--	--
39.6	138.332	39.6	135.255	39.6	129.432	--	--	--	--
39.6202	137.474	39.6202	134.222	39.6202	133.761	--	--	--	--
39.6405	134.448	39.6405	135.4	39.6405	135.069	--	--	--	--
39.6607	137.528	39.6607	134.201	39.6607	136.298	--	--	--	--
39.681	138.484	39.681	133.567	39.681	134.027	--	--	--	--
39.7012	141.605	39.7012	133.461	39.7012	134.993	--	--	--	--
39.7215	141.568	39.7215	130.129	39.7215	133.637	--	--	--	--
39.7417	140.091	39.7417	127.983	39.7417	133.027	--	--	--	--
39.7619	137.896	39.7619	128.353	39.7619	131.424	--	--	--	--
39.7822	138.57	39.7822	127.063	39.7822	126.164	--	--	--	--
39.8024	136.636	39.8024	127.099	39.8024	123.799	--	--	--	--
39.8227	139.354	39.8227	127.679	39.8227	120.102	--	--	--	--
39.8429	140.557	39.8429	130.477	39.8429	120.065	--	--	--	--
39.8631	141.224	39.8631	132.246	39.8631	119.518	--	--	--	--
39.8834	140.576	39.8834	136.529	39.8834	118.21	--	--	--	--
39.9036	136.469	39.9036	136.04	39.9036	117.173	--	--	--	--
39.9239	134.891	39.9239	137.565	39.9239	115.417	--	--	--	--
39.9441	137.112	39.9441	136.58	39.9441	116.033	--	--	--	--
39.9644	136.458	39.9644	136.602	39.9644	115.424	--	--	--	--
39.9846	138.119	39.9846	133.603	39.9846	117.718	--	--	--	--
40.0048	136.311	40.0048	129.903	40.0048	121.527	--	--	--	--
40.0251	134.228	40.0251	127.472	40.0251	123.344	--	--	--	--
40.0453	135.918	40.0453	127.315	40.0453	125.3	--	--	--	--
40.0656	136.104	40.0656	126.694	40.0656	123.978	--	--	--	--
40.0858	134.995	40.0858	125.918	40.0858	126.253	--	--	--	--
40.106	136.056	40.106	123.946	40.106	127.873	--	--	--	--
40.1263	137.005	40.1263	124.1	40.1263	129.852	--	--	--	--
40.1465	137.981	40.1465	123.105	40.1465	131.813	--	--	--	--
40.1668	137.06	40.1668	125.38	40.1668	130.528	--	--	--	--
40.187	134.981	40.187	124.158	40.187	129.805	--	--	--	--
40.2073	135.079	40.2073	122.293	40.2073	128.288	--	--	--	--
40.2275	134.218	40.2275	122.043	40.2275	125.605	--	--	--	--
40.2477	133.932	40.2477	124.86	40.2477	121.95	--	--	--	--
40.268	132.954	40.268	124.408	40.268	121.121	--	--	--	--
40.2882	130.291	40.2882	126.696	40.2882	119.646	--	--	--	--
40.3085	130.477	40.3085	131.384	40.3085	119.617	--	--	--	--
40.3287	131.408	40.3287	134.709	40.3287	120.385	--	--	--	--
40.3489	129.623	40.3489	136.084	40.3489	122.864	--	--	--	--
40.3692	130.042	40.3692	135.371	40.3692	125.471	--	--	--	--
40.3894	131.119	40.3894	135.416	40.3894	126.15	--	--	--	--
40.4097	132.265	40.4097	133.113	40.4097	128.125	--	--	--	--
40.4299	135.062	40.4299	133.022	40.4299	128.538	--	--	--	--
40.4502	136.48	40.4502	131.85	40.4502	127.224	--	--	--	--
40.4704	136.159	40.4704	127.701	40.4704	127.159	--	--	--	--
40.4906	139.592	40.4906	125.979	40.4906	122.855	--	--	--	--
40.5109	140.147	40.5109	124.43	40.5109	118.427	--	--	--	--
40.5311	141.092	40.5311	124.795	40.5311	118.738	--	--	--	--
40.5514	138.198	40.5514	124.087	40.5514	117.025	--	--	--	--
40.5716	138.3	40.5716	126.045	40.5716	116.528	--	--	--	--
40.5918	138.427	40.5918	129.477	40.5918	118.348	--	--	--	--
40.6121	138.21	40.6121	131.026	40.6121	117.396	--	--	--	--
40.6323	137.89	40.6323	133.585	40.6323	119.681	--	--	--	--
40.6526	136.913	40.6526	132.943	40.6526	118.931	--	--	--	--
40.6728	135.291	40.6728	133.575	40.6728	120.115	--	--	--	--
40.693	134.808	40.693	132.223	40.693	121.106	--	--	--	--
40.7133	133.476	40.7133	131.044	40.7133	122.622	--	--	--	--
40.7335	131.943	40.7335	130.459	40.7335	123.001	--	--	--	--
40.7538	132.862	40.7538	129.661	40.7538	120.274	--	--	--	--
40.774	135.237	40.774	129.837	40.774	120.35	--	--	--	--
40.7943	136.118	40.7943	128.63	40.7943	123.264	--	--	--	--
40.8145	135.229	40.8145	131.896	40.8145	126.387	--	--	--	--
40.8347	134.555	40.8347	134.596	40.8347	126.273	--	--	--	--
40.855	135.438	40.855	135.507	40.855	125.594	--	--	--	--
40.8752	134.335	40.8752	136.55	40.8752	125.156	--	--	--	--
40.8955	135.661	40.8955	137.786	40.8955	123.689	--	--	--	--
40.9157	135.125	40.9157	136.721	40.9157	126.24	--	--	--	--
40.9359	132.381	40.9359	134.959	40.9359	125.824	--	--	--	--
40.9562	131.2	40.9562	133.716	40.9562	127.885	--	--	--	--
40.9764	128.51	40.9764	131.49	40.9764	126.921	--	--	--	--
40.9967	128.728	40.9967	127.25	40.9967	129.274	--	--	--	--
41.0169	132.091	41.0169	126.43	41.0169	130.329	--	--	--	--
41.0372	135.81	41.0372	123.86	41.0372	127.956	--	--	--	--
41.0574	135.484	41.0574	125.163	41.0574	129.946	--	--	--	--
41.0776	137.735	41.0776	125.48	41.0776	127.288	--	--	--	--
41.0979	137.612	41.0979	126.967	41.0979	127.88	--	--	--	--
41.1181	139.515	41.1181	127.344	41.1181	127.738	--	--	--	--
41.1384	139.419	41.1384	123.879	41.1384	127.242	--	--	--	--
41.1586	137.875	41.1586	121.161	41.1586	129.447	--	--	--	--
41.1788	139.315	41.1788	121.377	41.1788	129.264	--	--	--	--
41.1991	140.189	41.1991	120.848	41.1991	132.637	--	--	--	--
41.2193	141.563	41.2193	122.327	41.2193	132.433	--	--	--	--
41.2396	142.729	41.2396	121.468	41.2396	130.716	--	--	--	--
41.2598	139.941	41.2598	122.272	41.2598	127.697	--	--	--	--
41.2801	140.999	41.2801	120.443	41.2801	126.286	--	--	--	--
41.3003	140.924	41.3003	122.29	41.3003	123.371	--	--	--	--
41.3205	136.189	41.3205	124.166	41.3205	117.924	--	--	--	--
41.3408	134.171	41.3408	127.791	41.3408	114.707	--	--	--	--
41.361	135.638	41.361	128.992	41.361	112.424	--	--	--	--
41.3813	136.025	41.3813	129.981	41.3813	113.496	--	--	--	--
41.4015	135.077	41.4015	131.186	41.4015	113.6	--	--	--	--
41.4217	134.024	41.4217	129.521	41.4217	116.864	--	--	--	--
41.442	134.095	41.442	129.275	41.442	119.895	--	--	--	--
41.4622	136.181	41.4622	129.28	41.4622	122.756	--	--	--	--
41.4825	137.849	41.4825	128.386	41.4825	127.681	--	--	--	--
41.5027	139.897	41.5027	129.015	41.5027	129.779	--	--	--	--
41.523	141.199	41.523	126.588	41.523	128.012	--	--	--	--
41.5432	140.121	41.5432	128.153	41.5432	127.376	--	--	--	--
41.5634	141.479	41.5634	126.962	41.5634	126.38	--	--	--	--
41.5837	140.594	41.5837	129.69	41.5837	126.767	--	--	--	--
41.6039	138.401	41.6039	128.576	41.6039	125.369	--	--	--	--
41.6242	139.045	41.6242	130.257	41.6242	123.926	--	--	--	--
41.6444	139.806	41.6444	131.9	41.6444	122.26	--	--	--	--
41.6646	139.41	41.6646	134.224	41.6646	119.839	--	--	--	--
41.6849	135.44	41.6849	133.281	41.6849	118.839	--	--	--	--
41.7051	133.542	41.7051	133.258	41.7051	119.134	--	--	--	--
41.7254	134.031	41.7254	132.492	41.7254	121.052	--	--	--	--
41.7456	130.656	41.7456	132.316	41.7456	121.729	--	--	--	--
41.7658	130.548	41.7658	133.152	41.7658	122.83	--	--	--	--
41.7861	133.296	41.7861	135.051	41.7861	122.253	--	--	--	--
41.8063	134.223	41.8063	135.551	41.8063	123.143	--	--	--	--
41.8266	134.549	41.8266	136.293	41.8266	125.431	--	--	--	--
41.8468	137.491	41.8468	135.543	41.8468	127.267	--	--	--	--
41.8671	135.115	41.8671	135.327	41.8671	126.239	--	--	--	--
41.8873	135.648	41.8873	134.026	41.8873	127.004	--	--	--	--
41.9075	135.982	41.9075	134.042	41.9075	124.967	--	--	--	--
41.9278	136.5	41.9278	131.978	41.9278	124.061	--	--	--	--
41.948	137.893	41.948	133.423	41.948	124.605	--	--	--	--
41.9683	140.07	41.9683	133.832	41.9683	125.437	--	--	--	--
41.9885	141.022	41.9885	136.329	41.9885	126.326	--	--	--	--
42.0087	144.163	42.0087	137.849	42.0087	128.074	--	--	--	--
42.029	145.007	42.029	141.027	42.029	128.401	--	--	--	--
42.0492	147.157	42.0492	142.785	42.0492	128.66	--	--	--	--
42.0695	147.513	42.0695	145.078	42.0695	130.231	--	--	--	--
42.0897	148.829	42.0897	143.871	42.0897	131.98	--	--	--	--
42.11	149.105	42.11	142.323	42.11	133.832	--	--	--	--
42.1302	149.254	42.1302	141.674	42.1302	130.696	--	--	--	--
42.1504	146.576	42.1504	137.921	42.1504	128.61	--	--	--	--
42.1707	145.505	42.1707	139.056	42.1707	130.153	--	--	--	--
42.1909	143.467	42.1909	136.87	42.1909	128.746	--	--	--	--
42.2112	143.131	42.2112	135.865	42.2112	130.219	--	--	--	--
42.2314	145.031	42.2314	136.37	42.2314	132.614	--	--	--	--
42.2516	145.648	42.2516	139.687	42.2516	133.727	--	--	--	--
42.2719	146.455	42.2719	140.887	42.2719	135.736	--	--	--	--
42.2921	146.491	42.2921	143.296	42.2921	136.014	--	--	--	--
42.3124	147.721	42.3124	146.455	42.3124	139.727	--	--	--	--
42.3326	149.199	42.3326	146.527	42.3326	140.239	--	--	--	--
42.3529	149.075	42.3529	147.103	42.3529	142.452	--	--	--	--
42.3731	152.238	42.3731	147.691	42.3731	139.496	--	--	--	--
42.3933	151.837	42.3933	148.794	42.3933	139.125	--	--	--	--
42.4136	153.834	42.4136	145.757	42.4136	136.245	--	--	--	--
42.4338	156.347	42.4338	143.438	42.4338	137.615	--	--	--	--
42.4541	155.332	42.4541	145.718	42.4541	137.47	--	--	--	--
42.4743	154.619	42.4743	141.529	42.4743	136.883	--	--	--	--
42.4945	153.697	42.4945	138.85	42.4945	141.018	--	--	--	--
42.5148	154.423	42.5148	136.329	42.5148	140.884	--	--	--	--
42.535	154.484	42.535	139.907	42.535	141.748	--	--	--	--
42.5553	156.976	42.5553	143.023	42.5553	143.996	--	--	--	--
42.5755	157.475	42.5755	147.102	42.5755	144.992	--	--	--	--
42.5958	156.204	42.5958	151.505	42.5958	145.732	--	--	--	--
42.616	159.49	42.616	154.215	42.616	147.3	--	--	--	--
42.6362	159.211	42.6362	158.753	42.6362	149.957	--	--	--	--
42.6565	160.729	42.6565	160.911	42.6565	147.681	--	--	--	--
42.6767	162.616	42.6767	160.552	42.6767	146.113	--	--	--	--
42.697	165.005	42.697	158.663	42.697	147.3	--	--	--	--
42.7172	165.814	42.7172	159.487	42.7172	145.792	--	--	--	--
42.7374	164.974	42.7374	160.093	42.7374	144.881	--	--	--	--
42.7577	162.639	42.7577	158.21	42.7577	145.106	--	--	--	--
42.7779	163.627	42.7779	158.879	42.7779	148.885	--	--	--	--
42.7982	165.415	42.7982	158.607	42.7982	144.989	--	--	--	--
42.8184	165.751	42.8184	159.007	42.8184	146.805	--	--	--	--
42.8386	166.04	42.8386	160.932	42.8386	146.348	--	--	--	--
42.8589	169.237	42.8589	162.724	42.8589	146.898	--	--	--	--
42.8791	168.045	42.8791	164.938	42.8791	148.31	--	--	--	--
42.8994	172.317	42.8994	162.776	42.8994	151.422	--	--	--	--
42.9196	170.394	42.9196	161.234	42.9196	152.524	--	--	--	--
42.9399	170.321	42.9399	160.492	42.9399	151.257	--	--	--	--
42.9601	171.91	42.9601	159.036	42.9601	150.765	--	--	--	--
42.9803	171.41	42.9803	159.529	42.9803	152.067	--	--	--	--
43.0006	171.571	43.0006	159.319	43.0006	151.244	--	--	--	--
43.0208	171.554	43.0208	160.896	43.0208	151.244	--	--	--	--
43.0411	172.944	43.0411	159.343	43.0411	154.409	--	--	--	--
43.0613	177.869	43.0613	159.44	43.0613	157.765	--	--	--	--
43.0815	178.69	43.0815	160.414	43.0815	157.193	--	--	--	--
43.1018	181.95	43.1018	158.898	43.1018	157.808	--	--	--	--
43.122	183.957	43.122	161.888	43.122	159.972	--	--	--	--
43.1423	188.198	43.1423	162.939	43.1423	161.557	--	--	--	--
43.1625	190.165	43.1625	163.808	43.1625	162.221	--	--	--	--
43.1828	191.819	43.1828	163.298	43.1828	159.014	--	--	--	--
43.203	191.295	43.203	163.024	43.203	159.674	--	--	--	--
43.2232	194.803	43.2232	168.973	43.2232	160.319	--	--	--	--
43.2435	198.23	43.2435	169	43.2435	162.465	--	--	--	--
43.2637	198.293	43.2637	173.27	43.2637	164.505	--	--	--	--
43.284	198.244	43.284	173.124	43.284	166.624	--	--	--	--
43.3042	197.415	43.3042	174.322	43.3042	168.113	--	--	--	--
43.3244	199.761	43.3244	174.069	43.3244	170.552	--	--	--	--
43.3447	201.215	43.3447	176.389	43.3447	169.319	--	--	--	--
43.3649	200.353	43.3649	177.571	43.3649	169.417	--	--	--	--
43.3852	201.005	43.3852	177.329	43.3852	168.823	--	--	--	--
43.4054	199.357	43.4054	177.109	43.4054	170.046	--	--	--	--
43.4257	200.187	43.4257	175.399	43.4257	166.395	--	--	--	--
43.4459	201.405	43.4459	175.38	43.4459	164.443	--	--	--	--
43.4661	201.53	43.4661	174.449	43.4661	162.918	--	--	--	--
43.4864	202.786	43.4864	171.787	43.4864	161.742	--	--	--	--
43.5066	203.827	43.5066	177.051	43.5066	161.93	--	--	--	--
43.5269	203.209	43.5269	175.601	43.5269	165.967	--	--	--	--
43.5471	199.719	43.5471	178.639	43.5471	166.139	--	--	--	--
43.5673	201.978	43.5673	178.237	43.5673	165.062	--	--	--	--
43.5876	201.867	43.5876	179.262	43.5876	164.827	--	--	--	--
43.6078	202.4	43.6078	181.594	43.6078	166.367	--	--	--	--
43.6281	202.862	43.6281	184.294	43.6281	169.619	--	--	--	--
43.6483	199.828	43.6483	184.92	43.6483	171.818	--	--	--	--
43.6686	199.106	43.6686	184.981	43.6686	172.897	--	--	--	--
43.6888	199.999	43.6888	186.186	43.6888	170.075	--	--	--	--
43.709	202.871	43.709	187.653	43.709	169.571	--	--	--	--
43.7293	203.099	43.7293	186.285	43.7293	169.704	--	--	--	--
43.7495	201.505	43.7495	185.76	43.7495	169.657	--	--	--	--
43.7698	198.645	43.7698	182.824	43.7698	168.548	--	--	--	--
43.79	192.816	43.79	181.952	43.79	170.556	--	--	--	--
43.8102	186.81	43.8102	175.901	43.8102	171.023	--	--	--	--
43.8305	184.594	43.8305	174.149	43.8305	167.948	--	--	--	--
43.8507	187.632	43.8507	171.593	43.8507	165.026	--	--	--	--
43.871	186.383	43.871	170.124	43.871	163.353	--	--	--	--
43.8912	185.702	43.8912	170.156	43.8912	164.199	--	--	--	--
43.9114	186.218	43.9114	171.764	43.9114	165.366	--	--	--	--
43.9317	185.17	43.9317	171.492	43.9317	163.922	--	--	--	--
43.9519	189.821	43.9519	173.084	43.9519	163.524	--	--	--	--
43.9722	190.967	43.9722	176.813	43.9722	158.553	--	--	--	--
43.9924	193.572	43.9924	176.288	43.9924	158.163	--	--	--	--
44.0127	194.165	44.0127	175.683	44.0127	159.638	--	--	--	--
44.0329	194.229	44.0329	172.85	44.0329	159.195	--	--	--	--
44.0531	191.311	44.0531	170.335	44.0531	159.499	--	--	--	--
44.0734	187.25	44.0734	168.551	44.0734	161.119	--	--	--	--
44.0936	184.685	44.0936	166.873	44.0936	160.126	--	--	--	--
44.1139	182.55	44.1139	168.478	44.1139	157.755	--	--	--	--
44.1341	181.3	44.1341	169.32	44.1341	154.882	--	--	--	--
44.1543	181.092	44.1543	170.602	44.1543	152.979	--	--	--	--
44.1746	179.426	44.1746	170.956	44.1746	155.61	--	--	--	--
44.1948	178.135	44.1948	167.984	44.1948	157.867	--	--	--	--
44.2151	178.591	44.2151	167.399	44.2151	159.469	--	--	--	--
44.2353	179.541	44.2353	166.934	44.2353	158.725	--	--	--	--
44.2556	174.161	44.2556	165.937	44.2556	154.653	--	--	--	--
44.2758	174.438	44.2758	163.839	44.2758	152.161	--	--	--	--
44.296	175.387	44.296	161.454	44.296	152.015	--	--	--	--
44.3163	174.519	44.3163	156.518	44.3163	148.578	--	--	--	--
44.3365	171.908	44.3365	155.132	44.3365	149.264	--	--	--	--
44.3568	172.399	44.3568	154.326	44.3568	149.078	--	--	--	--
44.377	172.682	44.377	153.922	44.377	147.921	--	--	--	--
44.3972	170.571	44.3972	155.604	44.3972	146.393	--	--	--	--
44.4175	172.616	44.4175	157.538	44.4175	148.073	--	--	--	--
44.4377	175.166	44.4377	157.487	44.4377	150.982	--	--	--	--
44.458	173.237	44.458	154.797	44.458	156.386	--	--	--	--
44.4782	170.74	44.4782	153.574	44.4782	156.872	--	--	--	--
44.4985	171.46	44.4985	156.93	44.4985	160.549	--	--	--	--
44.5187	168.841	44.5187	156.256	44.5187	159.221	--	--	--	--
44.5389	165.649	44.5389	153.394	44.5389	156.785	--	--	--	--
44.5592	165.829	44.5592	152.396	44.5592	154.739	--	--	--	--
44.5794	166.854	44.5794	150.221	44.5794	152.739	--	--	--	--
44.5997	161.633	44.5997	146.519	44.5997	152.044	--	--	--	--
44.6199	162.233	44.6199	144.29	44.6199	150.865	--	--	--	--
44.6401	161.824	44.6401	145.722	44.6401	149.108	--	--	--	--
44.6604	162.763	44.6604	145.98	44.6604	147.821	--	--	--	--
44.6806	161.614	44.6806	147.062	44.6806	147.968	--	--	--	--
44.7009	162.172	44.7009	147.769	44.7009	149.613	--	--	--	--
44.7211	162.066	44.7211	147.005	44.7211	147.642	--	--	--	--
44.7414	159.955	44.7414	149.079	44.7414	148.555	--	--	--	--
44.7616	158.993	44.7616	151.5	44.7616	147.132	--	--	--	--
44.7818	160.703	44.7818	151.356	44.7818	149.414	--	--	--	--
44.8021	162.094	44.8021	151.056	44.8021	147.694	--	--	--	--
44.8223	163.605	44.8223	149.201	44.8223	147.173	--	--	--	--
44.8426	163.777	44.8426	152.062	44.8426	144.839	--	--	--	--
44.8628	164.545	44.8628	151.541	44.8628	145.795	--	--	--	--
44.883	162.731	44.883	148.379	44.883	143.398	--	--	--	--
44.9033	166.414	44.9033	150.671	44.9033	143.929	--	--	--	--
44.9235	164.304	44.9235	153.043	44.9235	143.285	--	--	--	--
44.9438	166.262	44.9438	151.859	44.9438	142.783	--	--	--	--
44.964	163.919	44.964	150.8	44.964	144.967	--	--	--	--
44.9842	162.021	44.9842	149.852	44.9842	144.379	--	--	--	--
45.0045	156.976	45.0045	148.769	45.0045	142.385	--	--	--	--
45.0247	154.859	45.0247	149.305	45.0247	144.186	--	--	--	--
45.045	153.916	45.045	148.622	45.045	143.024	--	--	--	--
45.0652	154.049	45.0652	145.537	45.0652	142.235	--	--	--	--
45.0855	152.427	45.0855	145.319	45.0855	144.057	--	--	--	--
45.1057	151.314	45.1057	146.236	45.1057	141.766	--	--	--	--
45.1259	150.952	45.1259	147.5	45.1259	141.114	--	--	--	--
45.1462	153.774	45.1462	147.369	45.1462	141.599	--	--	--	--
45.1664	155.69	45.1664	147.862	45.1664	137.185	--	--	--	--
45.1867	159.108	45.1867	148.936	45.1867	138.908	--	--	--	--
45.2069	159.049	45.2069	148.077	45.2069	136.251	--	--	--	--
45.2271	160.025	45.2271	147.566	45.2271	138.212	--	--	--	--
45.2474	158.408	45.2474	148.786	45.2474	139.835	--	--	--	--
45.2676	155.16	45.2676	146.667	45.2676	137.389	--	--	--	--
45.2879	150.442	45.2879	146.924	45.2879	137.842	--	--	--	--
45.3081	151.201	45.3081	148.643	45.3081	137.393	--	--	--	--
45.3284	148.169	45.3284	147.409	45.3284	136.705	--	--	--	--
45.3486	147.471	45.3486	145.883	45.3486	134.833	--	--	--	--
45.3688	144.633	45.3688	148.632	45.3688	136.978	--	--	--	--
45.3891	143.025	45.3891	149.774	45.3891	134.105	--	--	--	--
45.4093	142.005	45.4093	149.563	45.4093	134.829	--	--	--	--
45.4296	142.738	45.4296	149.306	45.4296	134.62	--	--	--	--
[truncated: 1,214 more rows]

## Sheet: Figure 2k
InOOH-O2							InOOH							InOOH-OV
Binding energy (eV)	Intensity (a.u.)						Binding energy (eV)	Intensity (a.u.)						Binding energy (eV)	Intensity (a.u.)
455.5	13360.1	13383.7	13360.1	13383.6	13360.2		455.5	8761.45	8046.69	7692.6	7719.72	8019.58		455.5	7899.66	7731.5	7721.12	7731.39	7721.22
455.45	13469.8	13383.9	13360.1	13383.8	13360.2		455.45	8760.65	8052.18	7688.42	7715.78	8024.82		455.45	7814.33	7731.43	7720.92	7731.29	7721.07
455.4	13641.6	13384.1	13360	13383.9	13360.1		455.4	8566.63	8058.06	7684.23	7711.84	8030.45		455.4	7783.2	7731.48	7720.82	7731.28	7721.02
455.35	13607.7	13384.1	13359.7	13383.9	13360		455.35	8457.73	8064.38	7680.03	7707.9	8036.51		455.35	7907.47	7731.58	7720.75	7731.3	7721.03
455.3	13213.4	13384.2	13359.5	13383.9	13359.8		455.3	8497.75	8071.14	7675.82	7703.95	8043.02		455.3	7696.41	7731.57	7720.55	7731.19	7720.92
455.25	13664.4	13384.8	13359.6	13384.2	13360.1		455.25	8897.11	8078.39	7671.61	7700	8050		455.25	7988.86	7731.82	7720.57	7731.32	7721.08
455.2	13372.4	13384.9	13359.3	13384.2	13360.1		455.2	8390.86	8086.15	7667.39	7696.05	8057.49		455.2	7790.75	7731.8	7720.28	7731.12	7720.96
455.15	13577.3	13385.5	13359.3	13384.4	13360.4		455.15	8744	8094.44	7663.17	7692.1	8065.52		455.15	7710.85	7732.06	7720.2	7731.14	7721.12
455.1	13743	13386.1	13359.1	13384.4	13360.7		455.1	8732.29	8103.32	7658.94	7688.14	8074.12		455.1	7655.75	7732.48	7720.22	7731.25	7721.44
455.05	13736.1	13386.7	13358.7	13384.3	13361.1		455.05	8661.46	8112.81	7654.7	7684.18	8083.33		455.05	7812.96	7733.05	7720.28	7731.42	7721.91
455	13771.5	13387.6	13358.3	13384.1	13361.8		455	8602.34	8122.95	7650.46	7680.22	8093.19		455	7737.9	7733.58	7720.18	7731.42	7722.34
454.95	13659.8	13388.9	13357.9	13384	13362.8		454.95	8832.93	8133.8	7646.21	7676.26	8103.75		454.95	7678.16	7734.35	7720.16	7731.51	7723.01
454.9	13386	13390.9	13357.6	13383.9	13364.5		454.9	8795.67	8145.39	7641.95	7672.3	8115.05		454.9	7938.22	7735.4	7720.21	7731.66	7723.95
454.85	13458.7	13394	13357.5	13384.2	13367.3		454.85	8736.59	8157.8	7637.7	7668.33	8127.16		454.85	7704.79	7736.42	7719.97	7731.53	7724.86
454.8	13647.8	13398	13357.5	13384.3	13371.1		454.8	8386.3	8171.06	7633.43	7664.37	8140.12		454.8	7942.66	7738.02	7719.99	7731.65	7726.35
454.75	14037.3	13403.3	13357.2	13384.3	13376.1		454.75	8219.74	8185.25	7629.16	7660.4	8154.01		454.75	8044.29	7739.77	7719.75	7731.52	7728
454.7	13824.9	13410	13356.5	13383.9	13382.6		454.7	8391.71	8200.48	7624.88	7656.43	8168.93		454.7	8069.77	7741.93	7719.39	7731.28	7730.04
454.65	14084.1	13419.5	13356	13383.7	13391.8		454.65	8878.5	8216.8	7620.6	7652.46	8184.94		454.65	7806.38	7744.69	7719.01	7731.01	7732.69
454.6	13901.7	13431.9	13355.3	13383.3	13404		454.6	8674.27	8234.35	7616.31	7648.49	8202.17		454.6	7882.13	7748.54	7718.91	7731.03	7736.42
454.55	14042.8	13448.8	13354.7	13383	13420.5		454.55	8728.14	8253.24	7612.01	7644.52	8220.74		454.55	8043.95	7753.27	7718.73	7730.97	7741.04
454.5	14039.5	13470.9	13354	13382.6	13442.3		454.5	8614.95	8273.63	7607.71	7640.54	8240.8		454.5	8067.9	7759.02	7718.38	7730.73	7746.67
454.45	13929.4	13499.8	13353.4	13382.2	13471		454.45	8820.28	8295.72	7603.41	7636.57	8262.56		454.45	8202.46	7766.19	7718	7730.47	7753.72
454.4	14067.5	13537.7	13352.8	13381.9	13508.5		454.4	8718.54	8319.7	7599.1	7632.6	8286.2		454.4	8232.39	7774.98	7717.47	7730.06	7762.39
454.35	14207	13586.4	13352	13381.5	13557		454.35	8773.81	8345.87	7594.78	7628.62	8312.03		454.35	8186.07	7785.85	7716.9	7729.62	7773.14
454.3	14227.8	13648.7	13351.2	13381	13618.9		454.3	8897.91	8374.54	7590.46	7624.65	8340.35		454.3	8012.54	7799.33	7716.39	7729.23	7786.49
454.25	14394.2	13727.9	13350.3	13380.4	13697.8		454.25	8988.25	8406.11	7586.13	7620.68	8371.57		454.25	8051.13	7816.02	7716.07	7729.03	7803.05
454.2	14678.3	13827.7	13349.3	13379.7	13797.3		454.2	8857.54	8441.12	7581.81	7616.71	8406.22		454.2	8215.34	7836.27	7715.7	7728.8	7823.17
454.15	15102.5	13952.5	13347.9	13378.7	13921.7		454.15	8881	8480.11	7577.47	7612.74	8444.84		454.15	8274.95	7860.6	7715.16	7728.38	7847.38
454.1	15093.7	14107.3	13346.2	13377.2	14076.2		454.1	8911.51	8523.87	7573.13	7608.77	8488.23		454.1	8524.41	7889.85	7714.54	7727.9	7876.48
454.05	15428.2	14298.4	13344.4	13375.8	14267		454.05	8884.35	8573.23	7568.79	7604.8	8537.22		454.05	8746.83	7924.66	7713.66	7727.15	7911.16
454	15672	14532.4	13342.3	13374.1	14500.6		454	8758.95	8629.28	7564.44	7600.84	8592.89		454	8784.65	7965.96	7712.53	7726.16	7952.33
453.95	15953.6	14816.5	13340	13372.1	14784.4		453.95	9112.34	8693.36	7560.09	7596.88	8656.58		453.95	8763.72	8015.02	7711.36	7725.13	8001.25
453.9	16597.8	15158.9	13337.4	13369.8	15126.5		453.9	8952.43	8766.9	7555.74	7592.91	8729.72		453.9	9000.62	8073.07	7710.21	7724.12	8059.16
453.85	16699.6	15568.6	13334.1	13366.9	15535.8		453.85	9012.76	8851.77	7551.38	7588.96	8814.2		453.85	8654.82	8141.03	7708.8	7722.85	8126.98
453.8	17256.4	16055	13330.7	13363.9	16021.8		453.8	9362.04	8949.97	7547.02	7585	8911.98		453.8	8614.05	8220.97	7707.76	7721.96	8206.77
453.75	18163.1	16628.1	13326.8	13360.3	16594.6		453.75	9365.45	9063.94	7542.65	7581.05	9025.54		453.75	9024.18	8313.93	7706.77	7721.12	8299.58
453.7	18552.4	17297.1	13321.9	13355.8	17263.2		453.7	9159.46	9196.53	7538.29	7577.1	9157.71		453.7	9409.92	8421.01	7705.33	7719.83	8406.51
453.65	19323.3	18072.8	13316.6	13350.9	18038.5		453.65	9383.55	9350.67	7533.92	7573.16	9311.43		453.65	9651.91	8543.94	7703.47	7718.12	8529.29
453.6	20300.5	18965.5	13310.6	13345.3	18930.8		453.6	9961.28	9530.03	7529.54	7569.22	9490.35		453.6	9566.27	8684.45	7701.34	7716.15	8669.64
453.55	21416.4	19982.8	13303.6	13338.6	19947.7		453.55	10196.3	9738.17	7525.17	7565.29	9698.06		453.55	9723.66	8844.8	7699.3	7714.27	8829.83
453.5	22571.7	21134.2	13295.4	13330.9	21098.7		453.5	10199.3	9979.33	7520.8	7561.36	9938.76		453.5	9749.11	9026.28	7697.09	7712.21	9011.16
453.45	23392	22424.7	13286.1	13322	22388.8		453.45	10240.4	10258	7516.42	7557.45	10217		453.45	10335.6	9230.9	7694.85	7710.13	9215.61
453.4	24865.4	23860.3	13276	13312.3	23824		453.4	10649.1	10578.6	7512.05	7553.54	10537.1		453.4	10789.5	9459.87	7691.96	7707.41	9444.42
453.35	26605.9	25443.8	13264.3	13301	25407		453.35	11059.9	10946	7507.68	7549.64	10904		453.35	10764.5	9714.69	7688.58	7704.19	9699.07
453.3	27607.3	27172.4	13250.9	13288.1	27135.3		453.3	11933	11364.5	7503.31	7545.75	11322		453.3	11192.2	9997.68	7685.22	7701	9981.89
453.25	29655.8	29045.6	13236.5	13274.1	29008		453.25	11930.4	11838.8	7498.95	7541.88	11795.9		453.25	11618.4	10309.3	7681.38	7697.35	10293.4
453.2	31353.8	31052.7	13220	13258	31014.7		453.2	12443.6	12373.5	7494.59	7538.01	12330.1		453.2	12041.5	10650.8	7677.08	7693.22	10634.7
453.15	33899.1	33184.3	13201.8	13240.3	33145.8		453.15	13037.3	12971.6	7490.24	7534.17	12927.7		453.15	12191	11023.3	7672.31	7688.63	11007
453.1	35785.6	35425.8	13181	13219.9	35386.8		453.1	13455.6	13636.9	7485.89	7530.34	13592.4		453.1	12878.9	11427	7667.37	7683.87	11410.5
453.05	38063	37755.9	13158.3	13197.7	37716.4		453.05	14398.2	14370.6	7481.56	7526.53	14325.7		453.05	13364.3	11862.1	7661.68	7678.36	11845.4
453	40285.9	40153.9	13133.2	13173.2	40114		453	15534	15174.3	7477.24	7522.74	15128.8		453	13749	12327.7	7655.44	7672.32	12310.9
452.95	42588.1	42590	13106	13146.4	42549.6		452.95	15653.9	16048.2	7472.93	7518.98	16002.1		452.95	14480	12823.6	7648.78	7665.85	12806.6
452.9	44882.7	45035.1	13076.4	13117.2	44994.2		452.9	16715	16989.3	7468.64	7515.24	16942.8		452.9	14698.3	13348.4	7641.32	7658.58	13331.2
452.85	47762.8	47457.4	13044.4	13085.8	47415.9		452.85	17739.8	17995.5	7464.37	7511.53	17948.3		452.85	15150.2	13900.2	7633.61	7651.06	13882.7
452.8	49689	49817.6	13009.5	13051.4	49775.7		452.8	18494	19060	7460.12	7507.85	19012.3		452.8	15652.6	14476.9	7625.39	7643.05	14459.2
452.75	52021.3	52082.9	12972.7	13015.1	52040.4		452.75	19928.5	20176.1	7455.9	7504.21	20127.8		452.75	16246.1	15074.9	7616.62	7634.48	15057
452.7	54345.4	54212.3	12933.4	12976.4	54169.4		452.7	20602.4	21334.9	7451.7	7500.6	21286		452.7	16718.2	15690.8	7607.19	7625.26	15672.7
452.65	56184.5	56170.6	12891.8	12935.4	56127.1		452.65	21421.8	22523.1	7447.53	7497.04	22473.6		452.65	17342.5	16321	7597.23	7615.52	16302.7
452.6	58787.1	57923.7	12848.3	12892.4	57879.6		452.6	23481.9	23727.8	7443.4	7493.52	23677.7		452.6	17704.8	16960	7586.58	7605.08	16941.5
452.55	59969.2	59435.9	12802.2	12846.8	59391.3		452.55	23949	24930.6	7439.3	7490.05	24879.9		452.55	18243.4	17603.8	7575.52	7594.24	17585
452.5	61501.1	60681.2	12754.8	12800	60636		452.5	25365.5	26112.8	7435.24	7486.63	26061.4		452.5	18796	18245.7	7563.86	7582.81	18226.7
452.45	62411.3	61632.9	12705.8	12751.6	61587.1		452.45	26619.3	27253	7431.23	7483.27	27200.9		452.45	19595.1	18880.2	7551.59	7570.76	18861
452.4	63142.7	62273	12655.9	12702.3	62226.6		452.4	27743.3	28325.4	7427.26	7479.97	28272.7		452.4	20032.1	19501.2	7538.43	7557.83	19481.8
452.35	63756.6	62588.1	12605.2	12652.2	62541.1		452.35	28564.4	29305.1	7423.34	7476.73	29251.8		452.35	20513.9	20102	7524.77	7544.41	20082.4
452.3	64148.8	62570.7	12553.8	12601.4	62523		452.3	29278.1	30164	7419.48	7473.55	30110		452.3	20687.1	20676.8	7510.58	7530.46	20656.9
452.25	63720.3	62220.3	12501.9	12550.2	62172		452.25	29570.3	30876.1	7415.67	7470.44	30821.3		452.25	21276.2	21218.7	7496.18	7516.3	21198.6
452.2	62637.6	61544.2	12450.5	12499.4	61495.2		452.2	30416.3	31417.3	7411.91	7467.4	31361.8		452.2	21854.1	21721.3	7481.12	7501.49	21700.9
452.15	61139	60555.2	12400.1	12449.7	60505.6		452.15	30996.3	31766.9	7408.22	7464.44	31710.7		452.15	22268.6	22178.9	7465.41	7486.04	22158.3
452.1	59834.8	59271.3	12351.1	12401.4	59221		452.1	31006.8	31911.6	7404.58	7461.54	31854.6		452.1	22919.1	22585.4	7449.23	7470.12	22564.5
452.05	57614.2	57717.6	12303.4	12354.4	57666.6		452.05	31013.5	31845.3	7401	7458.73	31787.6		452.05	23055.8	22935.9	7432.33	7453.47	22914.8
452	55820.4	55921.7	12257.9	12309.6	55870		452	31413	31570.7	7397.48	7455.98	31512.2		452	22608.4	23225.9	7415.25	7436.67	23204.5
451.95	53934.4	53917.5	12214.1	12266.5	53865.1		451.95	31024.9	31098.3	7394.02	7453.32	31039		451.95	23547.3	23452.5	7398.65	7420.34	23430.8
451.9	50815.4	51739	12172.2	12225.3	51685.9		451.9	31243.5	30446.2	7390.63	7450.73	30386.2		451.9	23517.3	23610.9	7381	7402.97	23589
451.85	48784.1	49422.8	12133.4	12187.3	49368.9		451.85	30465.5	29636.8	7387.29	7448.21	29575.8		451.85	24263.2	23700	7363.36	7385.62	23677.7
451.8	46461.8	47008.1	12096.5	12151.2	46953.4		451.8	29417	28696.7	7384.01	7445.77	28635		451.8	23699.5	23717.4	7344.89	7367.44	23694.9
451.75	43058.8	44529.2	12062	12117.5	44473.8		451.75	28180.7	27652.7	7380.79	7443.4	27590.1		451.75	23769.1	23664.3	7327.02	7349.86	23641.4
451.7	40592.8	42026.3	12030.9	12087.1	41970.1		451.7	28047.2	26530.7	7377.61	7441.11	26467.2		451.7	23735.8	23540.2	7309.05	7332.19	23517.1
451.65	38176.7	39530.8	12002.2	12059.2	39473.7		451.65	26441	25357.2	7374.49	7438.88	25292.8		451.65	23383.3	23346.8	7291.1	7314.55	23323.3
451.6	35064.9	37072.1	11975.9	12033.8	37014.2		451.6	25310.4	24153.8	7371.42	7436.72	24088.5		451.6	22587.1	23086.7	7273.51	7297.27	23062.9
451.55	32876.5	34681.6	11952.7	12011.5	34622.9		451.55	23984.3	22942.6	7368.39	7434.63	22876.3		451.55	22845.6	22763.3	7256.78	7280.86	22739.2
451.5	30733.5	32379.6	11931.7	11991.3	32320		451.5	22981.4	21740.6	7365.4	7432.59	21673.4		451.5	22641.8	22379.7	7239.74	7264.15	22355.3
451.45	28329	30188.7	11912.8	11973.3	30128.2		451.45	20895.2	20562.6	7362.45	7430.61	20494.5		451.45	22559.5	21940.8	7222.91	7247.65	21916
451.4	26852.5	28123.7	11896.3	11957.7	28062.2		451.4	20417.4	19422.9	7359.54	7428.69	19353.8		451.4	21596.4	21451.3	7206.15	7231.23	21426.3
451.35	24653.7	26194.3	11881.3	11943.6	26131.9		451.35	19364.1	18330.6	7356.65	7426.82	18260.4		451.35	20335.4	20918.5	7190.42	7215.85	20893.1
451.3	23159.4	24411.5	11868.4	11931.8	24348.2		451.3	18013.4	17295.2	7353.79	7425	17224		451.3	20453.2	20348.2	7176.05	7201.83	20322.4
451.25	21568.6	22776.7	11857.1	11921.4	22712.4		451.25	16902.3	16322.3	7350.95	7423.23	16250		451.25	19474.3	19745.7	7161.54	7187.69	19719.5
451.2	19925.6	21293	11847.3	11912.6	21227.7		451.2	15651.4	15415.5	7348.14	7421.5	15342.2		451.2	18304.6	19118.4	7148.09	7174.6	19091.9
451.15	18922.8	19957.5	11839.2	11905.5	19891.2		451.15	14743.9	14578.4	7345.34	7419.81	14504		451.15	17830.5	18472.6	7135.9	7162.78	18445.7
451.1	18315.6	18764.6	11832.1	11899.5	18697.2		451.1	13676.3	13810.9	7342.56	7418.17	13735.2		451.1	17000	17814.7	7124.21	7151.48	17787.5
451.05	17241.6	17708.9	11825.6	11894	17640.4		451.05	13083	13113.2	7339.79	7416.56	13036.5		451.05	16137.7	17150.6	7113.41	7141.08	17122.9
451	16461.4	16781.7	11820.1	11889.7	16712.1		451	12749.4	12483.3	7337.03	7414.99	12405.4		451	15465.3	16487	7103.55	7131.62	16458.9
450.95	16043.2	15974.8	11815.5	11886.1	15904.2		450.95	12182.2	11918.2	7334.29	7413.46	11839		450.95	15077.1	15828.8	7094.41	7122.89	15800.3
450.9	15318.5	15277.6	11811.2	11883	15205.8		450.9	11577.5	11415	7331.55	7411.96	11334.5		450.9	14350	15180.5	7085.69	7114.59	15151.6
450.85	14879.2	14680	11807.7	11880.7	14607		450.85	10775.4	10969.1	7328.81	7410.5	10887.4		450.85	13854.5	14547.8	7077.75	7107.07	14518.5
450.8	14352.1	14172.1	11804.6	11878.8	14097.9		450.8	10400.3	10576.6	7326.08	7409.08	10493.6		450.8	12978.1	13934	7070.35	7100.11	13904.2
450.75	13841.5	13743.5	11802.1	11877.5	13668.1		450.75	10058.4	10232.7	7323.36	7407.69	10148.4		450.75	12385.2	13343.6	7063.89	7094.1	13313.4
450.7	13666.1	13385.2	11800	11876.7	13308.5		450.7	9902.26	9932.5	7320.63	7406.33	9846.81		450.7	11548	12778.9	7058.07	7088.74	12748.3
450.65	13411.5	13087.4	11798.1	11876.1	13009.5		450.65	9464.94	9671.7	7317.91	7405.01	9584.6		450.65	10942.8	12242.4	7053.17	7084.3	12211.3
450.6	13161.5	12842	11796.5	11875.9	12762.6		450.6	9173.32	9445.52	7315.19	7403.73	9356.99		450.6	10658.9	11736.2	7048.91	7080.53	11704.6
450.55	12717.8	12641.4	11795.2	11875.9	12560.7		450.55	9112.34	9250.02	7312.47	7402.48	9160.02		450.55	9897.41	11260.8	7044.97	7077.07	11228.7
450.5	12906.3	12478.8	11794.2	11876.3	12396.7		450.5	8607.99	9081.13	7309.75	7401.27	8989.61		450.5	9352.63	10817.9	7041.85	7074.46	10785.3
450.45	12891.9	12347.7	11793.1	11876.6	12264.1		450.45	8776.61	8935.16	7307.03	7400.1	8842.09		450.45	9368.39	10407.4	7039.33	7072.45	10374.2
450.4	12690.5	12242.9	11792	11877	12157.9		450.4	8606.34	8809.04	7304.31	7398.96	8714.39		450.4	9183.81	10028.3	7036.78	7070.43	9994.61
450.35	12488	12159.9	11791.1	11877.6	12073.3		450.35	8441.53	8699.73	7301.58	7397.86	8603.45		450.35	8681	9680.78	7034.44	7068.62	9646.6
450.3	12283.5	12094.8	11790.4	11878.5	12006.7		450.3	8333.78	8604.83	7298.86	7396.81	8506.88		450.3	8266.95	9364.05	7032.64	7067.37	9329.31
450.25	12012.6	12044.2	11789.9	11879.6	11954.5		450.25	8292.82	8522.04	7296.13	7395.79	8422.38		450.25	8267.12	9077.25	7031.29	7066.59	9041.95
450.2	12263.4	12005.5	11789.7	11881	11914.2		450.2	8262.05	8449.43	7293.4	7394.82	8348		450.2	7965.63	8818.42	7029.94	7065.81	8782.55
450.15	12251.5	11975.8	11789.2	11882.2	11882.7		450.15	8084.63	8385.45	7290.67	7393.9	8282.23		450.15	7888.61	8586.28	7028.91	7065.38	8549.81
450.1	12226.8	11953.3	11788.8	11883.5	11858.5		450.1	7972.94	8328.68	7287.94	7393.02	8223.6		450.1	7731.76	8379.24	7027.97	7065.05	8342.16
450.05	11934	11936.6	11788.3	11884.9	11840		450.05	8018.76	8278.01	7285.2	7392.18	8171.03		450.05	7558.15	8195.43	7027.2	7064.9	8157.73
450	11967.4	11924.6	11788.2	11886.5	11826.2		450	7928.87	8232.47	7282.46	7391.4	8123.53		450	7383.9	8033.35	7026.62	7064.96	7995.02
449.95	11951.1	11916.1	11788	11888.3	11815.8		449.95	7907.01	8191.24	7279.72	7390.67	8080.29		449.95	7293.9	7891.13	7026.23	7065.22	7852.14
449.9	11746.5	11910.3	11787.8	11890	11808		449.9	7908.21	8153.72	7276.98	7389.99	8040.7		449.9	7624.59	7766.85	7025.94	7065.6	7727.19
449.85	11835.4	11906.7	11787.9	11892.1	11802.5		449.85	7971.59	8119.32	7274.23	7389.36	8004.19		449.85	7495.96	7658.5	7025.29	7065.64	7618.15
449.8	11848.7	11904.6	11787.8	11894.1	11798.3		449.8	7931.62	8087.67	7271.48	7388.8	7970.35		449.8	7213.69	7564.84	7024.77	7065.83	7523.78
449.75	11533.5	11903.6	11787.8	11896.1	11795.2		449.75	7596.34	8058.37	7268.73	7388.29	7938.81		449.75	7157.12	7484.57	7024.57	7066.35	7442.79
449.7	11548.3	11903.9	11788	11898.6	11793.3		449.7	7565.88	8031.13	7265.97	7387.84	7909.26		449.7	6952.84	7415.94	7024.42	7066.94	7373.41
449.65	11262.2	11904.8	11788.2	11901.1	11792		449.65	7566.38	8005.74	7263.21	7387.46	7881.49		449.65	7258.38	7357.71	7024.5	7067.79	7314.42
449.6	11321.4	11906.5	11788.8	11903.9	11791.4		449.6	7624	7981.97	7260.45	7387.14	7855.27		449.6	6892.44	7308.14	7024.24	7068.31	7264.07
449.55	11280	11908.6	11789.2	11906.8	11791		449.55	7582.83	7959.68	7257.68	7386.89	7830.47		449.55	6811.49	7266.77	7024.39	7069.26	7221.89
449.5	11833.9	11911	11789.8	11909.8	11791		449.5	7863.05	7938.74	7254.91	7386.72	7806.94		449.5	6864.05	7232.28	7024.62	7070.32	7186.58
449.45	11330.4	11913.1	11789.7	11912.3	11790.5		449.45	7854.49	7919.02	7252.14	7386.62	7784.53		449.45	6762.26	7203.58	7024.8	7071.35	7157.03
449.4	11371.3	11915.9	11790.2	11915.4	11790.7		449.4	7791.57	7900.43	7249.37	7386.6	7763.2		449.4	6880.62	7179.99	7025.08	7072.51	7132.57
449.35	11266.4	11918.9	11790.6	11918.5	11791		449.35	7899.06	7882.89	7246.59	7386.66	7742.82		449.35	6816.14	7160.56	7025.24	7073.57	7112.23
449.3	11392.6	11922.1	11791.1	11921.8	11791.4		449.3	7541.87	7866.34	7243.81	7386.81	7723.34		449.3	6854.92	7144.81	7025.47	7074.72	7095.56
449.25	11649.2	11925.3	11791.5	11925.1	11791.7		449.25	7201.93	7850.71	7241.02	7387.04	7704.69		449.25	6789.2	7132.1	7025.66	7075.86	7081.9
449.2	11171.8	11928.3	11791.7	11928.2	11791.8		449.2	7316.53	7835.93	7238.24	7387.37	7686.8		449.2	6765.23	7122.02	7025.91	7077.09	7070.84
449.15	11316.8	11932	11792.3	11931.9	11792.4		449.15	7258.95	7821.98	7235.45	7387.8	7669.63		449.15	6775.51	7114.11	7026.2	7078.38	7061.93
449.1	11350.2	11935.6	11792.8	11935.6	11792.8		449.1	7317.88	7808.8	7232.65	7388.32	7653.13		449.1	6820.54	7107.99	7026.47	7079.69	7054.77
449.05	11046.7	11939.4	11793.2	11939.4	11793.2		449.05	7502.3	7796.36	7229.85	7388.95	7637.26		449.05	6792.18	7103.29	7026.7	7080.99	7049.01
449	10965.6	11943.5	11794	11943.5	11794		449	7275.36	7784.62	7227.05	7389.69	7621.98		449	6991.29	7099.85	7026.95	7082.34	7044.47
448.95	10852.4	11947.9	11794.8	11947.9	11794.8		448.95	7435.02	7773.55	7224.25	7390.55	7607.25		448.95	6724.08	7097.2	7026.99	7083.51	7040.68
448.9	10963.6	11952.5	11795.7	11952.5	11795.7		448.9	7109.64	7763.13	7221.44	7391.52	7593.05		448.9	6745.55	7095.66	7027.32	7085.01	7037.98
448.85	10920.2	11957.1	11796.6	11957.1	11796.6		448.85	7333.38	7753.33	7218.63	7392.63	7579.33		448.85	6822.1	7094.77	7027.63	7086.52	7035.89
448.8	11042.5	11961.9	11797.5	11961.9	11797.5		448.8	7170.17	7744.13	7215.81	7393.86	7566.08		448.8	6660.5	7094.35	7027.86	7087.99	7034.22
448.75	11167.2	11966.8	11798.2	11966.8	11798.2		448.75	7265.61	7735.51	7212.99	7395.23	7553.27		448.75	6610.48	7094.56	7028.26	7089.67	7033.15
448.7	10942.2	11971.6	11798.8	11971.6	11798.8		448.7	7260.6	7727.44	7210.17	7396.75	7540.86		448.7	6620.67	7095.19	7028.72	7091.45	7032.45
448.65	10781.1	11976.9	11799.7	11976.9	11799.7		448.65	7053.67	7719.93	7207.34	7398.42	7528.85		448.65	6868.8	7096.1	7029.16	7093.26	7032.01
448.6	10952.3	11982.4	11800.7	11982.4	11800.7		448.6	7179.62	7712.94	7204.51	7400.25	7517.2		448.6	6924.53	7097	7029.34	7094.84	7031.49
448.55	10738.6	11988	11801.6	11988	11801.6		448.55	7255.9	7706.48	7201.67	7402.24	7505.91		448.55	6617.27	7098.04	7029.45	7096.41	7031.08
448.5	10714.1	11994	11802.6	11994	11802.6		448.5	7432.87	7700.52	7198.84	7404.41	7494.95		448.5	6578.71	7099.58	7029.9	7098.36	7031.13
448.45	10545.8	12000.2	11803.7	12000.2	11803.7		448.45	7297.12	7695.07	7195.99	7406.77	7484.3		448.45	6869.06	7101.32	7030.4	7100.41	7031.31
448.4	10548.8	12006.8	11805	12006.8	11805		448.4	7373.7	7690.11	7193.15	7409.31	7473.95		448.4	6720.63	7102.87	7030.57	7102.19	7031.25
448.35	10735.2	12013.5	11806.3	12013.5	11806.3		448.35	7446.33	7685.65	7190.3	7412.07	7463.88		448.35	6590.08	7104.7	7030.91	7104.19	7031.42
448.3	10542	12020.4	11807.3	12020.4	11807.3		448.3	7410.21	7681.67	7187.45	7415.04	7454.09		448.3	6536.1	7106.77	7031.39	7106.39	7031.77
448.25	10362.9	12027.6	11808.6	12027.6	11808.6		448.25	7312.27	7678.18	7184.6	7418.23	7444.55		448.25	6551.87	7108.99	7031.93	7108.71	7032.21
448.2	10713.7	12035.3	11810.1	12035.3	11810.1		448.2	7184.77	7675.17	7181.75	7421.67	7435.25		448.2	6599.2	7111.28	7032.46	7111.08	7032.66
448.15	10621.4	12043	11811.2	12043	11811.2		448.15	7235.29	7672.65	7178.89	7425.35	7426.18		448.15	6907.27	7113.62	7032.93	7113.47	7033.08
448.1	10443.6	12051	11812.4	12051	11812.4		448.1	7197.88	7670.61	7176.03	7429.3	7417.33		448.1	6635.91	7115.7	7033.07	7115.59	7033.18
448.05	10768.2	12059.4	11813.7	12059.4	11813.7		448.05	7086.48	7669.07	7173.16	7433.53	7408.7		448.05	6511.19	7118.17	7033.5	7118.09	7033.58
448	10605.3	12067.9	11814.8	12067.9	11814.8		448	7132.75	7668.02	7170.29	7438.05	7400.26		448	6572.17	7120.86	7034.07	7120.8	7034.13
447.95	10568.6	12076.9	11816	12076.9	11816		447.95	7391.66	7667.48	7167.42	7442.89	7392.01		447.95	6689.64	7123.58	7034.58	7123.54	7034.62
447.9	10632.6	12086.4	11817.3	12086.4	11817.3		447.9	7323.23	7667.45	7164.55	7448.06	7383.95		447.9	6474.37	7126.27	7034.95	7126.24	7034.98
447.85	10331.4	12096.1	11818.5	12096.1	11818.5		447.85	7413.37	7667.96	7161.67	7453.58	7376.06		447.85	6795.27	7129.3	7035.57	7129.28	7035.59
447.8	10558.3	12106.7	11819.9	12106.7	11819.9		447.8	7262.56	7669	7158.79	7459.46	7368.33		447.8	6624.67	7132.09	7035.83	7132.08	7035.84
447.75	10444.5	12117.5	11821.2	12117.5	11821.2		447.75	7428.37	7670.59	7155.91	7465.74	7360.77		447.75	6382.99	7135.19	7036.28	7135.19	7036.29
447.7	10597.1	12129	11822.6	12129	11822.6		447.7	7330.33	7672.76	7153.03	7472.44	7353.35		447.7	6677.64	7138.7	7036.99	7138.69	7037
447.65	10846.8	12141	11823.8	12141	11823.8		447.65	7187.17	7675.52	7150.15	7479.58	7346.08		447.65	6586.26	7142.03	7037.39	7142.03	7037.39
447.6	11018.5	12153.5	11824.8	12153.5	11824.8		447.6	7163.27	7678.9	7147.26	7487.21	7338.95		447.6	6471.16	7145.64	7037.88	7145.64	7037.88
447.55	10707.4	12166.7	11825.6	12166.7	11825.6		447.55	7052.57	7682.91	7144.37	7495.33	7331.95		447.55	6663.74	7149.57	7038.5	7149.56	7038.5
447.5	11149.8	12181.3	11826.7	12181.3	11826.7		447.5	7267.26	7687.6	7141.47	7503.99	7325.08		447.5	6819.74	7153.51	7038.91	7153.51	7038.91
447.45	10883.8	12196.6	11827.4	12196.6	11827.4		447.45	7130.9	7692.99	7138.58	7513.24	7318.33		447.45	6789.23	7157.54	7039.15	7157.54	7039.15
447.4	10834.8	12213.8	11828.4	12213.8	11828.4		447.4	7373.75	7699.13	7135.68	7523.11	7311.7		447.4	6777.11	7161.91	7039.42	7161.91	7039.42
447.35	10882.2	12232.9	11829.4	12232.9	11829.4		447.35	7473.34	7706.07	7132.78	7533.67	7305.18		447.35	6728.07	7166.65	7039.71	7166.65	7039.71
447.3	10890.2	12254.2	11830.3	12254.2	11830.3		447.3	7468.04	7713.86	7129.87	7544.97	7298.77		447.3	6658.94	7171.87	7040.05	7171.87	7040.05
447.25	10877.5	12278.5	11831.3	12278.5	11831.3		447.25	7541.42	7722.57	7126.97	7557.08	7292.46		447.25	6752.4	7177.67	7040.47	7177.67	7040.47
447.2	11191.7	12306.3	11832.2	12306.3	11832.2		447.2	7313.78	7732.29	7124.06	7570.1	7286.25		447.2	6706.48	7183.97	7040.78	7183.97	7040.78
447.15	11424.5	12338.5	11832.9	12338.5	11832.9		447.15	7505.55	7743.11	7121.16	7584.13	7280.14		447.15	6920.2	7191.06	7041.15	7191.06	7041.15
447.1	11335.4	12376.1	11833.3	12376.1	11833.3		447.1	7476.09	7755.17	7118.25	7599.3	7274.12		447.1	6927.42	7198.79	7041.28	7198.79	7041.28
447.05	11294.3	12420.9	11833.8	12420.9	11833.8		447.05	7349.19	7768.6	7115.34	7615.76	7268.19		447.05	6907.07	7207.57	7041.4	7207.57	7041.4
447	11548.2	12474.8	11834.3	12474.8	11834.3		447	7406.76	7783.63	7112.43	7633.72	7262.34		447	6815.63	7217.64	7041.55	7217.64	7041.55
446.95	11915.4	12539.6	11834.6	12539.6	11834.6		446.95	7359.44	7800.49	7109.52	7653.43	7256.57		446.95	7069.01	7229.33	7041.8	7229.33	7041.8
446.9	11946.5	12617.9	11834.5	12617.9	11834.5		446.9	7433.77	7819.48	7106.6	7675.2	7250.89		446.9	7053.49	7242.59	7041.77	7242.59	7041.77
446.85	12163.4	12713.4	11834.4	12713.4	11834.4		446.85	7565.08	7841.02	7103.69	7699.43	7245.27		446.85	6978.2	7258.06	7041.75	7258.06	7041.75
446.8	12274.1	12829.6	11834.1	12829.6	11834.1		446.8	7557.92	7865.55	7100.77	7726.59	7239.74		446.8	6970.92	7276.24	7041.82	7276.24	7041.82
446.75	12692.7	12971.6	11833.6	12971.6	11833.6		446.75	7544.52	7893.72	7097.85	7757.3	7234.27		446.75	7318.09	7297.56	7041.9	7297.56	7041.9
446.7	12979.2	13144.2	11832.8	13144.2	11832.8		446.7	7844.39	7926.3	7094.94	7792.36	7228.88		446.7	7089.96	7322.22	7041.6	7322.22	7041.6
446.65	13455.9	13354	11831.6	13354	11831.6		446.65	7812.58	7964.19	7092.02	7832.67	7223.55		446.65	7399.52	7351.55	7041.55	7351.55	7041.55
446.6	13334.6	13608.3	11830	13608.3	11830		446.6	8013.01	8008.62	7089.1	7879.44	7218.28		446.6	7425.14	7385.71	7041.15	7385.71	7041.15
446.55	13851.5	13915.8	11828.5	13915.8	11828.5		446.55	8059.67	8060.93	7086.18	7934.04	7213.07		446.55	7635.79	7425.94	7040.73	7425.94	7040.73
446.5	14392.4	14285.5	11826.5	14285.5	11826.5		446.5	8381.2	8122.89	7083.27	7998.23	7207.93		446.5	8060.78	7473.04	7040.08	7473.04	7040.08
446.45	14966.8	14727.3	11823.9	14727.3	11823.9		446.45	8329.83	8196.61	7080.35	8074.11	7202.85		446.45	7936.41	7527.92	7038.97	7527.92	7038.97
446.4	15181.9	15252.9	11820.7	15252.9	11820.7		446.4	7985.29	8284.46	7077.44	8164.08	7197.82		446.4	7854.2	7592.52	7037.99	7592.52	7037.99
446.35	15898.5	15875.2	11817.3	15875.2	11817.3		446.35	8183.92	8389.46	7074.53	8271.14	7192.85		446.35	8256.29	7668.17	7037.1	7668.17	7037.1
446.3	16639.5	16606	11813.2	16606	11813.2		446.3	8486.39	8514.86	7071.62	8398.54	7187.93		446.3	8293.97	7756.01	7035.76	7756.01	7035.76
446.25	17256.7	17459.9	11808.4	17459.9	11808.4		446.25	8803.72	8664.62	7068.71	8550.26	7183.07		446.25	8823	7858.06	7034.39	7858.06	7034.39
446.2	18019.5	18449.8	11802.9	18449.8	11802.9		446.2	8969.64	8843.3	7065.8	8730.85	7178.26		446.2	8663.11	7975.73	7032.43	7975.73	7032.43
446.15	19365.1	19589.9	11796.7	19589.9	11796.7		446.15	9220.29	9055.68	7062.9	8945.09	7173.49		446.15	9257.24	8111.88	7030.65	8111.88	7030.65
446.1	20391.3	20894	11789.1	20894	11789.1		446.1	9174.77	9307.55	7060.01	9198.77	7168.78		446.1	9516.7	8267.68	7028.22	8267.68	7028.22
446.05	21522.1	22373.1	11780.4	22373.1	11780.4		446.05	9587.64	9604.64	7057.11	9497.64	7164.12		446.05	9704.4	8445.96	7025.5	8445.96	7025.5
446	23302.1	24040.2	11770.6	24040.2	11770.6		446	9907.41	9953.58	7054.23	9848.31	7159.5		446	10149.2	8648.95	7022.57	8648.95	7022.57
445.95	24694.1	25901.8	11759	25901.8	11759		445.95	9958.58	10361.5	7051.35	10257.9	7154.94		445.95	10619.2	8878.9	7019.15	8878.9	7019.15
445.9	26176.5	27965.6	11746	27965.6	11746		445.9	10290.5	10834.9	7048.47	10732.9	7150.42		445.9	10826.3	9138.42	7015.22	9138.42	7015.22
445.85	28499.2	30236.4	11731.5	30236.4	11731.5		445.85	10912.2	11381.5	7045.61	11281.1	7145.94		445.85	11180.4	9429.93	7011.05	9429.93	7011.05
445.8	30744.8	32710.2	11714.7	32710.2	11714.7		445.8	11311.7	12007.5	7042.75	11908.8	7141.52		445.8	11607.2	9756.04	7006.5	9756.04	7006.5
445.75	32783.7	35385.4	11695.6	35385.4	11695.6		445.75	11745.2	12720	7039.91	12622.7	7137.14		445.75	12233.9	10118.6	7001.47	10118.6	7001.47
445.7	35254.7	38249.5	11674.4	38249.5	11674.4		445.7	12630.5	13525.1	7037.07	13429.4	7132.8		445.7	12883.6	10519.6	6995.75	10519.6	6995.75
445.65	37892.4	41288.9	11650.7	41288.9	11650.7		445.65	13489.3	14427	7034.25	14332.7	7128.52		445.65	13320.9	10961.3	6989.32	10961.3	6989.32
445.6	41384.1	44485.3	11624.4	44485.3	11624.4		445.6	14116.5	15430.2	7031.45	15337.3	7124.29		445.6	14165.6	11444.9	6982.4	11444.9	6982.4
445.55	44154.9	47808.4	11594.5	47808.4	11594.5		445.55	14653.2	16535.5	7028.67	16444.1	7120.1		445.55	14089.1	11971.9	6974.55	11971.9	6974.55
445.5	47221.2	51231.5	11561.7	51231.5	11561.7		445.5	16475.4	17743.7	7025.9	17653.6	7115.98		445.5	15022.1	12543.4	6966.77	12543.4	6966.77
445.45	50758.9	54713.7	11525.9	54713.7	11525.9		445.45	17524.4	19053.2	7023.17	18964.5	7111.9		445.45	15886.4	13158.9	6957.97	13158.9	6957.97
445.4	55211	58215.1	11486.5	58215.1	11486.5		445.4	19087.1	20457.9	7020.46	20370.5	7107.88		445.4	16632.7	13818.6	6948.21	13818.6	6948.21
445.35	58289.3	61691.1	11442.6	61691.1	11442.6		445.35	20053.3	21951.8	7017.78	21865.7	7103.92		445.35	17259.8	14520.9	6937.63	14520.9	6937.63
445.3	61040.2	65089.1	11395.5	65089.1	11395.5		445.3	21408.4	23522.8	7015.14	23437.9	7100.03		445.3	18015.5	15265.2	6926.35	15265.2	6926.35
445.25	65091.3	68361.5	11345.6	68361.5	11345.6		445.25	22832.8	25158.2	7012.54	25074.6	7096.2		445.25	18883.5	16048	6914.23	16048	6914.23
445.2	68357.2	71449	11291.6	71449	11291.6		445.2	24182.1	26842.7	7009.98	26760.2	7092.45		445.2	19175.7	16866.5	6901.15	16866.5	6901.15
445.15	71351.4	74300.2	11234.3	74300.2	11234.3		445.15	26099.1	28554.4	7007.46	28473.1	7088.76		445.15	20387.4	17718	6887.73	17718	6887.73
445.1	74325.9	76863.5	11173.9	76863.5	11173.9		445.1	28072.3	30272.8	7005	30192.7	7085.15		445.1	21078.1	18595.8	6872.98	18595.8	6872.98
445.05	77064.4	79085.1	11110.5	79085.1	11110.5		445.05	29247.6	31970.5	7002.6	31891.5	7081.63		445.05	21658.9	19495.7	6857.45	19495.7	6857.45
445	78936.6	80921.5	11044.2	80921.5	11044.2		445	30799.8	33620.5	7000.26	33542.6	7078.19		445	22613.4	20410.7	6841.28	20410.7	6841.28
444.95	81941.4	82330.9	10976	82330.9	10976		444.95	32860.4	35193.6	6997.99	35116.8	7074.83		444.95	23200.4	21333.7	6824.04	21333.7	6824.04
444.9	83691.8	83280.8	10904.7	83280.8	10904.7		444.9	34049.2	36656.2	6995.78	36580.4	7071.57		444.9	24125.4	22258.1	6806.14	22258.1	6806.14
444.85	84820.6	83749.7	10831.6	83749.7	10831.6		444.85	35983.7	37977.6	6993.65	37902.9	7068.41		444.85	24480.1	23174	6787.22	23174	6787.22
444.8	85174	83724.8	10757.2	83724.8	10757.2		444.8	37042.8	39124	6991.6	39050.3	7065.35		444.8	25524.4	24074.3	6767.88	24074.3	6767.88
444.75	85545.3	83206.1	10682.5	83206.1	10682.5		444.75	38041.7	40065.8	6989.64	39993.1	7062.39		444.75	26550.1	24948	6747.38	24948	6747.38
444.7	84573.5	82204.1	10607.3	82204.1	10607.3		444.7	38994.1	40776.4	6987.76	40704.7	7059.53		444.7	27415	25786.1	6725.74	25786.1	6725.74
444.65	83014.3	80741.2	10533	80741.2	10533		444.65	39982.1	41233.4	6985.97	41162.6	7056.79		444.65	27553.1	26579.8	6703.13	26579.8	6703.13
444.6	82228.6	78847.6	10460.1	78847.6	10460.1		444.6	40628.7	41422.6	6984.27	41352.7	7054.15		444.6	28197	27319.1	6680.34	27319.1	6680.34
444.55	80054.5	76563.7	10388	76563.7	10388		444.55	40916.4	41337.6	6982.66	41268.6	7051.63		444.55	28714.5	27995.2	6656.83	27995.2	6656.83
444.5	77668.2	73933.6	10318	73933.6	10318		444.5	40875.8	40981.3	6981.14	40913.2	7049.22		444.5	29040.5	28598.2	6632.72	28598.2	6632.72
444.45	74385.1	71010.6	10250.4	71010.6	10250.4		444.45	40751.3	40364.6	6979.73	40297.4	7046.92		444.45	29972.7	29120.4	6608.23	29120.4	6608.23
444.4	71452.3	67846.9	10186	67846.9	10186		444.4	40043.1	39507.3	6978.4	39441	7044.73		444.4	29830.1	29553.9	6582.7	29553.9	6582.7
444.35	68046.5	64494.6	10124.4	64494.6	10124.4		444.35	39807	38433.4	6977.16	38368	7042.65		444.35	30070.2	29892.5	6557.29	29892.5	6557.29
444.3	64058.9	61012	10066.2	61012	10066.2		444.3	39894.5	37173.6	6976.02	37108.9	7040.67		444.3	30448.7	30131.1	6531.59	30131.1	6531.59
444.25	60585.5	57448.4	10012	57448.4	10012		444.25	38533.7	35758.7	6974.97	35694.9	7038.8		444.25	30829.8	30265	6505.46	30265	6505.46
444.2	56756.1	53857.6	9961.16	53857.6	9961.16		444.2	37575.6	34220.4	6974	34157.4	7037.04		444.2	30784.4	30292	6478.87	30292	6478.87
444.15	52967.9	50284.5	9914.15	50284.5	9914.15		444.15	35522.7	32592.8	6973.12	32530.5	7035.37		444.15	30501.1	30211.8	6452.31	30211.8	6452.31
444.1	49299.5	46769.4	9870.9	46769.4	9870.9		444.1	34192.9	30904.6	6972.32	30843.1	7033.8		444.1	30160.6	30025.4	6426.03	30025.4	6426.03
444.05	45165.8	43354	9831.28	43354	9831.28		444.05	32903.5	29186.8	6971.6	29126.1	7032.32		444.05	29467.3	29735.1	6400.09	29735.1	6400.09
444	41501.7	40067	9795.78	40067	9795.78		444	30295.5	27464.9	6970.94	27404.9	7030.92		444	29478.2	29345.8	6374.88	29345.8	6374.88
443.95	38027.2	36938.7	9763.93	36938.7	9763.93		443.95	28936	25761.6	6970.36	25702.3	7029.6		443.95	28439.4	28861.8	6349.63	28861.8	6349.63
443.9	35065.6	33988.1	9735.53	33988.1	9735.53		443.9	27199.9	24099.8	6969.83	24041.2	7028.36		443.9	28095.4	28290.6	6325.49	28290.6	6325.49
443.85	32264.1	31228.8	9710.09	31228.8	9710.09		443.85	25357	22495.2	6969.36	22437.4	7027.19		443.85	27537.2	27639.6	6301.7	27639.6	6301.7
443.8	29411.8	28674.5	9687.43	28674.5	9687.43		443.8	23464.3	20964.6	6968.94	20907.5	7026.07		443.8	26306.5	26916.8	6278.49	26916.8	6278.49
443.75	27229.5	26327.8	9667.61	26327.8	9667.61		443.75	21988.6	19518.5	6968.56	19462.1	7025.02		443.75	25084.5	26132.8	6256.6	26132.8	6256.6
443.7	25066.9	24192.1	9649.97	24192.1	9649.97		443.7	20246.4	18164.8	6968.23	18109.1	7024.02		443.7	23852.2	25296.4	6236.03	25296.4	6236.03
443.65	22760.5	22263.1	9634.48	22263.1	9634.48		443.65	18991.3	16911	6967.93	16855.9	7023.07		443.65	23244.7	24416.9	6216.77	24416.9	6216.77
443.6	21593.6	20534.2	9621.29	20534.2	9621.29		443.6	17920.3	15758.7	6967.67	15704.2	7022.16		443.6	22400.7	23504.1	6198.16	23504.1	6198.16
443.55	20479.1	18997.5	9609.26	18997.5	9609.26		443.55	16293.2	14710.1	6967.44	14656.2	7021.3		443.55	21122.1	22566.7	6180.46	22566.7	6180.46
443.5	18932.4	17640.5	9598.34	17640.5	9598.34		443.5	14921.5	13763.2	6967.23	13710	7020.47		443.5	20099.8	21615.5	6164.13	21615.5	6164.13
443.45	18099.2	16452.9	9588.97	16452.9	9588.97		443.45	14420.4	12914.6	6967.05	12862	7019.68		443.45	18907.6	20658.6	6148.9	20658.6	6148.9
443.4	16798.5	15419.9	9580.42	15419.9	9580.42		443.4	13252.8	12160.9	6966.88	12108.8	7018.91		443.4	17430.5	19703.8	6134.95	19703.8	6134.95
443.35	15906.9	14527.5	9573.17	14527.5	9573.17		443.35	12623.9	11495.5	6966.74	11444	7018.18		443.35	16350.8	18760.3	6122.61	18760.3	6122.61
443.3	15253.4	13762.6	9566.8	13762.6	9566.8		443.3	12223	10913	6966.6	10862.1	7017.47		443.3	15529.7	17833.7	6111.43	17833.7	6111.43
443.25	14719	13110.3	9561.09	13110.3	9561.09		443.25	11316.6	10406.1	6966.49	10355.9	7016.78		443.25	14914.6	16930.9	6101.14	16930.9	6101.14
443.2	13960.5	12558.1	9555.91	12558.1	9555.91		443.2	10394.2	9967.59	6966.39	9917.86	7016.11		443.2	13467	16056.9	6091.51	16056.9	6091.51
443.15	13382.8	12093.3	9551.48	12093.3	9551.48		443.15	10357	9590.78	6966.29	9541.6	7015.47		443.15	12977	15216.7	6083.45	15216.7	6083.45
443.1	13078.7	11704	9547.63	11704	9547.63		443.1	9978.39	9268.3	6966.2	9219.67	7014.84		443.1	11952.7	14414.3	6075.91	14414.3	6075.91
443.05	12925.4	11379.8	9544.09	11379.8	9544.09		443.05	9439.48	8993.91	6966.13	8945.81	7014.23		443.05	11493	13652.3	6069.49	13652.3	6069.49
443	12939.2	11110.4	9540.69	11110.4	9540.69		443	9310.67	8761.16	6966.06	8713.59	7013.64		443	10770.6	12933.6	6063.56	12933.6	6063.56
442.95	12271.9	10887.7	9537.27	10887.7	9537.27		442.95	9068.33	8564.22	6965.99	8517.16	7013.05		442.95	9992.67	12259.4	6058.42	12259.4	6058.42
442.9	12102.8	10704.5	9534.53	10704.5	9534.53		442.9	8599.89	8398.09	6965.94	8351.54	7012.49		442.9	9640.99	11630.4	6054.12	11630.4	6054.12
442.85	11833.7	10553.8	9531.95	10553.8	9531.95		442.85	8565.53	8257.92	6965.88	8211.87	7011.94		442.85	9415	11047.3	6050.2	11047.3	6050.2
442.8	11300.4	10430.1	9529.64	10430.1	9529.64		442.8	8403.61	8139.76	6965.83	8094.2	7011.4		442.8	8966.66	10508.8	6046.52	10508.8	6046.52
442.75	11570.7	10328.9	9527.85	10328.9	9527.85		442.75	8325.88	8039.92	6965.79	7994.85	7010.87		442.75	8783.7	10015	6043.33	10015	6043.33
442.7	11215.2	10245.3	9525.8	10245.3	9525.8		442.7	8195.68	7955.27	6965.75	7910.67	7010.35		442.7	8407.02	9564.17	6040.34	9564.17	6040.34
442.65	11198	10176.5	9524.1	10176.5	9524.1		442.65	8009.9	7883.28	6965.71	7839.15	7009.84		442.65	7776.01	9154.6	6037.75	9154.6	6037.75
442.6	11233.5	10119.5	9522.42	10119.5	9522.42		442.6	7907.66	7821.62	6965.68	7777.95	7009.35		442.6	7656.25	8785.18	6035.85	8785.18	6035.85
442.55	11148.1	10071.8	9520.7	10071.8	9520.7		442.55	7973.19	7768.52	6965.65	7725.31	7008.86		442.55	7611.27	8452.76	6034.08	8452.76	6034.08
442.5	11014.3	10031.6	9519.07	10031.6	9519.07		442.5	7785.76	7722.4	6965.61	7679.63	7008.38		442.5	7557.64	8155.38	6032.35	8155.38	6032.35
442.45	10964.2	9997.59	9517.57	9997.59	9517.57		442.45	7901.11	7681.97	6965.59	7639.64	7007.92		442.45	7394.73	7890.43	6030.69	7890.43	6030.69
442.4	10711.9	9968.39	9516.11	9968.39	9516.11		442.4	7701.38	7646.26	6965.56	7604.36	7007.46		442.4	7144.11	7655.44	6029.2	7655.44	6029.2
442.35	10683.2	9943.22	9514.91	9943.22	9514.91		442.35	7566.38	7614.37	6965.54	7572.91	7007.01		442.35	6823.67	7448.32	6027.98	7448.32	6027.98
442.3	10664.2	9921.12	9513.74	9921.12	9513.74		442.3	7670.52	7585.69	6965.52	7544.64	7006.57		442.3	6937.36	7266.46	6027.11	7266.46	6027.11
442.25	10718.8	9901.45	9512.58	9901.45	9512.58		442.25	7684.77	7559.65	6965.5	7519.02	7006.14		442.25	6897.01	7107.25	6026.11	7107.25	6026.11
442.2	10475.9	9883.69	9511.37	9883.69	9511.37		442.2	7511.4	7535.82	6965.48	7495.59	7005.71		442.2	6753.97	6968.46	6025.16	6968.46	6025.16
442.15	10319.8	9867.76	9510.4	9867.76	9510.4		442.15	7409.21	7513.86	6965.47	7474.04	7005.29		442.15	6869.45	6847.97	6024.37	6847.97	6024.37
442.1	10302.6	9853.27	9509.59	9853.27	9509.59		442.1	7287.67	7493.5	6965.46	7454.07	7004.88		442.1	6789.44	6743.63	6023.44	6743.63	6023.44
442.05	10122.3	9839.89	9508.79	9839.89	9508.79		442.05	7301.12	7474.53	6965.44	7435.49	7004.48		442.05	6855.21	6653.63	6022.6	6653.63	6022.6
442	10393.2	9827.59	9508.18	9827.59	9508.18		442	7311.67	7456.76	6965.43	7418.11	7004.08		442	6741.43	6576.19	6021.69	6576.19	6021.69
441.95	10093.9	9815.79	9507.29	9815.79	9507.29		441.95	7398.16	7440.06	6965.42	7401.78	7003.69		441.95	6756.38	6509.86	6020.91	6509.86	6020.91
441.9	10140	9804.96	9506.7	9804.96	9506.7		441.9	7175.52	7424.31	6965.41	7386.4	7003.31		441.9	6738.49	6453.02	6020.1	6453.02	6020.1
441.85	9888.78	9794.66	9506.06	9794.66	9506.06		441.85	7071.28	7409.4	6965.4	7371.87	7002.93		441.85	6475.57	6404.5	6019.32	6404.5	6019.32
441.8	9994.25	9785.13	9505.68	9785.13	9505.68		441.8	7118.3	7395.29	6965.39	7358.12	7002.56		441.8	6473.24	6363.35	6018.82	6363.35	6018.82
441.75	10171	9775.96	9505.19	9775.96	9505.19		441.75	7482.29	7381.89	6965.38	7345.07	7002.2		441.75	6329.93	6328.31	6018.32	6328.31	6018.32
441.7	10017.4	9767.04	9504.52	9767.04	9504.52		441.7	7263.86	7369.14	6965.37	7332.67	7001.84		441.7	6315.1	6298.61	6017.98	6298.61	6017.98
441.65	10091.3	9758.67	9504	9758.67	9504		441.65	7096.39	7357	6965.37	7320.88	7001.48		441.65	6482.38	6273.31	6017.66	6273.31	6017.66
441.6	10031.1	9750.57	9503.41	9750.57	9503.41		441.6	7134.1	7345.42	6965.36	7309.65	7001.14		441.6	6420.93	6251.56	6017.15	6251.56	6017.15
441.55	10192	9742.86	9502.88	9742.86	9502.88		441.55	7164.92	7334.37	6965.36	7298.94	7000.79		441.55	6251.36	6233	6016.71	6233	6016.71
441.5	10006.4	9735.31	9502.19	9735.31	9502.19		441.5	7171.72	7323.82	6965.35	7288.72	7000.46		441.5	6630.52	6217.27	6016.45	6217.27	6016.45
441.45	9923.22	9728.23	9501.68	9728.23	9501.68		441.45	7252.7	7313.73	6965.35	7278.95	7000.12		441.45	6329.67	6203.32	6015.78	6203.32	6015.78
441.4	10107.3	9721.51	9501.26	9721.51	9501.26		441.4	7352.59	7304.08	6965.34	7269.62	6999.8		441.4	6371.25	6191.52	6015.44	6191.52	6015.44
441.35	9919.88	9714.85	9500.65	9714.85	9500.65		441.35	7241.75	7294.83	6965.34	7260.7	6999.48		441.35	6405.82	6181.21	6015.05	6181.21	6015.05
441.3	9632.24	9708.64	9500.23	9708.64	9500.23		441.3	7143.91	7285.98	6965.34	7252.16	6999.16		441.3	6114.68	6172.13	6014.62	6172.13	6014.62
441.25	9926	9702.93	9500.1	9702.93	9500.1		441.25	7087.89	7277.49	6965.34	7243.98	6998.85		441.25	6502.46	6164.43	6014.52	6164.43	6014.52
441.2	9838.89	9697.15	9499.67	9697.15	9499.67		441.2	6909.61	7269.34	6965.34	7236.14	6998.54		441.2	6640.98	6157.18	6013.98	6157.18	6013.98
441.15	9646.44	9691.67	9499.33	9691.67	9499.33		441.15	6966.19	7261.52	6965.33	7228.62	6998.24		441.15	6297.49	6150.5	6013.3	6150.5	6013.3
441.1	9926.48	9686.57	9499.18	9686.57	9499.18		441.1	7006.1	7254.01	6965.33	7221.41	6997.94		441.1	6305.71	6144.8	6012.98	6144.8	6012.98
441.05	9633.77	9681.38	9498.75	9681.38	9498.75		441.05	7084.28	7246.8	6965.33	7214.48	6997.64		441.05	6377.41	6139.6	6012.67	6139.6	6012.67
441	9778.04	9676.66	9498.62	9676.66	9498.62		441	6982.64	7239.86	6965.33	7207.84	6997.35		441	6261.4	6134.75	6012.27	6134.75	6012.27
440.95	9646.34	9671.97	9498.33	9671.97	9498.33		440.95	7062.47	7233.18	6965.33	7201.44	6997.07		440.95	6224.75	6130.38	6011.99	6130.38	6011.99
440.9	9640.28	9667.56	9498.19	9667.56	9498.19		440.9	7150.86	7226.76	6965.33	7195.3	6996.78		440.9	6544.36	6126.36	6011.76	6126.36	6011.76
440.85	9815.04	9663.32	9498.04	9663.32	9498.04		440.85	7036.41	7220.57	6965.33	7189.39	6996.51		440.85	6267.41	6122.24	6011.18	6122.24	6011.18
440.8	9681.44	9659.04	9497.73	9659.04	9497.73		440.8	6927.72	7214.61	6965.33	7183.71	6996.23		440.8	6446.26	6118.65	6010.9	6118.65	6010.9
440.75	9482.35	9655.04	9497.54	9655.04	9497.54		440.75	6958.93	7208.86	6965.33	7178.23	6995.96		440.75	6272.06	6115.06	6010.42	6115.06	6010.42
440.7	9665.5	9651.37	9497.56	9651.37	9497.56		440.7	7007.25	7203.32	6965.33	7172.96	6995.69		440.7	6162.46	6111.84	6010.14	6111.84	6010.14
440.65	9553.67	9647.64	9497.39	9647.64	9497.39		440.65	7005.25	7197.98	6965.33	7167.88	6995.43		440.65	6197.26	6108.88	6009.97	6108.88	6009.97
440.6	9625.01	9644.15	9497.33	9644.15	9497.33		440.6	6869.85	7192.81	6965.33	7162.98	6995.17		440.6	6091.8	6106.01	6009.77	6106.01	6009.77
440.55	9756.9	9640.7	9497.2	9640.7	9497.2		440.55	7352.24	7187.83	6965.33	7158.25	6994.91		440.55	6046.12	6103.39	6009.68	6103.39	6009.68
440.5	9662.95	9637.22	9496.94	9637.22	9496.94		440.5	7119.9	7183.02	6965.33	7153.69	6994.66		440.5	6082.59	6100.92	6009.64	6100.92	6009.64
440.45	9668.24	9633.95	9496.77	9633.95	9496.77		440.45	6865.6	7178.37	6965.33	7149.29	6994.41		440.45	6178.62	6098.52	6009.56	6098.52	6009.56
440.4	9687.65	9630.77	9496.6	9630.77	9496.6		440.4	6847.44	7173.88	6965.34	7145.05	6994.17		440.4	6189.91	6096.1	6009.37	6096.1	6009.37
440.35	10113.5	9627.67	9496.41	9627.67	9496.41		440.35	6934.87	7169.52	6965.34	7140.94	6993.92		440.35	6082.13	6093.76	6009.18	6093.76	6009.18
440.3	9523.1	9624.24	9495.79	9624.24	9495.79		440.3	7002.85	7165.32	6965.34	7136.97	6993.68		440.3	5955.94	6091.62	6009.1	6091.62	6009.1
440.25	9716.18	9621.48	9495.76	9621.48	9495.76		440.25	6864.55	7161.25	6965.34	7133.14	6993.44		440.25	6285.07	6089.69	6009.15	6089.69	6009.15
440.2	9579.42	9618.62	9495.54	9618.62	9495.54		440.2	6824.23	7157.3	6965.34	7129.43	6993.21		440.2	6369.67	6087.48	6008.85	6087.48	6008.85
440.15	9741.7	9615.98	9495.46	9615.98	9495.46		440.15	6884.15	7153.48	6965.34	7125.84	6992.98		440.15	6308.06	6085.24	6008.46	6085.24	6008.46
440.1	9631.77	9613.25	9495.21	9613.25	9495.21		440.1	6918.97	7149.78	6965.34	7122.37	6992.75		440.1	6326.65	6083.13	6008.13	6083.13	6008.13
440.05	9350.57	9610.71	9495.07	9610.71	9495.07		440.05	6965.34	7146.19	6965.34	7119	6992.52		440.05	6268.32	6081.06	6007.78	6081.06	6007.78

## Sheet: Figure 2l
InOOH-O2							InOOH							InOOH-OV
Binding energy (eV)	Intensity (a.u.)						Binding energy (eV)	Intensity (a.u.)						Binding energy (eV)	Intensity (a.u.)
537	7948.56	8057.54	7732.01	7741.28	8047.73	7732.54	537	9432.24	9292.46	9242.1	9247.41	9287.13	9242.11	536.95	10122.1	10203.5	10122.1	10122.1	10153.5	10172.1
536.95	7949.98	8063.3	7731.88	7741.28	8053.22	7732.56	536.95	9304.48	9293.24	9241.98	9247.37	9287.83	9242	536.9	10264.8	10205.3	10122.1	10122.1	10154.1	10173.3
536.9	7769.25	8069.25	7731.76	7741.29	8058.86	7732.62	536.9	9196.4	9294.12	9241.94	9247.4	9288.63	9241.97	536.85	10137.4	10207	10122.1	10122.1	10154.6	10174.4
536.85	7691.21	8075.5	7731.74	7741.4	8064.76	7732.82	536.85	9611.92	9295.1	9241.97	9247.51	9289.52	9242.01	536.8	10403	10208.9	10122.1	10122.1	10155.2	10175.7
536.8	7987.22	8082.02	7731.76	7741.55	8070.86	7733.13	536.8	9364.51	9295.85	9241.74	9247.35	9290.18	9241.79	536.75	10546.7	10210.7	10122	10122	10155.8	10176.9
536.75	7735.66	8088.6	7731.62	7741.55	8076.95	7733.33	536.75	9268.11	9296.78	9241.66	9247.36	9291.01	9241.73	536.7	9908.31	10212.5	10121.9	10121.9	10156.3	10178.1
536.7	7444.86	8095.58	7731.61	7741.68	8083.36	7733.76	536.7	9036.84	9297.8	9241.65	9247.42	9291.93	9241.74	536.65	10221.2	10214.6	10121.9	10121.9	10157	10179.5
536.65	7681.32	8103.01	7731.78	7741.99	8090.11	7734.46	536.65	9083.67	9299.01	9241.77	9247.64	9293.02	9241.89	536.6	10205.2	10216.7	10121.9	10121.9	10157.6	10180.9
536.6	7831.23	8110.62	7731.81	7742.16	8096.93	7735.15	536.6	9073.14	9300.22	9241.87	9247.82	9294.11	9242.03	536.55	10243	10218.9	10121.9	10121.9	10158.3	10182.4
536.55	7812.59	8118.48	7731.75	7742.25	8103.83	7735.89	536.55	9133.67	9301.48	9241.98	9248.01	9295.24	9242.19	536.5	10119.4	10221.1	10121.8	10121.8	10159	10183.9
536.5	7693.1	8126.74	7731.7	7742.36	8110.95	7736.83	536.5	9066.11	9302.76	9242.05	9248.17	9296.36	9242.32	536.45	10037.6	10223.4	10121.8	10121.8	10159.7	10185.5
536.45	7742.33	8135.49	7731.73	7742.53	8118.34	7738.06	536.45	9087.57	9304.12	9242.16	9248.37	9297.55	9242.51	536.4	10095.8	10225.9	10121.9	10121.9	10160.5	10187.2
536.4	7622.12	8144.68	7731.72	7742.69	8125.92	7739.51	536.4	8989.25	9305.53	9242.25	9248.56	9298.76	9242.72	536.35	10359.6	10228.4	10121.9	10121.9	10161.3	10189
536.35	7666.85	8154.49	7731.78	7742.91	8133.8	7741.35	536.35	9368.57	9307.07	9242.41	9248.82	9300.06	9243.01	536.3	10231.7	10230.9	10121.8	10121.8	10162	10190.7
536.3	7914.63	8164.87	7731.82	7743.11	8141.87	7743.53	536.3	9537.52	9308.45	9242.33	9248.84	9301.17	9243.11	536.25	10213.6	10233.6	10121.8	10121.8	10162.8	10192.5
536.25	7803.41	8175.79	7731.71	7743.18	8150.04	7746	536.25	8970.53	9309.81	9242.15	9248.75	9302.2	9243.15	536.2	10142.1	10236.4	10121.8	10121.8	10163.6	10194.5
536.2	7683.3	8187.54	7731.67	7743.31	8158.52	7749.06	536.2	8878.75	9311.62	9242.32	9249.02	9303.63	9243.6	536.15	10532.8	10239.3	10121.7	10121.7	10164.5	10196.5
536.15	7851.34	8200.23	7731.7	7743.51	8167.33	7752.79	536.15	9002.43	9313.6	9242.55	9249.36	9305.15	9244.18	536.1	10247.4	10242.2	10121.6	10121.6	10165.3	10198.6
536.1	8014.05	8213.84	7731.63	7743.62	8176.32	7757.15	536.1	9036.95	9315.65	9242.7	9249.62	9306.64	9244.78	536.05	10238.9	10245.4	10121.6	10121.6	10166.2	10200.8
536.05	7756.89	8228.46	7731.47	7743.65	8185.49	7762.26	536.05	9562.42	9317.83	9242.83	9249.85	9308.15	9245.47	536	10443.9	10248.7	10121.6	10121.6	10167.1	10203.1
536	7710.89	8244.5	7731.46	7743.82	8195.1	7768.49	536	9507.92	9319.86	9242.62	9249.77	9309.38	9245.97	535.95	10006.5	10252.1	10121.5	10121.5	10168	10205.5
535.95	7555.06	8262.01	7731.47	7744.03	8205.04	7775.88	535.95	8933.35	9322.14	9242.46	9249.72	9310.68	9246.66	535.9	10459.8	10255.8	10121.5	10121.5	10169.1	10208.2
535.9	7650.32	8281.26	7731.57	7744.33	8215.38	7784.69	535.9	9408.4	9325.05	9242.65	9250.03	9312.4	9247.93	535.85	10379.3	10259.5	10121.4	10121.4	10170	10210.9
535.85	7891.38	8302.33	7731.62	7744.57	8226.01	7794.98	535.85	9513.91	9327.96	9242.55	9250.05	9313.86	9249.14	535.8	10164.2	10263.5	10121.3	10121.3	10171.1	10213.8
535.8	8049.46	8325.35	7731.52	7744.69	8236.84	7806.87	535.8	9041.86	9331.16	9242.38	9250	9315.32	9250.59	535.75	10300.3	10267.9	10121.3	10121.3	10172.2	10217
535.75	7770.85	8350.65	7731.35	7744.72	8247.93	7820.69	535.75	9253.62	9335.07	9242.5	9250.25	9317.13	9252.7	535.7	10307.5	10272.4	10121.3	10121.3	10173.3	10220.4
535.7	8073.01	8378.79	7731.32	7744.92	8259.56	7836.96	535.7	9178.78	9339.35	9242.5	9250.38	9318.86	9255.11	535.65	10003.7	10277.2	10121.2	10121.2	10174.5	10224
535.65	8015.17	8409.76	7731.13	7744.94	8271.4	7855.67	535.65	9125.93	9344.25	9242.54	9250.55	9320.7	9258.08	535.6	10024.9	10282.6	10121.3	10121.3	10175.8	10228.1
535.6	8137.36	8444.19	7730.97	7745.01	8283.7	7877.41	535.6	8987.53	9349.87	9242.61	9250.76	9322.64	9261.69	535.55	10178	10288.3	10121.3	10121.3	10177.1	10232.5
535.55	7734.14	8482.29	7730.74	7745.02	8296.34	7902.41	535.55	9231.88	9356.37	9242.77	9251.06	9324.73	9266.12	535.5	9882.5	10294.5	10121.3	10121.3	10178.4	10237.3
535.5	8120.16	8524.83	7730.73	7745.25	8309.65	7931.4	535.5	9516.33	9363.64	9242.78	9251.21	9326.73	9271.24	535.45	10077.5	10301.3	10121.3	10121.3	10179.9	10242.7
535.45	7956.25	8571.86	7730.52	7745.28	8323.21	7964.4	535.45	9206.66	9371.8	9242.6	9251.19	9328.64	9277.19	535.4	10298	10308.7	10121.4	10121.4	10181.3	10248.7
535.4	8186.87	8624.19	7730.39	7745.4	8337.34	8002.22	535.4	9158.12	9381.4	9242.63	9251.36	9330.81	9284.49	535.35	10171.9	10316.9	10121.3	10121.3	10182.8	10255.4
535.35	8514.59	8682.23	7730.13	7745.4	8351.87	8045.21	535.35	8986.45	9392.49	9242.68	9251.57	9333.1	9293.19	535.3	9972.94	10326	10121.3	10121.3	10184.3	10263
535.3	8654.12	8746.38	7729.68	7745.22	8366.73	8093.79	535.3	9143.06	9405.32	9242.84	9251.89	9335.57	9303.54	535.25	10196.3	10336.2	10121.3	10121.3	10186	10271.6
535.25	8285.42	8817.44	7729.16	7744.97	8382.07	8148.71	535.25	9484.75	9419.95	9242.9	9252.11	9338.04	9315.6	535.2	10530.1	10347.7	10121.3	10121.3	10187.6	10281.4
535.2	8472.27	8896.35	7728.84	7744.93	8398.2	8210.91	535.2	9567.41	9436.52	9242.75	9252.13	9340.39	9329.5	535.15	10546.1	10360.6	10121.2	10121.2	10189.2	10292.6
535.15	8794.91	8983.52	7728.42	7744.8	8414.84	8280.73	535.15	9644	9455.48	9242.55	9252.1	9342.78	9345.7	535.1	10295.2	10375.2	10121.1	10121.1	10190.9	10305.4
535.1	8781.3	9079.7	7727.82	7744.49	8431.95	8358.89	535.1	9395.56	9477.2	9242.3	9252.03	9345.24	9364.53	535.05	10190.6	10392	10121	10121	10192.8	10320.3
535.05	8684.16	9185.6	7727.22	7744.19	8449.73	8446.11	535.05	9131.44	9502.18	9242.2	9252.11	9347.95	9386.52	535	10281.7	10411.2	10121	10121	10194.7	10337.5
535	9563.34	9302.15	7726.68	7743.97	8468.27	8543.26	535	9609.18	9530.82	9242.27	9252.37	9350.95	9412.04	534.95	10239.7	10433.1	10121	10121	10196.7	10357.4
534.95	9277.73	9429.57	7725.64	7743.25	8487.05	8650.55	534.95	9117.37	9563.07	9242.04	9252.34	9353.76	9441.05	534.9	10470.7	10458.3	10120.9	10120.9	10198.8	10380.5
534.9	9485.96	9569.33	7724.76	7742.7	8506.77	8769.37	534.9	9578.87	9599.96	9242.12	9252.61	9357.02	9474.56	534.85	10785.8	10487.1	10120.8	10120.8	10200.9	10407.1
534.85	9781.21	9722.11	7723.76	7742.04	8527.22	8900.36	534.85	9628.44	9641.41	9241.91	9252.61	9360.12	9512.49	534.8	10721.4	10520.1	10120.6	10120.6	10203	10437.8
534.8	9934.05	9888.26	7722.59	7741.23	8548.34	9043.87	534.8	9374.86	9688.05	9241.67	9252.58	9363.33	9555.47	534.75	10593.7	10558	10120.5	10120.5	10205.2	10473.2
534.75	9954.93	10068.8	7721.34	7740.35	8570.28	9200.85	534.75	9707.54	9740.6	9241.58	9252.71	9366.85	9604.2	534.7	10522.3	10601.4	10120.4	10120.4	10207.6	10514.1
534.7	10173	10264.5	7720.07	7739.46	8593.16	9372.03	534.7	9733.04	9799.23	9241.29	9252.64	9370.33	9658.84	534.65	10510.6	10651.1	10120.2	10120.2	10210.1	10561.3
534.65	10388.8	10475.9	7718.68	7738.47	8616.92	9557.91	534.65	9786.19	9864.62	9240.98	9252.56	9373.96	9720.06	534.6	10682.3	10707.9	10120.1	10120.1	10212.8	10615.2
534.6	10784.1	10704	7717.16	7737.36	8641.66	9759.29	534.6	9532.19	9937.36	9240.64	9252.46	9377.74	9788.44	534.55	10714.6	10772.4	10120	10120	10215.5	10676.9
534.55	11401.8	10948.5	7715.43	7736.06	8667.25	9976.07	534.55	9792.25	10018	9240.46	9252.52	9381.86	9864.51	534.5	10899.7	10845.5	10119.8	10119.8	10218.3	10747
534.5	11695.9	11210.1	7713.34	7734.42	8693.68	10208.7	534.5	9986.47	10106.7	9240.11	9252.42	9386.02	9948.5	534.45	11061	10928.2	10119.6	10119.6	10221.2	10826.6
534.45	11889	11489.4	7711.08	7732.63	8721.18	10457.7	534.45	10331.7	10204.1	9239.64	9252.22	9390.28	10040.9	534.4	11040.7	11021.5	10119.3	10119.3	10224.2	10916.6
534.4	12067.5	11786.5	7708.71	7730.76	8749.89	10723.2	534.4	10285.8	10310.5	9238.96	9251.8	9394.56	10142	534.35	11190.9	11126.1	10119.1	10119.1	10227.5	11017.8
534.35	12447.2	12101.9	7706.24	7728.82	8779.93	11005.7	534.35	10232	10426.5	9238.3	9251.42	9399.11	10252.6	534.3	11270.4	11243	10118.8	10118.8	10230.8	11131
534.3	12933.4	12434.9	7703.55	7726.69	8811.18	11304.1	534.3	10440.1	10552.4	9237.68	9251.08	9403.96	10372.7	534.25	11376	11373.1	10118.5	10118.5	10234.3	11257.3
534.25	13798.3	12785.4	7700.58	7724.33	8843.71	11618.5	534.25	10419.6	10688.3	9236.92	9250.62	9408.96	10502.6	534.2	11226.5	11517.2	10118.1	10118.1	10238	11397.4
534.2	14150.4	13152.9	7697.12	7721.52	8877.39	11948.2	534.2	11189.2	10834.5	9236.18	9250.19	9414.28	10642.4	534.15	11621.7	11676.4	10117.8	10117.8	10242	11552.3
534.15	14630.5	13537.1	7693.47	7718.55	8912.61	12292.9	534.15	11364	10990.6	9234.96	9249.28	9419.44	10791.8	534.1	11838.7	11850.8	10117.4	10117.4	10246.1	11722.2
534.1	14641.9	13937.8	7689.53	7715.37	8949.46	12652	534.1	11185.2	11157.2	9233.62	9248.27	9424.86	10951.3	534.05	11856.7	12041.2	10116.9	10116.9	10250.4	11907.7
534.05	15349.1	14353.2	7685.59	7712.25	8988.21	13024	534.05	11232.7	11333.9	9232.4	9247.38	9430.77	11120.6	534	12423.6	12248.1	10116.5	10116.5	10255.1	12109.4
534	15873.3	14782.6	7681.24	7708.81	9028.64	13407.6	534	11827.6	11520.5	9231.15	9246.48	9437.09	11299.3	533.95	12769.8	12471.4	10115.8	10115.8	10260	12327.3
533.95	16391	15224.5	7676.6	7705.16	9070.97	13801.6	533.95	11791.5	11716.4	9229.52	9245.21	9443.49	11486.7	533.9	12933.2	12711.7	10115.1	10115.1	10265.2	12561.6
533.9	16695.2	15677.6	7671.66	7701.31	9115.34	14204.3	533.9	11882.8	11921.3	9227.91	9243.98	9450.44	11682.7	533.85	13011.4	12968.2	10114.3	10114.3	10270.9	12811.6
533.85	17473.6	16140.9	7666.54	7697.43	9162.09	14614.5	533.85	12062.3	12134.8	9226.25	9242.7	9457.93	11886.6	533.8	13388.6	13240.8	10113.5	10113.5	10277.2	13077.1
533.8	17621.5	16611.3	7660.98	7693.24	9210.98	15029	533.8	12262.9	12355.4	9224.47	9241.32	9465.95	12097.1	533.75	13744.7	13528.7	10112.6	10112.6	10284.1	13357.2
533.75	17806.3	17087.5	7655.33	7689.13	9262.58	15446.5	533.75	12789.2	12582.6	9222.57	9239.83	9474.58	12313.4	533.7	13780.5	13831.1	10111.6	10111.6	10291.9	13650.8
533.7	18248	17567.6	7649.58	7685.12	9317.07	15864.6	533.7	13255.7	12815.1	9220.33	9238.03	9483.72	12534	533.65	14214	14147.1	10110.6	10110.6	10300.7	13957.1
533.65	18918.7	18049.2	7643.57	7681.08	9374.48	16280.8	533.65	12988.6	13051.6	9217.8	9235.94	9493.53	12757.7	533.6	14787.8	14474.6	10109.5	10109.5	10310.7	14273.4
533.6	19783.4	18530.3	7637.17	7676.93	9434.97	16692.8	533.6	13214.1	13291.7	9215.44	9234.05	9504.65	12983.9	533.55	15125.8	14812.1	10108.2	10108.2	10322.2	14598.1
533.55	19641.3	19007.4	7630.28	7672.6	9498.48	17096.9	533.55	13569.7	13533.1	9212.93	9232.02	9516.89	13210.1	533.5	14797.1	15157.8	10106.8	10106.8	10335.6	14929
533.5	20269.7	19479.1	7623.47	7668.7	9565.91	17491.4	533.5	14057.3	13774.6	9210.2	9229.8	9530.41	13434.8	533.45	15444.3	15509.7	10105.5	10105.5	10351.5	15263.6
533.45	20070.2	19942.5	7616.3	7664.86	9637.05	17873.2	533.45	14330.5	14014.6	9207.16	9227.28	9545.38	13656.2	533.4	16103.6	15865.6	10104	10104	10370.4	15599.2
533.4	20040.4	20395.7	7609.24	7661.61	9712.65	18240	533.4	14812.2	14251.6	9203.95	9224.62	9562.21	13872.7	533.35	16765	16222.2	10102.4	10102.4	10392.8	15931.8
533.35	20487.7	20836.8	7602.19	7658.94	9792.99	18589.3	533.35	14989.4	14484.5	9200.43	9221.68	9581.17	14082.6	533.3	16853.1	16577.3	10100.5	10100.5	10419.5	16258.3
533.3	21724.9	21262.1	7594.89	7656.64	9877.89	18917.3	533.3	14740.9	14711.4	9196.8	9218.65	9602.77	14283.6	533.25	16874.1	16928.5	10098.7	10098.7	10451.7	16575.5
533.25	22203.8	21669.5	7586.87	7654.37	9967.33	19221.5	533.25	15111.4	14931.4	9193.33	9215.81	9627.8	14474.4	533.2	17308.4	17273.2	10096.8	10096.8	10490.5	16879.5
533.2	22075	22057.5	7578.58	7652.66	10062.1	19499.9	533.2	15057.1	15142.8	9189.62	9212.76	9656.38	14652.9	533.15	17696.4	17609.1	10094.8	10094.9	10537.1	17166.8
533.15	22045.9	22424.6	7570.36	7651.98	10162.8	19750.5	533.15	15725.9	15344.9	9185.94	9209.79	9689.39	14817.6	533.1	18026.7	17933	10092.7	10092.8	10593	17432.6
533.1	22191.4	22769.5	7562.16	7652.4	10270	19971.5	533.1	15724.7	15536.4	9181.84	9206.44	9727.11	14966.5	533.05	18590.1	18243.2	10090.5	10090.6	10660	17673.7
533.05	21880.3	23090	7553.86	7653.97	10383.6	20160.1	533.05	15776	15716.5	9177.74	9203.14	9770.6	15098.2	533	18866.6	18537.8	10088.2	10088.3	10739.8	17886.1
533	22558.5	23385.6	7545.74	7657.11	10504.4	20315.5	533	15983.7	15884.9	9173.6	9199.86	9820.72	15211.5	532.95	19083.5	18815.5	10085.8	10085.9	10834.7	18066.5
532.95	23145	23655	7537.22	7661.44	10632.4	20435.6	532.95	16212.8	16041.1	9169.33	9196.52	9878.26	15305	532.9	19651.1	19075.8	10083.3	10083.5	10947	18212
532.9	23035.1	23897.8	7528.38	7667.22	10767.9	20519.5	532.9	15898.5	16185.2	9164.92	9193.11	9944.15	15377.8	532.85	19448.6	19317.7	10080.7	10080.9	11078.7	18319.3
532.85	23235.9	24114.5	7519.58	7675.07	10911.9	20566.7	532.85	16208.8	16317.8	9160.69	9190	10019.8	15429.3	532.8	19717.7	19542.1	10078.1	10078.5	11232.9	18387
532.8	23577.2	24304.5	7510.67	7685.03	11064.4	20576.5	532.8	16440.1	16438.6	9156.28	9186.8	10105.8	15458.6	532.75	20013	19750.3	10075.4	10075.9	11411.8	18413.5
532.75	24115.9	24468.5	7501.56	7697.28	11225.7	20548.7	532.75	16664.6	16548.5	9151.71	9183.59	10203.1	15465.3	532.7	19804.1	19944.3	10072.7	10073.4	11618	18398.2
532.7	23870.9	24607.3	7492.14	7712.01	11396.2	20483.3	532.7	16423.9	16648.6	9147	9180.4	10312.9	15449.3	532.65	20102.7	20127.1	10070	10071	11854.6	18341.5
532.65	23846.6	24722.3	7482.85	7729.96	11576.6	20381.4	532.65	16669.5	16740.1	9142.44	9177.56	10436.4	15411.1	532.6	20206	20301.5	10067.2	10068.5	12123	18244.5
532.6	24300.6	24815	7473.57	7751.37	11767.4	20243.3	532.6	16972.7	16824.3	9137.72	9174.81	10574.3	15350.6	532.55	19996.3	20471.6	10064.4	10066.2	12425.6	18108.7
532.55	24144.6	24886.3	7464.03	7776.25	11967.8	20070.3	532.55	16438.1	16902.2	9132.81	9172.15	10727.1	15268.5	532.5	19990.9	20641.6	10061.7	10064.1	12764.1	17936.8
532.5	24515.2	24938.8	7454.57	7805.35	12178.7	19863.9	532.5	16426.3	16975.9	9128.23	9170.17	10896.1	15166.1	532.45	20698.5	20815.5	10059	10062.1	13139.6	17731.7
532.45	24786.4	24973.9	7444.9	7838.77	12399.6	19625.4	532.45	16930.8	17046.8	9123.65	9168.6	11081.3	15044.1	532.4	20969.1	20997.2	10056	10060.2	13552.9	17496.2
532.4	24187.2	24993.9	7435.06	7876.98	12630.3	19356.8	532.4	17137.6	17115.8	9118.76	9167.23	11282.6	14903.4	532.35	21414.8	21189.9	10053	10058.5	14002.8	17234.7
532.35	25195.4	25001.2	7425.56	7920.98	12871.1	19060.2	532.35	17106.3	17184.7	9113.73	9166.33	11500.4	14745.4	532.3	21402	21396.5	10049.9	10057.1	14488.6	16950.5
532.3	25193.7	24997.1	7415.49	7970.19	13120	18737.9	532.3	17060	17254.5	9108.72	9166.15	11733.8	14572	532.25	21501.3	21619.1	10046.8	10056.2	15008.5	16647.9
532.25	24884.3	24983.9	7405.41	8025.69	13376.6	18392.5	532.25	17313.5	17326.5	9103.74	9166.85	11982.3	14384.8	532.2	21494.9	21858.5	10043.6	10055.8	15559.4	16330.5
532.2	25429	24963.6	7395.5	8088.17	13639.7	18026.7	532.2	17286.4	17400.9	9098.59	9168.4	12244.4	14185.4	532.15	21875.8	22115	10040.5	10056.2	16137.8	16001.9
532.15	25106.7	24936.9	7385.27	8157.62	13907.2	17642.6	532.15	17005.3	17478.4	9093.46	9171.15	12518.5	13975.6	532.1	21946.2	22386.3	10037.2	10057.4	16737	15666.3
532.1	25224.9	24905.5	7375.22	8235.15	14177.6	17243.2	532.1	17577.8	17558.9	9088.5	9175.47	12803.1	13757.3	532.05	22152.2	22670.4	10033.9	10059.7	17351.6	15326.9
532.05	25320.6	24869.7	7365.1	8320.81	14447.3	16831.7	532.05	17431.8	17641	9083.17	9181.05	13094	13532.2	532	22395.1	22963.1	10030.6	10063.2	17974	14987
532	25845.3	24829.5	7354.92	8415.19	14713.5	16410.5	532	17724.7	17723.9	9077.94	9188.59	13388.7	13302.5	531.95	22363.4	23259.6	10027.2	10068.4	18595.9	14649.6
531.95	25081.2	24784.3	7344.43	8518.56	14972.4	15982.1	531.95	17506.5	17805.3	9072.52	9198.14	13682.6	13069.7	531.9	22874.9	23553.8	10023.8	10075.4	19209	14317
531.9	25650.6	24733.9	7334.38	8632.12	15220.6	15549.9	531.9	18148.2	17882.8	9067.23	9210.31	13971.2	12835.7	531.85	23198	23837.8	10020.2	10084.6	19801.3	13992.3
531.85	25226.3	24676.3	7323.99	8755.74	15453.4	15115.1	531.85	17893	17952.2	9061.54	9224.97	14248.9	12601.5	531.8	23575.8	24103.8	10016.6	10096.5	20363.2	13677.3
531.8	24517.3	24610.5	7313.84	8890.1	15666.2	14681.9	531.8	18066.7	18009.8	9056	9243	14509.1	12369.7	531.75	24196.8	24342.9	10012.8	10111.4	20883.4	13373.8
531.75	24768.1	24534.6	7304.08	9035.9	15854.9	14252	531.75	18160.8	18050.3	9050.35	9264.58	14745.3	12141.1	531.7	23566.8	24546	10008.9	10129.7	21350.9	13083.3
531.7	24614.8	24446.3	7294.18	9192.96	16014.4	13827.3	531.7	17970.4	18068.5	9044.64	9290.21	14950.3	11917.3	531.65	24306.9	24704.5	10005.2	10152.5	21755.4	12807
531.65	24565.3	24344.1	7284.36	9361.82	16141.2	13409.8	531.65	18131.4	18059.4	9039.05	9320.53	15117.5	11699.4	531.6	25016.5	24808.9	10001.2	10180	22085.5	12546
531.6	24758.1	24226.3	7274.56	9542.89	16231.7	13000.9	531.6	17902.3	18017.8	9033.35	9355.86	15240.5	11488.1	531.55	24585.1	24851.9	9997.11	10212.6	22332.8	12300.6
531.55	24037.8	24092.4	7264.65	9735.76	16282.9	12603	531.55	17693.2	17940.6	9027.79	9396.86	15314.3	11285	531.5	24494.1	24827.6	9993.09	10251.6	22490.7	12071.6
531.5	23191.5	23942.6	7255.14	9941.28	16294	12217.6	531.5	17604	17825.5	9022.35	9444.07	15335.7	11090.5	531.45	24677.5	24732.2	9989.1	10297.4	22554.1	11858.9
531.45	23240.5	23777.7	7246.1	10159.5	16264.4	11845.9	531.45	17281.6	17672.6	9016.98	9497.92	15303.5	10905.1	531.4	24962	24563.9	9985.05	10350.8	22521	11662.2
531.4	23573.3	23598.6	7237.03	10390	16194.1	11488.5	531.4	17229.7	17483.9	9011.8	9559.04	15219	10729.5	531.35	24445	24324.3	9980.92	10412.3	22392.3	11481.5
531.35	23176.5	23407.3	7227.77	10632.6	16084.6	11145.7	531.35	17119.8	17263.2	9006.64	9627.84	15085.1	10563.5	531.3	23795.4	24017.4	9976.93	10482.9	22172	11316.5
531.3	22585.1	23207.7	7218.72	10886.9	15939	10819.3	531.3	17002.1	17016.5	9001.56	9704.61	14907.2	10407.8	531.25	23716.4	23649.6	9973.12	10563.3	21866.1	11166.5
531.25	22659.5	23003.2	7210.01	11153	15760.8	10509.4	531.25	17270.2	16750.4	8996.54	9789.81	14691.5	10262.2	531.2	23651.2	23228.7	9969.33	10653.9	21482.8	11030.6
531.2	22070.1	22797.2	7201.25	11430	15553.6	10216.1	531.2	16591.3	16471.7	8991.35	9883.52	14444.5	10126.4	531.15	23345.8	22763.6	9965.56	10755.4	21031.3	10908.1
531.15	22475.6	22594	7192.82	11717.6	15322.3	9939.75	531.15	16611.1	16188.2	8986.59	9986.57	14174	10000.9	531.1	22733.2	22265.7	9961.88	10868	20523.3	10798.2
531.1	22104.9	22396.6	7184.15	12015	15070.4	9679.53	531.1	15771.3	15905.9	8981.81	10098.8	13885.8	9884.87	531.05	22351.4	21745	9958.35	10992	19969.5	10700.2
531.05	21792.3	22209.6	7175.69	12321	14803.7	9436.33	531.05	15872.4	15631.8	8977.55	10220.5	13587.6	9778.81	531	21553.5	21211.7	9954.94	11127.6	19381	10612.9
531	22098.2	22035.7	7167.4	12634.9	14526	9209.53	531	15312.1	15370.2	8973.23	10351.1	13284	9681.62	530.95	21282.2	20675.8	9951.74	11274.7	18768.8	10535.7
530.95	22671.4	21877.1	7158.94	12955.4	14241.2	8998.4	530.95	15390	15125.8	8969.26	10490.8	12980.1	9593.32	530.9	20942.7	20145.6	9948.62	11433.1	18142.3	10467.4
530.9	22053.5	21735.7	7150.14	13281.1	13952.5	8802.32	530.9	14822.1	14901.3	8965.23	10638.8	12679.9	9513.04	530.85	20356.5	19630.7	9945.59	11601.9	17512.6	10407.3
530.85	22010.7	21613.2	7141.69	13611.8	13663.6	8621.2	530.85	14784.1	14699.4	8961.56	10795.2	12386.6	9440.64	530.8	19719.9	19137.4	9942.72	11780.5	16887.8	10354.6
530.8	21629	21510.3	7133.26	13944.8	13377.5	8454.54	530.8	14770.8	14521.8	8957.91	10958.5	12103.7	9375.46	530.75	19160.7	18671.9	9940.02	11967.8	16275.6	10308.5
530.75	21715.1	21427.1	7125.04	14279.3	13096.2	8301.64	530.75	14664.7	14369.1	8954.27	11127.9	11832.8	9316.89	530.7	18869.3	18238.6	9937.48	12162.5	15682.9	10268.2
530.7	21996.2	21362.7	7116.76	14613.4	12821.2	8161.53	530.7	14384.6	14241.5	8950.69	11302.6	11575.8	9264.49	530.65	18077.5	17840.6	9935.02	12363.1	15114.5	10233
530.65	21284.6	21315.9	7108.33	14945.3	12553.9	8033.38	530.65	14346.4	14138.6	8947.28	11481.3	11334	9217.86	530.6	17827.8	17480.9	9932.77	12567.6	14576.4	10202.5
530.6	22279	21286	7100.29	15274.2	12295.5	7916.88	530.6	14478.4	14059.2	8943.9	11662.9	11107.8	9176.34	530.55	17449.3	17159.9	9930.6	12773.9	14071.3	10175.9
530.55	21299.2	21270	7091.68	15596.4	12046.4	7810.57	530.55	13926.6	14001.8	8940.43	11845.1	10898.1	9139.43	530.5	16892.8	16877.1	9928.53	12979.8	13601.8	10152.6
530.5	22210.6	21266.9	7083.62	15911.7	11807.8	7714.69	530.5	14224.5	13964.6	8937.3	12027	10705.2	9107.07	530.45	16245.8	16631.3	9926.61	13182.9	13169.2	10132.4
530.45	21361.1	21273.3	7075.05	16217.1	11578.9	7627.44	530.45	13235	13944.8	8933.98	12206.2	10528.3	9078.3	530.4	15790.6	16419.9	9924.86	13380.9	12773.8	10114.9
530.4	21134.5	21287.6	7066.95	16511.6	11360.8	7549.09	530.4	13924	13940.5	8931.29	12381.6	10367.9	9053.53	530.35	16038.1	16240.1	9923.25	13570.8	12416.3	10099.6
530.35	21699.9	21306.9	7058.97	16793.5	11152.8	7478.52	530.35	13934.3	13947.6	8928.16	12550.5	10222.1	9031.31	530.3	15868	16087.7	9921.56	13749.8	12095	10086
530.3	21161.9	21327.9	7050.67	17059.7	10954.7	7414.77	530.3	13816.3	13963.5	8925.02	12710.9	10090.9	9011.77	530.25	15779.1	15958.5	9919.92	13915.5	11808.8	10074
530.25	21200.2	21348.6	7042.67	17309.4	10766.8	7357.75	530.25	13329.2	13985.1	8921.95	12861.1	9973.34	8994.65	530.2	15466.5	15847.8	9918.31	14065.5	11555.6	10063.3
530.2	21455.5	21366	7034.64	17540.5	10588.3	7306.52	530.2	13880	14009.4	8919.19	12999.2	9868.67	8979.89	530.15	15541.1	15751	9916.78	14197.6	11333.1	10053.8
530.15	21287.7	21377.4	7026.46	17751.2	10418.8	7260.39	530.15	13979.9	14032.4	8916.08	13122.8	9775.22	8966.59	530.1	15398.4	15663.5	9915.23	14309.4	11139.4	10045.2
530.1	21277.4	21380.6	7018.38	17940.4	10257.9	7219.04	530.1	13704.1	14051.5	8912.91	13230.4	9692.14	8954.77	530.05	15213.9	15580.7	9913.72	14399.2	10971.5	10037.4
530.05	21130.1	21373.1	7010.29	18106.3	10105.4	7181.96	530.05	13975	14063.9	8909.9	13320.4	9618.83	8944.49	530	14964.2	15498.4	9912.26	14465.5	10827.1	10030.4
530	20889.3	21352.8	7002.28	18247.7	9960.97	7148.73	530	13968.2	14066.8	8906.73	13391.2	9553.85	8935.19	529.95	15635.7	15413	9910.86	14507.3	10703.4	10023.9
529.95	20609.2	21318	6994.41	18363.7	9824.12	7118.98	529.95	13729.3	14057.9	8903.56	13441.7	9496.42	8926.91	529.9	15663.3	15320.7	9909.29	14523.7	10597.8	10017.8
529.9	20348.1	21266.8	6986.69	18453.3	9694.48	7092.35	529.9	13127.4	14035.6	8900.53	13471.2	9445.8	8919.61	529.85	15410	15219.3	9907.7	14514.4	10508.3	10012
529.85	20829.2	21197.7	6979.11	18515.9	9571.53	7068.45	529.85	13557.8	13998.5	8897.88	13479.5	9401.33	8913.42	529.8	14716.2	15106.7	9906.18	14479.7	10432.7	10006.7
529.8	20398.6	21109.1	6971.26	18550.3	9454.73	7046.6	529.8	13558.6	13945.1	8894.96	13465.7	9361.72	8907.57	529.75	14773.1	14981.5	9904.86	14420.3	10369.1	10001.9
529.75	19912	21000.6	6963.64	18556.8	9344.1	7027.01	529.75	14030.3	13874.9	8892.03	13430.2	9326.5	8902.23	529.7	15054.6	14842.6	9903.52	14336.8	10315.6	9997.24
529.7	20069.7	20871.5	6956.3	18535.3	9239.31	7009.43	529.7	14163.8	13787.5	8888.81	13373.3	9294.78	8897.03	529.65	15153.2	14689.6	9902.1	14230.6	10270.5	9992.75
529.65	19417.2	20720.9	6948.87	18485.7	9139.66	6993.29	529.65	13931.7	13683.4	8885.51	13296.1	9266.24	8892.1	529.6	14811.6	14523.1	9900.65	14103.5	10232.5	9988.44
529.6	19457.2	20548.9	6941.8	18408.4	9045.2	6978.83	529.6	13702.5	13563.4	8882.34	13199.8	9240.61	8887.62	529.55	14897	14343.8	9899.3	13957.5	10200.5	9984.39
529.55	19391	20355.5	6934.7	18304	8955.44	6965.48	529.55	13679.4	13428.6	8879.32	13086.1	9217.54	8883.53	529.5	14430.7	14152.7	9897.92	13794.7	10173.4	9980.46
529.5	19327.3	20141	6927.64	18173	8870.07	6953.16	529.5	13196.4	13280	8876.31	12956.5	9196.52	8879.65	529.45	14393.7	13951.7	9896.67	13617.8	10150.5	9976.79
529.45	18809.9	19905.9	6920.6	18016.6	8788.8	6941.7	529.45	13516.3	13119.5	8873.6	12812.9	9177.56	8876.25	529.4	13766.8	13742	9895.43	13428.8	10130.8	9973.25
529.4	18916.9	19651.1	6913.86	17835.9	8711.66	6931.25	529.4	13151.5	12948.1	8870.69	12656.8	9159.9	8872.78	529.35	13687.5	13526.4	9894.36	13231.1	10114	9970
529.35	18535.1	19377	6907.06	17631.8	8637.97	6921.34	529.35	13151.7	12767.8	8868.01	12490.4	9143.74	8869.65	529.3	13592.1	13306.6	9893.32	13026.9	10099.4	9966.86
529.3	18346.7	19085.5	6900.46	17406.3	8567.95	6912.17	529.3	13113.3	12580.5	8865.32	12315.9	9128.71	8866.61	529.25	12834	13084.7	9892.3	12818.8	10086.6	9963.84
529.25	18787.7	18777.5	6893.97	17160.7	8501.22	6903.54	529.25	12871.8	12388.1	8862.66	12135.1	9114.67	8863.66	529.2	12902.3	12863.1	9891.48	12609.5	10075.5	9961.12
529.2	18204.6	18454.1	6887.23	16896.3	8437.23	6895.02	529.2	12972.4	12192.3	8860.15	11950	9101.62	8860.93	529.15	12549.8	12643.4	9890.66	12400.7	10065.5	9958.45
529.15	18341.1	18117.3	6880.81	16615.4	8376.36	6887.15	529.15	12798.5	11994.7	8857.57	11762.5	9089.25	8858.17	529.1	12226.7	12428.1	9889.92	12195.3	10056.6	9955.95
529.1	17529.4	17767.8	6874.31	16319	8318	6879.44	529.1	11522.4	11797.1	8855.1	11574.1	9077.63	8855.56	529.05	12262.8	12218.7	9889.28	11995	10048.6	9953.62
529.05	17209.4	17408.8	6868.27	16010.3	8262.64	6872.42	529.05	11674.2	11602	8853.43	11387.7	9067.4	8853.78	529	11760	12016.6	9888.62	11801.3	10041.3	9951.33
529	17108	17041.2	6862.41	15690.5	8209.8	6865.75	529	11350.8	11410	8851.66	11203.8	9057.6	8851.93	528.95	11733.3	11823.4	9888.11	11615.8	10034.6	9949.25
528.95	17097.4	16666.6	6856.6	15361.3	8159.22	6859.28	528.95	11094.1	11222.5	8850.09	11024	9048.47	8850.3	528.9	11402.7	11639.7	9887.6	11439.3	10028.4	9947.23
528.9	16803	16286.7	6850.79	15024.7	8110.72	6852.94	528.9	11003.8	11040.8	8848.69	10849.4	9039.92	8848.84	528.85	11057.6	11467	9887.18	11273.3	10022.7	9945.36
528.85	16979.5	15903	6845.15	14682.1	8064.3	6846.86	528.85	10883.4	10865.6	8847.33	10681	9031.82	8847.45	528.8	10932.7	11305.5	9886.86	11118.2	10017.4	9943.64
528.8	16581.9	15517.7	6839.4	14336.1	8019.66	6840.77	528.8	10650	10698	8846.06	10519.8	9024.15	8846.15	528.75	11169.2	11155.7	9886.57	10974.4	10012.5	9942
528.75	16046.4	15132.4	6833.88	13988.2	7977	6834.96	528.75	10123.3	10538.8	8844.93	10366.7	9016.96	8845	528.7	11115.3	11017.5	9886.22	10841.9	10007.8	9940.34
528.7	16015.9	14748.7	6828.65	13640.2	7936.28	6829.51	528.7	10064.7	10388.5	8844.12	10222.2	9010.41	8844.18	528.65	10555.1	10890.9	9885.88	10720.6	10003.3	9938.74
528.65	15970.2	14367.9	6823.44	13293.5	7897.13	6824.12	528.65	9999.57	10247.3	8843.36	10086.5	9004.17	8843.4	528.6	10375	10776.1	9885.69	10611	9999.2	9937.34
528.6	14887.7	13991	6818.26	12949.2	7859.44	6818.79	528.6	9939.78	10115.3	8842.64	9959.64	8998.24	8842.66	528.55	10561.9	10672.4	9885.56	10512.2	9995.35	9936.03
528.55	15015.7	13620.7	6813.68	12610.2	7823.78	6814.1	528.55	10043.2	9992.73	8841.95	9842.07	8992.59	8841.97	528.5	10608.1	10579.4	9885.37	10423.8	9991.64	9934.7
528.5	14829.3	13257.2	6809.03	12276.5	7789.37	6809.36	528.5	9832.85	9879.42	8841.19	9733.49	8987.11	8841.21	528.45	10219	10496.3	9885.17	10345.2	9988.09	9933.41
528.45	13649.5	12901.8	6804.48	11949.8	7756.31	6804.74	528.45	9804.6	9775.38	8840.57	9633.96	8981.98	8840.58	528.4	10419.7	10422.8	9885.08	10275.9	9984.79	9932.25
528.4	13423.9	12556.1	6800.6	11631.4	7725.09	6800.8	528.4	10005.6	9680.23	8839.97	9543.13	8977.07	8839.98	528.35	10395.5	10358	9884.93	10215.2	9981.59	9931.07
528.35	13199.1	12220	6796.84	11321.6	7695.09	6797	528.35	9616.35	9593.42	8839.24	9460.44	8972.21	8839.24	528.3	9891.86	10301.2	9884.79	10162.3	9978.54	9929.94
528.3	13052.8	11895.1	6793.21	11021.9	7666.31	6793.33	528.3	9306.8	9515.13	8838.75	9386.09	8967.79	8838.76	528.25	9913.77	10251.8	9884.79	10116.7	9975.75	9928.97
528.25	12628.1	11581.7	6789.66	10732.7	7638.61	6789.76	528.25	8932.71	9444.75	8838.46	9319.48	8963.73	8838.46	528.2	10006.5	10209	9884.78	10077.5	9973.08	9928.03
528.2	12177.8	11280.4	6786.35	10454.6	7612.1	6786.42	528.2	9214.25	9381.85	8838.4	9260.18	8960.07	8838.4	528.15	9895.86	10172	9884.75	10044	9970.49	9927.09
528.15	11552.1	10991.7	6783.3	10188.1	7586.76	6783.35	528.15	9330.71	9325.52	8838.16	9207.3	8956.38	8838.16	528.1	10056.2	10140.4	9884.75	10015.6	9968.05	9926.21
528.1	11351.9	10715.6	6780.59	9933.56	7562.61	6780.63	528.1	9066.35	9275.27	8837.85	9160.37	8952.75	8837.85	528.05	10398	10113.2	9884.7	9991.64	9965.66	9925.31
528.05	10781.6	10452.9	6778	9691.45	7539.41	6778.03	528.05	9178.12	9230.96	8837.71	9119.24	8949.43	8837.71	528	10066.4	10090	9884.56	9971.48	9963.27	9924.34
528	10646.2	10203.5	6775.73	9461.87	7517.32	6775.75	528	9200.16	9191.78	8837.5	9083.1	8946.17	8837.5	527.95	10098.1	10070.3	9884.51	9954.76	9961.07	9923.49
527.95	10437.6	9967.18	6773.53	9244.65	7496.05	6773.55	527.95	9211.62	9157.28	8837.27	9051.53	8943.02	8837.27	527.9	9946.83	10053.6	9884.45	9940.9	9958.94	9922.66
527.9	9649.69	9743.93	6771.46	9039.78	7475.6	6771.47	527.9	9004.83	9127	8837.03	9024.06	8939.98	8837.03	527.85	10146.4	10039.5	9884.43	9929.55	9956.94	9921.89
527.85	9824.93	9533.71	6769.82	8847.28	7456.24	6769.84	527.85	9587.46	9100.59	8836.93	9000.35	8937.17	8836.93	527.8	10034	10027.5	9884.36	9920.23	9954.95	9921.08
527.8	9680.42	9336.24	6768.09	8666.88	7437.45	6768.1	527.8	9193.76	9077.2	8836.46	8979.56	8934.1	8836.46	527.75	10030.7	10017.4	9884.32	9912.67	9953.08	9920.33
527.75	8830.49	9151.18	6766.44	8498.26	7419.35	6766.45	527.75	9112.65	9057.01	8836.24	8961.87	8931.37	8836.24	527.7	10347.2	10008.9	9884.28	9906.56	9951.27	9919.6
527.7	8636.05	8978.59	6765.27	8341.53	7402.32	6765.27	527.7	9011.3	9039.46	8836.06	8946.73	8928.79	8836.06	527.65	10040.8	10001.5	9884.15	9901.57	9949.44	9918.8
527.65	8919.57	8817.71	6764.21	8195.96	7385.96	6764.21	527.65	9324.84	9024.25	8835.95	8933.84	8926.37	8835.95	527.6	9911.36	9995.3	9884.11	9897.65	9947.77	9918.1
527.6	8567.69	8667.69	6762.99	8060.73	7369.94	6762.99	527.6	8823.12	9010.8	8835.65	8922.62	8923.83	8835.65	527.55	9829.13	9990.01	9884.1	9894.57	9946.18	9917.46
527.55	8565.96	8528.78	6761.96	7936.09	7354.66	6761.97	527.55	9214.15	8999.39	8835.65	8913.35	8921.68	8835.65	527.5	10078.6	9985.47	9884.11	9892.16	9944.68	9916.86
527.5	8294.45	8400.13	6760.94	7821.21	7339.85	6760.94	527.5	8973.22	8989.19	8835.42	8905.24	8919.37	8835.42	527.45	10170.5	9981.46	9884.06	9890.21	9943.16	9916.21
527.45	8178.34	8281.38	6760.07	7715.78	7325.67	6760.07	527.45	9045.97	8980.41	8835.33	8898.45	8917.29	8835.33	527.4	9808.52	9977.91	9883.98	9888.66	9941.67	9915.54
527.4	7996.01	8171.93	6759.27	7619.2	7312	6759.27	527.4	9393.96	8972.66	8835.2	8892.63	8915.23	8835.2	527.35	9929.77	9974.86	9884	9887.54	9940.33	9914.99
527.35	7831.66	8071.19	6758.57	7530.92	7298.84	6758.57	527.35	8935.73	8965.6	8834.85	8887.44	8913.01	8834.85	527.3	9734.79	9972.1	9883.99	9886.65	9939	9914.43
527.3	7797.86	7978.87	6757.96	7450.63	7286.19	6757.96	527.3	8735.48	8959.62	8834.78	8883.26	8911.15	8834.78	527.25	9700.23	9969.66	9884.03	9886.02	9937.77	9913.93
527.25	8212.31	7894.24	6757.37	7377.66	7273.95	6757.37	527.25	8562.3	8954.43	8834.85	8879.8	8909.47	8834.85	527.2	9782.91	9967.45	9884.08	9885.56	9936.6	9913.46
527.2	7919.42	7816.55	6756.54	7311.24	7261.86	6756.54	527.2	9225.86	8949.9	8835.02	8876.96	8907.96	8835.02	527.15	9990.65	9965.4	9884.11	9885.2	9935.44	9912.98
527.15	7820.61	7745.7	6755.88	7251.3	7250.28	6755.88	527.15	9068.6	8945.43	8834.77	8874.11	8906.09	8834.77	527.1	10318.6	9963.43	9884.08	9884.89	9934.26	9912.45
527.1	7493.27	7681.01	6755.28	7197.2	7239.09	6755.28	527.1	9065.72	8941.46	8834.63	8871.71	8904.37	8834.63	527.05	10112.4	9961.5	9883.96	9884.55	9933.03	9911.84
527.05	7778	7622.31	6754.86	7148.74	7228.43	6754.86	527.05	9174.63	8937.83	8834.48	8869.61	8902.7	8834.48	527	10024.7	9959.73	9883.9	9884.33	9931.9	9911.31
527	7588.07	7568.71	6754.28	7105.06	7217.93	6754.28	527	9053.73	8934.42	8834.27	8867.67	8901.02	8834.27	526.95	9949.33	9958.08	9883.86	9884.17	9930.82	9910.81
526.95	7478.58	7520.05	6753.81	7066.03	7207.83	6753.81	526.95	8837.44	8931.34	8834.13	8866.01	8899.46	8834.13	526.9	9739.4	9956.52	9883.84	9884.06	9929.8	9910.34
526.9	7589.6	7475.89	6753.4	7031.2	7198.09	6753.4	526.9	8925.86	8928.6	8834.13	8864.65	8898.07	8834.13	526.85	9761	9955.08	9883.88	9884.04	9928.86	9909.94
526.85	7405.92	7435.66	6752.92	7000.03	7188.55	6752.92	526.85	8948.22	8925.98	8834.07	8863.37	8896.68	8834.07	526.8	9818.13	9953.7	9883.92	9884.03	9927.95	9909.55
526.8	7436.86	7399.27	6752.55	6972.43	7179.4	6752.55	526.8	9012.65	8923.51	8834	8862.2	8895.31	8834	526.75	9771.61	9952.35	9883.93	9884.01	9927.06	9909.15
526.75	7374.06	7366.21	6752.16	6947.89	7170.49	6752.16	526.75	8777.79	8921.13	8833.89	8861.08	8893.94	8833.89	526.7	9701.28	9951.07	9883.96	9884.02	9926.2	9908.77
526.7	7289.66	7336.22	6751.81	6926.17	7161.86	6751.81	526.7	8909.83	8919.02	8833.92	8860.18	8892.76	8833.92	526.65	9923.17	9949.84	9884.01	9884.05	9925.4	9908.42
526.65	7360.72	7309.01	6751.51	6907	7153.52	6751.51	526.65	8888.89	8916.93	8833.87	8859.28	8891.53	8833.87	526.6	9914.47	9948.6	9884	9884.03	9924.55	9908.02
526.6	7454.81	7284.21	6751.16	6890.01	7145.36	6751.16	526.6	8931.08	8914.94	8833.84	8858.44	8890.34	8833.84	526.55	10041.4	9947.39	9884	9884.01	9923.73	9907.64
526.55	7203.8	7261.6	6750.76	6874.98	7137.38	6750.76	526.55	8908.35	8913.02	8833.78	8857.63	8889.17	8833.78	526.5	10031.1	9946.19	9883.95	9883.97	9922.91	9907.22
526.5	7323.39	7241.13	6750.51	6861.88	7129.76	6750.51	526.5	9234.72	8911.19	8833.73	8856.88	8888.04	8833.73	526.45	9608.19	9945.02	9883.91	9883.92	9922.1	9906.82
526.45	7032.05	7222.38	6750.18	6850.29	7122.27	6750.18	526.45	9106.12	8909.22	8833.48	8855.96	8886.74	8833.48	526.4	9641.66	9944	9883.99	9883.99	9921.44	9906.54
526.4	6942.89	7205.39	6750.02	6840.27	7115.14	6750.02	526.4	8565.09	8907.4	8833.31	8855.16	8885.55	8833.31	526.35	9872.6	9943	9884.05	9884.06	9920.79	9906.26
526.35	7148.59	7189.86	6749.91	6831.52	7108.25	6749.91	526.35	8752.09	8905.97	8833.48	8854.72	8884.73	8833.48	526.3	10213.4	9941.97	9884.06	9884.06	9920.09	9905.93
526.3	6849.85	7175.51	6749.69	6823.76	7101.44	6749.69	526.3	9281.25	8904.49	8833.53	8854.2	8883.82	8833.53	526.25	9959.48	9940.87	9883.97	9883.97	9919.32	9905.51
526.25	7051.81	7162.46	6749.63	6817.12	7094.97	6749.63	526.25	9195.28	8902.72	8833.25	8853.37	8882.6	8833.25	526.2	9518.11	9939.86	9883.94	9883.95	9918.64	9905.17
526.2	7198.56	7150.31	6749.46	6811.21	7088.56	6749.46	526.2	8789.46	8901.06	8833.02	8852.62	8881.46	8833.02	526.15	9779.71	9939	9884.05	9884.05	9918.1	9904.95
526.15	7045.38	7138.97	6749.2	6805.95	7082.23	6749.2	526.15	8808.03	8899.69	8833.05	8852.14	8880.6	8833.05	526.1	9663.67	9938.1	9884.08	9884.08	9917.5	9904.67
526.1	7100.82	7128.51	6749.03	6801.41	7076.14	6749.03	526.1	8776.8	8898.36	8833.06	8851.67	8879.75	8833.06	526.05	10089.1	9937.25	9884.14	9884.14	9916.96	9904.43
526.05	6984.74	7118.73	6748.84	6797.39	7070.18	6748.84	526.05	9047.98	8897.09	8833.1	8851.24	8878.95	8833.1	526	9810.67	9936.31	9884.08	9884.08	9916.31	9904.08
526	7122.33	7109.65	6748.7	6793.93	7064.43	6748.7	526	9235.49	8895.69	8832.97	8850.66	8878	8832.97	525.95	9884.1	9935.47	9884.1	9884.1	9915.76	9903.81
525.95	7182.43	7101.06	6748.49	6790.8	7058.75	6748.49	525.95	8991.42	8894.22	8832.71	8849.98	8876.95	8832.71

## Sheet: Figure 2m
g value	Intensity	g value	Intensity	g value	Intensity
	a.u.		a.u.		a.u.
	InOOH-O2		InOOH-OV		InOOH
1.70036	-0.00357	1.70078	-0.02331	1.70067	-0.00867
1.70156	-0.00431	1.70243	-0.02142	1.70232	-0.00732
1.70277	-0.00433	1.70409	-0.02288	1.70397	-0.00962
1.70398	-0.00413	1.70574	-0.02532	1.70563	-0.01473
1.70519	-0.00556	1.7074	-0.02562	1.70729	-0.00913
1.70641	-0.00642	1.70906	-0.02508	1.70895	-0.01694
1.70762	-0.00755	1.71073	-0.01924	1.71061	-0.023
1.70884	-0.01027	1.7124	-0.01911	1.71228	-0.02199
1.71006	-0.01122	1.71407	-0.02672	1.71396	-0.01577
1.71129	-0.00703	1.71575	-0.02683	1.71563	-0.01993
1.71251	-0.0021	1.71743	-0.03083	1.71731	-0.02301
1.71374	-0.00294	1.71911	-0.03062	1.71899	-0.021
1.71497	-0.0057	1.72079	-0.03443	1.72068	-0.02183
1.7162	-0.00639	1.72248	-0.03746	1.72237	-0.02141
1.71744	-0.00704	1.72417	-0.03548	1.72406	-0.01757
1.71867	-0.00808	1.72587	-0.03104	1.72575	-0.02398
1.71991	-0.00781	1.72757	-0.02265	1.72745	-0.02674
1.72115	-0.00409	1.72927	-0.02483	1.72915	-0.02901
1.7224	-0.00248	1.73098	-0.02803	1.73086	-0.02515
1.72364	-0.00482	1.73268	-0.02316	1.73257	-0.01798
1.72489	-0.00712	1.7344	-0.02476	1.73428	-0.01865
1.72614	-0.0095	1.73611	-0.02591	1.73599	-0.01179
1.7274	-0.00962	1.73783	-0.02886	1.73771	-0.01117
1.72865	-0.00825	1.73955	-0.02782	1.73944	-0.0133
1.72991	-0.00785	1.74128	-0.02612	1.74116	-0.01786
1.73117	-0.00677	1.74301	-0.0273	1.74289	-0.01614
1.73244	-0.00535	1.74474	-0.02316	1.74462	-0.02829
1.7337	-0.00758	1.74648	-0.02781	1.74636	-0.02982
1.73497	-0.00797	1.74822	-0.02607	1.7481	-0.02511
1.73624	-0.00447	1.74996	-0.02525	1.74984	-0.02317
1.73751	-0.00461	1.75171	-0.02476	1.75159	-0.02451
1.73879	-0.00615	1.75346	-0.02675	1.75334	-0.02414
1.74006	-0.00545	1.75521	-0.03291	1.75509	-0.02451
1.74134	-0.0058	1.75697	-0.03632	1.75685	-0.02851
1.74263	-0.00729	1.75873	-0.03765	1.75861	-0.02541
1.74391	-0.00691	1.76049	-0.03738	1.76037	-0.0261
1.7452	-0.00603	1.76226	-0.03213	1.76214	-0.0213
1.74649	-0.0051	1.76403	-0.03178	1.76391	-0.02637
1.74778	-0.00389	1.7658	-0.03154	1.76568	-0.02767
1.74908	-0.00365	1.76758	-0.03394	1.76746	-0.02714
1.75037	-0.00573	1.76936	-0.03604	1.76924	-0.02425
1.75167	-0.00953	1.77115	-0.03735	1.77103	-0.02158
1.75297	-0.01159	1.77294	-0.03765	1.77282	-0.02575
1.75428	-0.01065	1.77473	-0.03563	1.77461	-0.0235
1.75559	-0.00845	1.77653	-0.0374	1.77641	-0.02706
1.7569	-0.00959	1.77833	-0.0385	1.77821	-0.02431
1.75821	-0.01479	1.78013	-0.04369	1.78001	-0.02022
1.75952	-0.01658	1.78194	-0.04196	1.78182	-0.0204
1.76084	-0.0148	1.78375	-0.04608	1.78363	-0.0275
1.76216	-0.01578	1.78556	-0.04699	1.78544	-0.03039
1.76348	-0.01461	1.78738	-0.04845	1.78726	-0.02723
1.76481	-0.01105	1.7892	-0.04414	1.78908	-0.03333
1.76614	-0.01185	1.79103	-0.04026	1.79091	-0.02997
1.76747	-0.01327	1.79286	-0.03831	1.79274	-0.03542
1.7688	-0.01253	1.79469	-0.0445	1.79457	-0.03295
1.77013	-0.01019	1.79653	-0.04585	1.79641	-0.03824
1.77147	-0.00928	1.79837	-0.04697	1.79825	-0.02832
1.77281	-0.01076	1.80021	-0.04483	1.80009	-0.02617
1.77416	-0.00924	1.80206	-0.04319	1.80194	-0.03208
1.7755	-0.00762	1.80391	-0.03923	1.80379	-0.03074
1.77685	-0.00909	1.80577	-0.03579	1.80565	-0.03407
1.7782	-0.01037	1.80763	-0.03322	1.80751	-0.0374
1.77956	-0.01153	1.80949	-0.03217	1.80937	-0.03072
1.78091	-0.01277	1.81136	-0.03365	1.81124	-0.03567
1.78227	-0.01133	1.81323	-0.03716	1.81311	-0.03365
1.78363	-0.00904	1.81511	-0.03901	1.81498	-0.03179
1.785	-0.00805	1.81699	-0.04225	1.81686	-0.03631
1.78636	-0.00892	1.81887	-0.04633	1.81875	-0.03238
1.78773	-0.01102	1.82076	-0.0447	1.82063	-0.03653
1.78911	-0.00965	1.82265	-0.04712	1.82252	-0.04763
1.79048	-0.00867	1.82454	-0.04596	1.82442	-0.04063
1.79186	-0.01131	1.82644	-0.0448	1.82632	-0.04205
1.79324	-0.0127	1.82834	-0.04352	1.82822	-0.03656
1.79462	-0.00985	1.83025	-0.04416	1.83013	-0.0315
1.79601	-0.00655	1.83216	-0.04289	1.83204	-0.03557
1.7974	-0.00591	1.83407	-0.04245	1.83395	-0.04308
1.79879	-0.00654	1.83599	-0.04473	1.83587	-0.04248
1.80019	-0.00946	1.83792	-0.0475	1.83779	-0.04547
1.80158	-0.01389	1.83984	-0.05085	1.83972	-0.04649
1.80298	-0.01541	1.84177	-0.05657	1.84165	-0.05106
1.80439	-0.01279	1.84371	-0.0593	1.84358	-0.04734
1.80579	-0.00892	1.84565	-0.06033	1.84552	-0.05436
1.8072	-0.00778	1.84759	-0.06034	1.84746	-0.058
1.80861	-0.00864	1.84954	-0.06293	1.84941	-0.05312
1.81003	-0.00664	1.85149	-0.06519	1.85136	-0.05497
1.81144	-0.00856	1.85344	-0.06436	1.85332	-0.05505
1.81286	-0.01564	1.8554	-0.06672	1.85527	-0.05528
1.81429	-0.01839	1.85736	-0.06585	1.85724	-0.05446
1.81571	-0.01673	1.85933	-0.06726	1.85921	-0.05624
1.81714	-0.01473	1.8613	-0.06845	1.86118	-0.04864
1.81857	-0.01346	1.86328	-0.07359	1.86315	-0.05492
1.82001	-0.01014	1.86526	-0.07702	1.86513	-0.05219
1.82144	-0.00655	1.86724	-0.07857	1.86712	-0.05686
1.82288	-0.00719	1.86923	-0.08385	1.86911	-0.06003
1.82433	-0.0117	1.87122	-0.08693	1.8711	-0.05999
1.82577	-0.01713	1.87322	-0.08556	1.8731	-0.06413
1.82722	-0.01818	1.87522	-0.08721	1.8751	-0.0649
1.82867	-0.01487	1.87723	-0.08373	1.8771	-0.06866
1.83013	-0.01308	1.87924	-0.08397	1.87911	-0.06809
1.83159	-0.01486	1.88125	-0.08861	1.88113	-0.07609
1.83305	-0.01941	1.88327	-0.09471	1.88314	-0.07327
1.83451	-0.02099	1.88529	-0.09547	1.88517	-0.07035
1.83598	-0.01701	1.88732	-0.09867	1.88719	-0.08054
1.83745	-0.01346	1.88935	-0.10661	1.88923	-0.0861
1.83892	-0.01374	1.89139	-0.11065	1.89126	-0.0875
1.8404	-0.01775	1.89343	-0.11382	1.8933	-0.08904
1.84188	-0.02087	1.89547	-0.11994	1.89535	-0.08909
1.84336	-0.02017	1.89752	-0.12455	1.89739	-0.08398
1.84484	-0.01918	1.89958	-0.12867	1.89945	-0.09498
1.84633	-0.01823	1.90163	-0.13509	1.90151	-0.09351
1.84782	-0.01801	1.9037	-0.13424	1.90357	-0.10302
1.84932	-0.02116	1.90576	-0.13643	1.90564	-0.10443
1.85081	-0.02693	1.90784	-0.14094	1.90771	-0.11796
1.85231	-0.0318	1.90991	-0.15047	1.90978	-0.12151
1.85382	-0.03121	1.91199	-0.15921	1.91186	-0.12134
1.85532	-0.02762	1.91408	-0.16622	1.91395	-0.12406
1.85683	-0.02707	1.91617	-0.17466	1.91604	-0.13093
1.85835	-0.02691	1.91826	-0.18287	1.91813	-0.13612
1.85986	-0.02474	1.92036	-0.19089	1.92023	-0.14464
1.86138	-0.02465	1.92246	-0.19707	1.92233	-0.14739
1.8629	-0.0256	1.92457	-0.19953	1.92444	-0.1575
1.86443	-0.0247	1.92668	-0.21011	1.92655	-0.17221
1.86596	-0.02407	1.9288	-0.2176	1.92867	-0.17695
1.86749	-0.02433	1.93092	-0.23334	1.93079	-0.18525
1.86902	-0.02283	1.93305	-0.24671	1.93292	-0.2023
1.87056	-0.02274	1.93518	-0.25875	1.93505	-0.21096
1.8721	-0.02611	1.93732	-0.27712	1.93719	-0.22095
1.87365	-0.02621	1.93946	-0.29462	1.93933	-0.22632
1.8752	-0.02367	1.9416	-0.31351	1.94147	-0.24024
1.87675	-0.02602	1.94375	-0.33147	1.94362	-0.2536
1.8783	-0.03374	1.94591	-0.35123	1.94578	-0.26514
1.87986	-0.03713	1.94807	-0.37518	1.94794	-0.29288
1.88142	-0.0346	1.95023	-0.3998	1.9501	-0.31206
1.88299	-0.03263	1.9524	-0.42518	1.95227	-0.33043
1.88455	-0.03028	1.95458	-0.44769	1.95444	-0.35296
1.88612	-0.02761	1.95675	-0.47669	1.95662	-0.36773
1.8877	-0.02705	1.95894	-0.5091	1.95881	-0.39303
1.88928	-0.0298	1.96113	-0.54002	1.96099	-0.41322
1.89086	-0.03408	1.96332	-0.57339	1.96319	-0.43063
1.89244	-0.03547	1.96552	-0.60802	1.96539	-0.46358
1.89403	-0.03431	1.96772	-0.64794	1.96759	-0.48748
1.89562	-0.03747	1.96993	-0.68465	1.9698	-0.51567
1.89721	-0.04336	1.97214	-0.72125	1.97201	-0.53336
1.89881	-0.04525	1.97436	-0.75344	1.97423	-0.55442
1.90041	-0.04541	1.97659	-0.78192	1.97645	-0.56264
1.90202	-0.04344	1.97881	-0.80565	1.97868	-0.57158
1.90363	-0.04232	1.98105	-0.82067	1.98091	-0.57105
1.90524	-0.04688	1.98329	-0.82219	1.98315	-0.55637
1.90685	-0.04993	1.98553	-0.80568	1.9854	-0.52726
1.90847	-0.04913	1.98778	-0.76728	1.98764	-0.48328
1.91009	-0.04979	1.99003	-0.70617	1.9899	-0.42304
1.91172	-0.05004	1.99229	-0.61386	1.99216	-0.3482
1.91335	-0.04832	1.99456	-0.49246	1.99442	-0.24359
1.91498	-0.05098	1.99682	-0.33958	1.99669	-0.13208
1.91662	-0.05713	1.9991	-0.16231	1.99896	0.01011
1.91826	-0.06247	2.00138	0.02953	2.00124	0.14142
1.9199	-0.0661	2.00366	0.21999	2.00353	0.26614
1.92155	-0.06668	2.00595	0.40271	2.00582	0.37708
1.9232	-0.06907	2.00825	0.56145	2.00811	0.4599
1.92485	-0.07425	2.01055	0.68459	2.01041	0.52213
1.92651	-0.07779	2.01285	0.7737	2.01272	0.56419
1.92817	-0.08031	2.01517	0.8279	2.01503	0.58574
1.92983	-0.08209	2.01748	0.85373	2.01734	0.59344
1.9315	-0.08239	2.0198	0.8619	2.01967	0.59387
1.93317	-0.08328	2.02213	0.85503	2.02199	0.58198
1.93485	-0.08865	2.02446	0.83145	2.02433	0.55137
1.93653	-0.09746	2.0268	0.80532	2.02666	0.52773
1.93821	-0.10625	2.02914	0.77032	2.02901	0.49289
1.9399	-0.11411	2.03149	0.72923	2.03135	0.46969
1.94159	-0.11878	2.03385	0.68083	2.03371	0.43997
1.94328	-0.12476	2.03621	0.63554	2.03607	0.4124
1.94498	-0.13377	2.03857	0.58768	2.03843	0.37912
1.94668	-0.13776	2.04094	0.54269	2.0408	0.35504
1.94839	-0.13978	2.04332	0.50588	2.04318	0.33002
1.9501	-0.14614	2.0457	0.46818	2.04556	0.30305
1.95181	-0.1566	2.04809	0.43571	2.04795	0.27394
1.95353	-0.16966	2.05048	0.41043	2.05034	0.26022
1.95525	-0.17986	2.05288	0.38161	2.05274	0.24431
1.95697	-0.18808	2.05528	0.35827	2.05514	0.22181
1.9587	-0.19776	2.05769	0.33352	2.05755	0.20144
1.96043	-0.20856	2.0601	0.30841	2.05996	0.1864
1.96217	-0.22292	2.06253	0.28246	2.06239	0.16773
1.96391	-0.24036	2.06495	0.26284	2.06481	0.15463
1.96565	-0.25617	2.06738	0.24394	2.06724	0.13779
1.9674	-0.2677	2.06982	0.22611	2.06968	0.13434
1.96915	-0.27974	2.07227	0.21335	2.07213	0.1228
1.9709	-0.29634	2.07471	0.19855	2.07457	0.11866
1.97266	-0.31656	2.07717	0.18124	2.07703	0.10995
1.97443	-0.33826	2.07963	0.17069	2.07949	0.09923
1.97619	-0.35741	2.0821	0.15872	2.08196	0.08488
1.97796	-0.37138	2.08457	0.14459	2.08443	0.08229
1.97974	-0.37983	2.08705	0.13133	2.08691	0.07555
1.98152	-0.38647	2.08953	0.12638	2.08939	0.0729
1.9833	-0.39211	2.09202	0.11569	2.09188	0.0674
1.98509	-0.39288	2.09452	0.10948	2.09438	0.06156
1.98688	-0.38532	2.09702	0.10486	2.09688	0.05797
1.98867	-0.36387	2.09953	0.09882	2.09939	0.06036
1.99047	-0.32706	2.10205	0.08936	2.1019	0.05277
1.99228	-0.2768	2.10457	0.085	2.10442	0.04567
1.99408	-0.21698	2.10709	0.08175	2.10695	0.04181
1.99589	-0.14669	2.10963	0.07639	2.10948	0.03717
1.99771	-0.06298	2.11216	0.07072	2.11202	0.03852
1.99953	0.0285	2.11471	0.07002	2.11457	0.02608
2.00135	0.12321	2.11726	0.06293	2.11712	0.02242
2.00318	0.21268	2.11982	0.06358	2.11967	0.02895
2.00501	0.28537	2.12238	0.06343	2.12224	0.02772
2.00685	0.34109	2.12495	0.05919	2.12481	0.02376
2.00869	0.38384	2.12753	0.05383	2.12738	0.02412
2.01054	0.41156	2.13011	0.0518	2.12996	0.01852
2.01238	0.42358	2.1327	0.05399	2.13255	0.01798
2.01424	0.42514	2.13529	0.05244	2.13515	0.01198
2.0161	0.42147	2.13789	0.05027	2.13775	0.00861
2.01796	0.4124	2.1405	0.04733	2.14035	0.00741
2.01982	0.39668	2.14311	0.04433	2.14297	0.0088
2.02169	0.37813	2.14573	0.04493	2.14559	0.01076
2.02357	0.35886	2.14836	0.04093	2.14821	0.01444
2.02545	0.33603	2.15099	0.0371	2.15085	0.00779
2.02733	0.31174	2.15363	0.03631	2.15348	0.00408
2.02922	0.29008	2.15628	0.0419	2.15613	-0.00388
2.03111	0.27229	2.15893	0.04269	2.15878	-0.00179
2.03301	0.2575	2.16159	0.03751	2.16144	0.000495973
2.03491	0.24077	2.16425	0.03617	2.16411	0.00293
2.03682	0.22064	2.16692	0.03228	2.16678	0.00214
2.03872	0.20018	2.1696	0.03138	2.16946	0.00636
2.04064	0.18276	2.17229	0.0289	2.17214	0.01425
2.04256	0.17108	2.17498	0.02585	2.17483	0.00344
2.04448	0.16314	2.17768	0.02548	2.17753	0.00381
2.04641	0.15538	2.18038	0.02713	2.18024	0.00288
2.04834	0.14526	2.1831	0.02888	2.18295	0.0029
2.05028	0.13385	2.18581	0.02352	2.18567	0.00535
2.05222	0.12546	2.18854	0.02154	2.18839	0.00753
2.05417	0.11819	2.19127	0.025	2.19112	0.00358
2.05612	0.10806	2.19401	0.02414	2.19386	-0.000981801
2.05807	0.0977	2.19676	0.02646	2.19661	-0.0035
2.06003	0.09103	2.19951	0.02832	2.19936	-0.00192
2.062	0.08659	2.20227	0.02988	2.20212	-0.00299
2.06397	0.08364	2.20504	0.0319	2.20489	-0.00674
2.06594	0.08088	2.20781	0.0321	2.20766	-0.00141
2.06792	0.07368	2.21059	0.02975	2.21044	0.00287
2.0699	0.06334	2.21338	0.02673	2.21323	3.61469e-05
2.07189	0.05714	2.21617	0.02651	2.21602	-0.000533979
2.07388	0.05512	2.21897	0.02162	2.21882	-0.00755
2.07588	0.05207	2.22178	0.01996	2.22163	-0.00657
2.07788	0.04851	2.2246	0.02084	2.22445	-0.00186
2.07989	0.04465	2.22742	0.0246	2.22727	-0.00181
2.0819	0.04258	2.23025	0.02723	2.2301	0.00271
2.08392	0.04342	2.23309	0.02751	2.23294	-0.000483876
2.08594	0.04161	2.23593	0.02879	2.23578	-0.00687
2.08797	0.0382	2.23879	0.02925	2.23864	-0.00662
2.09	0.03563	2.24165	0.02712	2.24149	-0.00864
2.09203	0.0344	2.24451	0.0277	2.24436	-0.00503
2.09407	0.03279	2.24739	0.01985	2.24723	-0.00293
2.09612	0.02746	2.25027	0.02082	2.25012	-0.00175
2.09817	0.02612	2.25316	0.02015	2.253	-0.00497
2.10023	0.02965	2.25605	0.01822	2.2559	-0.000417994
2.10229	0.03184	2.25896	0.01571	2.2588	-0.00127
2.10435	0.02989	2.26187	0.01432	2.26171	-0.0017
2.10642	0.02344	2.26479	0.01485	2.26463	0.00171
2.1085	0.01994	2.26771	0.01379	2.26756	0.00371
2.11058	0.01895	2.27065	0.01423	2.27049	-0.000771732
2.11267	0.01719	2.27359	0.02025	2.27343	-0.00139
2.11476	0.01532	2.27654	0.0189	2.27638	-0.000156807
2.11685	0.01386	2.27949	0.02248	2.27934	0.00558
2.11896	0.01415	2.28246	0.02379	2.2823	-0.00338
2.12106	0.01299	2.28543	0.0232	2.28527	0.00819
2.12317	0.01107	2.28841	0.02656	2.28825	0.0075
2.12529	0.01308	2.2914	0.02577	2.29124	0.01505
2.12741	0.01501	2.29439	0.02738	2.29424	0.00839
2.12954	0.01161	2.29739	0.02856	2.29724	0.01517
2.13167	0.00586	2.3004	0.02843	2.30025	0.00508
2.13381	0.00524
2.13595	0.01141
2.1381	0.01578
2.14026	0.01352
2.14242	0.01048
2.14458	0.0102
2.14675	0.00877
2.14893	0.00857
2.15111	0.01284
2.15329	0.01444
2.15548	0.0126
2.15768	0.01103
2.15988	0.00923
2.16209	0.00991
2.16431	0.00941
2.16652	0.0036
2.16875	0.000870866
2.17098	0.00448
2.17322	0.00667
2.17546	0.00672
2.17771	0.00601
2.17996	0.00389
2.18222	0.00294
2.18448	0.00419
2.18675	0.00642
2.18903	0.0058
2.19131	0.00392
2.1936	0.00617
2.19589	0.00657
2.19819	0.00409
2.2005	0.00342
2.20281	0.00259
2.20513	0.00463
2.20745	0.00892
2.20978	0.01056
2.21211	0.01054
2.21445	0.01066
2.2168	0.00919
2.21915	0.00666
2.22151	0.00645
2.22388	0.00879
2.22625	0.01259
2.22863	0.01337
2.23101	0.01091
2.2334	0.01025
2.2358	0.00789
2.2382	0.00643
2.24061	0.00976
2.24303	0.01134
2.24545	0.01209
2.24788	0.01132
2.25031	0.00787
2.25275	0.00623
2.2552	0.00797
2.25766	0.012
2.26012	0.0118
2.26258	0.00707
2.26506	0.00635
2.26754	0.01109
2.27002	0.01546
2.27252	0.0154
2.27502	0.01178
2.27752	0.01077
2.28004	0.01027
2.28256	0.008
2.28508	0.00722
2.28762	0.0042
2.29016	0.0028
2.29271	0.00628
2.29526	0.00966
2.29782	0.00963
2.30039	0.00655
