# Supplementary material for: The role of oxygen-vacancy in bifunctional indium oxyhydroxide catalysts for electrochemical coupling of biomass valorization with CO2 conversion
Source: Nat Commun. 2023 Apr 11;14:2040. doi: 10.1038/s41467-023-37679-3 (PMC10090200; doi:10.1038/s41467-023-37679-3)
Supplement: Supplementary file 4 — Source Data [file 41467_2023_37679_MOESM4_ESM.zip › Source data/Figure 3.xlsx]

## Sheet: Figure 3a
	InOOH-O2		InOOH		InOOH-Ov
E vs. RHE	Current density (mA cm-2)	E vs. RHE	Current density (mA cm-2)	E vs. RHE	Current density (mA cm-2)
-0.00312	-0.03253	-0.00312	-0.05968	-0.00312	-0.00726
-0.00812	-0.0364	-0.00812	-0.06252	-0.00812	-0.00804
-0.01312	-0.03944	-0.01312	-0.0655	-0.01312	-0.00883
-0.01812	-0.03614	-0.01812	-0.0705	-0.01812	-0.00972
-0.02312	-0.04139	-0.02312	-0.07093	-0.02312	-0.01053
-0.02812	-0.03942	-0.02812	-0.07491	-0.02812	-0.01144
-0.03312	-0.04079	-0.03312	-0.07679	-0.03312	-0.01237
-0.03812	-0.0432	-0.03812	-0.08145	-0.03812	-0.01326
-0.04312	-0.04635	-0.04312	-0.08639	-0.04312	-0.01425
-0.04812	-0.05016	-0.04812	-0.09134	-0.04812	-0.01522
-0.05312	-0.05308	-0.05312	-0.08998	-0.05312	-0.01625
-0.05812	-0.05419	-0.05812	-0.09351	-0.05812	-0.01721
-0.06312	-0.05774	-0.06312	-0.0976	-0.06312	-0.01826
-0.06812	-0.06464	-0.06812	-0.1013	-0.06812	-0.01936
-0.07312	-0.06665	-0.07312	-0.1077	-0.07312	-0.02048
-0.07812	-0.06835	-0.07812	-0.1085	-0.07812	-0.0215
-0.08312	-0.07696	-0.08312	-0.1133	-0.08312	-0.0226
-0.08812	-0.09108	-0.08812	-0.1174	-0.08812	-0.0243
-0.09312	-0.08099	-0.09312	-0.1226	-0.09312	-0.02524
-0.09812	-0.08065	-0.09812	-0.1289	-0.09812	-0.0262
-0.10312	-0.08281	-0.10312	-0.1298	-0.10312	-0.02727
-0.10812	-0.08677	-0.10812	-0.1349	-0.10812	-0.02822
-0.11312	-0.09682	-0.11312	-0.1404	-0.11312	-0.0294
-0.11812	-0.1109	-0.11812	-0.1468	-0.11812	-0.03052
-0.12312	-0.1013	-0.12312	-0.1518	-0.12312	-0.0315
-0.12812	-0.1003	-0.12812	-0.1607	-0.12812	-0.03259
-0.13312	-0.1092	-0.13312	-0.1701	-0.13312	-0.03364
-0.13812	-0.1084	-0.13812	-0.1692	-0.13812	-0.03485
-0.14312	-0.113	-0.14312	-0.1782	-0.14312	-0.03581
-0.14812	-0.1288	-0.14812	-0.1813	-0.14812	-0.03673
-0.15312	-0.1431	-0.15312	-0.1985	-0.15312	-0.03766
-0.15812	-0.1468	-0.15812	-0.1918	-0.15812	-0.03869
-0.16312	-0.1496	-0.16312	-0.1973	-0.16312	-0.03966
-0.16812	-0.1517	-0.16812	-0.2021	-0.16812	-0.04068
-0.17312	-0.143	-0.17312	-0.2129	-0.17312	-0.04177
-0.17812	-0.1528	-0.17812	-0.2291	-0.17812	-0.04238
-0.18312	-0.1578	-0.18312	-0.2234	-0.18312	-0.04342
-0.18812	-0.1666	-0.18812	-0.2337	-0.18812	-0.04439
-0.19312	-0.1789	-0.19312	-0.2439	-0.19312	-0.04591
-0.19812	-0.1742	-0.19812	-0.2505	-0.19812	-0.04716
-0.20312	-0.1845	-0.20312	-0.2639	-0.20312	-0.0483
-0.20812	-0.1922	-0.20812	-0.2759	-0.20812	-0.0496
-0.21312	-0.2007	-0.21312	-0.2889	-0.21312	-0.05113
-0.21812	-0.2199	-0.21812	-0.2952	-0.21812	-0.05245
-0.22312	-0.2322	-0.22312	-0.3128	-0.22312	-0.05356
-0.22812	-0.2438	-0.22812	-0.3463	-0.22812	-0.05489
-0.23312	-0.2667	-0.23312	-0.3605	-0.23312	-0.05616
-0.23812	-0.3028	-0.23812	-0.4154	-0.23812	-0.05746
-0.24312	-0.385	-0.24312	-0.4854	-0.24312	-0.05936
-0.24812	-0.4693	-0.24812	-0.5983	-0.24812	-0.06029
-0.25312	-0.6017	-0.25312	-0.7107	-0.25312	-0.06196
-0.25812	-0.7273	-0.25812	-0.7674	-0.25812	-0.06343
-0.26312	-0.7721	-0.26312	-0.7663	-0.26312	-0.065
-0.26812	-0.7737	-0.26812	-0.7287	-0.26812	-0.06717
-0.27312	-0.7405	-0.27312	-0.6972	-0.27312	-0.06883
-0.27812	-0.6991	-0.27812	-0.6921	-0.27812	-0.07045
-0.28312	-0.6581	-0.28312	-0.6717	-0.28312	-0.07242
-0.28812	-0.6399	-0.28812	-0.6618	-0.28812	-0.07472
-0.29312	-0.6196	-0.29312	-0.6544	-0.29312	-0.07733
-0.29812	-0.6437	-0.29812	-0.6489	-0.29812	-0.07919
-0.30312	-0.6246	-0.30312	-0.6467	-0.30312	-0.08193
-0.30812	-0.6214	-0.30812	-0.6395	-0.30812	-0.0841
-0.31312	-0.6073	-0.31312	-0.6525	-0.31312	-0.08651
-0.31812	-0.5895	-0.31812	-0.6484	-0.31812	-0.08904
-0.32312	-0.5896	-0.32312	-0.631	-0.32312	-0.09224
-0.32812	-0.5984	-0.32812	-0.6501	-0.32812	-0.09521
-0.33312	-0.607	-0.33312	-0.676	-0.33312	-0.09893
-0.33812	-0.5987	-0.33812	-0.6998	-0.33812	-0.1025
-0.34312	-0.5812	-0.34312	-0.7235	-0.34312	-0.1069
-0.34812	-0.6048	-0.34812	-0.7058	-0.34812	-0.1107
-0.35312	-0.5812	-0.35312	-0.7098	-0.35312	-0.1146
-0.35812	-0.5848	-0.35812	-0.7189	-0.35812	-0.1191
-0.36312	-0.5884	-0.36312	-0.7175	-0.36312	-0.124
-0.36812	-0.5984	-0.36812	-0.7218	-0.36812	-0.1289
-0.37312	-0.5865	-0.37312	-0.7229	-0.37312	-0.1346
-0.37812	-0.6211	-0.37812	-0.7582	-0.37812	-0.1402
-0.38312	-0.6213	-0.38312	-0.7706	-0.38312	-0.1465
-0.38812	-0.6313	-0.38812	-0.7614	-0.38812	-0.1528
-0.39312	-0.6488	-0.39312	-0.7902	-0.39312	-0.1595
-0.39812	-0.6487	-0.39812	-0.7613	-0.39812	-0.1673
-0.40312	-0.6324	-0.40312	-0.7807	-0.40312	-0.1752
-0.40812	-0.6582	-0.40812	-0.7822	-0.40812	-0.1833
-0.41312	-0.6338	-0.41312	-0.7839	-0.41312	-0.1918
-0.41812	-0.661	-0.41812	-0.7793	-0.41812	-0.2013
-0.42312	-0.6507	-0.42312	-0.7818	-0.42312	-0.2104
-0.42812	-0.6513	-0.42812	-0.8622	-0.42812	-0.2199
-0.43312	-0.6559	-0.43312	-0.8513	-0.43312	-0.2305
-0.43812	-0.6688	-0.43812	-0.8797	-0.43812	-0.2409
-0.44312	-0.7292	-0.44312	-0.8532	-0.44312	-0.2526
-0.44812	-0.6866	-0.44812	-0.8524	-0.44812	-0.264
-0.45312	-0.7057	-0.45312	-0.8531	-0.45312	-0.2761
-0.45812	-0.6953	-0.45812	-0.9162	-0.45812	-0.2874
-0.46312	-0.7062	-0.46312	-0.8832	-0.46312	-0.2996
-0.46812	-0.7476	-0.46812	-0.8966	-0.46812	-0.3122
-0.47312	-0.7454	-0.47312	-0.9034	-0.47312	-0.3233
-0.47812	-0.7523	-0.47812	-0.9323	-0.47812	-0.3355
-0.48312	-0.7714	-0.48312	-0.9239	-0.48312	-0.3472
-0.48812	-0.789	-0.48812	-0.9395	-0.48812	-0.3588
-0.49312	-0.7789	-0.49312	-1.004	-0.49312	-0.3698
-0.49812	-0.7816	-0.49812	-0.988	-0.49812	-0.3812
-0.50312	-0.7902	-0.50312	-1.004	-0.50312	-0.3917
-0.50812	-0.8074	-0.50812	-0.9933	-0.50812	-0.4032
-0.51312	-0.8488	-0.51312	-1.02	-0.51312	-0.4132
-0.51812	-0.8611	-0.51812	-1.063	-0.51812	-0.4244
-0.52312	-0.8513	-0.52312	-1.06	-0.52312	-0.4345
-0.52812	-0.8766	-0.52812	-1.069	-0.52812	-0.4455
-0.53312	-0.8933	-0.53312	-1.092	-0.53312	-0.456
-0.53812	-0.933	-0.53812	-1.122	-0.53812	-0.4679
-0.54312	-1.02	-0.54312	-1.123	-0.54312	-0.4806
-0.54812	-0.9888	-0.54812	-1.164	-0.54812	-0.4925
-0.55312	-0.9835	-0.55312	-1.234	-0.55312	-0.5052
-0.55812	-1.032	-0.55812	-1.32	-0.55812	-0.5173
-0.56312	-1.046	-0.56312	-1.289	-0.56312	-0.5327
-0.56812	-1.099	-0.56812	-1.343	-0.56812	-0.5486
-0.57312	-1.152	-0.57312	-1.35	-0.57312	-0.565
-0.57812	-1.154	-0.57812	-1.371	-0.57812	-0.5828
-0.58312	-1.209	-0.58312	-1.424	-0.58312	-0.6053
-0.58812	-1.224	-0.58812	-1.459	-0.58812	-0.6271
-0.59312	-1.236	-0.59312	-1.509	-0.59312	-0.6553
-0.59812	-1.262	-0.59812	-1.52	-0.59812	-0.6859
-0.60312	-1.346	-0.60312	-1.58	-0.60312	-0.7213
-0.60812	-1.418	-0.60812	-1.618	-0.60812	-0.7621
-0.61312	-1.449	-0.61312	-1.782	-0.61312	-0.8081
-0.61812	-1.457	-0.61812	-1.779	-0.61812	-0.8591
-0.62312	-1.507	-0.62312	-1.848	-0.62312	-0.9183
-0.62812	-1.569	-0.62812	-1.892	-0.62812	-0.9832
-0.63312	-1.596	-0.63312	-1.933	-0.63312	-1.054
-0.63812	-1.712	-0.63812	-1.978	-0.63812	-1.134
-0.64312	-1.787	-0.64312	-2.148	-0.64312	-1.224
-0.64812	-1.798	-0.64812	-2.168	-0.64812	-1.323
-0.65312	-1.862	-0.65312	-2.215	-0.65312	-1.431
-0.65812	-1.929	-0.65812	-2.273	-0.65812	-1.553
-0.66312	-2.046	-0.66312	-2.352	-0.66312	-1.688
-0.66812	-2.054	-0.66812	-2.494	-0.66812	-1.837
-0.67312	-2.122	-0.67312	-2.52	-0.67312	-2.001
-0.67812	-2.152	-0.67812	-2.592	-0.67812	-2.183
-0.68312	-2.222	-0.68312	-2.692	-0.68312	-2.384
-0.68812	-2.278	-0.68812	-2.807	-0.68812	-2.605
-0.69312	-2.39	-0.69312	-2.863	-0.69312	-2.851
-0.69812	-2.479	-0.69812	-2.916	-0.69812	-3.12
-0.70312	-2.597	-0.70312	-3.033	-0.70312	-3.421
-0.70812	-2.69	-0.70812	-3.132	-0.70812	-3.751
-0.71312	-2.695	-0.71312	-3.302	-0.71312	-4.117
-0.71812	-2.765	-0.71812	-3.405	-0.71812	-4.517
-0.72312	-2.834	-0.72312	-3.46	-0.72312	-4.962
-0.72812	-2.865	-0.72812	-3.606	-0.72812	-5.452
-0.73312	-2.965	-0.73312	-3.757	-0.73312	-5.987
-0.73812	-3.038	-0.73812	-3.817	-0.73812	-6.585
-0.74312	-3.129	-0.74312	-3.955	-0.74312	-7.241
-0.74812	-3.131	-0.74812	-4.063	-0.74812	-7.952
-0.75312	-3.256	-0.75312	-4.269	-0.75312	-8.731
-0.75812	-3.311	-0.75812	-4.436	-0.75812	-9.569
-0.76312	-3.375	-0.76312	-4.556	-0.76312	-10.49
-0.76812	-3.441	-0.76812	-4.658	-0.76812	-11.48
-0.77312	-3.488	-0.77312	-4.866	-0.77312	-12.56
-0.77812	-3.612	-0.77812	-4.987	-0.77812	-13.69
-0.78312	-3.67	-0.78312	-5.131	-0.78312	-14.92
-0.78812	-3.77	-0.78812	-5.393	-0.78812	-16.24
-0.79312	-3.837	-0.79312	-5.771	-0.79312	-17.6
-0.79812	-3.91	-0.79812	-6.182	-0.79812	-19.08
-0.80312	-3.92	-0.80312	-6.353	-0.80312	-20.65
-0.80812	-4.224	-0.80812	-6.499	-0.80812	-22.43
-0.81312	-4.273	-0.81312	-6.735	-0.81312	-24.27
-0.81812	-4.307	-0.81812	-6.977	-0.81812	-26.2
-0.82312	-4.374	-0.82312	-7.308	-0.82312	-28.4
-0.82812	-4.478	-0.82812	-7.593	-0.82812	-30.55
-0.83312	-4.826	-0.83312	-7.898	-0.83312	-33.04
-0.83812	-4.871	-0.83812	-8.327	-0.83812	-35.65
-0.84312	-5.032	-0.84312	-8.999	-0.84312	-38.37
-0.84812	-5.245	-0.84812	-9.634	-0.84812	-41.53
-0.85312	-5.411	-0.85312	-9.944	-0.85312	-44.63
-0.85812	-5.612	-0.85812	-10.56	-0.85812	-48.19
-0.86312	-5.785	-0.86312	-11.05	-0.86312	-51.8
-0.86812	-6.004	-0.86812	-11.47	-0.86812	-55.75
-0.87312	-6.24	-0.87312	-11.99	-0.87312	-60.18
-0.87812	-6.46	-0.87812	-12.66	-0.87812	-63.9
-0.88312	-6.721	-0.88312	-13.61	-0.88312	-68.26
-0.88812	-7.062	-0.88812	-14.46	-0.88812	-72.24
-0.89312	-7.375	-0.89312	-15.28	-0.89312	-75.94
-0.89812	-7.726	-0.89812	-16.02	-0.89812	-77.18
-0.90312	-8.114	-0.90312	-17.22	--	--
-0.90812	-8.481	-0.90812	-17.87	--	--
-0.91312	-8.806	-0.91312	-19.05	--	--
-0.91812	-9.293	-0.91812	-20.15	--	--
-0.92312	-9.722	-0.92312	-21.42	--	--
-0.92812	-10.2	-0.92812	-22.85	--	--
-0.93312	-10.81	-0.93312	-24.47	--	--
-0.93812	-11.58	-0.93812	-25.71	--	--
-0.94312	-12.16	-0.94312	-28.27	--	--
-0.94812	-12.73	-0.94812	-30.28	--	--
-0.95312	-13.54	-0.95312	-31.6	--	--
-0.95812	-14.39	-0.95812	-33.17	--	--
-0.96312	-15.06	-0.96312	-36.28	--	--
-0.96812	-16.09	-0.96812	-38.88	--	--
-0.97312	-16.76	-0.97312	-41.29	--	--
-0.97812	-18.06	-0.97812	-43.73	--	--
-0.98312	-19.23	-0.98312	-46.39	--	--
-0.98812	-19.84	-0.98812	-49.4	--	--
-0.99312	-21.49	-0.99312	-52.71	--	--
-0.99812	-22.95	-0.99812	-56.85	--	--
-1.00312	-24.28	-1.00312	-60.01	--	--
-1.00812	-25.33	-1.00812	-62.74	--	--
-1.01312	-27.08	-1.01312	-66.56	--	--
-1.01812	-28.68	-1.01812	-69.39	--	--
-1.02312	-30.13	-1.02312	-74.35	--	--
-1.02812	-31.96	--	--	--	--
-1.03312	-33.88	--	--	--	--
-1.03812	-35.72	--	--	--	--
-1.04312	-37.48	--	--	--	--
-1.04812	-40.22	--	--	--	--
-1.05312	-42.96	--	--	--	--
-1.05812	-45.82	--	--	--	--
-1.06312	-48.4	--	--	--	--
-1.06812	-50.79	--	--	--	--
-1.07312	-54.44	--	--	--	--
-1.07812	-56.97	--	--	--	--
-1.08312	-60.58	--	--	--	--
-1.08812	-63.59	--	--	--	--
-1.09312	-65.85	--	--	--	--
-1.09812	-69.91	--	--	--	--
-1.10312	-74.91	--	--	--	--
--	--	--	--	--	--
--	--	--	--	--	--
--	--	--	--	--	--
--	--	--	--	--	--
--	--	--	--	--	--
--	--	--	--	--	--
--	--	--	--	--	--
--	--	--	--	--	--
--	--	--	--	--	--
--	--	--	--	--	--
--	--	--	--	--	--
--	--	--	--	--	--
--	--	--	--	--	--
--	--	--	--	--	--
--	--	--	--	--	--
--	--	--	--	--	--
--	--	--	--	--	--
--	--	--	--	--	--
--	--	--	--	--	--
--	--	--	--	--	--
--	--	--	--	--	--
--	--	--	--	--	--
--	--	--	--	--	--
--	--	--	--	--	--
--	--	--	--	--	--
--	--	--	--	--	--
--	--	--	--	--	--
--	--	--	--	--	--
--	--	--	--	--	--
--	--	--	--	--	--
--	--	--	--	--	--
--	--	--	--	--	--
--	--	--	--	--	--
--	--	--	--	--	--
--	--	--	--	--	--
--	--	--	--	--	--
--	--	--	--	--	--
--	--	--	--	--	--
--	--	--	--	--	--
--	--	--	--	--	--
--	--	--	--	--	--
--	--	--	--	--	--
--	--	--	--	--	--
--	--	--	--	--	--
--	--	--	--	--	--
--	--	--	--	--	--
--	--	--	--	--	--
--	--	--	--	--	--
--	--	--	--	--	--
--	--	--	--	--	--
--	--	--	--	--	--
--	--	--	--	--	--
--	--	--	--	--	--
--	--	--	--	--	--
--	--	--	--	--	--
--	--	--	--	--	--
--	--	--	--	--	--
--	--	--	--	--	--
--	--	--	--	--	--
--	--	--	--		--
--	--	--	--		--
--	--	--	--		--
--	--	--	--		--
--	--	--	--		--
--	--	--	--		--
--	--	--	--		--
--	--	--	--		--
--	--	--	--		--
--	--	--	--		--
--	--	--	--		--
--	--	--	--		--
--	--	--	--		--
--	--	--	--		--
--	--	--	--
--	--	--	--
--	--	--	--
--	--	--	--
--	--	--	--
--	--	--	--
--	--	--	--
--	--	--	--
--	--	--	--
--	--	--	--
--	--	--	--
--	--	--	--
--	--	--	--
--	--	--	--
--	--	--	--
--	--	--	--
--	--	--	--
--	--	--	--
--	--	--	--
--	--	--	--
--	--	--	--
--	--	--	--
--	--	--	--
--	--	--	--
--	--	--	--
--	--	--	--
--	--	--	--
--	--	--	--
--	--	--	--
--	--	--	--
--	--	--	--
--	--	--	--
--	--	--	--
--	--	--	--
--	--	--	--
--	--	--	--
--	--	--	--
--	--	--	--
--	--	--	--
--	--	--	--
--	--	--	--
--	--	--	--
--	--	--	--
--	--	--	--
--	--	--	--
--	--	--	--
--	--	--	--
--	--	--	--
--	--	--	--
--	--	--	--
--	--	--	--
--	--	--	--
--	--	--	--
--	--	--	--
--	--	--	--
--	--	--	--
--	--	--	--
--	--	--	--
--	--	--	--
--	--	--	--
--	--	--	--
--	--	--	--
--	--	--	--
--	--	--	--
--	--	--	--
--	--	--	--
--	--	--	--
--	--	--	--
--	--	--	--
--	--	--	--
--	--	--	--
--	--	--	--
--	--	--	--
--	--	--	--
--	--	--	--
--	--	--	--
--	--	--	--
--	--	--	--
--	--	--	--
--	--	--	--
--	--	--	--
--	--	--	--
--	--	--	--
--	--	--	--
--	--	--	--
--	--	--	--
--	--	--	--
--	--	--	--
--	--	--	--
--	--	--	--
--	--	--	--
--	--	--	--
--	--	--	--
--	--	--	--
--	--	--	--
--	--	--	--
--	--	--	--
--	--	--	--
--	--	--	--
--	--	--	--
--	--	--	--
--	--	--	--
--	--	--	--
--	--	--	--
--	--	--	--
--	--	--	--
--	--	--	--
--	--	--	--
--	--	--	--
--	--	--	--
--	--	--	--
--	--	--	--
--	--	--	--
--	--	--	--
--	--	--	--
--	--	--	--
--	--	--	--
--	--	--	--
--	--	--	--
--	--	--	--
--	--	--	--
--	--	--	--
--	--	--	--
--	--	--	--
--	--	--	--
--	--	--	--
--	--	--	--
--	--	--	--
--	--	--	--
--	--	--	--
--	--	--	--
--	--	--	--
--	--	--	--
--	--	--	--
--	--	--	--
--	--	--	--
--	--	--	--
--	--	--	--
--	--	--	--
--	--	--	--
--	--	--	--
--	--	--	--
--	--	--	--
--	--	--	--
--	--	--	--
--	--	--	--
--	--	--	--
--	--	--	--
--	--	--	--
--	--	--	--
--	--	--	--
--	--	--	--
--	--	--	--
--	--	--	--
--	--	--	--
--	--	--	--
--	--	--	--
--	--	--	--
--	--	--	--
--	--	--	--
--	--	--	--
--	--	--	--
--	--	--	--
--	--	--	--
--	--	--	--
--	--	--	--
--	--	--	--
--	--	--	--
--	--	--	--
--	--	--	--
--	--	--	--
--	--	--	--
--	--	--	--
--	--	--	--
--	--	--	--
--	--	--	--
--	--	--	--
--	--	--	--
--	--	--	--
--	--	--	--
--	--	--	--
--	--	--	--
--	--	--	--
--	--	--	--
--	--	--	--
--	--	--	--
--	--	--	--
--	--	--	--
--	--	--	--
--	--	--	--
--	--	--	--
--	--	--	--
--	--	--	--
--	--	--	--
--	--	--	--
--	--	--	--
--	--	--	--
--	--	--	--
--	--	--	--
--	--	--	--
--	--	--	--
--	--	--	--
--	--	--	--
--	--	--	--
--	--	--	--
--	--	--	--
--	--	--	--
--	--	--	--
--	--	--	--
--	--	--	--
--	--	--	--
--	--	--	--
--	--	--	--
--	--	--	--
--	--	--	--
--	--	--	--
--	--	--	--
--	--	--	--
--	--	--	--
--	--	--	--
--	--	--	--
--	--	--	--
--	--	--	--
--	--	--	--
--	--	--	--
--	--	--	--
--	--	--	--
--	--	--	--
--	--	--	--
--	--	--	--
--	--	--	--
--	--	--	--
--	--	--	--
--	--	--	--
--	--	--	--
--	--	--	--
--	--	--	--
--	--	--	--
--	--	--	--
--	--	--	--
--	--	--	--
--	--	--	--
--	--	--	--
--	--	--	--
--	--	--	--
--	--	--	--
--	--	--	--
--	--	--	--
--	--	--	--
--	--	--	--
--	--	--	--
--	--	--	--
--	--	--	--
--	--	--	--
--	--	--	--
--	--	--	--
--	--	--	--
--	--	--	--
--	--	--	--
--	--	--	--
--	--	--	--
--	--	--	--
--	--	--	--
--	--	--	--
--	--	--	--
--	--	--	--
--	--	--	--
--	--	--	--
--	--	--	--
--	--	--	--
--	--	--	--
--	--	--	--
--	--	--	--
--	--	--	--
--	--	--	--
--	--	--	--
--	--	--	--
--	--	--	--
--	--	--	--
--	--	--	--
--	--	--	--
--	--	--	--
--	--	--	--
--	--	--	--
--	--	--	--
--	--	--	--
--	--	--	--
--	--	--	--
--	--	--	--
--	--	--	--
--	--	--	--
--	--	--	--
--	--	--	--
--	--	--	--
--	--	--	--
--	--	--	--
--	--	--	--
--	--	--	--
--	--	--	--
--	--	--	--
--	--	--	--
--	--	--	--
--	--	--	--
--	--	--	--
--	--	--	--
--	--	--	--
--	--	--	--
--	--	--	--
--	--	--	--
--	--	--	--
--	--	--	--
--	--	--	--
--	--	--	--
--	--	--	--
--	--	--	--
--	--	--	--
--	--	--	--
--	--	--	--
--	--	--	--
--	--	--	--
--	--	--	--
--	--	--	--
--	--	--	--
--	--	--	--
--	--	--	--
--	--	--	--
--	--	--	--
--	--	--	--
--	--	--	--
--	--	--	--
--	--	--	--
--	--	--	--
--	--	--	--
--	--	--	--
--	--	--	--
--	--	--	--
--	--	--	--
--	--	--	--
--	--	--	--
--	--	--	--
--	--	--	--
--	--	--	--
--	--	--	--
--	--	--	--
--	--	--	--
--	--	--	--
--	--	--	--
--	--	--	--
--	--	--	--
--	--	--	--
--	--	--	--
--	--	--	--
--	--	--	--
--	--	--	--
--	--	--	--
--	--	--	--
--	--	--	--
--	--	--	--
--	--	--	--
--	--	--	--
--	--	--	--
--	--	--	--
--	--	--	--
--	--	--	--
--	--	--	--
--	--	--	--
--	--	--	--
--	--	--	--
--	--	--	--
--	--	--	--
--	--	--	--
--	--	--	--
--	--	--	--
--	--	--	--
--	--	--	--
--	--	--	--
--	--	--	--
--	--	--	--
--	--	--	--
--	--	--	--
--	--	--	--
--	--	--	--
--	--	--	--
--	--	--	--
--	--	--	--
--	--	--	--
--	--	--	--
--	--	--	--
--	--	--	--
--	--	--	--
--	--	--	--
--	--	--	--
--	--	--	--
--	--	--	--
--	--	--	--
--	--	--	--
--	--	--	--
--	--	--	--
--	--	--	--
--	--	--	--
--	--	--	--
--	--	--	--
--	--	--	--
--	--	--	--
--	--	--	--
--	--	--	--
--	--	--	--
--	--	--	--
--	--	--	--
--	--	--	--
--	--	--	--
--	--	--	--
--	--	--	--
--	--	--	--
--	--	--	--
--	--	--	--
--	--	--	--
--	--	--	--
--	--	--	--
--	--	--	--
--	--	--	--
--	--	--	--
--	--	--	--
--	--	--	--
--	--	--	--
--	--	--	--
--	--	--	--
--	--	--	--
--	--	--	--
--	--	--	--
--	--	--	--
--	--	--	--
--	--	--	--
--	--	--	--
--	--	--	--
--	--	--	--
--	--	--	--
--	--	--	--
--	--	--	--
--	--	--	--
--	--	--	--
--	--	--	--
--	--	--	--
--	--	--	--
--	--	--	--
--	--	--	--
--	--	--	--
--	--	--	--
--	--	--	--
--	--	--	--
--	--	--	--
--	--	--	--
--	--	--	--
--	--	--	--
--	--	--	--
--	--	--	--
--	--	--	--
--	--	--	--
--	--	--	--
--	--	--	--
--	--	--	--
--	--	--	--
--	--	--	--
--	--	--	--
--	--	--	--
--	--	--	--
--	--	--	--
--	--	--	--
--	--	--	--
--	--	--	--
--	--	--	--
--	--	--	--
--	--	--	--
--	--	--	--
--	--	--	--
--	--	--	--
--	--	--	--
--	--	--	--
--	--	--	--
--	--	--	--
--	--	--	--
--	--	--	--
--	--	--	--
--	--	--	--
--	--	--	--
--	--	--	--
--	--	--	--
--	--	--	--
--	--	--	--
--	--	--	--
--	--	--	--
--	--	--	--
--	--	--	--
--	--	--	--
--	--	--	--
--	--	--	--
--	--	--	--
--	--	--	--
--	--	--	--
--	--	--	--
--	--	--	--
--	--	--	--
--	--	--	--
--	--	--	--
--	--	--	--
--	--	--	--
--	--	--	--
--	--	--	--
--	--	--	--
--	--	--	--
--	--	--	--
--	--	--	--
--	--	--	--
--	--	--	--
--	--	--	--
--	--	--	--
--	--	--	--
--	--	--	--
--	--	--	--
--	--	--	--
--	--	--	--
--	--	--	--
--	--	--	--
--	--	--	--
--	--	--	--
--	--	--	--
--	--	--	--
--	--	--	--
--	--	--	--
--	--	--	--
--	--	--	--
--	--	--	--
--	--	--	--
--	--	--	--
--	--	--	--
--	--	--	--
--	--	--	--
--	--	--	--
--	--	--	--
--	--	--	--
--	--	--	--
--	--	--	--
--	--	--	--
--	--	--	--
--	--	--	--
--	--	--	--
--	--	--	--
--	--	--	--
--	--	--	--
--	--	--	--
--	--	--	--
--	--	--	--
--	--	--	--
--	--	--	--
--	--	--	--
--	--	--	--
--	--	--	--
--	--	--	--
--	--	--	--
--	--	--	--
--	--	--	--
--	--	--	--
--	--	--	--
--	--	--	--
--	--	--	--
--	--	--	--
--	--	--	--
--	--	--	--
--	--	--	--
--	--	--	--
--	--	--	--
--	--	--	--
--	--	--	--
--	--	--	--
--	--	--	--
--	--	--	--
--	--	--	--
--	--	--	--
--	--	--	--
--	--	--	--
--	--	--	--
--	--	--	--
--	--	--	--
--	--	--	--
--	--	--	--
--	--	--	--
--	--	--	--
--	--	--	--
--	--	--	--
--	--	--	--
--	--	--	--
--	--	--	--
--	--	--	--
--	--	--	--
--	--	--	--
--	--	--	--
--	--	--	--
--	--	--	--
--	--	--	--
--	--	--	--
--	--	--	--
--	--	--	--
--	--	--	--
--	--	--	--
--	--	--	--
--	--	--	--
--	--	--	--
--	--	--	--
--	--	--	--
--	--	--	--
--	--	--	--
--	--	--	--
--	--	--	--
--	--	--	--
--	--	--	--
--	--	--	--
--	--	--	--
--	--	--	--
--	--	--	--
--	--	--	--
--	--	--	--
--	--	--	--
--	--	--	--
--	--	--	--
--	--	--	--
--	--	--	--
--	--	--	--
--	--	--	--
--	--	--	--
--	--	--	--
--	--	--	--
--	--	--	--
--	--	--	--
--	--	--	--
--	--	--	--
--	--	--	--
--	--	--	--
--	--	--	--
--	--	--	--
--	--	--	--
--	--	--	--
--	--	--	--
--	--	--	--
--	--	--	--
--	--	--	--
--	--	--	--
--	--	--	--
--	--	--	--
--	--	--	--
--	--	--	--
--	--	--	--
--	--	--	--
--	--	--	--
--	--	--	--
--	--	--	--
--	--	--	--
--	--	--	--
--	--	--	--
--	--	--	--
--	--	--	--
--	--	--	--
--	--	--	--
--	--	--	--
--	--	--	--
--	--	--	--
--	--	--	--
--	--	--	--
--	--	--	--
--	--	--	--
--	--	--	--
--	--	--	--
--	--	--	--
--	--	--	--
--	--	--	--
--	--	--	--
--	--	--	--
--	--	--	--
--	--	--	--
--	--	--	--
--	--	--	--
--	--	--	--
--	--	--	--
--	--	--	--
--	--	--	--
--	--	--	--
--	--	--	--
--	--	--	--
--	--	--	--
--	--	--	--
--	--	--	--
--	--	--	--
--	--	--	--
--	--	--	--
--	--	--	--
--	--	--	--
--	--	--	--
--	--	--	--
--	--	--	--
--	--	--	--
--	--	--	--
--	--	--	--
--	--	--	--
--	--	--	--
--	--	--	--
--	--	--	--
--	--	--	--
--	--	--	--
--	--	--	--
--	--	--	--
--	--	--	--
--	--	--	--
--	--	--	--
--	--	--	--
--	--	--	--
--	--	--	--
--	--	--	--
--	--	--	--
--	--	--	--
--	--	--	--
--	--	--	--
--	--	--	--
--	--	--	--
--	--	--	--
--	--	--	--
--	--	--	--
--	--	--	--
--	--	--	--
--	--	--	--
--	--	--	--
--	--	--	--
--	--	--	--
--	--	--	--
--	--	--	--
--	--	--	--
--	--	--	--
--	--	--	--
--	--	--	--
--	--	--	--
--	--	--	--
--	--	--	--
--	--	--	--
--	--	--	--
--	--	--	--
--	--	--	--
--	--	--	--
--	--	--	--
--	--	--	--
--	--	--	--
--	--	--	--
--	--	--	--
--	--	--	--
--	--	--	--
--	--	--	--
--	--	--	--
--	--	--	--
--	--	--	--
--	--	--	--
--	--	--	--
--	--	--	--
--	--	--	--
--	--	--	--
--	--	--	--
--	--	--	--
--	--	--	--
--	--	--	--
--	--	--	--
--	--	--	--
--	--	--	--
--	--	--	--
--	--	--	--
--	--	--	--
--	--	--	--
--	--	--	--
--	--	--	--
--	--	--	--
--	--	--	--
--	--	--	--
--	--	--	--
--	--	--	--
--	--	--	--
--	--	--	--
--	--	--	--
--	--	--	--
--	--	--	--
--	--	--	--
--	--	--	--
--	--	--	--
--	--	--	--
--	--	--	--
--	--	--	--
--	--	--	--
--	--	--	--
--	--	--	--
--	--	--	--
--	--	--	--
--	--	--	--
--	--	--	--
--	--	--	--
--	--	--	--
--	--	--	--
--	--	--	--
--	--	--	--
--	--	--	--
--	--	--	--
--	--	--	--
--	--	--	--
--	--	--	--
--	--	--	--
--	--	--	--
--	--	--	--
--	--	--	--
--	--	--	--
--	--	--	--
--	--	--	--
--	--	--	--
--	--	--	--
--	--	--	--
--	--	--	--
--	--	--	--
--	--	--	--
--	--	--	--
--	--	--	--
--	--	--	--
--	--	--	--
--	--	--	--
--	--	--	--
--	--	--	--
--	--	--	--
--	--	--	--
--	--	--	--
--	--	--	--
--	--	--	--
--	--	--	--
--	--	--	--
--	--	--	--
--	--	--	--
--	--	--	--
--	--	--	--
--	--	--	--
--	--	--	--
--	--	--	--
--	--	--	--
--	--	--	--
--	--	--	--
--	--	--	--
--	--	--	--
--	--	--	--
--	--	--	--
--	--	--	--
--	--	--	--
--	--	--	--
--	--	--	--
--	--	--	--
--	--	--	--
--	--	--	--
--	--	--	--
--	--	--	--
--	--	--	--
--	--	--	--
--	--	--	--
--	--	--	--
--	--	--	--
--	--	--	--
--	--	--	--
--	--	--	--
--	--	--	--
--	--	--	--
--	--	--	--
--	--	--	--
--	--	--	--
--	--	--	--
--	--	--	--
--	--	--	--
--	--	--	--
--	--	--	--
--	--	--	--
--	--	--	--
--	--	--	--
--	--	--	--
--	--	--	--
--	--	--	--
--	--	--	--
--	--	--	--
--	--	--	--
--	--	--	--
--	--	--	--
--	--	--	--
--	--	--	--
--	--	--	--
--	--	--	--
--	--	--	--
--	--	--	--
--	--	--	--
--	--	--	--
--	--	--	--
--	--	--	--
--	--	--	--
--	--	--	--
--	--	--	--
--	--	--	--
--	--	--	--
--	--	--	--
--	--	--	--
--	--	--	--
--	--	--	--
--	--	--	--
--	--	--	--
--	--	--	--
--	--	--	--
--	--	--	--
--	--	--	--
--	--	--	--
--	--	--	--
--	--	--	--
--	--	--	--
--	--	--	--
--	--	--	--
--	--	--	--
--	--	--	--
--	--	--	--
--	--	--	--
--	--	--	--
--	--	--	--
--	--	--	--
--	--	--	--
--	--	--	--
--	--	--	--
--	--	--	--
--	--	--	--
--	--	--	--
--	--	--	--
--	--	--	--
--	--	--	--
--	--	--	--
--	--	--	--
--	--	--	--
--	--	--	--
--	--	--	--
--	--	--	--
--	--	--	--
--	--	--	--
--	--	--	--
--	--	--	--
--	--	--	--
--	--	--	--
--	--	--	--
--	--	--	--
--	--	--	--
--	--	--	--
--	--	--	--
--	--	--	--
--	--	--	--
--	--	--	--
--	--	--	--
--	--	--	--
--	--	--	--
--	--	--	--
--	--	--	--
--	--	--	--
--	--	--	--
--	--	--	--
--	--	--	--
--	--	--	--
--	--	--	--
--	--	--	--
--	--	--	--
--	--	--	--
--	--	--	--
--	--	--	--
--	--	--	--
--	--	--	--
--	--	--	--
--	--	--	--
--	--	--	--
--	--	--	--
--	--	--	--
--	--	--	--
--	--	--	--
--	--	--	--
--	--	--	--
--	--	--	--
--	--	--	--
--	--	--	--
--	--	--	--
--	--	--	--
--	--	--	--
--	--	--	--
--	--	--	--
--	--	--	--
--	--	--	--
--	--	--	--
--	--	--	--
--	--	--	--
--	--	--	--
--	--	--	--
--	--	--	--
--	--	--	--
--	--	--	--
--	--	--	--
--	--	--	--
--	--	--	--
--	--	--	--
--	--	--	--
--	--	--	--
--	--	--	--
--	--	--	--
--	--	--	--
--	--	--	--
--	--	--	--
--	--	--	--
--	--	--	--
--	--	--	--
--	--	--	--
--	--	--	--
--	--	--	--
--	--	--	--
--	--	--	--
--	--	--	--
--	--	--	--
--	--	--	--
--	--	--	--
--	--	--	--
--	--	--	--
--	--	--	--
--	--	--	--
--	--	--	--
--	--	--	--
--	--	--	--
--	--	--	--
--	--	--	--
--	--	--	--
--	--	--	--
--	--	--	--
--	--	--	--
--	--	--	--
--	--	--	--
--	--	--	--
--	--	--	--
--	--	--	--
--	--	--	--
--	--	--	--
--	--	--	--
--	--	--	--
--	--	--	--
--	--	--	--
--	--	--	--
--	--	--	--
--	--	--	--
--	--	--	--
--	--	--	--
--	--	--	--
--	--	--	--
--	--	--	--
--	--	--	--
--	--	--	--
--	--	--	--
--	--	--	--
--	--	--	--
--	--	--	--
--	--	--	--
--	--	--	--
--	--	--	--
--	--	--	--
--	--	--	--
--	--	--	--
--	--	--	--
--	--	--	--
--	--	--	--
--	--	--	--
--	--	--	--
--	--	--	--
--	--	--	--
--	--	--	--
--	--	--	--
--	--	--	--
--	--	--	--
--	--	--	--
--	--	--	--
--	--	--	--
--	--	--	--
--	--	--	--
--	--	--	--
--	--	--	--
--	--	--	--
--	--	--	--
--	--	--	--
--	--	--	--
--	--	--	--
--	--	--	--
--	--	--	--
--	--	--	--
--	--	--	--
--	--	--	--
--	--	--	--
--	--	--	--
--	--	--	--
--	--	--	--
--	--	--	--
--	--	--	--
--	--	--	--
--	--	--	--
--	--	--	--
--	--	--	--
--	--	--	--
--	--	--	--
--	--	--	--
--	--	--	--
--	--	--	--
--	--	--	--
--	--	--	--
--	--	--	--
--	--	--	--
--	--	--	--
--	--	--	--
--	--	--	--
--	--	--	--
--	--	--	--
--	--	--	--
--	--	--	--
--	--	--	--
--	--	--	--
--	--	--	--
--	--	--	--
--	--	--	--
--	--	--	--
--	--	--	--
--	--	--	--
--	--	--	--
--	--	--	--
--	--	--	--
--	--	--	--
--	--	--	--
--	--	--	--
--	--	--	--
--	--	--	--
--	--	--	--
--	--	--	--
--	--	--	--
--	--	--	--
--	--	--	--
--	--	--	--
--	--	--	--
--	--	--	--
--	--	--	--
--	--	--	--
--	--	--	--
--	--	--	--
--	--	--	--
--	--	--	--
--	--	--	--
--	--	--	--
--	--	--	--
--	--	--	--
--	--	--	--
--	--	--	--
--	--	--	--
--	--	--	--
--	--	--	--
--	--	--	--
--	--	--	--
--	--	--	--
--	--	--	--
--	--	--	--
--	--	--	--
--	--	--	--
--	--	--	--
--	--	--	--
--	--	--	--
--	--	--	--
--	--	--	--
--	--	--	--
--	--	--	--
--	--	--	--
--	--	--	--
--	--	--	--
--	--	--	--
--	--	--	--
--	--	--	--
--	--	--	--
--	--	--	--
--	--	--	--
--	--	--	--
--	--	--	--
--	--	--	--
--	--	--	--
--	--	--	--
--	--	--	--
--	--	--	--
--	--	--	--
--	--	--	--
--	--	--	--
--	--	--	--
--	--	--	--
--	--	--	--
--	--	--	--
--	--	--	--
--	--	--	--
--	--	--	--
--	--	--	--
--	--	--	--
--	--	--	--
--	--	--	--
--	--	--	--
--	--	--	--
--	--	--	--
--	--	--	--
--	--	--	--
--	--	--	--
--	--	--	--
--	--	--	--
--	--	--	--
--	--	--	--
--	--	--	--
--	--	--	--
--	--	--	--
--	--	--	--
--	--	--	--
--	--	--	--
--	--	--	--
--	--	--	--
--	--	--	--
--	--	--	--
--	--	--	--
--	--	--	--
--	--	--	--
--	--	--	--
--	--	--	--
--	--	--	--
--	--	--	--
--	--	--	--
--	--	--	--
--	--	--	--
--	--	--	--
--	--	--	--
--	--	--	--
--	--	--	--
--	--	--	--
--	--	--	--
--	--	--	--
--	--	--	--
--	--	--	--
--	--	--	--
--	--	--	--
--	--	--	--
--	--	--	--
--	--	--	--
--	--	--	--
--	--	--	--
--	--	--	--
--	--	--	--
--	--	--	--
--	--	--	--
--	--	--	--
--	--	--	--
--	--	--	--
--	--	--	--
--	--	--	--
--	--	--	--
--	--	--	--
--	--	--	--
--	--	--	--
--	--	--	--
--	--	--	--
--	--	--	--
--	--	--	--
--	--	--	--
--	--	--	--
--	--	--	--
--	--	--	--
--	--	--	--
--	--	--	--
--	--	--	--
--	--	--	--
--	--	--	--
--	--	--	--
--	--	--	--
--	--	--	--
--	--	--	--
--	--	--	--
--	--	--	--
--	--	--	--
--	--	--	--
--	--	--	--
--	--	--	--
--	--	--	--
--	--	--	--
--	--	--	--
--	--	--	--
--	--	--	--
--	--	--	--
--	--	--	--
--	--	--	--
--	--	--	--
--	--	--	--
--	--	--	--
--	--	--	--
--	--	--	--
--	--	--	--
--	--	--	--
--	--	--	--
--	--	--	--
--	--	--	--
--	--	--	--
--	--	--	--
--	--	--	--
--	--	--	--
--	--	--	--
--	--	--	--
--	--	--	--
--	--	--	--
--	--	--	--
--	--	--	--
--	--	--	--
--	--	--	--
--	--	--	--
--	--	--	--
--	--	--	--
--	--	--	--
--	--	--	--
--	--	--	--
--	--	--	--
--	--	--	--
--	--	--	--
--	--	--	--
--	--	--	--
--	--	--	--
--	--	--	--
--	--	--	--
--	--	--	--
--	--	--	--
--	--	--	--
--	--	--	--
--	--	--	--
--	--	--	--
--	--	--	--
--	--	--	--
--	--	--	--
--	--	--	--
--	--	--	--
--	--	--	--
--	--	--	--
--	--	--	--
--	--	--	--
--	--	--	--
--	--	--	--
--	--	--	--
--	--	--	--
--	--	--	--
--	--	--	--
--	--	--	--
--	--	--	--
--	--	--	--
--	--	--	--
--	--	--	--
--	--	--	--
--	--	--	--
--	--	--	--
--	--	--	--
--	--	--	--
--	--	--	--
--	--	--	--
--	--	--	--
--	--	--	--
--	--	--	--
--	--	--	--
--	--	--	--
--	--	--	--
--	--	--	--
--	--	--	--
--	--	--	--
--	--	--	--
--	--	--	--
--	--	--	--
--	--	--	--
--	--	--	--
--	--	--	--
--	--	--	--
--	--	--	--
--	--	--	--
--	--	--	--
--	--	--	--
--	--	--	--
--	--	--	--
--	--	--	--
--	--	--	--
--	--	--	--
--	--	--	--
--	--	--	--
--	--	--	--
--	--	--	--
--	--	--	--
--	--	--	--
--	--	--	--
--	--	--	--
--	--	--	--
--	--	--	--
--	--	--	--
--	--	--	--
--	--	--	--
--	--	--	--
--	--	--	--
--	--	--	--
--	--	--	--
--	--	--	--
--	--	--	--
--	--	--	--
--	--	--	--
--	--	--	--
--	--	--	--
--	--	--	--
--	--	--	--
--	--	--	--
--	--	--	--
--	--	--	--
--	--	--	--
--	--	--	--
--	--	--	--
--	--	--	--
--	--	--	--
--	--	--	--
--	--	--	--
--	--	--	--
--	--	--	--
--	--	--	--
--	--	--	--
--	--	--	--
--	--	--	--
--	--	--	--
--	--	--	--
--	--	--	--
--	--	--	--
--	--	--	--
--	--	--	--
--	--	--	--
--	--	--	--
--	--	--	--
--	--	--	--
--	--	--	--
--	--	--	--
--	--	--	--
--	--	--	--
--	--	--	--
--	--	--	--
--	--	--	--
--	--	--	--
--	--	--	--
--	--	--	--
--	--	--	--
--	--	--	--
--	--	--	--
--	--	--	--
--	--	--	--
--	--	--	--
--	--	--	--
--	--	--	--
--	--	--	--
--	--	--	--
--	--	--	--
--	--	--	--
--	--	--	--
--	--	--	--
--	--	--	--
--	--	--	--
--	--	--	--
--	--	--	--
--	--	--	--
--	--	--	--
--	--	--	--
--	--	--	--
--	--	--	--
--	--	--	--
--	--	--	--
--	--	--	--
--	--	--	--
--	--	--	--
--	--	--	--
--	--	--	--
--	--	--	--
--	--	--	--
--	--	--	--
--	--	--	--
--	--	--	--
--	--	--	--
--	--	--	--
--	--	--	--
--	--	--	--
--	--	--	--
--	--	--	--
--	--	--	--
--	--	--	--
--	--	--	--
--	--	--	--
--	--		--
--	--		--
--	--		--
--	--		--
--	--		--
--	--		--
--	--		--
--	--		--
--	--		--
--	--		--
--	--		--
--	--
--	--
--	--
--	--
--	--
--	--
--	--
--	--
--	--
	--
	--
	--
	--
	--
	--
	--

## Sheet: Figure 3b
E	FE	Er±	FE	Er±	FE	Er±
V vs. RHE	%
	InOOH		InOOH-Ov		InOOH-O2
-0.7	75.5	3.6	89.9	2.6	65.5	3.3
-0.75	77.9	2.1	91	2.5	66	3.1
-0.8	78.2	1.9	91.9	2.6	67.2	3.2
-0.85	78.7	2.2	92.6	2.1	67.5	3.3
-0.9	80.5	2.6	91.7	2.9	68.6	2.6
-0.95	80	3.2	90	3.5	71.5	2.4
-1	77.2	3.3	86.4	1.5	65	3.6

## Sheet: Figure 3c
E	j(formate)	Er±	j(formate)	Er±	j(formate)	Er±
V vs. RHE	mA cm-2		mA cm-2		mA cm-2
	InOOH		InOOH-OV		InOOH-O2
-0.7	1.21	0.2	2.88	0.69	0.86	0.17
-0.75	1.95	0.31	5	0.59	1.32	0.2
-0.8	3.05	0.45	8.8	1.42	2.22	0.58
-0.85	5.43	1.65	16.02	2.12	3.92	0.74
-0.9	9.82	2.21	28.42	2.75	7.14	1.64
-0.95	19.61	3.43	43.66	3.65	14.94	2.87
-1	30.87	3.4	56.19	3.39	19.18	3.78

## Sheet: Figure 3d
	Proportion of OV	FE of formate
InOOH-O2	28.95	71.5
InOOH	32.63	80.5
InOOH-OV	40.9	92.6

## Sheet: Figure 3e
log(j(Formate))	Overpotential	log(j(Formate))	overpotential	log(j(Formate))	overpotential
	mV		mV		mV
InOOH	InOOH	InOOH-OV	InOOH-OV	InOOH-O2	InOOH-O2
-0.70367	363	-0.64268	363	--	--
-0.54726	383	-0.38899	383	-0.59019	383
-0.43279	393	-0.24161	393	-0.53262	393
-0.33117	403	-0.10389	403	-0.4692	403
-0.19548	413	0.05733	413	-0.3765	413

## Sheet: Figure 3f
Relative Pressure	CO2 adsorption	Relative Pressure	CO2 adsorption	Relative Pressure	CO2 adsorption
P/P0	cm3/g STP	P/P0	cm3/g STP	P/P0	cm3/g STP
	InOOH		InOOH-OV		InOOH-O2
0.05198	0.2769	0.05095	0.5437	0.05287	0.2119
0.10325	0.4209	0.10158	0.8208	0.10132	0.3089
0.15376	0.5393	0.15363	1.0419	0.15223	0.3867
0.20323	0.6471	0.20551	1.2312	0.20584	0.4666
0.25431	0.7504	0.25647	1.4143	0.25562	0.5374
0.30566	0.8505	0.30629	1.5852	0.3062	0.6082
0.3564	0.9464	0.35552	1.7497	0.35558	0.6775
0.40401	1.0362	0.40469	1.906	0.40608	0.7578
0.45963	1.1338	0.45391	2.0611	0.46033	0.843
0.50623	1.2216	0.50253	2.211	0.50773	0.9247
0.55531	1.313	0.55345	2.366	0.55726	1.0096
0.60594	1.406	0.60766	2.5253	0.60581	1.097
0.65872	1.5005	0.65793	2.6771	0.65399	1.1877
0.71007	1.5939	0.71149	2.8382	0.7078	1.2866
0.75727	1.6842	0.75624	2.9822	0.75721	1.3914
0.80632	1.7757	0.80413	3.1268	0.8057	1.4936
0.85696	1.8686	0.85262	3.2718	0.85376	1.6011
0.90528	1.9618	0.903	3.4253	0.90555	1.7174
0.95774	2.0571	0.95189	3.5717	0.95415	1.8376
0.98182	2.1316	0.97959	3.6856	0.98076	1.9392
0.99847	2.1923	0.9945	3.778	0.99774	2.0217

## Sheet: Figure 3h
Time	Current density	Time	FE of formate
h	mA cm\+(-2)	h	%
0.000416667	-17	1	93.1
0.000833333	-17	2	92.6
0.00125	-16.996	3	92.4
0.00167	-16.992	4	93.2
0.00208	-16.986	5	92
0.0025	-16.992	6	91.6
0.00292	-16.991	7	91.8
0.00333	-16.986	8	90.3
0.00375	-16.983	9	90.5
0.00417	-16.986	10	90
0.00458	-16.985	11	92.4
0.005	-16.971	13	92.3
0.00542	-16.968	15	91.3
0.00583	-16.972	17	90.1
0.00625	-16.974	19	89.5
0.00667	-16.967	20	89.2
0.00708	-16.965	21	90.2
0.0075	-16.961	22	90.6
0.00792	-16.96	24	89.6
0.00833	-16.959	26	88.4
0.00875	-16.962	28	87.4
0.00917	-16.956	30	86.5
0.00958	-16.956	--	--
0.01	-16.954	--	--
0.01042	-16.951	--	--
0.01083	-16.955	--	--
0.01125	-16.952	--	--
0.01167	-16.947	--	--
0.01208	-16.948	--	--
0.0125	-16.94	--	--
0.01292	-16.94	--	--
0.01333	-16.942	--	--
0.01375	-16.939	--	--
0.01417	-16.932	--	--
0.01458	-16.929	--	--
0.015	-16.926	--	--
0.01542	-16.924	--	--
0.01583	-16.928	--	--
0.01625	-16.93	--	--
0.01667	-16.923	--	--
0.01708	-16.921	--	--
0.0175	-16.919	--	--
0.01792	-16.922	--	--
0.01833	-16.927	--	--
0.01875	-16.929	--	--
0.01917	-16.919	--	--
0.01958	-16.919	--	--
0.02	-16.912	--	--
0.02042	-16.906	--	--
0.02083	-16.908	--	--
0.02125	-16.9	--	--
0.02167	-16.903	--	--
0.02208	-16.9	--	--
0.0225	-16.898	--	--
0.02292	-16.899	--	--
0.02333	-16.896	--	--
0.02375	-16.894	--	--
0.02417	-16.891	--	--
0.02458	-16.891	--	--
0.025	-16.892	--	--
0.02542	-16.888	--	--
0.02583	-16.901	--	--
0.02625	-16.896	--	--
0.02667	-16.891	--	--
0.02708	-16.886	--	--
0.0275	-16.88	--	--
0.02792	-16.879	--	--
0.02833	-16.875	--	--
0.02875	-16.872	--	--
0.02917	-16.87	--	--
0.02958	-16.869	--	--
0.03	-16.865	--	--
0.03042	-16.86	--	--
0.03083	-16.86	--	--
0.03125	-16.863	--	--
0.03167	-16.858	--	--
0.03208	-16.859	--	--
0.0325	-16.854	--	--
0.03292	-16.855	--	--
0.03333	-16.852	--	--
0.03375	-16.854	--	--
0.03417	-16.853	--	--
0.03458	-16.844	--	--
0.035	-16.841	--	--
0.03542	-16.838	--	--
0.03583	-16.835	--	--
0.03625	-16.839	--	--
0.03667	-16.838	--	--
0.03708	-16.835	--	--
0.0375	-16.831	--	--
0.03792	-16.833	--	--
0.03833	-16.838	--	--
0.03875	-16.832	--	--
0.03917	-16.829	--	--
0.03958	-16.824	--	--
0.04	-16.823	--	--
0.04042	-16.833	--	--
0.04083	-16.824	--	--
0.04125	-16.818	--	--
0.04167	-16.815	--	--
0.04208	-16.812	--	--
0.0425	-16.816	--	--
0.04292	-16.815	--	--
0.04333	-16.812	--	--
0.04375	-16.811	--	--
0.04417	-16.811	--	--
0.04458	-16.805	--	--
0.045	-16.801	--	--
0.04542	-16.803	--	--
0.04583	-16.808	--	--
0.04625	-16.805	--	--
0.04667	-16.804	--	--
0.04708	-16.8	--	--
0.0475	-16.795	--	--
0.04792	-16.796	--	--
0.04833	-16.798	--	--
0.04875	-16.795	--	--
0.04917	-16.789	--	--
0.04958	-16.785	--	--
0.05	-16.78	--	--
0.05042	-16.781	--	--
0.05083	-16.78	--	--
0.05125	-16.776	--	--
0.05167	-16.781	--	--
0.05208	-16.783	--	--
0.0525	-16.782	--	--
0.05292	-16.778	--	--
0.05333	-16.776	--	--
0.05375	-16.773	--	--
0.05417	-16.769	--	--
0.05458	-16.766	--	--
0.055	-16.759	--	--
0.05542	-16.756	--	--
0.05583	-16.753	--	--
0.05625	-16.754	--	--
0.05667	-16.751	--	--
0.05708	-16.747	--	--
0.0575	-16.75	--	--
0.05792	-16.749	--	--
0.05833	-16.751	--	--
0.05875	-16.75	--	--
0.05917	-16.744	--	--
0.05958	-16.739	--	--
0.06	-16.739	--	--
0.06042	-16.745	--	--
0.06083	-16.745	--	--
0.06125	-16.742	--	--
0.06167	-16.741	--	--
0.06208	-16.735	--	--
0.0625	-16.735	--	--
0.06292	-16.731	--	--
0.06333	-16.732	--	--
0.06375	-16.73	--	--
0.06417	-16.729	--	--
0.06458	-16.732	--	--
0.065	-16.728	--	--
0.06542	-16.728	--	--
0.06583	-16.719	--	--
0.06625	-16.739	--	--
0.06667	-16.729	--	--
0.06708	-16.719	--	--
0.0675	-16.711	--	--
0.06792	-16.708	--	--
0.06833	-16.716	--	--
0.06875	-16.71	--	--
0.06917	-16.71	--	--
0.06958	-16.706	--	--
0.07	-16.702	--	--
0.07042	-16.696	--	--
0.07083	-16.693	--	--
0.07125	-16.692	--	--
0.07167	-16.692	--	--
0.07208	-16.698	--	--
0.0725	-16.693	--	--
0.07292	-16.692	--	--
0.07333	-16.69	--	--
0.07375	-16.688	--	--
0.07417	-16.683	--	--
0.07458	-16.685	--	--
0.075	-16.683	--	--
0.07542	-16.679	--	--
0.07583	-16.677	--	--
0.07625	-16.672	--	--
0.07667	-16.673	--	--
0.07708	-16.669	--	--
0.0775	-16.669	--	--
0.07792	-16.674	--	--
0.07833	-16.669	--	--
0.07875	-16.671	--	--
0.07917	-16.669	--	--
0.07958	-16.669	--	--
0.08	-16.665	--	--
0.08042	-16.66	--	--
0.08083	-16.657	--	--
0.08125	-16.661	--	--
0.08167	-16.662	--	--
0.08208	-16.661	--	--
0.0825	-16.657	--	--
0.08292	-16.656	--	--
0.08333	-16.654	--	--
0.08375	-16.651	--	--
0.08417	-16.649	--	--
0.08458	-16.655	--	--
0.085	-16.65	--	--
0.08542	-16.647	--	--
0.08583	-16.644	--	--
0.08625	-16.642	--	--
0.08667	-16.641	--	--
0.08708	-16.641	--	--
0.0875	-16.637	--	--
0.08792	-16.634	--	--
0.08833	-16.638	--	--
0.08875	-16.634	--	--
0.08917	-16.63	--	--
0.08958	-16.634	--	--
0.09	-16.632	--	--
0.09042	-16.634	--	--
0.09083	-16.63	--	--
0.09125	-16.629	--	--
0.09167	-16.628	--	--
0.09208	-16.624	--	--
0.0925	-16.624	--	--
0.09292	-16.617	--	--
0.09333	-16.616	--	--
0.09375	-16.619	--	--
0.09417	-16.615	--	--
0.09458	-16.616	--	--
0.095	-16.612	--	--
0.09542	-16.608	--	--
0.09583	-16.605	--	--
0.09625	-16.607	--	--
0.09667	-16.607	--	--
0.09708	-16.602	--	--
0.0975	-16.6	--	--
0.09792	-16.596	--	--
0.09833	-16.597	--	--
0.09875	-16.593	--	--
0.09917	-16.589	--	--
0.09958	-16.59	--	--
0.1	-16.596	--	--
0.10042	-16.595	--	--
0.10083	-16.595	--	--
0.10125	-16.593	--	--
0.10167	-16.592	--	--
0.10208	-16.603	--	--
0.1025	-16.594	--	--
0.10292	-16.588	--	--
0.10333	-16.584	--	--
0.10375	-16.579	--	--
0.10417	-16.582	--	--
0.10458	-16.584	--	--
0.105	-16.578	--	--
0.10542	-16.584	--	--
0.10583	-16.589	--	--
0.10625	-16.596	--	--
0.10667	-16.584	--	--
0.10708	-16.578	--	--
0.1075	-16.581	--	--
0.10792	-16.579	--	--
0.10833	-16.573	--	--
0.10875	-16.575	--	--
0.10917	-16.569	--	--
0.10958	-16.568	--	--
0.11	-16.567	--	--
0.11042	-16.565	--	--
0.11083	-16.561	--	--
0.11125	-16.555	--	--
0.11167	-16.554	--	--
0.11208	-16.555	--	--
0.1125	-16.552	--	--
0.11292	-16.548	--	--
0.11333	-16.546	--	--
0.11375	-16.543	--	--
0.11417	-16.538	--	--
0.11458	-16.539	--	--
0.115	-16.541	--	--
0.11542	-16.542	--	--
0.11583	-16.542	--	--
0.11625	-16.547	--	--
0.11667	-16.547	--	--
0.11708	-16.541	--	--
0.1175	-16.539	--	--
0.11792	-16.536	--	--
0.11833	-16.534	--	--
0.11875	-16.53	--	--
0.11917	-16.526	--	--
0.11958	-16.525	--	--
0.12	-16.525	--	--
0.12042	-16.522	--	--
0.12083	-16.521	--	--
0.12125	-16.523	--	--
0.12167	-16.52	--	--
0.12208	-16.521	--	--
0.1225	-16.524	--	--
0.12292	-16.525	--	--
0.12333	-16.522	--	--
0.12375	-16.519	--	--
0.12417	-16.512	--	--
0.12458	-16.507	--	--
0.125	-16.506	--	--
0.12542	-16.504	--	--
0.12583	-16.508	--	--
0.12625	-16.505	--	--
0.12667	-16.503	--	--
0.12708	-16.5	--	--
0.1275	-16.496	--	--
0.12792	-16.497	--	--
0.12833	-16.496	--	--
0.12875	-16.492	--	--
0.12917	-16.491	--	--
0.12958	-16.491	--	--
0.13	-16.495	--	--
0.13042	-16.496	--	--
0.13083	-16.493	--	--
0.13125	-16.492	--	--
0.13167	-16.495	--	--
0.13208	-16.493	--	--
0.1325	-16.491	--	--
0.13292	-16.488	--	--
0.13333	-16.489	--	--
0.13375	-16.485	--	--
0.13417	-16.484	--	--
0.13458	-16.48	--	--
0.135	-16.477	--	--
0.13542	-16.48	--	--
0.13583	-16.478	--	--
0.13625	-16.476	--	--
0.13667	-16.473	--	--
0.13708	-16.468	--	--
0.1375	-16.47	--	--
0.13792	-16.47	--	--
0.13833	-16.472	--	--
0.13875	-16.468	--	--
0.13917	-16.463	--	--
0.13958	-16.463	--	--
0.14	-16.467	--	--
0.14042	-16.47	--	--
0.14083	-16.467	--	--
0.14125	-16.462	--	--
0.14167	-16.459	--	--
0.14208	-16.456	--	--
0.1425	-16.45	--	--
0.14292	-16.447	--	--
0.14333	-16.448	--	--
0.14375	-16.447	--	--
0.14417	-16.442	--	--
0.14458	-16.446	--	--
0.145	-16.445	--	--
0.14542	-16.444	--	--
0.14583	-16.441	--	--
0.14625	-16.438	--	--
0.14667	-16.443	--	--
0.14708	-16.435	--	--
0.1475	-16.434	--	--
0.14792	-16.437	--	--
0.14833	-16.437	--	--
0.14875	-16.438	--	--
0.14917	-16.436	--	--
0.14958	-16.437	--	--
0.15	-16.432	--	--
0.15042	-16.426	--	--
0.15083	-16.425	--	--
0.15125	-16.429	--	--
0.15167	-16.424	--	--
0.15208	-16.421	--	--
0.1525	-16.422	--	--
0.15292	-16.42	--	--
0.15333	-16.418	--	--
0.15375	-16.416	--	--
0.15417	-16.412	--	--
0.15458	-16.413	--	--
0.155	-16.414	--	--
0.15542	-16.414	--	--
0.15583	-16.412	--	--
0.15625	-16.407	--	--
0.15667	-16.403	--	--
0.15708	-16.403	--	--
0.1575	-16.4	--	--
0.15792	-16.399	--	--
0.15833	-16.404	--	--
0.15875	-16.398	--	--
0.15917	-16.398	--	--
0.15958	-16.396	--	--
0.16	-16.393	--	--
0.16042	-16.398	--	--
0.16083	-16.396	--	--
0.16125	-16.395	--	--
0.16167	-16.392	--	--
0.16208	-16.397	--	--
0.1625	-16.393	--	--
0.16292	-16.395	--	--
0.16333	-16.388	--	--
0.16375	-16.39	--	--
0.16417	-16.384	--	--
0.16458	-16.383	--	--
0.165	-16.382	--	--
0.16542	-16.379	--	--
0.16583	-16.381	--	--
0.16625	-16.381	--	--
0.16667	-16.376	--	--
0.16708	-16.389	--	--
0.1675	-16.379	--	--
0.16792	-16.371	--	--
0.16833	-16.368	--	--
0.16875	-16.369	--	--
0.16917	-16.366	--	--
0.16958	-16.366	--	--
0.17	-16.366	--	--
0.17042	-16.368	--	--
0.17083	-16.36	--	--
0.17125	-16.359	--	--
0.17167	-16.356	--	--
0.17208	-16.355	--	--
0.1725	-16.363	--	--
0.17292	-16.363	--	--
0.17333	-16.363	--	--
0.17375	-16.362	--	--
0.17417	-16.354	--	--
0.17458	-16.36	--	--
0.175	-16.361	--	--
0.17542	-16.354	--	--
0.17583	-16.354	--	--
0.17625	-16.355	--	--
0.17667	-16.349	--	--
0.17708	-16.349	--	--
0.1775	-16.345	--	--
0.17792	-16.355	--	--
0.17833	-16.354	--	--
0.17875	-16.35	--	--
0.17917	-16.346	--	--
0.17958	-16.339	--	--
0.18	-16.332	--	--
0.18042	-16.335	--	--
0.18083	-16.335	--	--
0.18125	-16.331	--	--
0.18167	-16.333	--	--
0.18208	-16.336	--	--
0.1825	-16.332	--	--
0.18292	-16.333	--	--
0.18333	-16.335	--	--
0.18375	-16.334	--	--
0.18417	-16.33	--	--
0.18458	-16.33	--	--
0.185	-16.327	--	--
0.18542	-16.32	--	--
0.18583	-16.319	--	--
0.18625	-16.321	--	--
0.18667	-16.319	--	--
0.18708	-16.312	--	--
0.1875	-16.306	--	--
0.18792	-16.306	--	--
0.18833	-16.305	--	--
0.18875	-16.304	--	--
0.18917	-16.304	--	--
0.18958	-16.305	--	--
0.19	-16.303	--	--
0.19042	-16.302	--	--
0.19083	-16.303	--	--
0.19125	-16.3	--	--
0.19167	-16.297	--	--
0.19208	-16.299	--	--
0.1925	-16.297	--	--
0.19292	-16.299	--	--
0.19333	-16.296	--	--
0.19375	-16.299	--	--
0.19417	-16.294	--	--
0.19458	-16.291	--	--
0.195	-16.29	--	--
0.19542	-16.286	--	--
0.19583	-16.283	--	--
0.19625	-16.289	--	--
0.19667	-16.287	--	--
0.19708	-16.286	--	--
0.1975	-16.281	--	--
0.19792	-16.281	--	--
0.19833	-16.28	--	--
0.19875	-16.28	--	--
0.19917	-16.28	--	--
0.19958	-16.282	--	--
0.2	-16.277	--	--
0.20042	-16.281	--	--
0.20083	-16.272	--	--
0.20125	-16.267	--	--
0.20167	-16.269	--	--
0.20208	-16.271	--	--
0.2025	-16.269	--	--
0.20292	-16.266	--	--
0.20333	-16.265	--	--
0.20375	-16.263	--	--
0.20417	-16.268	--	--
0.20458	-16.267	--	--
0.205	-16.263	--	--
0.20542	-16.261	--	--
0.20583	-16.264	--	--
0.20625	-16.263	--	--
0.20667	-16.261	--	--
0.20708	-16.261	--	--
0.2075	-16.258	--	--
0.20792	-16.257	--	--
0.20833	-16.259	--	--
0.20875	-16.254	--	--
0.20917	-16.253	--	--
0.20958	-16.251	--	--
0.21	-16.246	--	--
0.21042	-16.241	--	--
0.21083	-16.243	--	--
0.21125	-16.243	--	--
0.21167	-16.241	--	--
0.21208	-16.239	--	--
0.2125	-16.24	--	--
0.21292	-16.24	--	--
0.21333	-16.243	--	--
0.21375	-16.242	--	--
0.21417	-16.238	--	--
0.21458	-16.234	--	--
0.215	-16.238	--	--
0.21542	-16.233	--	--
0.21583	-16.237	--	--
0.21625	-16.243	--	--
0.21667	-16.24	--	--
0.21708	-16.236	--	--
0.2175	-16.239	--	--
0.21792	-16.239	--	--
0.21833	-16.24	--	--
0.21875	-16.231	--	--
0.21917	-16.227	--	--
0.21958	-16.226	--	--
0.22	-16.226	--	--
0.22042	-16.225	--	--
0.22083	-16.222	--	--
0.22125	-16.222	--	--
0.22167	-16.225	--	--
0.22208	-16.222	--	--
0.2225	-16.218	--	--
0.22292	-16.215	--	--
0.22333	-16.217	--	--
0.22375	-16.215	--	--
0.22417	-16.215	--	--
0.22458	-16.211	--	--
0.225	-16.209	--	--
0.22542	-16.21	--	--
0.22583	-16.209	--	--
0.22625	-16.208	--	--
0.22667	-16.21	--	--
0.22708	-16.205	--	--
0.2275	-16.202	--	--
0.22792	-16.2	--	--
0.22833	-16.2	--	--
0.22875	-16.209	--	--
0.22917	-16.209	--	--
0.22958	-16.207	--	--
0.23	-16.203	--	--
0.23042	-16.198	--	--
0.23083	-16.197	--	--
0.23125	-16.192	--	--
0.23167	-16.191	--	--
0.23208	-16.195	--	--
0.2325	-16.192	--	--
0.23292	-16.192	--	--
0.23333	-16.192	--	--
0.23375	-16.205	--	--
0.23417	-16.197	--	--
0.23458	-16.188	--	--
0.235	-16.188	--	--
0.23542	-16.186	--	--
0.23583	-16.185	--	--
0.23625	-16.19	--	--
0.23667	-16.19	--	--
0.23708	-16.188	--	--
0.2375	-16.183	--	--
0.23792	-16.181	--	--
0.23833	-16.181	--	--
0.23875	-16.18	--	--
0.23917	-16.181	--	--
0.23958	-16.18	--	--
0.24	-16.177	--	--
0.24042	-16.171	--	--
0.24083	-16.173	--	--
0.24125	-16.173	--	--
0.24167	-16.174	--	--
0.24208	-16.174	--	--
0.2425	-16.174	--	--
0.24292	-16.168	--	--
0.24333	-16.169	--	--
0.24375	-16.167	--	--
0.24417	-16.162	--	--
0.24458	-16.164	--	--
0.245	-16.163	--	--
0.24542	-16.163	--	--
0.24583	-16.16	--	--
0.24625	-16.157	--	--
0.24667	-16.155	--	--
0.24708	-16.156	--	--
0.2475	-16.165	--	--
0.24792	-16.167	--	--
0.24833	-16.161	--	--
0.24875	-16.157	--	--
0.24917	-16.156	--	--
0.24958	-16.149	--	--
0.25	-16.149	--	--
0.25042	-16.153	--	--
0.25083	-16.15	--	--
0.25125	-16.147	--	--
0.25167	-16.146	--	--
0.25208	-16.142	--	--
0.2525	-16.142	--	--
0.25292	-16.138	--	--
0.25333	-16.139	--	--
0.25375	-16.139	--	--
0.25417	-16.137	--	--
0.25458	-16.136	--	--
0.255	-16.137	--	--
0.25542	-16.137	--	--
0.25583	-16.132	--	--
0.25625	-16.13	--	--
0.25667	-16.134	--	--
0.25708	-16.132	--	--
0.2575	-16.131	--	--
0.25792	-16.13	--	--
0.25833	-16.128	--	--
0.25875	-16.128	--	--
0.25917	-16.125	--	--
0.25958	-16.131	--	--
0.26	-16.129	--	--
0.26042	-16.126	--	--
0.26083	-16.124	--	--
0.26125	-16.119	--	--
0.26167	-16.12	--	--
0.26208	-16.131	--	--
0.2625	-16.125	--	--
0.26292	-16.116	--	--
0.26333	-16.117	--	--
0.26375	-16.115	--	--
0.26417	-16.112	--	--
0.26458	-16.115	--	--
0.265	-16.113	--	--
0.26542	-16.108	--	--
0.26583	-16.108	--	--
0.26625	-16.107	--	--
0.26667	-16.104	--	--
0.26708	-16.105	--	--
0.2675	-16.104	--	--
0.26792	-16.105	--	--
0.26833	-16.106	--	--
0.26875	-16.109	--	--
0.26917	-16.106	--	--
0.26958	-16.104	--	--
0.27	-16.103	--	--
0.27042	-16.112	--	--
0.27083	-16.101	--	--
0.27125	-16.101	--	--
0.27167	-16.096	--	--
0.27208	-16.093	--	--
0.2725	-16.094	--	--
0.27292	-16.093	--	--
0.27333	-16.092	--	--
0.27375	-16.094	--	--
0.27417	-16.092	--	--
0.27458	-16.088	--	--
0.275	-16.088	--	--
0.27542	-16.089	--	--
0.27583	-16.087	--	--
0.27625	-16.084	--	--
0.27667	-16.083	--	--
0.27708	-16.083	--	--
0.2775	-16.082	--	--
0.27792	-16.078	--	--
0.27833	-16.081	--	--
0.27875	-16.083	--	--
0.27917	-16.079	--	--
0.27958	-16.077	--	--
0.28	-16.074	--	--
0.28042	-16.073	--	--
0.28083	-16.074	--	--
0.28125	-16.072	--	--
0.28167	-16.07	--	--
0.28208	-16.069	--	--
0.2825	-16.07	--	--
0.28292	-16.07	--	--
0.28333	-16.067	--	--
0.28375	-16.066	--	--
0.28417	-16.068	--	--
0.28458	-16.067	--	--
0.285	-16.064	--	--
0.28542	-16.06	--	--
0.28583	-16.056	--	--
0.28625	-16.058	--	--
0.28667	-16.062	--	--
0.28708	-16.061	--	--
0.2875	-16.06	--	--
0.28792	-16.058	--	--
0.28833	-16.058	--	--
0.28875	-16.055	--	--
0.28917	-16.055	--	--
0.28958	-16.052	--	--
0.29	-16.055	--	--
0.29042	-16.052	--	--
0.29083	-16.053	--	--
0.29125	-16.051	--	--
0.29167	-16.046	--	--
0.29208	-16.047	--	--
0.2925	-16.045	--	--
0.29292	-16.045	--	--
0.29333	-16.049	--	--
0.29375	-16.049	--	--
0.29417	-16.049	--	--
0.29458	-16.046	--	--
0.295	-16.06	--	--
0.29542	-16.053	--	--
0.29583	-16.047	--	--
0.29625	-16.04	--	--
0.29667	-16.041	--	--
0.29708	-16.034	--	--
0.2975	-16.033	--	--
0.29792	-16.035	--	--
0.29833	-16.038	--	--
0.29875	-16.037	--	--
0.29917	-16.03	--	--
0.29958	-16.031	--	--
0.3	-16.025	--	--
0.30042	-16.024	--	--
0.30083	-16.024	--	--
0.30125	-16.024	--	--
0.30167	-16.023	--	--
0.30208	-16.023	--	--
0.3025	-16.025	--	--
0.30292	-16.026	--	--
0.30333	-16.022	--	--
0.30375	-16.018	--	--
0.30417	-16.02	--	--
0.30458	-16.02	--	--
0.305	-16.02	--	--
0.30542	-16.02	--	--
0.30583	-16.02	--	--
0.30625	-16.018	--	--
0.30667	-16.014	--	--
0.30708	-16.011	--	--
0.3075	-16.007	--	--
0.30792	-16.006	--	--
0.30833	-16.004	--	--
0.30875	-16.008	--	--
0.30917	-16.009	--	--
0.30958	-16.007	--	--
0.31	-16.005	--	--
0.31042	-16.004	--	--
0.31083	-16.003	--	--
0.31125	-16.003	--	--
0.31167	-16.003	--	--
0.31208	-16.002	--	--
0.3125	-15.999	--	--
0.31292	-16.003	--	--
0.31333	-16.002	--	--
0.31375	-15.998	--	--
0.31417	-15.995	--	--
0.31458	-15.994	--	--
0.315	-15.989	--	--
0.31542	-15.988	--	--
0.31583	-15.99	--	--
0.31625	-15.992	--	--
0.31667	-15.99	--	--
0.31708	-15.991	--	--
0.3175	-15.986	--	--
0.31792	-15.985	--	--
0.31833	-15.989	--	--
0.31875	-15.992	--	--
0.31917	-15.986	--	--
0.31958	-15.988	--	--
0.32	-15.983	--	--
0.32042	-15.983	--	--
0.32083	-15.984	--	--
0.32125	-15.984	--	--
0.32167	-15.988	--	--
0.32208	-15.986	--	--
0.3225	-15.986	--	--
0.32292	-15.984	--	--
0.32333	-15.984	--	--
0.32375	-15.983	--	--
0.32417	-15.982	--	--
0.32458	-15.982	--	--
0.325	-15.975	--	--
0.32542	-15.976	--	--
0.32583	-15.974	--	--
0.32625	-15.97	--	--
0.32667	-15.967	--	--
0.32708	-15.971	--	--
0.3275	-15.971	--	--
0.32792	-15.967	--	--
0.32833	-15.96	--	--
0.32875	-15.962	--	--
0.32917	-15.967	--	--
0.32958	-15.964	--	--
0.33	-15.964	--	--
0.33042	-15.961	--	--
0.33083	-15.965	--	--
0.33125	-15.962	--	--
0.33167	-15.961	--	--
0.33208	-15.961	--	--
0.3325	-15.958	--	--
0.33292	-15.958	--	--
0.33333	-15.958	--	--
0.33375	-15.955	--	--
0.33417	-15.957	--	--
0.33458	-15.955	--	--
0.335	-15.953	--	--
0.33542	-15.95	--	--
0.33583	-15.949	--	--
0.33625	-15.951	--	--
0.33667	-15.954	--	--
0.33708	-15.954	--	--
0.3375	-15.951	--	--
0.33792	-15.952	--	--
0.33833	-15.949	--	--
0.33875	-15.947	--	--
0.33917	-15.946	--	--
0.33958	-15.946	--	--
0.34	-15.947	--	--
0.34042	-15.939	--	--
0.34083	-15.944	--	--
0.34125	-15.94	--	--
0.34167	-15.947	--	--
0.34208	-15.94	--	--
0.3425	-15.937	--	--
0.34292	-15.934	--	--
0.34333	-15.935	--	--
0.34375	-15.939	--	--
0.34417	-15.939	--	--
0.34458	-15.938	--	--
0.345	-15.932	--	--
0.34542	-15.93	--	--
0.34583	-15.932	--	--
0.34625	-15.93	--	--
0.34667	-15.929	--	--
0.34708	-15.931	--	--
0.3475	-15.934	--	--
0.34792	-15.931	--	--
0.34833	-15.929	--	--
0.34875	-15.925	--	--
0.34917	-15.922	--	--
0.34958	-15.919	--	--
0.35	-15.923	--	--
0.35042	-15.924	--	--
0.35083	-15.929	--	--
0.35125	-15.925	--	--
0.35167	-15.919	--	--
0.35208	-15.921	--	--
0.3525	-15.92	--	--
0.35292	-15.919	--	--
0.35333	-15.924	--	--
0.35375	-15.915	--	--
0.35417	-15.915	--	--
0.35458	-15.911	--	--
0.355	-15.913	--	--
0.35542	-15.91	--	--
0.35583	-15.909	--	--
0.35625	-15.908	--	--
0.35667	-15.905	--	--
0.35708	-15.906	--	--
0.3575	-15.907	--	--
0.35792	-15.909	--	--
0.35833	-15.909	--	--
0.35875	-15.907	--	--
0.35917	-15.909	--	--
0.35958	-15.911	--	--
0.36	-15.904	--	--
0.36042	-15.906	--	--
0.36083	-15.904	--	--
0.36125	-15.904	--	--
0.36167	-15.9	--	--
0.36208	-15.896	--	--
0.3625	-15.903	--	--
0.36292	-15.899	--	--
0.36333	-15.9	--	--
0.36375	-15.897	--	--
0.36417	-15.893	--	--
0.36458	-15.892	--	--
0.365	-15.887	--	--
0.36542	-15.885	--	--
0.36583	-15.886	--	--
0.36625	-15.883	--	--
0.36667	-15.883	--	--
0.36708	-15.884	--	--
0.3675	-15.886	--	--
0.36792	-15.89	--	--
0.36833	-15.888	--	--
0.36875	-15.884	--	--
0.36917	-15.883	--	--
0.36958	-15.881	--	--
0.37	-15.88	--	--
0.37042	-15.881	--	--
0.37083	-15.88	--	--
0.37125	-15.878	--	--
0.37167	-15.884	--	--
0.37208	-15.899	--	--
0.3725	-15.89	--	--
0.37292	-15.885	--	--
0.37333	-15.879	--	--
0.37375	-15.878	--	--
0.37417	-15.877	--	--
0.37458	-15.878	--	--
0.375	-15.878	--	--
0.37542	-15.879	--	--
0.37583	-15.88	--	--
0.37625	-15.886	--	--
0.37667	-15.893	--	--
0.37708	-15.884	--	--
0.3775	-15.882	--	--
0.37792	-15.876	--	--
0.37833	-15.874	--	--
0.37875	-15.872	--	--
0.37917	-15.867	--	--
0.37958	-15.869	--	--
0.38	-15.867	--	--
0.38042	-15.871	--	--
0.38083	-15.876	--	--
0.38125	-15.872	--	--
0.38167	-15.868	--	--
0.38208	-15.866	--	--
0.3825	-15.864	--	--
0.38292	-15.86	--	--
0.38333	-15.862	--	--
0.38375	-15.867	--	--
0.38417	-15.869	--	--
0.38458	-15.869	--	--
0.385	-15.862	--	--
0.38542	-15.864	--	--
0.38583	-15.856	--	--
0.38625	-15.852	--	--
0.38667	-15.856	--	--
0.38708	-15.852	--	--
0.3875	-15.85	--	--
0.38792	-15.851	--	--
0.38833	-15.85	--	--
0.38875	-15.851	--	--
0.38917	-15.859	--	--
0.38958	-15.854	--	--
0.39	-15.849	--	--
0.39042	-15.853	--	--
0.39083	-15.852	--	--
0.39125	-15.849	--	--
0.39167	-15.848	--	--
0.39208	-15.846	--	--
0.3925	-15.842	--	--
0.39292	-15.842	--	--
0.39333	-15.841	--	--
0.39375	-15.841	--	--
0.39417	-15.843	--	--
0.39458	-15.844	--	--
0.395	-15.838	--	--
0.39542	-15.84	--	--
0.39583	-15.833	--	--
0.39625	-15.833	--	--
0.39667	-15.839	--	--
0.39708	-15.84	--	--
0.3975	-15.841	--	--
0.39792	-15.835	--	--
0.39833	-15.83	--	--
0.39875	-15.828	--	--
0.39917	-15.827	--	--
0.39958	-15.829	--	--
0.4	-15.827	--	--
0.40042	-15.824	--	--
0.40083	-15.829	--	--
0.40125	-15.83	--	--
0.40167	-15.837	--	--
0.40208	-15.834	--	--
0.4025	-15.823	--	--
0.40292	-15.825	--	--
0.40333	-15.826	--	--
0.40375	-15.824	--	--
0.40417	-15.826	--	--
0.40458	-15.824	--	--
0.405	-15.82	--	--
0.40542	-15.817	--	--
0.40583	-15.814	--	--
0.40625	-15.818	--	--
0.40667	-15.821	--	--
0.40708	-15.814	--	--
0.4075	-15.814	--	--
0.40792	-15.816	--	--
0.40833	-15.81	--	--
0.40875	-15.813	--	--
0.40917	-15.819	--	--
0.40958	-15.819	--	--
0.41	-15.812	--	--
0.41042	-15.81	--	--
0.41083	-15.807	--	--
0.41125	-15.808	--	--
0.41167	-15.803	--	--
0.41208	-15.807	--	--
0.4125	-15.807	--	--
0.41292	-15.809	--	--
0.41333	-15.815	--	--
0.41375	-15.809	--	--
0.41417	-15.804	--	--
0.41458	-15.802	--	--
0.415	-15.799	--	--
0.41542	-15.799	--	--
0.41583	-15.799	--	--
0.41625	-15.799	--	--
0.41667	-15.802	--	--
0.41708	-15.804	--	--
0.4175	-15.799	--	--
0.41792	-15.798	--	--
0.41833	-15.799	--	--
0.41875	-15.799	--	--
0.41917	-15.803	--	--
0.41958	-15.804	--	--
0.42	-15.796	--	--
0.42042	-15.79	--	--
0.42083	-15.789	--	--
0.42125	-15.788	--	--
0.42167	-15.793	--	--
0.42208	-15.79	--	--
0.4225	-15.793	--	--
0.42292	-15.792	--	--
0.42333	-15.792	--	--
0.42375	-15.788	--	--
0.42417	-15.791	--	--
0.42458	-15.787	--	--
0.425	-15.789	--	--
0.42542	-15.79	--	--
0.42583	-15.79	--	--
0.42625	-15.787	--	--
0.42667	-15.783	--	--
0.42708	-15.79	--	--
0.4275	-15.789	--	--
0.42792	-15.789	--	--
0.42833	-15.791	--	--
0.42875	-15.788	--	--
0.42917	-15.781	--	--
0.42958	-16.104	--	--
0.43	-16.016	--	--
0.43042	-15.916	--	--
0.43083	-15.873	--	--
0.43125	-15.855	--	--
0.43167	-15.843	--	--
0.43208	-15.83	--	--
0.4325	-15.824	--	--
0.43292	-15.819	--	--
0.43333	-15.813	--	--
0.43375	-15.804	--	--
0.43417	-15.803	--	--
0.43458	-15.803	--	--
0.435	-15.801	--	--
0.43542	-15.796	--	--
0.43583	-15.794	--	--
0.43625	-15.798	--	--
0.43667	-15.792	--	--
0.43708	-15.792	--	--
0.4375	-15.792	--	--
0.43792	-15.791	--	--
0.43833	-15.797	--	--
0.43875	-15.798	--	--
0.43917	-15.793	--	--
0.43958	-15.784	--	--
0.44	-15.78	--	--
0.44042	-15.783	--	--
0.44083	-15.783	--	--
0.44125	-15.779	--	--
0.44167	-15.778	--	--
0.44208	-15.773	--	--
0.4425	-15.776	--	--
0.44292	-15.773	--	--
0.44333	-15.774	--	--
0.44375	-15.779	--	--
0.44417	-15.775	--	--
0.44458	-15.773	--	--
0.445	-15.769	--	--
0.44542	-15.769	--	--
0.44583	-15.763	--	--
0.44625	-15.762	--	--
0.44667	-15.766	--	--
0.44708	-15.766	--	--
0.4475	-15.763	--	--
0.44792	-15.762	--	--
0.44833	-15.766	--	--
0.44875	-15.766	--	--
0.44917	-15.765	--	--
0.44958	-15.764	--	--
0.45	-15.769	--	--
0.45042	-15.765	--	--
0.45083	-15.759	--	--
0.45125	-15.756	--	--
0.45167	-15.754	--	--
0.45208	-15.763	--	--
0.4525	-15.762	--	--
0.45292	-15.767	--	--
0.45333	-15.755	--	--
0.45375	-15.753	--	--
0.45417	-15.755	--	--
0.45458	-15.752	--	--
0.455	-15.749	--	--
0.45542	-15.749	--	--
0.45583	-15.752	--	--
0.45625	-15.746	--	--
0.45667	-15.746	--	--
0.45708	-15.747	--	--
0.4575	-15.742	--	--
0.45792	-15.743	--	--
0.45833	-15.743	--	--
0.45875	-15.739	--	--
0.45917	-15.745	--	--
0.45958	-15.745	--	--
0.46	-15.743	--	--
0.46042	-15.739	--	--
0.46083	-15.737	--	--
0.46125	-15.74	--	--
0.46167	-15.739	--	--
0.46208	-15.739	--	--
0.4625	-15.736	--	--
0.46292	-15.736	--	--
0.46333	-15.733	--	--
0.46375	-15.736	--	--
0.46417	-15.734	--	--
0.46458	-15.729	--	--
0.465	-15.734	--	--
0.46542	-15.736	--	--
0.46583	-15.73	--	--
0.46625	-15.727	--	--
0.46667	-15.727	--	--
0.46708	-15.724	--	--
0.4675	-15.72	--	--
0.46792	-15.723	--	--
0.46833	-15.723	--	--
0.46875	-15.722	--	--
0.46917	-15.722	--	--
0.46958	-15.727	--	--
0.47	-15.725	--	--
0.47042	-15.723	--	--
0.47083	-15.723	--	--
0.47125	-15.725	--	--
0.47167	-15.723	--	--
0.47208	-15.726	--	--
0.4725	-15.724	--	--
0.47292	-15.718	--	--
0.47333	-15.721	--	--
0.47375	-15.718	--	--
0.47417	-15.719	--	--
0.47458	-15.716	--	--
0.475	-15.711	--	--
0.47542	-15.713	--	--
0.47583	-15.713	--	--
0.47625	-15.716	--	--
0.47667	-15.716	--	--
0.47708	-15.714	--	--
0.4775	-15.715	--	--
0.47792	-15.716	--	--
0.47833	-15.711	--	--
0.47875	-15.71	--	--
0.47917	-15.708	--	--
0.47958	-15.707	--	--
0.48	-15.71	--	--
0.48042	-15.708	--	--
0.48083	-15.703	--	--
0.48125	-15.704	--	--
0.48167	-15.705	--	--
0.48208	-15.705	--	--
0.4825	-15.711	--	--
0.48292	-15.708	--	--
0.48333	-15.71	--	--
0.48375	-15.707	--	--
0.48417	-15.706	--	--
0.48458	-15.703	--	--
0.485	-15.699	--	--
0.48542	-15.694	--	--
0.48583	-15.692	--	--
0.48625	-15.705	--	--
0.48667	-15.7	--	--
0.48708	-15.693	--	--
0.4875	-15.7	--	--
0.48792	-15.697	--	--
0.48833	-15.694	--	--
0.48875	-15.695	--	--
0.48917	-15.693	--	--
0.48958	-15.692	--	--
0.49	-15.696	--	--
0.49042	-15.696	--	--
0.49083	-15.693	--	--
0.49125	-15.692	--	--
0.49167	-15.688	--	--
0.49208	-15.685	--	--
0.4925	-15.682	--	--
0.49292	-15.688	--	--
0.49333	-15.687	--	--
0.49375	-15.688	--	--
0.49417	-15.68	--	--
0.49458	-15.682	--	--
0.495	-15.683	--	--
0.49542	-15.684	--	--
0.49583	-15.685	--	--
0.49625	-15.683	--	--
0.49667	-15.682	--	--
0.49708	-15.681	--	--
0.4975	-15.678	--	--
0.49792	-15.675	--	--
0.49833	-15.673	--	--
0.49875	-15.675	--	--
0.49917	-15.674	--	--
0.49958	-15.674	--	--
0.5	-15.669	--	--
0.50042	-15.671	--	--
0.50083	-15.676	--	--
0.50125	-15.672	--	--
0.50167	-15.675	--	--
0.50208	-15.676	--	--
0.5025	-15.678	--	--
0.50292	-15.685	--	--
0.50333	-15.679	--	--
0.50375	-15.676	--	--
0.50417	-15.674	--	--
0.50458	-15.677	--	--
0.505	-15.674	--	--
0.50542	-15.671	--	--
0.50583	-15.666	--	--
0.50625	-15.665	--	--
0.50667	-15.666	--	--
0.50708	-15.665	--	--
0.5075	-15.668	--	--
0.50792	-15.666	--	--
0.50833	-15.663	--	--
0.50875	-15.659	--	--
0.50917	-15.662	--	--
0.50958	-15.657	--	--
0.51	-15.66	--	--
0.51042	-15.659	--	--
0.51083	-15.657	--	--
0.51125	-15.662	--	--
0.51167	-15.663	--	--
0.51208	-15.661	--	--
0.5125	-15.656	--	--
0.51292	-15.654	--	--
0.51333	-15.657	--	--
0.51375	-15.66	--	--
0.51417	-15.658	--	--
0.51458	-15.656	--	--
0.515	-15.658	--	--
0.51542	-15.654	--	--
0.51583	-15.652	--	--
0.51625	-15.66	--	--
0.51667	-15.662	--	--
0.51708	-15.655	--	--
0.5175	-15.66	--	--
0.51792	-15.653	--	--
0.51833	-15.65	--	--
0.51875	-15.647	--	--
0.51917	-15.649	--	--
0.51958	-15.655	--	--
0.52	-15.652	--	--
0.52042	-15.656	--	--
0.52083	-15.651	--	--
0.52125	-15.651	--	--
0.52167	-15.648	--	--
0.52208	-15.646	--	--
0.5225	-15.65	--	--
0.52292	-15.648	--	--
0.52333	-15.645	--	--
0.52375	-15.646	--	--
0.52417	-15.646	--	--
0.52458	-15.643	--	--
0.525	-15.644	--	--
0.52542	-15.646	--	--
0.52583	-15.645	--	--
0.52625	-15.648	--	--
0.52667	-15.647	--	--
0.52708	-15.639	--	--
0.5275	-15.638	--	--
0.52792	-15.637	--	--
0.52833	-15.641	--	--
0.52875	-15.64	--	--
0.52917	-15.636	--	--
0.52958	-15.641	--	--
0.53	-15.637	--	--
0.53042	-15.633	--	--
0.53083	-15.636	--	--
0.53125	-15.634	--	--
0.53167	-15.631	--	--
0.53208	-15.64	--	--
0.5325	-15.636	--	--
0.53292	-15.634	--	--
0.53333	-15.639	--	--
0.53375	-15.644	--	--
0.53417	-15.633	--	--
0.53458	-15.627	--	--
0.535	-15.63	--	--
0.53542	-15.632	--	--
0.53583	-15.638	--	--
0.53625	-15.633	--	--
0.53667	-15.638	--	--
0.53708	-15.634	--	--
0.5375	-15.631	--	--
0.53792	-15.627	--	--
0.53833	-15.626	--	--
0.53875	-15.629	--	--
0.53917	-15.632	--	--
0.53958	-15.626	--	--
0.54	-15.621	--	--
0.54042	-15.619	--	--
0.54083	-15.622	--	--
0.54125	-15.626	--	--
0.54167	-15.626	--	--
0.54208	-15.624	--	--
0.5425	-15.625	--	--
0.54292	-15.623	--	--
0.54333	-15.622	--	--
0.54375	-15.624	--	--
0.54417	-15.626	--	--
0.54458	-15.624	--	--
0.545	-15.619	--	--
0.54542	-15.627	--	--
0.54583	-15.627	--	--
0.54625	-15.622	--	--
0.54667	-15.622	--	--
0.54708	-15.621	--	--
0.5475	-15.618	--	--
0.54792	-15.619	--	--
0.54833	-15.623	--	--
0.54875	-15.62	--	--
0.54917	-15.614	--	--
0.54958	-15.627	--	--
0.55	-15.634	--	--
0.55042	-15.622	--	--
0.55083	-15.62	--	--
0.55125	-15.62	--	--
0.55167	-15.614	--	--
0.55208	-15.615	--	--
0.5525	-15.616	--	--
0.55292	-15.616	--	--
0.55333	-15.616	--	--
0.55375	-15.612	--	--
0.55417	-15.612	--	--
0.55458	-15.611	--	--
0.555	-15.609	--	--
0.55542	-15.605	--	--
0.55583	-15.6	--	--
0.55625	-15.598	--	--
0.55667	-15.601	--	--
0.55708	-15.601	--	--
0.5575	-15.606	--	--
0.55792	-15.607	--	--
0.55833	-15.612	--	--
0.55875	-15.608	--	--
0.55917	-15.605	--	--
0.55958	-15.602	--	--
0.56	-15.598	--	--
0.56042	-15.603	--	--
0.56083	-15.599	--	--
0.56125	-15.597	--	--
0.56167	-15.6	--	--
0.56208	-15.6	--	--
0.5625	-15.599	--	--
0.56292	-15.598	--	--
0.56333	-15.596	--	--
0.56375	-15.596	--	--
0.56417	-15.594	--	--
0.56458	-15.606	--	--
0.565	-15.605	--	--
0.56542	-15.602	--	--
0.56583	-15.601	--	--
0.56625	-15.599	--	--
0.56667	-15.599	--	--
0.56708	-15.598	--	--
0.5675	-15.597	--	--
0.56792	-15.596	--	--
0.56833	-15.593	--	--
0.56875	-15.595	--	--
0.56917	-15.591	--	--
0.56958	-15.589	--	--
0.57	-15.591	--	--
0.57042	-15.592	--	--
0.57083	-15.598	--	--
0.57125	-15.594	--	--
0.57167	-15.59	--	--
0.57208	-15.588	--	--
0.5725	-15.588	--	--
0.57292	-15.589	--	--
0.57333	-15.586	--	--
0.57375	-15.588	--	--
0.57417	-15.583	--	--
0.57458	-15.588	--	--
0.575	-15.589	--	--
0.57542	-15.589	--	--
0.57583	-15.584	--	--
0.57625	-15.577	--	--
0.57667	-15.578	--	--
0.57708	-15.59	--	--
0.5775	-15.587	--	--
0.57792	-15.582	--	--
0.57833	-15.586	--	--
0.57875	-15.583	--	--
0.57917	-15.58	--	--
0.57958	-15.582	--	--
0.58	-15.582	--	--
0.58042	-15.58	--	--
0.58083	-15.578	--	--
0.58125	-15.574	--	--
0.58167	-15.582	--	--
0.58208	-15.578	--	--
0.5825	-15.575	--	--
0.58292	-15.574	--	--
0.58333	-15.576	--	--
0.58375	-15.578	--	--
0.58417	-15.58	--	--
0.58458	-15.582	--	--
0.585	-15.584	--	--
0.58542	-15.577	--	--
0.58583	-15.578	--	--
0.58625	-15.578	--	--
0.58667	-15.577	--	--
0.58708	-15.577	--	--
0.5875	-15.577	--	--
0.58792	-15.575	--	--
0.58833	-15.579	--	--
0.58875	-15.576	--	--
0.58917	-15.574	--	--
0.58958	-15.572	--	--
0.59	-15.57	--	--
0.59042	-15.573	--	--
0.59083	-15.571	--	--
0.59125	-15.572	--	--
0.59167	-15.573	--	--
0.59208	-15.571	--	--
0.5925	-15.573	--	--
0.59292	-15.575	--	--
0.59333	-15.577	--	--
0.59375	-15.585	--	--
0.59417	-15.578	--	--
0.59458	-15.574	--	--
0.595	-15.575	--	--
0.59542	-15.57	--	--
0.59583	-15.566	--	--
0.59625	-15.569	--	--
0.59667	-15.567	--	--
0.59708	-15.566	--	--
0.5975	-15.559	--	--
0.59792	-15.563	--	--
0.59833	-15.56	--	--
0.59875	-15.558	--	--
0.59917	-15.56	--	--
0.59958	-15.56	--	--
0.6	-15.559	--	--
0.60042	-15.566	--	--
0.60083	-15.562	--	--
0.60125	-15.556	--	--
0.60167	-15.555	--	--
0.60208	-15.556	--	--
0.6025	-15.559	--	--
0.60292	-15.56	--	--
0.60333	-15.555	--	--
0.60375	-15.557	--	--
0.60417	-15.556	--	--
0.60458	-15.555	--	--
0.605	-15.556	--	--
0.60542	-15.554	--	--
0.60583	-15.557	--	--
0.60625	-15.554	--	--
0.60667	-15.561	--	--
0.60708	-15.562	--	--
0.6075	-15.556	--	--
0.60792	-15.554	--	--
0.60833	-15.55	--	--
0.60875	-15.551	--	--
0.60917	-15.55	--	--
0.60958	-15.554	--	--
0.61	-15.548	--	--
0.61042	-15.549	--	--
0.61083	-15.546	--	--
0.61125	-15.557	--	--
0.61167	-15.558	--	--
0.61208	-15.557	--	--
0.6125	-15.556	--	--
0.61292	-15.564	--	--
0.61333	-15.558	--	--
0.61375	-15.55	--	--
0.61417	-15.546	--	--
0.61458	-15.547	--	--
0.615	-15.545	--	--
0.61542	-15.547	--	--
0.61583	-15.547	--	--
0.61625	-15.544	--	--
0.61667	-15.543	--	--
0.61708	-15.545	--	--
0.6175	-15.547	--	--
0.61792	-15.55	--	--
0.61833	-15.548	--	--
0.61875	-15.548	--	--
0.61917	-15.547	--	--
0.61958	-15.544	--	--
0.62	-15.547	--	--
0.62042	-15.543	--	--
0.62083	-15.544	--	--
0.62125	-15.547	--	--
0.62167	-15.544	--	--
0.62208	-15.541	--	--
0.6225	-15.545	--	--
0.62292	-15.546	--	--
0.62333	-15.545	--	--
0.62375	-15.539	--	--
0.62417	-15.537	--	--
0.62458	-15.536	--	--
0.625	-15.541	--	--
0.62542	-15.539	--	--
0.62583	-15.537	--	--
0.62625	-15.545	--	--
0.62667	-15.54	--	--
0.62708	-15.536	--	--
0.6275	-15.536	--	--
0.62792	-15.535	--	--
0.62833	-15.53	--	--
0.62875	-15.531	--	--
0.62917	-15.528	--	--
0.62958	-15.531	--	--
0.63	-15.53	--	--
0.63042	-15.532	--	--
0.63083	-15.532	--	--
0.63125	-15.53	--	--
0.63167	-15.53	--	--
0.63208	-15.532	--	--
0.6325	-15.535	--	--
0.63292	-15.533	--	--
0.63333	-15.532	--	--
0.63375	-15.529	--	--
0.63417	-15.53	--	--
0.63458	-15.525	--	--
0.635	-15.526	--	--
0.63542	-15.524	--	--
0.63583	-15.522	--	--
0.63625	-15.524	--	--
0.63667	-15.525	--	--
0.63708	-15.527	--	--
0.6375	-15.527	--	--
0.63792	-15.524	--	--
0.63833	-15.524	--	--
0.63875	-15.534	--	--
0.63917	-15.522	--	--
0.63958	-15.522	--	--
0.64	-15.522	--	--
0.64042	-15.523	--	--
0.64083	-15.521	--	--
0.64125	-15.521	--	--
0.64167	-15.517	--	--
0.64208	-15.515	--	--
0.6425	-15.528	--	--
0.64292	-15.524	--	--
0.64333	-15.518	--	--
0.64375	-15.514	--	--
0.64417	-15.515	--	--
0.64458	-15.514	--	--
0.645	-15.514	--	--
0.64542	-15.51	--	--
0.64583	-15.513	--	--
0.64625	-15.513	--	--
0.64667	-15.51	--	--
0.64708	-15.508	--	--
0.6475	-15.511	--	--
0.64792	-15.513	--	--
0.64833	-15.51	--	--
0.64875	-15.516	--	--
0.64917	-15.518	--	--
0.64958	-15.52	--	--
0.65	-15.522	--	--
0.65042	-15.517	--	--
0.65083	-15.517	--	--
0.65125	-15.514	--	--
0.65167	-15.507	--	--
0.65208	-15.514	--	--
0.6525	-15.515	--	--
0.65292	-15.51	--	--
0.65333	-15.509	--	--
0.65375	-15.511	--	--
0.65417	-15.513	--	--
0.65458	-15.512	--	--
0.655	-15.518	--	--
0.65542	-15.517	--	--
0.65583	-15.514	--	--
0.65625	-15.511	--	--
0.65667	-15.513	--	--
0.65708	-15.515	--	--
0.6575	-15.512	--	--
0.65792	-15.509	--	--
0.65833	-15.511	--	--
0.65875	-15.512	--	--
0.65917	-15.504	--	--
0.65958	-15.508	--	--
0.66	-15.509	--	--
0.66042	-15.506	--	--
0.66083	-15.502	--	--
0.66125	-15.504	--	--
0.66167	-15.509	--	--
0.66208	-15.507	--	--
0.6625	-15.51	--	--
0.66292	-15.529	--	--
0.66333	-15.518	--	--
0.66375	-15.509	--	--
0.66417	-15.504	--	--
0.66458	-15.504	--	--
0.665	-15.503	--	--
0.66542	-15.503	--	--
0.66583	-15.505	--	--
0.66625	-15.501	--	--
0.66667	-15.5	--	--
0.66708	-15.502	--	--
0.6675	-15.503	--	--
0.66792	-15.504	--	--
0.66833	-15.495	--	--
0.66875	-15.493	--	--
0.66917	-15.499	--	--
0.66958	-15.502	--	--
0.67	-15.501	--	--
0.67042	-15.502	--	--
0.67083	-15.496	--	--
0.67125	-15.493	--	--
0.67167	-15.497	--	--
0.67208	-15.494	--	--
0.6725	-15.496	--	--
0.67292	-15.497	--	--
0.67333	-15.496	--	--
0.67375	-15.491	--	--
0.67417	-15.491	--	--
0.67458	-15.489	--	--
0.675	-15.492	--	--
0.67542	-15.492	--	--
0.67583	-15.489	--	--
0.67625	-15.488	--	--
0.67667	-15.49	--	--
0.67708	-15.492	--	--
0.6775	-15.492	--	--
0.67792	-15.49	--	--
0.67833	-15.486	--	--
0.67875	-15.478	--	--
0.67917	-15.491	--	--
0.67958	-15.492	--	--
0.68	-15.49	--	--
0.68042	-15.493	--	--
0.68083	-15.505	--	--
0.68125	-15.498	--	--
0.68167	-15.492	--	--
0.68208	-15.49	--	--
0.6825	-15.488	--	--
0.68292	-15.488	--	--
0.68333	-15.483	--	--
0.68375	-15.48	--	--
0.68417	-15.484	--	--
0.68458	-15.482	--	--
0.685	-15.482	--	--
0.68542	-15.483	--	--
0.68583	-15.487	--	--
0.68625	-15.489	--	--
0.68667	-15.491	--	--
0.68708	-15.485	--	--
0.6875	-15.485	--	--
0.68792	-15.487	--	--
0.68833	-15.486	--	--
0.68875	-15.479	--	--
0.68917	-15.486	--	--
0.68958	-15.482	--	--
0.69	-15.483	--	--
0.69042	-15.482	--	--
0.69083	-15.483	--	--
0.69125	-15.48	--	--
0.69167	-15.478	--	--
0.69208	-15.513	--	--
0.6925	-15.558	--	--
0.69292	-15.526	--	--
0.69333	-15.51	--	--
0.69375	-15.5	--	--
0.69417	-15.543	--	--
0.69458	-15.586	--	--
0.695	-15.546	--	--
0.69542	-15.522	--	--
0.69583	-15.516	--	--
0.69625	-15.506	--	--
0.69667	-15.498	--	--
0.69708	-15.495	--	--
0.6975	-15.493	--	--
0.69792	-15.491	--	--
0.69833	-15.492	--	--
0.69875	-15.489	--	--
0.69917	-15.489	--	--
0.69958	-15.491	--	--
0.7	-15.487	--	--
0.70042	-15.482	--	--
0.70083	-15.482	--	--
0.70125	-15.479	--	--
0.70167	-15.485	--	--
0.70208	-15.488	--	--
0.7025	-15.483	--	--
0.70292	-15.482	--	--
0.70333	-15.483	--	--
0.70375	-15.482	--	--
0.70417	-15.483	--	--
0.70458	-15.485	--	--
0.705	-15.481	--	--
0.70542	-15.487	--	--
0.70583	-15.487	--	--
0.70625	-15.481	--	--
0.70667	-15.48	--	--
0.70708	-15.479	--	--
0.7075	-15.48	--	--
0.70792	-15.481	--	--
0.70833	-15.481	--	--
0.70875	-15.48	--	--
0.70917	-15.479	--	--
0.70958	-15.48	--	--
0.71	-15.481	--	--
0.71042	-15.484	--	--
0.71083	-15.477	--	--
0.71125	-15.476	--	--
0.71167	-15.475	--	--
0.71208	-15.474	--	--
0.7125	-15.477	--	--
0.71292	-15.478	--	--
0.71333	-15.478	--	--
0.71375	-15.475	--	--
0.71417	-15.471	--	--
0.71458	-15.469	--	--
0.715	-15.466	--	--
0.71542	-15.462	--	--
0.71583	-15.463	--	--
0.71625	-15.463	--	--
0.71667	-15.466	--	--
0.71708	-15.463	--	--
0.7175	-15.462	--	--
0.71792	-15.468	--	--
0.71833	-15.461	--	--
0.71875	-15.463	--	--
0.71917	-15.464	--	--
0.71958	-15.465	--	--
0.72	-15.462	--	--
0.72042	-15.461	--	--
0.72083	-15.467	--	--
0.72125	-15.467	--	--
0.72167	-15.463	--	--
0.72208	-15.463	--	--
0.7225	-15.467	--	--
0.72292	-15.464	--	--
0.72333	-15.465	--	--
0.72375	-15.461	--	--
0.72417	-15.459	--	--
0.72458	-15.468	--	--
0.725	-15.466	--	--
0.72542	-15.464	--	--
0.72583	-15.463	--	--
0.72625	-15.461	--	--
0.72667	-15.461	--	--
0.72708	-15.458	--	--
0.7275	-15.466	--	--
0.72792	-15.467	--	--
0.72833	-15.481	--	--
0.72875	-15.473	--	--
0.72917	-15.467	--	--
0.72958	-15.459	--	--
0.73	-15.455	--	--
0.73042	-15.454	--	--
0.73083	-15.453	--	--
0.73125	-15.453	--	--
0.73167	-15.455	--	--
0.73208	-15.461	--	--
0.7325	-15.461	--	--
0.73292	-15.45	--	--
0.73333	-15.46	--	--
0.73375	-15.453	--	--
0.73417	-15.452	--	--
0.73458	-15.451	--	--
0.735	-15.449	--	--
0.73542	-15.452	--	--
0.73583	-15.455	--	--
0.73625	-15.452	--	--
0.73667	-15.448	--	--
0.73708	-15.448	--	--
0.7375	-15.448	--	--
0.73792	-15.447	--	--
0.73833	-15.456	--	--
0.73875	-15.458	--	--
0.73917	-15.459	--	--
0.73958	-15.454	--	--
0.74	-15.451	--	--
0.74042	-15.45	--	--
0.74083	-15.451	--	--
0.74125	-15.453	--	--
0.74167	-15.452	--	--
0.74208	-15.454	--	--
0.7425	-15.449	--	--
0.74292	-15.448	--	--
0.74333	-15.45	--	--
0.74375	-15.445	--	--
0.74417	-15.449	--	--
0.74458	-15.447	--	--
0.745	-15.448	--	--
0.74542	-15.444	--	--
0.74583	-15.45	--	--
0.74625	-15.447	--	--
0.74667	-15.446	--	--
0.74708	-15.444	--	--
0.7475	-15.442	--	--
0.74792	-15.445	--	--
0.74833	-15.44	--	--
0.74875	-15.444	--	--
0.74917	-15.445	--	--
0.74958	-15.446	--	--
0.75	-15.446	--	--
0.75042	-15.443	--	--
0.75083	-15.443	--	--
0.75125	-15.447	--	--
0.75167	-15.445	--	--
0.75208	-15.443	--	--
0.7525	-15.447	--	--
0.75292	-15.446	--	--
0.75333	-15.447	--	--
0.75375	-15.445	--	--
0.75417	-15.443	--	--
0.75458	-15.442	--	--
0.755	-15.44	--	--
0.75542	-15.438	--	--
0.75583	-15.441	--	--
0.75625	-15.441	--	--
0.75667	-15.443	--	--
0.75708	-15.437	--	--
0.7575	-15.434	--	--
0.75792	-15.436	--	--
0.75833	-15.446	--	--
0.75875	-15.441	--	--
0.75917	-15.438	--	--
0.75958	-15.426	--	--
0.76	-15.434	--	--
0.76042	-15.43	--	--
0.76083	-15.429	--	--
0.76125	-15.435	--	--
0.76167	-15.431	--	--
0.76208	-15.436	--	--
0.7625	-15.432	--	--
0.76292	-15.43	--	--
0.76333	-15.431	--	--
0.76375	-15.433	--	--
0.76417	-15.432	--	--
0.76458	-15.441	--	--
0.765	-15.438	--	--
0.76542	-15.44	--	--
0.76583	-15.438	--	--
0.76625	-15.435	--	--
0.76667	-15.434	--	--
0.76708	-15.433	--	--
0.7675	-15.43	--	--
0.76792	-15.428	--	--
0.76833	-15.429	--	--
0.76875	-15.431	--	--
0.76917	-15.429	--	--
0.76958	-15.43	--	--
0.77	-15.431	--	--
0.77042	-15.434	--	--
0.77083	-15.431	--	--
0.77125	-15.434	--	--
0.77167	-15.433	--	--
0.77208	-15.428	--	--
0.7725	-15.423	--	--
0.77292	-15.429	--	--
0.77333	-15.429	--	--
0.77375	-15.428	--	--
0.77417	-15.426	--	--
0.77458	-15.425	--	--
0.775	-15.425	--	--
0.77542	-15.425	--	--
0.77583	-15.43	--	--
0.77625	-15.432	--	--
0.77667	-15.426	--	--
0.77708	-15.422	--	--
0.7775	-15.42	--	--
0.77792	-15.421	--	--
0.77833	-15.42	--	--
0.77875	-15.419	--	--
0.77917	-15.416	--	--
0.77958	-15.425	--	--
0.78	-15.418	--	--
0.78042	-15.429	--	--
0.78083	-15.422	--	--
0.78125	-15.422	--	--
0.78167	-15.425	--	--
0.78208	-15.426	--	--
0.7825	-15.423	--	--
0.78292	-15.422	--	--
0.78333	-15.419	--	--
0.78375	-15.419	--	--
0.78417	-15.422	--	--
0.78458	-15.425	--	--
0.785	-15.424	--	--
0.78542	-15.421	--	--
0.78583	-15.416	--	--
0.78625	-15.421	--	--
0.78667	-15.423	--	--
0.78708	-15.431	--	--
0.7875	-15.425	--	--
0.78792	-15.422	--	--
0.78833	-15.418	--	--
0.78875	-15.415	--	--
0.78917	-15.413	--	--
0.78958	-15.415	--	--
0.79	-15.415	--	--
0.79042	-15.411	--	--
0.79083	-15.414	--	--
0.79125	-15.419	--	--
0.79167	-15.427	--	--
0.79208	-15.427	--	--
0.7925	-15.422	--	--
0.79292	-15.42	--	--
0.79333	-15.415	--	--
0.79375	-15.422	--	--
0.79417	-15.415	--	--
0.79458	-15.42	--	--
0.795	-15.414	--	--
0.79542	-15.414	--	--
0.79583	-15.414	--	--
0.79625	-15.415	--	--
0.79667	-15.415	--	--
0.79708	-15.415	--	--
0.7975	-15.42	--	--
0.79792	-15.422	--	--
0.79833	-15.429	--	--
0.79875	-15.424	--	--
0.79917	-15.42	--	--
0.79958	-15.423	--	--
0.8	-15.418	--	--
0.80042	-15.415	--	--
0.80083	-15.415	--	--
0.80125	-15.413	--	--
0.80167	-15.417	--	--
0.80208	-15.417	--	--
0.8025	-15.412	--	--
0.80292	-15.413	--	--
0.80333	-15.406	--	--
0.80375	-15.412	--	--
0.80417	-15.413	--	--
0.80458	-15.405	--	--
0.805	-15.426	--	--
0.80542	-15.413	--	--
0.80583	-15.411	--	--
0.80625	-15.401	--	--
0.80667	-15.414	--	--
0.80708	-15.412	--	--
0.8075	-15.418	--	--
0.80792	-15.41	--	--
0.80833	-15.41	--	--
0.80875	-15.41	--	--
0.80917	-15.416	--	--
0.80958	-15.409	--	--
0.81	-15.41	--	--
0.81042	-15.409	--	--
0.81083	-15.407	--	--
0.81125	-15.407	--	--
0.81167	-15.405	--	--
0.81208	-15.405	--	--
0.8125	-15.403	--	--
0.81292	-15.41	--	--
0.81333	-15.408	--	--
0.81375	-15.41	--	--
0.81417	-15.406	--	--
0.81458	-15.403	--	--
0.815	-15.408	--	--
0.81542	-15.418	--	--
0.81583	-15.412	--	--
0.81625	-15.405	--	--
0.81667	-15.4	--	--
0.81708	-15.405	--	--
0.8175	-15.412	--	--
0.81792	-15.41	--	--
0.81833	-15.411	--	--
0.81875	-15.415	--	--
0.81917	-15.409	--	--
0.81958	-15.401	--	--
0.82	-15.403	--	--
0.82042	-15.404	--	--
0.82083	-15.401	--	--
0.82125	-15.403	--	--
0.82167	-15.406	--	--
0.82208	-15.404	--	--
0.8225	-15.405	--	--
0.82292	-15.405	--	--
0.82333	-15.401	--	--
0.82375	-15.399	--	--
0.82417	-15.4	--	--
0.82458	-15.396	--	--
0.825	-15.401	--	--
0.82542	-15.403	--	--
0.82583	-15.399	--	--
0.82625	-15.404	--	--
0.82667	-15.4	--	--
0.82708	-15.401	--	--
0.8275	-15.401	--	--
0.82792	-15.402	--	--
0.82833	-15.403	--	--
0.82875	-15.4	--	--
0.82917	-15.402	--	--
0.82958	-15.4	--	--
0.83	-15.396	--	--
0.83042	-15.398	--	--
0.83083	-15.394	--	--
0.83125	-15.399	--	--
0.83167	-15.397	--	--
0.83208	-15.412	--	--
0.8325	-15.409	--	--
[truncated: 72,957 more rows]
