# Supplementary material for: The role of oxygen-vacancy in bifunctional indium oxyhydroxide catalysts for electrochemical coupling of biomass valorization with CO2 conversion
Source: Nat Commun. 2023 Apr 11;14:2040. doi: 10.1038/s41467-023-37679-3 (PMC10090200; doi:10.1038/s41467-023-37679-3)
Supplement: Supplementary file 4 — Source Data [file 41467_2023_37679_MOESM4_ESM.zip › Source data/Figure 4.xlsx]

## Sheet: Figure 4a
E	Current density	E	Current density
V vs RHE	mA cm-2	V vs RHE	mA cm-2
	InOOH-Ov-OER		InOOH-Ov-HMFOR
1.0024	0.0124	1.0024	1.065
1.0074	0.01398	1.0074	1.035
1.0124	0.01512	1.0124	1.007
1.0174	0.01662	1.0174	0.98
1.0224	0.01827	1.0224	0.959
1.0274	0.01914	1.0274	0.933
1.0324	0.02071	1.0324	0.904
1.0374	0.02241	1.0374	0.893
1.0424	0.02323	1.0424	0.861
1.0474	0.02477	1.0474	0.868
1.0524	0.02544	1.0524	0.86
1.0574	0.02745	1.0574	0.852
1.0624	0.02756	1.0624	0.847
1.0674	0.02886	1.0674	0.847
1.0724	0.0304	1.0724	0.873
1.0774	0.03143	1.0774	0.864
1.0824	0.03237	1.0824	0.868
1.0874	0.03446	1.0874	0.881
1.0924	0.03505	1.0924	0.889
1.0974	0.03717	1.0974	0.874
1.1024	0.03848	1.1024	0.882
1.1074	0.04037	1.1074	0.882
1.1124	0.04159	1.1124	0.891
1.1174	0.04289	1.1174	0.905
1.1224	0.04525	1.1224	0.915
1.1274	0.04722	1.1274	0.929
1.1324	0.0495	1.1324	0.934
1.1374	0.05135	1.1374	0.944
1.1424	0.0525	1.1424	0.943
1.1474	0.05435	1.1474	0.97
1.1524	0.0571	1.1524	0.972
1.1574	0.0584	1.1574	0.98
1.1624	0.05975	1.1624	0.99
1.1674	0.0622	1.1674	1
1.1724	0.06555	1.1724	1.009
1.1774	0.0679	1.1774	1.023
1.1824	0.0707	1.1824	1.042
1.1874	0.0727	1.1874	1.053
1.1924	0.07425	1.1924	1.078
1.1974	0.07795	1.1974	1.099
1.2024	0.08045	1.2024	1.119
1.2074	0.0837	1.2074	1.147
1.2124	0.0876	1.2124	1.165
1.2174	0.0915	1.2174	1.192
1.2224	0.0946	1.2224	1.219
1.2274	0.09915	1.2274	1.258
1.2324	0.12985	1.2324	1.287
1.2374	0.845	1.2374	1.336
1.2424	1.5475	1.2424	1.374
1.2474	1.9215	1.2474	1.423
1.2524	2.1585	1.2524	1.475
1.2574	2.3415	1.2574	1.547
1.2624	2.509	1.2624	1.624
1.2674	2.682	1.2674	1.69
1.2724	2.8945	1.2724	1.794
1.2774	3.206	1.2774	1.916
1.2824	3.6245	1.2824	2.046
1.2874	4.061	1.2874	2.174
1.2924	4.3035	1.2924	2.312
1.2974	4.4685	1.2974	2.458
1.3024	4.414	1.3024	2.802
1.3074	4.3825	1.3074	3.247
1.3124	4.216	1.3124	3.891
1.3174	4.1605	1.3174	4.714
1.3224	3.9515	1.3224	5.741
1.3274	3.9375	1.3274	6.9
1.3324	3.891	1.3324	8.186
1.3374	3.348	1.3374	9.58
1.3424	4.199	1.3424	11.12
1.3474	3.655	1.3474	12.73
1.3524	2.5465	1.3524	14.52
1.3574	4.064	1.3574	16.3
1.3624	3.0995	1.3624	18.07
1.3674	2.742	1.3674	19.74
1.3724	4.325	1.3724	21.31
1.3774	3.2265	1.3774	22.72
1.3824	2.6925	1.3824	24.03
1.3874	3.192	1.3874	25.28
1.3924	3.838	1.3924	26.39
1.3974	3.5965	1.3974	27.49
1.4024	2.3745	1.4024	28.46
1.4074	2.257	1.4074	29.41
1.4124	3.8445	1.4124	30.29
1.4174	4.2445	1.4174	31.06
1.4224	3.0735	1.4224	31.74
1.4274	2.875	1.4274	32.38
1.4324	3.257	1.4324	32.89
1.4374	3.713	1.4374	33.35
1.4424	3.607	1.4424	33.75
1.4474	2.244	1.4474	34.07
1.4524	4.7105	1.4524	34.33
1.4574	3.8905	1.4574	34.54
1.4624	3.394	1.4624	34.71
1.4674	4.1565	1.4674	34.81
1.4724	4.213	1.4724	34.96
1.4774	3.973	1.4774	35.04
1.4824	4.6265	1.4824	35.17
1.4874	5.35	1.4874	35.29
1.4924	4.9825	1.4924	35.49
1.4974	5.475	1.4974	35.74
1.5024	5.735	1.5024	36.12
1.5074	6.305	1.5074	36.63
1.5124	6.485	1.5124	37.31
1.5174	7.325	1.5174	38.14
1.5224	7.985	1.5224	39.25
1.5274	8.87	1.5274	40.52
1.5324	9.815	1.5324	42.13
1.5374	10.74	1.5374	44.08
1.5424	12.39	1.5424	46.39
1.5474	13.985	1.5474	48.94
1.5524	15.98	1.5524	51.97
1.5574	18.535	1.5574	55.45
1.5624	21.935	1.5624	59.26
1.5674	25.76	1.5674	63.45
1.5724	31.575	1.5724	68.11
1.5774	38.31	1.5774	73.22
1.5824	48.695	1.5824	78.8
1.5874	61.4	1.5874	84.66
1.5924	80.1	1.5924	90.65
1.5974	103.55	1.5974	97.03
1.6024	125.9	1.6024	103.9
1.6074	141.2	1.6074	110.8
1.6124	150.8	1.6124	118.3
1.6174	154.4	1.6174	126

## Sheet: Figure 4b
Log(Frequency)	Phase angle	Phase angle	Phase angle	Phase angle	Phase angle	Phase angle	Phase angle	Phase angle	Phase angle	Phase angle	Phase angle
Hz	°	°	°	°	°	°	°	°	°	°	°
	1.1 V	1.15 V	1.2 V	1.25 V	1.3 V	1.35 V	1.4 V	1.45 V	1.5 V	1.55 V	1.6 V
4.91656	-0.8	-1	-1.3	-1.6	-1.9	-3	-2.8	-2.5	-2.8	-2.5	-2.3
4.83327	-0.2	-0.4	-0.7	-1	-1.4	-2.3	-2.2	-2	-2.2	-2	-1.8
4.75012	0.4	0.2	-0.1	-0.5	-0.9	-1.7	-1.7	-1.5	-1.7	-1.5	-1.3
4.66689	0.9	0.7	0.3	-0.1	-0.5	-1.2	-1.3	-1.2	-1.4	-1.2	-1
4.58354	1.4	1.2	0.8	0.4	0	-0.6	-0.9	-0.8	-1	-0.8	-0.7
4.50024	1.9	1.7	1.2	0.8	0.3	-0.1	-0.5	-0.6	-0.6	-0.5	-0.4
4.41697	2.4	2.1	1.7	1.2	0.7	0.3	-0.2	-0.3	-0.4	-0.3	-0.2
4.33304	2.9	2.6	2.1	1.5	1	0.7	0	-0.1	-0.1	0	0
4.24969	3.4	3	2.5	1.9	1.3	1	0.2	0.1	0.1	0.1	0.2
4.16732	3.8	3.4	2.9	2.2	1.5	1.3	0.4	0.2	0.2	0.3	0.3
4.08314	4.3	3.9	3.3	2.6	1.8	1.6	0.6	0.4	0.4	0.4	0.5
4.00043	4.9	4.4	3.7	2.9	2.1	1.9	0.8	0.5	0.5	0.6	0.6
3.91656	5.5	5	4.2	3.4	2.5	2.3	1	0.7	0.7	0.8	0.8
3.83327	6.1	5.5	4.7	3.8	2.8	2.6	1.2	0.8	0.8	0.9	0.9
3.75012	6.7	6.1	5.3	4.2	3.2	2.9	1.3	0.9	0.9	1.1	1
3.6668	7.4	6.8	5.8	4.7	3.6	3.3	1.5	1	1	1.2	1.1
3.58354	8.1	7.5	6.4	5.2	4	3.6	1.6	1.1	1.2	1.3	1.2
3.50024	8.9	8.2	7.1	5.8	4.4	4	1.8	1.3	1.3	1.4	1.4
3.41697	9.8	9	7.8	6.4	4.9	4.4	2	1.4	1.4	1.6	1.5
3.33304	10.7	9.9	8.6	7.1	5.4	4.9	2.2	1.6	1.6	1.8	1.7
3.24969	11.8	10.9	9.5	7.8	6	5.4	2.5	1.7	1.7	2	1.8
3.16732	12.9	11.9	10.4	8.6	6.7	6	2.8	1.9	1.9	2.2	2.1
3.08314	14.1	13.1	11.4	9.5	7.4	6.6	3.1	2.2	2.2	2.5	2.3
3.00043	15.4	14.3	12.5	10.4	8.1	7.2	3.4	2.4	2.4	2.7	2.5
2.91656	16.7	15.5	13.6	11.4	8.9	7.9	3.7	2.6	2.6	3	2.7
2.8348	18.1	16.9	14.9	12.5	9.8	8.6	4.1	2.9	2.9	3.3	3
2.74935	19.7	18.4	16.3	13.8	10.9	9.5	4.6	3.2	3.2	3.8	3.4
2.66642	21.4	20.1	17.8	15.2	12.1	10.5	5.2	3.7	3.6	4.3	3.8
2.58081	23.1	21.7	19.4	16.6	13.3	11.5	5.8	4.1	4.1	4.8	4.3
2.50161	24.8	23.4	21.1	18.2	14.7	12.6	6.5	4.7	4.6	5.4	4.9
2.41296	26.5	25.2	22.8	19.8	16.1	13.8	7.3	5.2	5.2	6.1	5.5
2.33203	28.1	26.8	24.6	21.5	17.7	15.1	8.1	5.9	5.8	6.8	6.2
2.24502	29.6	28.4	26.2	23.3	19.3	16.4	9	6.6	6.5	7.6	6.9
2.16584	31	29.9	27.8	25	20.9	17.7	10	7.3	7.3	8.5	7.7
2.08672	32.1	31.2	29.3	26.6	22.6	19.1	11	8.2	8.1	9.4	8.6
1.98972	32.8	32.1	30.4	28	24.2	20.3	11.9	8.9	8.8	10.3	9.5
1.91666	33.3	32.7	31.3	29.2	25.6	21.5	12.9	9.7	9.6	11.2	10.3
1.83334	33.6	33.2	32.1	30.3	27.1	22.8	14.1	10.8	10.6	12.3	11.4
1.74997	33.7	33.5	32.8	31.4	28.5	24.1	15.6	12	11.8	13.7	12.7
1.66671	33.7	33.6	33.2	32.3	29.9	25.4	17.2	13.5	13.3	15.3	14.2
1.58331	33.4	33.5	33.4	32.9	31.1	26.6	18.8	15.1	14.9	16.9	15.7
1.49996	32.9	33.1	33.3	33.2	32	27.6	20.5	16.8	16.5	18.6	17.2
1.41664	32.2	32.6	33	33.2	32.6	28.4	22.1	18.6	18.2	20.4	18.6
1.33325	31.4	31.9	32.5	33.1	33	29.1	23.7	20.4	20	22.1	20
1.24993	30.6	31.1	31.9	32.8	33.2	29.6	25.3	22.3	21.8	23.9	21.4
1.16673	29.8	30.4	31.3	32.4	33.2	30	26.8	24.2	23.7	25.6	22.6
1.0835	29.1	29.7	30.7	32	33.1	30.3	28.1	26	25.5	27.2	23.8
1	28.4	29.1	30.2	31.5	33	30.6	29.4	27.9	27.4	28.7	24.9
0.91666	28	28.6	29.8	31.3	33	31	30.6	29.8	29.3	30.2	26
0.83334	27.7	28.4	29.6	31.2	33.1	31.5	31.8	31.7	31.3	31.6	27.1
0.74997	27.7	28.5	29.7	31.3	33.3	32.2	33.1	33.6	33.5	33	28.1
0.66671	27.9	28.7	30	31.7	33.8	33.1	34.5	35.6	35.7	34.5	29.1
0.58331	28.4	29.3	30.6	32.4	34.6	34.2	35.9	37.1	38.1	36	30
0.49996	29.2	30.1	31.5	33.4	35.6	35.5	37.5	39	40.7	37.6	30.7
0.41664	30.2	31.2	32.7	34.6	36.5	37.1	39.1	40.9	43.4	39.2	31.1
0.33325	31.6	32.8	34.4	36.4	38	39	41.1	42.7	46.7	41.1	31.1
0.24993	33.4	34.7	36.4	38.4	39	41.2	43.1	44.2	50	43	30.7
0.16673	35.4	36.8	38.6	40.7	41.4	43.3	45	45.6	53.1	44.8	30
0.0835	37.7	39.1	40.9	43	43.7	45.4	46.6	46.6	56	46.3	28.9
0	40.1	41.6	43.4	45.5	46	47.4	48	47.6	58.7	47.5	27.4
-0.08334	42.6	44.2	46	48.1	48.3	49.2	49.1	48.2	61.1	48.5	25.5
-0.16666	45.7	47.1	48.8	50.8	50.5	51.1	50.1	48.6	63.4	49.2	23.6
-0.25003	48.9	50.2	51.9	53.7	52.6	52.8	50.8	48.6	65.6	49.7	21.6
-0.33329	51.9	53.3	55	56.6	54.6	54.4	51.2	48.1	67.8	49.9	19.5
-0.41669	54.9	56.5	57.9	59.3	56.5	55.8	51.2	47.3	69.8	49.7	17.5
-0.50004	57.9	59.4	60.7	61.9	58.1	57.1	50.7	46	71.8	49	15.5
-0.58336	60.8	62.2	63.3	64.3	59.3	58	49.8	44.1	73.7	47.9	13.6
-0.66675	63.5	64.7	65.7	66.4	60.3	58.3	48.4	41.7	74.5	46.2	11.8
-0.75007	66	67.1	67.8	68.3	60.9	58.2	46.4	38.9	76	43.9	10.2
-0.83327	68.1	69.1	69.7	69.8	61.3	57.8	43.9	35.8	78.5	41.2	8.8
-0.9165	69.9	70.8	71.2	71.1	61.3	57	41	34.1	80.9	38.1	7.6
-1	71.5	72.2	72.4	72	61.1	55.9	37.7	33	83.1	34.7	6.6

## Sheet: Figure 4c
Log(Frequency)	Phase angle	Phase angle	Phase angle	Phase angle	Phase angle	Phase angle	Phase angle	Phase angle	Phase angle	Phase angle	Phase angle
Hz	°	°	°	°	°	°	°	°	°	°	°
	1.1 V	1.15 V	1.2 V	1.25 V	1.3 V	1.35 V	1.4 V	1.45 V	1.5 V	1.55 V	1.6 V
4.91656	-3.2	-3	-2.1	-2.3	-2.7	-3.1	-3.2	-2.6	-2.9	-3.2	-3.7
4.83327	-2.5	-2.3	-1.6	-1.7	-2.1	-2.4	-2.6	-2	-2.2	-2.5	-2.9
4.75012	-1.9	-1.8	-1.1	-1.2	-1.6	-1.8	-1.9	-1.5	-1.7	-1.9	-2.2
4.66689	-1.3	-1.3	-0.7	-0.8	-1.1	-1.3	-1.5	-1	-1.2	-1.4	-1.8
4.58354	-0.9	-0.8	-0.4	-0.5	-0.7	-0.9	-1	-0.7	-0.8	-1	-1.3
4.50024	-0.5	-0.5	-0.1	-0.2	-0.4	-0.6	-0.7	-0.4	-0.5	-0.7	-0.9
4.41697	-0.2	-0.2	0.1	0	-0.2	-0.3	-0.4	-0.2	-0.3	-0.4	-0.6
4.33304	0	0	0.3	0.2	0	-0.1	-0.2	0	-0.1	-0.2	-0.3
4.24969	0.2	0.2	0.4	0.3	0.2	0.1	0	0.1	0	0	-0.1
4.16732	0.4	0.4	0.5	0.4	0.3	0.2	0.1	0.2	0.2	0.1	0
4.08314	0.6	0.6	0.6	0.5	0.4	0.3	0.2	0.3	0.2	0.2	0.1
4.00043	0.8	0.7	0.7	0.6	0.5	0.4	0.3	0.4	0.3	0.3	0.2
3.91656	1	0.9	0.9	0.8	0.6	0.5	0.4	0.5	0.4	0.4	0.3
3.83327	1.1	1	1	0.8	0.7	0.6	0.4	0.5	0.4	0.4	0.4
3.75012	1.3	1.1	1	0.9	0.8	0.6	0.5	0.5	0.4	0.4	0.4
3.6668	1.4	1.2	1.1	1	0.8	0.7	0.5	0.5	0.4	0.4	0.4
3.58354	1.6	1.4	1.2	1	0.8	0.7	0.4	0.5	0.4	0.4	0.4
3.50024	1.8	1.5	1.3	1.1	0.9	0.7	0.4	0.4	0.4	0.4	0.4
3.41697	2.1	1.7	1.4	1.2	1	0.8	0.4	0.4	0.4	0.4	0.4
3.33304	2.4	2	1.6	1.3	1	0.8	0.4	0.4	0.4	0.4	0.4
3.24969	2.7	2.2	1.8	1.4	1.1	0.8	0.4	0.4	0.4	0.4	0.4
3.16732	3.2	2.6	2	1.6	1.3	0.9	0.4	0.4	0.4	0.4	0.4
3.08314	3.7	2.9	2.3	1.8	1.4	1	0.4	0.4	0.4	0.4	0.4
3.00043	4.3	3.4	2.5	2	1.5	1	0.4	0.3	0.3	0.3	0.3
2.91656	4.9	3.9	2.9	2.2	1.6	1.1	0.3	0.2	0.3	0.3	0.3
2.8348	5.8	4.5	3.3	2.5	1.9	1.2	0.2	0.2	0.2	0.2	0.2
2.74935	6.9	5.4	3.9	2.9	2.2	1.3	0.3	0.2	0.2	0.3	0.3
2.66642	8.3	6.5	4.7	3.5	2.5	1.6	0.3	0.3	0.3	0.3	0.3
2.58081	9.9	7.7	5.6	4.1	3	1.8	0.3	0.3	0.3	0.3	0.4
2.50161	11.7	9.2	6.7	4.9	3.5	2.1	0.4	0.3	0.4	0.4	0.4
2.41296	13.7	10.8	8	5.8	4.2	2.5	0.4	0.4	0.4	0.5	0.5
2.33203	15.9	12.8	9.5	6.9	5	2.9	0.5	0.4	0.5	0.5	0.5
2.24502	18.3	14.9	11.2	8.2	5.9	3.4	0.5	0.5	0.5	0.6	0.6
2.16584	20.8	17.1	13.1	9.7	7	4	0.6	0.5	0.6	0.6	0.7
2.08672	23.3	19.5	15.2	11.4	8.3	4.8	0.6	0.5	0.6	0.7	0.7
1.98972	25.6	21.8	17.3	13.2	9.6	5.4	0.5	0.4	0.5	0.6	0.6
1.91666	27.6	23.9	19.4	15	11.1	6.2	0.3	0.2	0.3	0.4	0.5
1.83334	29.7	26.1	21.7	17.2	12.9	7.3	0.3	0.2	0.4	0.5	0.5
1.74997	31.6	28.4	24.1	19.5	15	8.8	0.4	0.3	0.6	0.7	0.7
1.66671	33.2	30.4	26.5	22	17.4	10.5	0.7	0.6	0.8	1	1
1.58331	34.5	32.2	28.6	24.4	19.8	12.4	1	0.9	1.2	1.3	1.3
1.49996	35.5	33.5	30.5	26.7	22.3	14.5	1.3	1.2	1.5	1.7	1.7
1.41664	36	34.5	32	28.7	24.6	16.6	1.6	1.5	1.9	2.1	2.1
1.33325	36.2	35.1	33.2	30.4	26.7	18.8	2	1.8	2.3	2.6	2.4
1.24993	36.1	35.3	34	31.8	28.6	20.9	2.4	2.2	2.8	3.1	2.8
1.16673	35.9	35.3	34.4	32.8	30.2	23	2.9	2.7	3.4	3.6	3.3
1.0835	35.4	35.1	34.6	33.5	31.4	24.9	3.5	3.3	4.1	4.2	3.6
1	34.9	34.7	34.5	33.9	32.4	26.6	4.2	3.9	4.8	4.9	4
0.91666	34.5	34.3	34.3	34.1	33.1	28.2	5	4.7	5.8	5.7	4.4
0.83334	34.1	33.9	34	34.1	33.6	29.5	6.1	5.6	6.9	6.6	4.8
0.74997	33.8	33.7	33.8	34.1	34	30.7	7.4	5.9	8.2	7.5	5.2
0.66671	33.6	33.6	33.8	34.2	34.4	31.7	8.9	7.1	9.7	8.6	5.5
0.58331	33.6	33.7	33.9	34.4	34.8	32.7	10.6	8.4	11.5	9.7	5.7
0.49996	33.8	34	34.3	34.8	35.3	33.6	12.5	10	13.5	10.8	5.9
0.41664	34.2	34.6	34.9	35.4	36	34.5	14.6	11.9	15.8	11.8	5.9
0.33325	35	35.5	36	36.5	37.1	35.7	16.8	14	18.5	12.7	5.8
0.24993	36.1	36.8	37.4	37.9	38.5	37	19.1	16.6	21.5	13.3	5.6
0.16673	37.4	38.2	38.9	39.5	40	38.4	21.7	19.4	24.7	13.8	5.2
0.0835	38.7	39.7	40.5	41.1	41.5	39.9	24.4	22.6	28.1	14.1	4.8
0	40.1	41.1	42	42.6	43.1	41.3	27.3	26	31.5	14.1	4.4
-0.08334	41.6	42.6	43.5	44.2	44.7	42.8	30.4	29.8	34.8	13.7	3.9
-0.16666	43.1	44.1	45.1	45.9	46.4	44.5	33.7	33.7	38	13.1	3.4
-0.25003	44.6	45.7	46.7	47.5	48.1	46.3	37.2	37.7	40.9	12.3	2.9
-0.33329	46.1	47.1	48.3	49.2	49.9	48.3	40.8	41.6	43.2	11.3	2.5
-0.41669	47.5	48.7	49.8	50.8	51.7	50.2	44.2	45.4	44.8	10.2	2.2
-0.50004	48.8	50.2	51.5	52.5	53.5	52.3	47.6	48.8	45.6	9	1.9
-0.58336	50.2	51.6	53.2	54.5	55.5	54.3	50.7	51.9	45.5	7.8	1.6
-0.66675	51.8	53.1	54.9	56.5	57.5	56.4	53.6	54.6	44.5	6.7	1.3
-0.75007	53.6	54.9	56.7	58.5	59.8	58.6	56.2	56.8	42.7	5.7	1.1
-0.83327	55.5	57	58.8	60.7	62.1	60.7	58.6	58.6	40.2	4.8	0.9
-0.9165	57.8	59.4	61.2	63	64.4	62.7	60.8	60.1	37.2	4	0.8
-1	60.3	61.9	63.8	65.3	66.6	64.5	62.6	61.4	33.7	3.3	0.6

## Sheet: Figure 4d
E	Current density	E	Current density	E	Current density
V vs RHE	mA cm-2	V vs RHE	mA cm-2	V vs RHE	mA cm-2
	InOOH-OV		InOOH		InOOH-O2
1.0024	1.065	1.0024	0.82595	1.0024	0.59264
1.0074	1.035	1.0074	0.84345	1.0074	0.62656
1.0124	1.007	1.0124	0.86375	1.0124	0.6592
1.0174	0.98	1.0174	0.87565	1.0174	0.68864
1.0224	0.959	1.0224	0.88895	1.0224	0.70464
1.0274	0.933	1.0274	0.8942	1.0274	0.71296
1.0324	0.904	1.0324	0.89665	1.0324	0.72448
1.0374	0.893	1.0374	0.91135	1.0374	0.74368
1.0424	0.861	1.0424	0.92535	1.0424	0.76416
1.0474	0.868	1.0474	0.94355	1.0474	0.78592
1.0524	0.86	1.0524	0.9558	1.0524	0.79744
1.0574	0.852	1.0574	0.95545	1.0574	0.80192
1.0624	0.847	1.0624	0.96	1.0624	0.8032
1.0674	0.847	1.0674	0.96735	1.0674	0.81536
1.0724	0.873	1.0724	0.98275	1.0724	0.82944
1.0774	0.864	1.0774	0.9992	1.0774	0.84864
1.0824	0.868	1.0824	1.01495	1.0824	0.86144
1.0874	0.881	1.0874	1.0258	1.0874	0.86336
1.0924	0.889	1.0924	1.0223	1.0924	0.86272
1.0974	0.874	1.0974	1.02755	1.0974	0.86912
1.1024	0.882	1.1024	1.03875	1.1024	0.88192
1.1074	0.882	1.1074	1.05905	1.1074	0.90112
1.1124	0.891	1.1124	1.0776	1.1124	0.91584
1.1174	0.905	1.1174	1.093	1.1174	0.92544
1.1224	0.915	1.1224	1.09545	1.1224	0.92224
1.1274	0.929	1.1274	1.0986	1.1274	0.92544
1.1324	0.934	1.1324	1.11225	1.1324	0.93952
1.1374	0.944	1.1374	1.12765	1.1374	0.95552
1.1424	0.943	1.1424	1.1469	1.1424	0.97856
1.1474	0.97	1.1474	1.1714	1.1474	0.98816
1.1524	0.972	1.1524	1.1763	1.1524	0.99072
1.1574	0.98	1.1574	1.18015	1.1574	0.99456
1.1624	0.99	1.1624	1.18645	1.1624	1.00672
1.1674	1	1.1674	1.20605	1.1674	1.02784
1.1724	1.009	1.1724	1.22705	1.1724	1.05024
1.1774	1.023	1.1774	1.25785	1.1774	1.06752
1.1824	1.042	1.1824	1.26905	1.1824	1.07328
1.1874	1.053	1.1874	1.27955	1.1874	1.07712
1.1924	1.078	1.1924	1.29915	1.1924	1.08928
1.1974	1.099	1.1974	1.3065	1.1974	1.10912
1.2024	1.119	1.2024	1.3471	1.2024	1.13664
1.2074	1.147	1.2074	1.352	1.2074	1.16096
1.2124	1.165	1.2124	1.3779	1.2124	1.17568
1.2174	1.192	1.2174	1.41745	1.2174	1.17952
1.2224	1.219	1.2224	1.4339	1.2224	1.18848
1.2274	1.258	1.2274	1.4094	1.2274	1.2096
1.2324	1.287	1.2324	1.52245	1.2324	1.2384
1.2374	1.336	1.2374	1.49795	1.2374	1.26656
1.2424	1.374	1.2424	1.49025	1.2424	1.2896
1.2474	1.423	1.2474	1.5746	1.2474	1.29728
1.2524	1.475	1.2524	1.59175	1.2524	1.30688
1.2574	1.547	1.2574	1.5361	1.2574	1.33056
1.2624	1.624	1.2624	1.6922	1.2624	1.36
1.2674	1.69	1.2674	1.6299	1.2674	1.39328
1.2724	1.794	1.2724	1.6509	1.2724	1.42592
1.2774	1.916	1.2774	1.77515	1.2774	1.44128
1.2824	2.046	1.2824	1.71775	1.2824	1.45024
1.2874	2.174	1.2874	1.7825	1.2874	1.47456
1.2924	2.312	1.2924	1.80805	1.2924	1.50656
1.2974	2.458	1.2974	1.94455	1.2974	1.54496
1.3024	2.802	1.3024	1.91935	1.3024	1.58336
1.3074	3.247	1.3074	1.9582	1.3074	1.60832
1.3124	3.891	1.3124	1.99145	1.3124	1.6224
1.3174	4.714	1.3174	2.00615	1.3174	1.64032
1.3224	5.741	1.3224	2.0177	1.3224	1.67104
1.3274	6.9	1.3274	2.1381	1.3274	1.7088
1.3324	8.186	1.3324	2.23015	1.3324	1.75616
1.3374	9.58	1.3374	2.2564	1.3374	1.792
1.3424	11.12	1.3424	2.34005	1.3424	1.81568
1.3474	12.73	1.3474	2.4594	1.3474	1.83936
1.3524	14.52	1.3524	2.4503	1.3524	1.88224
1.3574	16.3	1.3574	2.53675	1.3574	1.936
1.3624	18.07	1.3624	2.752	1.3624	1.99616
1.3674	19.74	1.3674	2.88115	1.3674	2.05504
1.3724	21.31	1.3724	3.1034	1.3724	2.09664
1.3774	22.72	1.3774	3.557	1.3774	2.13824
1.3824	24.03	1.3824	3.8265	1.3824	2.19072
1.3874	25.28	1.3874	4.3795	1.3874	2.27072
1.3924	26.39	1.3924	4.7855	1.3924	2.3488
1.3974	27.49	1.3974	5.8075	1.3974	2.4448
1.4024	28.46	1.4024	6.161	1.4024	2.5376
1.4074	29.41	1.4074	7.0325	1.4074	2.63168
1.4124	30.29	1.4124	8.2785	1.4124	2.77376
1.4174	31.06	1.4174	9.3215	1.4174	2.98688
1.4224	31.74	1.4224	10.557	1.4224	3.2896
1.4274	32.38	1.4274	11.8555	1.4274	3.66592
1.4324	32.89	1.4324	13.259	1.4324	4.10112
1.4374	33.35	1.4374	14.2355	1.4374	4.52416
1.4424	33.75	1.4424	15.233	1.4424	4.9536
1.4474	34.07	1.4474	16.283	1.4474	5.44704
1.4524	34.33	1.4524	16.8045	1.4524	5.9776
1.4574	34.54	1.4574	17.676	1.4574	6.5536
1.4624	34.71	1.4624	18.194	1.4624	7.1616
1.4674	34.81	1.4674	18.789	1.4674	7.8272
1.4724	34.96	1.4724	19.307	1.4724	8.1472
1.4774	35.04	1.4774	19.741	1.4774	8.7616
1.4824	35.17	1.4824	19.9825	1.4824	9.4016
1.4874	35.29	1.4874	20.2695	1.4874	10.1312
1.4924	35.49	1.4924	20.525	1.4924	10.4512
1.4974	35.74	1.4974	20.623	1.4974	11.1424
1.5024	36.12	1.5024	20.875	1.5024	11.4496
1.5074	36.63	1.5074	20.91	1.5074	11.7952
1.5124	37.31	1.5124	20.9975	1.5124	12.2176
1.5174	38.14	1.5174	21.001	1.5174	12.5248
1.5224	39.25	1.5224	21.297	1.5224	12.7936
1.5274	40.52	1.5274	21.794	1.5274	12.9472
1.5324	42.13	1.5324	22.3155	1.5324	13.088
1.5374	44.08	1.5374	23.0365	1.5374	13.024
1.5424	46.39	1.5424	23.9185	1.5424	13.1456
1.5474	48.94	1.5474	24.657	1.5474	13.1776
1.5524	51.97	1.5524	25.63	1.5524	13.1968
1.5574	55.45	1.5574	26.806	1.5574	13.312
1.5624	59.26	1.5624	28.255	1.5624	13.4592
1.5674	63.45	1.5674	29.466	1.5674	13.696
1.5724	68.11	1.5724	31.1705	1.5724	13.984
1.5774	73.22	1.5774	32.945	1.5774	14.272
1.5824	78.8	1.5824	34.625	1.5824	14.656
1.5874	84.66	1.5874	36.305	1.5874	15.0144
1.5924	90.65	1.5924	38.65	1.5924	15.3344
1.5974	97.03	1.5974	40.645	1.5974	15.7696
1.6024	103.9	1.6024	42.92	1.6024	16.3072
1.6074	110.8	1.6074	45.825	1.6074	16.8256
1.6124	118.3	1.6124	48.205	1.6124	17.4016
1.6174	126	1.6174	51.46	1.6174	18.0608
1.6224	133.5	1.6224	54.26	1.6224	18.656
1.6274	141.5	1.6274	57.76	1.6274	19.36
1.6324	149.7	1.6324	60.245	1.6324	20.1152
1.6374	158.3	1.6374	64.025	1.6374	20.9792
1.6424	166.6	1.6424	67.7	1.6424	21.7408
1.6474	175.2	1.6474	70.815	1.6474	22.688
1.6524	184.2	1.6524	74.455	1.6524	23.5584
1.6574	193.2	1.6574	79.075	1.6574	24.4672
1.6624	202	1.6624	82.89	1.6624	25.472
1.6674	211.8	1.6674	86.915	1.6674	26.592
1.6724	221.1	1.6724	91.185	1.6724	27.6352
1.6774	230.1	1.6774	96.575	1.6774	28.8
1.6824	239.6	1.6824	100.81	1.6824	30.0096
1.6874	249.8	1.6874	107.985	1.6874	31.0848
1.6924	259.9	1.6924	114.11	1.6924	32.3456
1.6974	271.6	1.6974	119.92	1.6974	33.7536
1.7024	283.7	1.7024	131.505	1.7024	35.2
		--	--	--	--
		--	--	--	--
		--	--	--	--
		--	--	--	--
		--	--	--	--
		--	--	--	--
		--	--	--	--
		--	--	--	--
				--	--
				--	--
				--	--
				--	--
				--	--
				--	--

## Sheet: Figure 4e
Log(j)	Potential	Log(j)	Potential	Log(j)	Potential
mA cm-2	V vs RHE	mA cm-2	V vs RHE	mA cm-2	V vs RHE
	InOOH-OV		InOOH		InOOH-O2
0.31091	1.2824	0.36923	1.3424	0.35616	1.3874
0.33726	1.2874	0.39083	1.3474	0.37085	1.3924
0.36399	1.2924	0.38922	1.3524	0.38824	1.3974
0.39058	1.2974	0.40428	1.3574	0.40442	1.4024
0.44747	1.3024	0.43965	1.3624	0.42023	1.4074
0.51148	1.3074	0.45957	1.3674	0.44307	1.4124
0.59006	1.3124	0.49184	1.3724	0.47522	1.4174
0.67339	1.3174	0.55108	1.3774	0.51714	1.4224
0.75899	1.3224	0.5828	1.3824	0.56418	1.4274
0.83885	1.3274	0.64142	1.3874	0.6129	1.4324
0.91307	1.3324	0.67993	1.3924	0.65554	1.4374
0.98137	1.3374	0.76399	1.3974	0.69492	1.4424
1.0461	1.3424	0.78965	1.4024	0.73616	1.4474
1.10483	1.3474	0.84711	1.4074	0.77653	1.4524
1.16197	1.3524	0.91795	1.4124	0.81648	1.4574
1.21219	1.3574	0.96949	1.4174	0.85501	1.4624
1.25696	1.3624	1.02354	1.4224	0.89361	1.4674
1.29535	1.3674	1.07392	1.4274	0.91101	1.4724
1.32858	1.3724	1.12251	1.4324	0.94258	1.4774
1.35641	1.3774	1.15337	1.4374	0.9732	1.4824
--	--	1.18279	1.4424	1.00566	1.4874
--	--	1.21173	1.4474	1.01917	1.4924
--	--	1.22543	1.4524	1.04698	1.4974
--	--	1.24738	1.4574	1.05879	1.5024
--	--	--	--	1.07171	1.5074

## Sheet: Figure 4f
Charge	Current density	Charge	Current density	Charge	Current density
C	mA cm-2	C	mA cm-2	C	mA cm-2
	InOOH		InOOH-OV		InOOH-O2
0	5.1805	0	21.035	0	4.01025
0.00789	4.8256	0.03894	17.905	0.00841	3.75825
0.0155	4.5383	0.07319	16.345	0.01645	3.55425
0.02288	4.3082	0.10495	15.41	0.02417	3.3855
0.03008	4.1457	0.13522	14.86	0.03164	3.24825
0.03716	4.0079	0.16459	14.51	0.0389	3.12975
0.04411	3.8766	0.19336	14.26	0.04598	3.024
0.05096	3.7739	0.22172	14.105	0.0529	2.9355
0.05772	3.6816	0.2496	13.77	0.05967	2.856
0.0644	3.5906	0.27693	13.565	0.06633	2.78925
0.07101	3.5126	0.304	13.5	0.07288	2.7285
0.07755	3.4411	0.33082	13.325	0.07933	2.67675
0.08403	3.3774	0.3573	13.16	0.08571	2.63025
0.09045	3.3241	0.38353	13.07	0.092	2.583
0.09684	3.3852	0.40973	13.125	0.09823	2.54025
0.10319	3.3709	0.43597	13.115	0.10438	2.50125
0.1095	3.3657	0.46205	12.97	0.11048	2.463
0.11578	3.3371	0.48803	13.005	0.11651	2.43675
0.12203	3.3267	0.51392	12.89	0.12251	2.41125
0.12826	3.3293	0.53962	12.805	0.12846	2.38425
0.13448	3.315	0.56515	12.72	0.13437	2.35725
0.14068	3.3007	0.5906	12.735	0.14023	2.32875
0.14685	3.2916	0.61599	12.65	0.14605	2.30475
0.15299	3.2981	0.64119	12.555	0.15183	2.28075
0.15911	3.2981	0.66628	12.535	0.15757	2.2665
0.16521	3.2942	0.69129	12.475	0.1633	2.2515
0.17129	3.3059	0.71623	12.47	0.16899	2.232
0.17735	3.3111	0.741	12.3	0.17465	2.20575
0.1834	3.2994	0.76548	12.18	0.18027	2.1915
0.18945	3.3085	0.78971	12.05	0.18588	2.187
0.19549	3.2994	0.81383	12.06	0.19147	2.17425
0.20153	3.2994	0.83789	12.005	0.19704	2.15925
0.20757	3.3007	0.86187	11.975	0.20259	2.1495
0.2136	3.2994	0.8857	11.855	0.20812	2.145
0.21959	3.302	0.90935	11.8	0.21365	2.13975
0.22557	3.2929	0.93293	11.78	0.21917	2.1255
0.23152	3.2968	0.95654	11.825	0.22466	2.1105
0.23746	3.2968	0.98013	11.77	0.23012	2.0985
0.2434	3.2903	1.00363	11.725	0.23557	2.08875
0.24933	3.2812	1.02706	11.7	0.24101	2.079
0.25525	3.276	1.05044	11.685	0.24642	2.07225
0.26117	3.2747	1.07391	11.78	0.25183	2.06325
0.26709	3.2864	1.09748	11.79	0.25722	2.0565
0.273	3.2994	1.12103	11.765	0.2626	2.04825
0.2789	3.3046	1.14452	11.72	0.26797	2.03475
0.2848	3.3072	1.16797	11.73	0.27332	2.031
0.2907	3.3072	1.1913	11.6	0.27866	2.025
0.29659	3.2968	1.21438	11.48	0.28399	2.01825
0.30248	3.2916	1.23735	11.49	0.2893	2.01
0.30836	3.2747	1.26031	11.47	0.2946	1.99875
0.31424	3.302	1.28321	11.435	0.29989	1.98825
0.32011	3.3111	1.30607	11.425	0.30515	1.97775
0.32597	3.3124	1.32888	11.385	0.3104	1.9665
0.33182	3.2903	1.35155	11.285	0.31563	1.959
0.33768	3.2981	1.37401	11.175	0.32086	1.95675
0.34355	3.3137	1.39621	11.02	0.32608	1.956
0.34942	3.3046	1.41819	10.96	0.3313	1.95075
0.35528	3.3046	1.44014	10.99	0.3365	1.9395
0.36114	3.3072	1.46214	11.01	0.34169	1.92975
0.36697	3.3007	1.48421	11.06	0.34686	1.91925
0.3728	3.2929	1.5063	11.035	0.35201	1.914
0.37865	3.289	1.52838	11.045	0.35716	1.911
0.38452	3.2825	1.55048	11.05	0.36231	1.9095
0.39039	3.2864	1.57265	11.125	0.36745	1.9035
0.39626	3.3007	1.59498	11.205	0.37258	1.902
0.40212	3.3046	1.61735	11.165	0.3777	1.8945
0.40796	3.3033	1.63956	11.04	0.38282	1.89375
0.41381	3.2994	1.66156	10.96	0.38794	1.89075
0.41966	3.3137	1.68359	11.075	0.39305	1.89375
0.42549	3.3319	1.70564	10.97	0.39817	1.8915
0.43132	3.3553	1.72756	10.955	0.40328	1.88775
0.43713	3.3514	1.74947	10.955	0.40839	1.8885
0.44294	3.3293	1.77142	10.99	0.4135	1.88475
0.44875	3.3176	1.79342	11.01	0.4186	1.884
0.45455	3.3163	1.8154	10.975	0.4237	1.88025
0.46035	3.3033	1.83722	10.84	0.42879	1.872
0.46615	3.3124	1.85888	10.825	0.43386	1.8645
0.47194	3.2903	1.88058	10.875	0.43893	1.86
0.47773	3.2747	1.90231	10.855	0.44399	1.8585
0.48352	3.2578	1.92408	10.915	0.44905	1.85325
0.48931	3.276	1.94581	10.81	0.4541	1.854
0.4951	3.2968	1.96737	10.75	0.45915	1.84725
0.50089	3.2942	1.9888	10.68	0.46418	1.842
0.50667	3.2773	2.01011	10.63	0.46921	1.8375
0.51246	3.263	2.03135	10.615	0.47423	1.833
0.51825	3.2747	2.05264	10.67	0.47925	1.8345
0.52405	3.2734	2.07407	10.765	0.48427	1.83
0.52985	3.2656	2.09562	10.785	0.48928	1.8285
0.53564	3.2617	2.11724	10.83	0.49429	1.82475
0.54144	3.2617	2.13885	10.78	0.49929	1.821
0.54724	3.2825	2.16044	10.815	0.50428	1.81575
0.55306	3.2851	2.18198	10.725	0.50928	1.82025
0.55888	3.289	2.20351	10.8	0.51427	1.81575
0.5647	3.2838	2.22524	10.935	0.51926	1.815
0.5705	3.2877	2.24711	10.935	0.52424	1.8105
0.5763	3.2877	2.26901	10.965	0.52922	1.80375
0.58209	3.2747	2.2911	11.125	0.53418	1.8
0.58788	3.2669	2.31336	11.135	0.53915	1.80075
0.59366	3.2799	2.3357	11.205	0.54411	1.80075
0.59943	3.302	2.35812	11.215	0.54908	1.803
0.6052	3.3254	2.38066	11.325	0.55404	1.8
0.61097	3.3397	2.40349	11.505	0.559	1.7985
0.61672	3.3332	2.42662	11.63	0.56396	1.79025
0.62246	3.3189	2.44982	11.565	0.5689	1.7835
0.62819	3.3267	2.47297	11.585	0.57383	1.78275
0.63391	3.3501	2.49615	11.595	0.57876	1.77525
0.63963	3.3553	2.51926	11.52	0.58368	1.773
0.64535	3.354	2.54213	11.35	0.5886	1.7715
0.65106	3.3384	2.5648	11.32	0.59352	1.77225
0.65676	3.3423	2.58751	11.385	0.59843	1.77075
0.66245	3.3488	2.61025	11.36	0.60334	1.767
0.66814	3.3462	2.63291	11.295	0.60825	1.76775
0.67383	3.3267	2.65534	11.135	0.61316	1.76625
0.67954	3.3488	2.67754	11.07	0.61807	1.761
0.68526	3.3488	2.69956	10.95	0.62296	1.7595
0.69097	3.3397	2.72137	10.86	0.62786	1.758
0.69668	3.3423	2.74313	10.9	0.63275	1.75275
0.70239	3.3475	2.76494	10.905	0.63763	1.75125
0.7081	3.3306	2.7867	10.86	0.64251	1.7505
0.71381	3.3124	2.80835	10.785	0.64739	1.74975
0.71953	3.328	2.82979	10.66	0.65227	1.75125
0.72524	3.328	2.8511	10.65	0.65716	1.75575
0.73095	3.3332	2.87248	10.725	0.66205	1.75875
0.73666	3.3111	2.89401	10.805	0.66696	1.77
0.74238	3.3228	2.91559	10.78	0.67187	1.7685
0.7481	3.3163	2.93716	10.79	0.67677	1.761
0.75382	3.3202	2.95872	10.77	0.68167	1.752
0.75954	3.3163	2.98017	10.675	0.68654	1.746
0.76526	3.3033	3.00149	10.65	0.69141	1.74
0.77098	3.315	3.02287	10.73	0.69628	1.7385
0.77669	3.3566	3.04429	10.685	0.70114	1.73775
0.78241	3.3657	3.06576	10.79	0.706	1.73625
0.78813	3.3904	3.08737	10.815	0.71086	1.74225
0.79385	3.3995	3.10893	10.75	0.71572	1.74075
0.79955	3.4047	3.13059	10.905	0.72059	1.73925
0.80525	3.4034	3.15244	10.95	0.72545	1.73775
0.81094	3.3774	3.17433	10.935	0.73031	1.73625
0.81663	3.3566	3.19633	11.07	0.73516	1.73175
0.82232	3.3384	3.21852	11.12	0.74001	1.72875
0.82802	3.328	3.24072	11.08	0.74486	1.72875
0.83371	3.3241	3.26281	11.005	0.7497	1.7235
0.8394	3.3072	3.28485	11.035	0.75453	1.72275
0.84508	3.3176	3.30692	11.03	0.75937	1.7235
0.85076	3.3098	3.32891	10.97	0.76421	1.72575
0.85643	3.3163	3.35087	10.985	0.76905	1.7295
0.8621	3.302	3.37281	10.95	0.7739	1.73475
0.86777	3.3059	3.39469	10.93	0.77875	1.72875
0.87344	3.3306	3.41659	10.97	0.7836	1.7295
0.87911	3.3293	3.43865	11.1	0.78844	1.73025
0.88477	3.3189	3.46094	11.19	0.79329	1.72725
0.89043	3.3007	3.48327	11.14	0.79813	1.71975
0.89608	3.2916	3.50559	11.17	0.80295	1.716
0.90174	3.3163	3.52799	11.235	0.80777	1.7115
0.9074	3.3124	3.55048	11.255	0.81259	1.70925
0.91306	3.289	3.57287	11.14	0.8174	1.70475
0.91871	3.2695	3.59508	11.07	0.8222	1.69875
0.92439	3.2838	3.61718	11.03	0.82699	1.69725
0.93007	3.2825	3.63928	11.07	0.83178	1.695
0.93577	3.2825	3.66136	11.005	0.83657	1.68975
0.94146	3.2864	3.68325	10.885	0.84135	1.68375
0.94715	3.3085	3.70497	10.835	0.84612	1.689
0.95284	3.3189	3.72666	10.85	0.8509	1.68525
0.95851	3.3137	3.7482	10.695	0.85567	1.686
0.96419	3.3137	3.76955	10.65	0.86044	1.6785
0.96986	3.3085	3.79086	10.665	0.8652	1.67775
0.97553	3.3085	3.81221	10.685	0.86996	1.677
0.9812	3.3124	3.8335	10.605	0.87472	1.6755
0.98687	3.3072	3.85464	10.535	0.87948	1.67475
0.99254	3.2955	3.87587	10.69	0.88423	1.67475
0.99822	3.2903	3.89731	10.75	0.88899	1.67475
1.00389	3.2864	3.9189	10.84	0.89374	1.6725
1.00956	3.2812	3.94065	10.91	0.89849	1.67325
1.01522	3.2916	3.96251	10.95	0.90325	1.6755
1.02088	3.3111	3.98436	10.9	0.90801	1.683
1.02655	3.315	4.00612	10.87	0.91278	1.68075
1.03223	3.3007	4.02785	10.855	0.91755	1.6815
1.03792	3.302	4.04965	10.945	0.92231	1.68075
1.0436	3.2981	4.07156	10.965	0.92708	1.68075
1.04927	3.2929	4.0934	10.87	0.93184	1.67475
1.05494	3.3072	4.11509	10.825	0.9366	1.67325
1.06061	3.315	4.1367	10.785	0.94135	1.67325
1.0663	3.2994	4.15826	10.775	0.9461	1.671
1.07201	3.2877	4.17983	10.79	0.95085	1.6695
1.07773	3.2903	4.20137	10.755	0.9556	1.6695
1.08346	3.2903	4.22288	10.755	0.96034	1.66725
1.08918	3.2799	4.24443	10.795	0.96508	1.66575
1.09489	3.2747	4.26597	10.745	0.96982	1.6635
1.1006	3.2916	4.28731	10.595	0.97456	1.66575
1.1063	3.2994	4.30846	10.555	0.97931	1.66875
1.112	3.2916	4.32956	10.54	0.98405	1.67025
1.11768	3.2851	4.35054	10.445	0.9888	1.66725
1.12337	3.3046	4.37144	10.46	0.99354	1.66275
1.12905	3.3111	4.39235	10.445	0.99827	1.6575
1.13473	3.3098	4.41325	10.455	1.003	1.6575
1.1404	3.302	4.43411	10.405	1.00773	1.65825
1.14606	3.2955	4.45496	10.45	1.01245	1.653
1.15173	3.2721	4.47591	10.49	1.01717	1.6515
1.1574	3.2552	4.49685	10.45	1.02188	1.6455
1.16307	3.2617	4.51779	10.49	1.02658	1.6395
1.16875	3.2825	4.53873	10.455	1.03128	1.64025
1.17442	3.2942	4.55968	10.495	1.03598	1.644
1.18009	3.2968	4.58061	10.43	1.04069	1.647
1.18576	3.2799	4.60137	10.335	1.0454	1.6455
1.19142	3.2786	4.62208	10.37	1.0501	1.641
1.19709	3.2851	4.64286	10.415	1.0548	1.63725
1.20276	3.2877	4.66364	10.36	1.05949	1.63575
1.20842	3.2838	4.68433	10.34	1.06419	1.6365
1.21409	3.2734	4.705	10.32	1.06888	1.635
1.21975	3.2604	4.72557	10.25	1.07357	1.63425
1.22542	3.2695	4.74603	10.215	1.07825	1.63275
1.23108	3.2942	4.76644	10.19	1.08294	1.62975
1.23673	3.2955	4.7868	10.17	1.08762	1.63575
1.24236	3.3007	4.80728	10.31	1.09231	1.63275
1.24801	3.3046	4.82794	10.355	1.097	1.62975
1.25366	3.3085	4.84871	10.41	1.10168	1.629
1.25933	3.3358	4.86956	10.44	1.10636	1.632
1.26501	3.3527	4.8905	10.5	1.11104	1.6275
1.27069	3.3514	4.91143	10.435	1.11572	1.6305
1.27636	3.3488	4.93214	10.275	1.12041	1.6335
1.28203	3.341	4.95267	10.25	1.1251	1.63725
1.28771	3.3449	4.97315	10.235	1.1298	1.6425
1.29338	3.3436	4.99365	10.26	1.1345	1.6395
1.29906	3.341	5.01424	10.33	1.13919	1.6365
1.30476	3.341	5.03498	10.415	1.14389	1.63875
1.31047	3.3384	5.05571	10.315	1.14858	1.6395
1.31618	3.3228	5.07631	10.28	1.15329	1.6455
1.3219	3.3527	5.09689	10.3	1.15799	1.644
1.32761	3.3592	5.11747	10.28	1.1627	1.64625
1.33331	3.3553	5.13794	10.195	1.16741	1.65
1.33901	3.3384	5.15835	10.215	1.17212	1.64625
1.3447	3.3501	5.17872	10.15	1.17683	1.6485
1.3504	3.3618	5.19896	10.09	1.18155	1.64775
1.35611	3.3553	5.21919	10.14	1.18626	1.6485
1.3618	3.3527	5.23944	10.115	1.19097	1.6485
1.3675	3.3241	5.25995	10.395	1.19568	1.65
1.37319	3.3124	5.28065	10.3	1.20039	1.64325
1.37889	3.3059	5.30125	10.305	1.2051	1.647
1.38459	3.3241	5.3219	10.345	1.20981	1.647
1.39027	3.3319	5.34266	10.41	1.21451	1.638
1.39595	3.3371	5.3636	10.535	1.21921	1.63575
1.40163	3.3345	5.38473	10.595	1.22389	1.632
1.40731	3.3644	5.40593	10.605	1.22858	1.6335
1.41298	3.3696	5.42715	10.615	1.23327	1.629
1.41866	3.3553	5.44852	10.755	1.23795	1.63125
1.42434	3.3332	5.47011	10.835	1.24263	1.63125
1.43001	3.315	5.49169	10.74	1.24732	1.632
1.43568	3.3163	5.51322	10.79	1.252	1.63125
1.44133	3.3267	5.53473	10.72	1.25669	1.63575
1.44697	3.3488	5.55623	10.78	1.26139	1.6425
1.45261	3.3904	5.57775	10.74	1.26609	1.6425
1.45826	3.3826	5.59918	10.695	1.27079	1.64325
1.46393	3.3644	5.62057	10.695	1.27549	1.6425
1.46959	3.3722	5.64197	10.705	1.28019	1.63875
1.47526	3.393	5.6633	10.625	1.28489	1.64475
1.48093	3.4073	5.68456	10.635	1.2896	1.63875
1.48661	3.3943	5.70595	10.75	1.29429	1.635
1.49231	3.3813	5.72744	10.745	1.29898	1.6395
1.49803	3.3683	5.74889	10.705	1.30368	1.63875
1.50376	3.3605	5.77023	10.635	1.30837	1.63575
1.50948	3.3605	5.79167	10.8	1.31307	1.63725
1.5152	3.3774	5.81322	10.755	1.31776	1.6365
1.52091	3.3592	5.83483	10.85	1.32245	1.63275
1.52663	3.3501	5.85661	10.935	1.32714	1.632
1.53234	3.341	5.87843	10.88	1.33182	1.63275
1.53805	3.3553	5.90023	10.925	1.33651	1.632
1.54375	3.3696	5.92195	10.795	1.34119	1.63125
1.54945	3.3787	5.94342	10.675	1.34587	1.626
1.55517	3.3709	5.96472	10.62	1.35055	1.62675
1.56088	3.3696	5.98592	10.58	1.35523	1.62975
1.5666	3.3826	6.00718	10.685	1.3599	1.626
1.57231	3.3852	6.02868	10.81	1.36458	1.623
1.57801	3.4073	6.0503	10.815	1.36924	1.61625
1.58372	3.4034	6.07193	10.81	1.3739	1.617
1.58942	3.393	6.09362	10.88	1.37856	1.6155
1.59514	3.3891	6.11535	10.855	1.38322	1.61175
1.60087	3.3787	6.13702	10.815	1.38787	1.61175
1.60661	3.3631	6.15859	10.75	1.39252	1.61475
1.61236	3.3644	6.18007	10.735	1.39717	1.61025
1.6181	3.3813	6.20143	10.625	1.40182	1.611
1.62383	3.4242	6.22258	10.525	1.40647	1.60875
1.62955	3.4216	6.24364	10.535	1.41112	1.6065
1.63528	3.406	6.26474	10.565	1.41576	1.60425
1.64102	3.4112	6.28588	10.575	1.4204	1.602
1.64677	3.3826	6.30706	10.6	1.42503	1.6035
1.65252	3.3995	6.32835	10.69	1.42967	1.60575
1.65827	3.3839	6.34984	10.8	1.43431	1.60425
1.664	3.3735	6.37136	10.72	1.43896	1.611
1.66972	3.3696	6.39285	10.775	1.44361	1.61175
1.67543	3.3605	6.41448	10.855	1.44826	1.60875
1.68113	3.3631	6.43615	10.815	1.45291	1.61475
1.68683	3.3761	6.45776	10.795	1.45756	1.6095
1.69254	3.3826	6.47932	10.765	1.46221	1.6065
1.69825	3.3683	6.50087	10.785	1.46685	1.602
1.70396	3.3553	6.52239	10.735	1.47148	1.6035
1.70969	3.3449	6.54388	10.755	1.47613	1.6065
1.71541	3.3423	6.56529	10.655	1.48077	1.6095
1.72114	3.3423	6.58651	10.56	1.48542	1.608
1.72686	3.3384	6.60765	10.585	1.49006	1.608
1.73259	3.3488	6.62884	10.605	1.49471	1.60575
1.73832	3.3501	6.65003	10.585	1.49935	1.61025
1.74407	3.341	6.67128	10.66	1.50401	1.61775
1.74982	3.315	6.69258	10.64	1.50867	1.617
1.75557	3.2994	6.71385	10.635	1.51334	1.6245
1.76132	3.302	6.73518	10.695	1.51801	1.62375
1.76708	3.3033	6.75647	10.595	1.52268	1.62075
1.77282	3.3033	6.7776	10.53	1.52734	1.61625
1.77855	3.3046	6.79853	10.4	1.532	1.6185
1.78428	3.2877	6.81929	10.365	1.53666	1.61625
1.79002	3.2903	6.84007	10.41	1.54132	1.6185
1.79575	3.2708	6.86094	10.46	1.54598	1.6155
1.80147	3.2877	6.88181	10.415	1.55064	1.61775
1.80719	3.3059	6.90268	10.45	1.55531	1.6215
1.81291	3.3111	6.92354	10.415	1.55998	1.62225
1.81863	3.2968	6.94428	10.325	1.56464	1.62225
1.82434	3.2877	6.96493	10.32	1.56931	1.623
1.83006	3.2955	6.98552	10.275	1.57398	1.6185
1.83578	3.2825	7.00604	10.245	1.57865	1.62075
1.84151	3.2747	7.02656	10.27	1.58331	1.61775
1.84726	3.2825	7.04714	10.315	1.58797	1.61475
1.85301	3.3007	7.0677	10.245	1.59263	1.61625
1.85876	3.2929	7.08824	10.29	1.59728	1.61325
1.86451	3.2942	7.10885	10.32	1.60194	1.611
1.87026	3.2903	7.12951	10.345	1.60659	1.6155
1.876	3.2838	7.15024	10.385	1.61125	1.617
1.88173	3.289	7.17097	10.345	1.61591	1.61775
1.88745	3.3007	7.19158	10.26	1.62057	1.617
1.89317	3.3111	7.21211	10.275	1.62523	1.62
1.89888	3.3059	7.23264	10.255	1.6299	1.62075
1.90459	3.2994	7.25307	10.175	1.63457	1.6215
1.91029	3.2981	7.27342	10.175	1.63923	1.61925
1.916	3.2916	7.29369	10.095	1.6439	1.617
1.92169	3.3189	7.31379	10	1.64855	1.614
1.92738	3.315	7.33378	9.99	1.65321	1.61025
1.93305	3.3085	7.3537	9.935	1.65785	1.6095
1.93873	3.3059	7.3736	9.96	1.66251	1.61625
1.94441	3.3072	7.39353	9.97	1.66717	1.62075
1.9501	3.3124	7.41357	10.075	1.67184	1.6245
1.95582	3.3358	7.43381	10.165	1.67651	1.6245
1.96155	3.3397	7.45422	10.245	1.68118	1.62225
1.96727	3.328	7.47481	10.345	1.68585	1.62075
1.97299	3.3111	7.49547	10.315	1.69052	1.62075
1.97871	3.3215	7.51608	10.295	1.69518	1.61925
1.98441	3.3163	7.53672	10.345	1.69985	1.617
1.99011	3.3384	7.55735	10.285	1.70451	1.62075
1.99583	3.3514	7.57799	10.35	1.70917	1.6185
2.00155	3.3605	7.59873	10.395	1.71384	1.61925
2.00728	3.3579	7.61958	10.45	1.71851	1.623
2.013	3.3748	7.64055	10.52	1.72318	1.623
2.01872	3.3774	7.66162	10.55	1.72784	1.6215
2.02444	3.38	7.68262	10.45	1.73251	1.623
2.03016	3.3683	7.70341	10.345	1.73718	1.6215
2.03589	3.3644	7.72401	10.25	1.74185	1.62525
2.04163	3.3735	7.74456	10.3	1.74652	1.61775
2.04737	3.3826	7.76515	10.295	1.75118	1.6155
2.05312	3.3839	7.78584	10.39	1.75584	1.61625
2.05888	3.3579	7.8067	10.475	1.7605	1.61925
2.06465	3.3241	7.82758	10.405	1.76516	1.61475
2.07042	3.3072	7.84836	10.37	1.76982	1.61775
2.0762	3.3124	7.86904	10.31	1.77448	1.61925
2.08197	3.3111	7.88964	10.295	1.77915	1.61775
2.08774	3.3033	7.91017	10.235	1.78381	1.6185
2.09351	3.3176	7.93066	10.255	1.78847	1.62
2.09929	3.3163	7.95114	10.22	1.79314	1.62225
2.10507	3.3267	7.97166	10.305	1.79781	1.61925
2.11086	3.3371	7.99228	10.315	1.80247	1.61925
2.11665	3.341	8.01288	10.28	1.80714	1.61925
2.12246	3.3423	8.03341	10.255	1.8118	1.61775
2.12829	3.3449	8.0539	10.23	1.81646	1.61925
2.1341	3.3423	8.07442	10.295	1.82112	1.61625
2.13992	3.3397	8.09503	10.31	1.82578	1.61025
2.14574	3.354	8.11558	10.245	1.83043	1.6095
2.15156	3.3566	8.13612	10.295	1.83507	1.60125
2.15738	3.3384	8.15675	10.33	1.83969	1.59225
2.16319	3.3228	8.17735	10.275	1.84431	1.58625
2.16901	3.3462	8.19791	10.28	1.84891	1.58025
2.17482	3.3644	8.21839	10.2	1.85351	1.5765
2.18063	3.3423	8.23876	10.17	1.8581	1.57725
2.18644	3.3605	8.25916	10.23	1.8627	1.581
2.19223	3.3592	8.27957	10.185	1.8673	1.58475
2.19802	3.3644	8.29982	10.065	1.87191	1.5885
2.20382	3.3709	8.32004	10.155	1.87653	1.59
2.20963	3.3553	8.34041	10.215	1.88114	1.587
2.21544	3.3358	8.36082	10.195	1.88575	1.5855
2.22124	3.3293	8.38115	10.135	1.89036	1.5825
2.22703	3.3228	8.40138	10.095	1.89496	1.57875
2.23283	3.3163	8.42166	10.18	1.89955	1.5765
2.23862	3.2968	8.44209	10.255	1.90414	1.5735
2.24441	3.2838	8.46262	10.27	1.90873	1.5675
2.25021	3.302	8.48316	10.275	1.9133	1.5645
2.256	3.3098	8.50363	10.195	1.91788	1.56375
2.26179	3.315	8.52408	10.255	1.92245	1.56525
2.26758	3.3293	8.54457	10.235	1.92702	1.55775
2.27336	3.3176	8.56507	10.26	1.93158	1.551
2.27914	3.3059	8.58555	10.225	1.93612	1.54875
2.28492	3.2916	8.60596	10.185	1.94068	1.55325
2.2907	3.2864	8.62623	10.08	1.94523	1.551
2.29648	3.2708	8.64634	10.035	1.94978	1.5555
2.30225	3.2682	8.66632	9.94	1.95434	1.55475
2.30802	3.2747	8.68626	10	1.9589	1.55625
2.31379	3.2786	8.70632	10.065	1.96346	1.5585
2.31956	3.2773	8.72646	10.07	1.96803	1.5585
2.32533	3.2747	8.74671	10.18	1.97259	1.5555
2.33112	3.2864	8.7672	10.31	1.97714	1.54875
2.3369	3.3007	8.78798	10.475	1.98169	1.55025
2.34268	3.3189	8.80897	10.515	1.98624	1.55175
2.34845	3.3189	8.82993	10.445	1.9908	1.557
2.35421	3.328	8.8508	10.42	1.99536	1.55925
2.35998	3.3254	8.8716	10.385	1.99992	1.5585
2.36576	3.3293	8.89239	10.4	2.00449	1.55625
2.37156	3.3358	8.91314	10.355	2.00904	1.55325
2.37736	3.3345	8.93381	10.315	2.0136	1.55025
2.38316	3.3306	8.95438	10.255	2.01814	1.54575
2.38895	3.3475	8.97482	10.185	2.02268	1.54575
2.39474	3.3644	8.99515	10.14	2.02723	1.55325
2.40054	3.3826	9.01538	10.09	2.03179	1.557
2.40635	3.3865	9.03553	10.065	2.03636	1.5615
2.41216	3.3813	9.05563	10.035	2.04093	1.56675
2.41796	3.3748	9.07571	10.04	2.0455	1.56
2.42375	3.3852	9.09588	10.135	2.05007	1.55925
2.42954	3.3865	9.11618	10.165	2.05464	1.56975
2.43533	3.3787	9.13651	10.16	2.05922	1.5705
2.4411	3.3657	9.15685	10.18	2.0638	1.56825
2.44687	3.3488	9.17726	10.23	2.06838	1.563
2.45264	3.3228	9.19769	10.2	2.07295	1.563
2.45841	3.3202	9.21798	10.09	2.07753	1.572
2.46419	3.3267	9.23808	10.01	2.08212	1.5765
2.46997	3.3345	9.25805	9.965	2.08671	1.57275
2.47574	3.3423	9.27794	9.925	2.09129	1.5675
2.48152	3.3319	9.29781	9.945	2.09586	1.56
2.48729	3.3293	9.31764	9.885	2.10043	1.5615
2.49306	3.3553	9.33739	9.865	2.105	1.56225
2.49881	3.354	9.35712	9.865	2.10957	1.563
2.50455	3.3527	9.37686	9.87	2.11414	1.5615
2.51028	3.3553	9.39674	10.015	2.11871	1.566
2.51601	3.3475	9.41667	9.915	2.12329	1.57125
2.52173	3.341	9.43635	9.765	2.12788	1.572
2.52746	3.354	9.45585	9.735	2.13246	1.56825
2.5332	3.3592	9.4753	9.715	2.13704	1.56975
2.53895	3.3592	9.49462	9.6	2.14162	1.56825
2.5447	3.3696	9.51384	9.62	2.1462	1.5645
2.55046	3.3722	9.53317	9.71	2.15077	1.56075
2.55622	3.3462	9.55268	9.8	2.15533	1.557
2.56198	3.3514	9.57231	9.83	2.1599	1.56
2.56776	3.3514	9.59193	9.79	2.16447	1.566
2.57356	3.3475	9.61149	9.775	2.16904	1.56525
2.57935	3.3618	9.63102	9.75	2.17362	1.5645
2.58515	3.354	9.65053	9.76	2.17819	1.5615
2.59095	3.3579	9.67001	9.725	2.18276	1.56075
2.59676	3.3566	9.68948	9.745	2.18732	1.554
2.60256	3.3631	9.70891	9.68	2.19187	1.55025
2.60836	3.3683	9.72831	9.725	2.19642	1.5465
2.61416	3.3605	9.74788	9.84	2.20097	1.55325
2.61996	3.3709	9.76768	9.965	2.20553	1.55775
2.62578	3.367	9.78761	9.965	2.21009	1.56075
2.63159	3.3722	9.80753	9.955	2.21466	1.5645
2.6374	3.3865	9.82741	9.925	2.21924	1.5675
2.64322	3.3787	9.84731	9.975	2.22382	1.56825
2.64903	3.3644	9.86736	10.07	2.2284	1.56675
2.65483	3.3566	9.88745	10.025	2.23298	1.569
2.66064	3.3618	9.90741	9.935	2.23756	1.5705
2.66645	3.3735	9.92724	9.89	2.24214	1.5735
2.67228	3.3579	9.94698	9.85	2.24673	1.57575
2.67811	3.3397	9.96672	9.895	2.25132	1.569
2.68395	3.3293	9.98667	10.05	2.2559	1.566
2.68978	3.3254	10.0068	10.06	2.26047	1.56375
2.6956	3.3228	10.027	10.195	2.26504	1.56075
2.70141	3.3189	10.0474	10.155	2.26961	1.55925
2.70723	3.3137	10.0677	10.18	2.27418	1.5615
2.71306	3.3189	10.088	10.1	2.27875	1.5645
2.71888	3.3267	10.1083	10.17	2.28332	1.56525
2.7247	3.3241	10.1286	10.18	2.28789	1.56375
2.73053	3.3228	10.1489	10.11	2.29246	1.5585
2.73636	3.3202	10.1691	10.035	2.29702	1.55625
2.74219	3.3358	10.1892	10.125	2.30159	1.55775
2.74803	3.3345	10.2095	10.205	2.30614	1.5525
2.75388	3.3306	10.2299	10.16	2.3107	1.5525
2.75974	3.3241	10.2502	10.14	2.31525	1.5525
2.76561	3.3085	10.2705	10.15	2.31981	1.5555
2.77147	3.3202	10.2907	10.065	2.32436	1.5495
2.77732	3.3436	10.3108	10.055	2.32891	1.5555
2.78317	3.341	10.3308	9.96	2.33347	1.55775
2.789	3.341	10.3508	9.97	2.33804	1.56
2.79481	3.3345	10.3708	10.03	2.3426	1.5555
2.80062	3.3176	10.3909	10.07	2.34716	1.5525
2.80643	3.3345	10.411	10.09	2.35171	1.55175
2.81225	3.3618	10.4312	10.085	2.35626	1.54875
2.81806	3.3787	10.4514	10.075	2.3608	1.5435
2.82385	3.3618	10.4715	10.01	2.36535	1.5465
2.82965	3.3553	10.4914	9.97	2.36989	1.548
2.83545	3.367	10.5114	9.975	2.37444	1.54725
2.84126	3.393	10.5314	10.07	2.37898	1.545
2.84707	3.3787	10.5516	10.1	2.38352	1.5495
2.85289	3.367	10.5718	10.07	2.38808	1.56075
2.85873	3.3735	10.5919	10.095	2.39265	1.56225
2.86457	3.3826	10.6121	10.05	2.39722	1.55775
2.87039	3.3618	10.6322	10.035	2.40178	1.5615
2.87622	3.3553	10.6523	10.06	2.40635	1.56225
2.88204	3.3384	10.6723	10.025	2.41092	1.5615
2.88787	3.3384	10.6923	9.985	2.41549	1.56
2.89371	3.3527	10.7124	10.055	2.42006	1.563
2.89954	3.3631	10.7324	9.98	2.42462	1.55925
2.90536	3.354	10.7523	9.915	2.42919	1.557
2.91119	3.341	10.7721	9.87	2.43375	1.554
2.91701	3.3371	10.7918	9.84	2.4383	1.55025
2.92283	3.3345	10.8115	9.81	2.44285	1.548
2.92864	3.3397	10.831	9.72	2.4474	1.55475
2.93445	3.3423	10.8504	9.69	2.45196	1.5555
2.94028	3.3579	10.8697	9.645	2.45652	1.55775
2.94611	3.3449	10.8891	9.72	2.46108	1.5555
2.95194	3.3358	10.9086	9.78	2.46563	1.55175
2.95778	3.3267	10.9282	9.795	2.47018	1.54425
2.96363	3.3241	10.9478	9.78	2.47472	1.542
2.96949	3.3358	10.9674	9.86	2.47925	1.539
2.97534	3.3514	10.9871	9.86	2.48378	1.53975
2.98118	3.3488	11.0069	9.935	2.48832	1.54275
2.987	3.3436	11.0268	9.925	2.49286	1.542
2.99282	3.3384	11.0466	9.95	2.49739	1.54125
2.99865	3.341	11.0666	10.02	2.50192	1.539
3.00449	3.3592	11.0866	10.005	2.50645	1.53375
3.01034	3.3501	11.1066	9.97	2.51097	1.533
3.01619	3.341	11.1266	10	2.5155	1.536
3.02204	3.3449	11.1466	9.98	2.52003	1.54425
3.02789	3.3813	11.1665	9.93	2.52457	1.542
3.03376	3.3943	11.1864	9.975	2.5291	1.54125
3.03963	3.3787	11.2064	10.005	2.53364	1.54125
3.04548	3.3618	11.2263	9.935	2.53817	1.5405
3.05132	3.3462	11.2462	9.99	2.5427	1.536
3.05716	3.3839	11.2662	10.005	2.54723	1.53
3.06299	3.406	11.2863	10.055	2.55174	1.52475
3.06882	3.3904	11.3063	10	2.55625	1.527
3.07465	3.3631	11.3263	9.97	2.56076	1.52475
3.08047	3.3462	11.3462	9.97	2.56526	1.52175
3.0863	3.3462	11.3662	10.01	2.56977	1.52325
3.09211	3.3462	11.3862	9.955	2.57427	1.524
3.0979	3.3501	11.4061	9.985	2.57878	1.5225
3.10368	3.3358	11.4262	10.07	2.58328	1.5255
3.10945	3.3111	11.4464	10.17	2.5878	1.53
3.11522	3.3137	11.4667	10.13	2.59231	1.5315
3.12099	3.3215	11.4869	10.07	2.59684	1.536
3.12677	3.3345	11.5071	10.07	2.60137	1.539
3.13255	3.3501	11.5273	10.165	2.6059	1.539
3.13834	3.3605	11.5477	10.195	2.61043	1.53825
3.14415	3.3488	11.5681	10.275	2.61496	1.53825
3.14998	3.3306	11.5887	10.265	2.61949	1.5375
3.15583	3.3397	11.6092	10.265	2.62402	1.539
3.16169	3.3345	11.6297	10.19	2.62855	1.54125
3.16755	3.3137	11.6499	10.095	2.63308	1.53825
3.1734	3.289	11.6702	10.175	2.63762	1.54275
3.17926	3.2968	11.6906	10.22	2.64215	1.542
3.18513	3.3228	11.7111	10.22	2.64669	1.53975
3.191	3.3553	11.7314	10.115	2.65122	1.54275
3.19686	3.3631	11.7516	10.14	2.65577	1.55175
3.20272	3.3748	11.772	10.21	2.66032	1.55025
3.20857	3.3566	11.7924	10.24	2.66486	1.54275
3.21443	3.3319	11.8129	10.18	2.6694	1.54125
3.22031	3.3176	11.8332	10.14	2.67394	1.54275
3.2262	3.3046	11.8534	10.1	2.67847	1.542
3.2321	3.3163	11.8736	10.045	2.68301	1.54275
3.238	3.3345	11.8936	10.04	2.68755	1.54425
3.24388	3.3319	11.9138	10.09	2.69209	1.54275
3.24975	3.3176	11.9339	10.085	2.69663	1.5435
3.25561	3.3046	11.9542	10.115	2.70116	1.5405
3.26148	3.2864	11.9743	10.04	2.7057	1.54125
3.26736	3.2812	11.9945	10.115	2.71023	1.539
3.27326	3.2955	12.0147	10.135	2.71476	1.5375
3.27915	3.2916	12.035	10.155	2.71929	1.53525
3.28504	3.3098	12.0552	10.05	2.72381	1.5345
3.29094	3.3046	12.0752	9.98	2.72834	1.536
3.29683	3.302	12.0952	9.955	2.73286	1.53525
3.30272	3.328	12.115	9.87	2.73739	1.53225
3.30861	3.3358	12.1346	9.755	2.7419	1.524
3.31449	3.3267	12.1541	9.71	2.7464	1.52175
3.32037	3.3332	12.1735	9.68	2.75091	1.521
3.32624	3.354	12.1928	9.59	2.75541	1.52025
3.33212	3.3709	12.2119	9.575	2.75991	1.521
3.338	3.3618	12.231	9.56	2.76441	1.5225
3.34388	3.3683	12.2501	9.495	2.76891	1.52175
3.34976	3.3592	12.2691	9.46	2.77342	1.5225
3.35565	3.3579	12.288	9.45	2.77792	1.521
3.36154	3.354	12.3068	9.41	2.78243	1.5255
3.36742	3.3371	12.3257	9.47	2.78693	1.52025
3.3733	3.3254	12.3446	9.465	2.79143	1.52025
3.37919	3.3215	12.3636	9.465	2.79593	1.51875
3.38506	3.3098	12.3826	9.54	2.80043	1.524
3.39093	3.3098	12.4016	9.5	2.80494	1.5255
3.39678	3.3111	12.4206	9.46	2.80945	1.524
3.40263	3.3046	12.4395	9.44	2.81395	1.524
3.40849	3.3371	12.4583	9.405	2.81846	1.51875
3.41435	3.3462	12.4771	9.39	2.82295	1.5165
3.42023	3.3384	12.4959	9.395	2.82745	1.5225
3.42611	3.3293	12.5146	9.35	2.83195	1.5195
3.43199	3.3384	12.5333	9.285	2.83645	1.52175
3.43787	3.3423	12.5518	9.25	2.84095	1.52025
3.44376	3.3358	12.5703	9.24	2.84546	1.521
3.44965	3.3527	12.5888	9.25	2.84996	1.5195
3.45554	3.3488	12.6073	9.27	2.85445	1.518
3.46142	3.3501	12.6259	9.33	2.85895	1.515
3.4673	3.3514	12.6447	9.41	2.86344	1.5165
3.47317	3.354	12.6635	9.395	2.86794	1.51875
3.47904	3.3462	12.6822	9.33	2.87244	1.527
3.48491	3.3306	12.7008	9.275	2.87696	1.53525
3.49076	3.3124	12.7193	9.2	2.88148	1.5345
3.4966	3.3033	12.7377	9.205	2.88601	1.53225
3.50245	3.2955	12.7561	9.23	2.89052	1.53
3.5083	3.2955	12.7745	9.145	2.89504	1.533
3.51414	3.3319	12.7928	9.155	2.89956	1.53
3.51998	3.3475	12.8112	9.285	2.90408	1.527
3.52582	3.3358	12.8298	9.29	2.90859	1.52625
3.53165	3.328	12.8483	9.255	2.9131	1.5255
3.53749	3.3176	12.8668	9.22	2.91761	1.5285
3.54331	3.3358	12.8852	9.195	2.92212	1.53
3.54914	3.3254	12.9036	9.14	2.92664	1.5285
3.55498	3.3163	12.9218	9.08	2.93115	1.52775
3.56084	3.3423	12.9399	9.015	2.93567	1.5285
3.56671	3.3436	12.958	9.075	2.94018	1.52625
3.57259	3.3462	12.9762	9.195	2.94469	1.524
3.57848	3.3553	12.9946	9.165	2.94919	1.5225
3.58436	3.3618	13.013	9.185	2.9537	1.5225
3.59024	3.3384	13.0313	9.195	2.9582	1.521
3.59611	3.3436	13.0497	9.22	2.9627	1.52025
3.60199	3.3527	13.0683	9.295	2.9672	1.515
3.60789	3.3514	13.0869	9.305	2.97168	1.51125
3.61378	3.3488	13.1054	9.27	2.97617	1.509
3.61969	3.3566	13.124	9.28	2.98065	1.50975
3.6256	3.3787	13.1425	9.19	2.98514	1.51275
3.63151	3.3735	13.1608	9.1	2.98962	1.512
3.63742	3.3774	13.179	9.165	2.99411	1.51425
3.64332	3.3696	13.1974	9.225	2.99861	1.51875
3.64921	3.3514	13.2159	9.235	3.0031	1.5165
3.65511	3.3241	13.2344	9.315	3.0076	1.51725
3.66101	3.3124	13.253	9.32	3.01209	1.518
3.66691	3.3254	13.2717	9.33	3.01659	1.5195
3.6728	3.3124	13.2903	9.29	3.02108	1.51425
3.67869	3.2903	13.3088	9.195	3.02558	1.521
3.68458	3.2851	13.3271	9.14	3.03008	1.52025
3.69047	3.2864	13.3454	9.095	3.03458	1.51875
3.69635	3.2812	13.3636	9.105	3.03907	1.5105
3.70222	3.2773	13.3818	9.1	3.04356	1.5105
3.70811	3.2734	13.4	9.07	3.04804	1.5105
3.71402	3.2903	13.4181	9.09	3.05253	1.51575
3.71994	3.2981	13.4363	9.085	3.05702	1.515
3.72587	3.2994	13.4544	9.085	3.06151	1.5135
3.73178	3.3176	13.4726	9.085	3.066	1.515
3.7377	3.3124	13.4908	9.11	3.0705	1.51875
3.74361	3.3124	13.5091	9.13	3.075	1.52175
3.74952	3.3059	13.5273	9.125	3.0795	1.521
3.75543	3.2929	13.5455	9.1	3.084	1.52025
3.76132	3.2929	13.5637	9.08	3.0885	1.51725
3.76721	3.3085	13.5819	9.14	3.09299	1.51575
3.77309	3.302	13.6003	9.205	3.09748	1.51275
3.77898	3.3137	13.6187	9.175	3.10197	1.5075
3.78488	3.3371	13.6369	9.09	3.10645	1.509
3.79078	3.3371	13.6551	9.105	3.11093	1.5105
3.79668	3.3293	13.6733	9.125	3.11541	1.509
3.80258	3.3293	13.6916	9.145	3.11989	1.5105
3.80848	3.3202	13.71	9.21	3.12438	1.50675
3.81436	3.3085	13.7284	9.22	3.12886	1.509
3.82023	3.3085	13.7469	9.24	3.13333	1.50375
3.82611	3.3189	13.7653	9.245	3.1378	1.5015
3.83198	3.3215	13.7838	9.25	3.14228	1.5045
3.83786	3.3319	13.8023	9.245	3.14676	1.51575
3.84375	3.3202	13.8209	9.28	3.15125	1.518
3.84964	3.3163	13.8393	9.19	3.15575	1.515
3.85553	3.3293	13.8578	9.235	3.16024	1.512
3.86143	3.3332	13.8762	9.225	3.16473	1.515
3.86734	3.3332	13.8947	9.295	3.16922	1.51275
3.87326	3.3423	13.9135	9.44	3.1737	1.5105
3.87918	3.3319	13.9323	9.425	3.17818	1.506
3.88511	3.3163	13.9511	9.365	3.18267	1.51275
3.89103	3.3085	13.9698	9.33	3.18715	1.512
3.89694	3.3176	13.9886	9.43	3.19164	1.515
3.90286	3.2981	14.0075	9.505	3.19613	1.515
3.90878	3.2903	14.0266	9.605	3.20062	1.51425
3.91471	3.2968	14.0459	9.65	3.20512	1.51575
3.92064	3.3228	14.0652	9.685	3.20961	1.52025
3.92656	3.328	14.0845	9.635	3.21411	1.5165
3.93247	3.3241	14.1038	9.61	3.2186	1.51275
3.93838	3.3384	14.123	9.59	3.22309	1.50825
3.9443	3.3384	14.1422	9.58	3.22757	1.50825
3.95021	3.3306	14.1613	9.51	3.23205	1.50675
3.95611	3.3202	14.1802	9.455	3.23652	1.50825
3.962	3.3345	14.1991	9.4	3.24101	1.5105
3.96791	3.341	14.2177	9.265	3.24549	1.51125
3.97381	3.3319	14.2362	9.165	3.24998	1.50975
3.97971	3.3436	14.2545	9.165	3.25446	1.51125
3.98561	3.3371	14.2728	9.135	3.25894	1.50675
3.99152	3.315	14.2911	9.17	3.26342	1.506
3.99743	3.3228	14.3094	9.14	3.26789	1.50375
4.00334	3.3319	14.3277	9.13	3.27237	1.5045
4.00926	3.3384	14.346	9.17	3.27684	1.50225
4.01517	3.3332	14.3644	9.255	3.28131	1.49925
4.02108	3.3345	14.3829	9.24	3.28577	1.497
4.027	3.3397	14.4014	9.235	3.29023	1.49775
4.03291	3.3345	14.4198	9.225	3.2947	1.49925
4.03881	3.3215	14.4383	9.2	3.29916	1.49925
4.04472	3.3345	14.4567	9.24	3.30363	1.49625
4.05065	3.3332	14.4752	9.255	3.30808	1.491
4.05659	3.3189	14.4937	9.25	3.31254	1.49175
4.06253	3.2955	14.5122	9.225	3.31699	1.4925
4.06847	3.2968	14.5306	9.24	3.32144	1.488
4.0744	3.302	14.5491	9.255	3.32589	1.48725
4.08033	3.3072	14.5677	9.31	3.33034	1.49625
4.08625	3.3098	14.5863	9.345	3.3348	1.4955
4.09218	3.302	14.6051	9.375	3.33926	1.49625
4.09811	3.3267	14.6238	9.335	3.34372	1.491
4.10404	3.3449	14.6425	9.335	3.34817	1.491
4.10998	3.3293	14.6612	9.415	3.35262	1.49025
4.11593	3.328	14.6801	9.44	3.35707	1.48875
4.12189	3.3423	14.6988	9.33	3.36152	1.497
4.12784	3.3319	14.7175	9.355	3.36599	1.5
4.13379	3.3436	14.7362	9.31	3.37046	1.5
4.13973	3.3319	14.7548	9.325	3.37492	1.4955
4.14567	3.328	14.7735	9.395	3.37937	1.4895
4.15161	3.3254	14.7924	9.425	3.38383	1.49625
4.15755	3.3423	14.8113	9.495	3.38829	1.49625
4.16349	3.3462	14.8303	9.55	3.39275	1.49175
4.16944	3.341	14.8494	9.495	3.3972	1.4895
4.17539	3.3241	14.8683	9.465	3.40164	1.48575
4.18135	3.3176	14.8872	9.41	3.40608	1.47975
4.18732	3.3306	14.906	9.415	3.41051	1.47975
4.19327	3.3137	14.9249	9.475	3.41495	1.4775
4.19922	3.2994	14.9439	9.5	3.41938	1.4805
4.20517	3.2994	14.9628	9.435	3.42382	1.4835
4.21111	3.3124	14.9816	9.375	3.42826	1.4865
4.21703	3.3319	15.0004	9.355	3.4327	1.485
4.22296	3.3215	15.0192	9.505	3.43714	1.485
4.22889	3.3007	15.0383	9.575	3.44158	1.47975
4.23482	3.3007	15.0574	9.57	3.44602	1.48275
4.24075	3.2942	15.0767	9.655	3.45045	1.479
4.24669	3.2864	15.0959	9.565	3.45488	1.47675
4.25263	3.2773	15.115	9.555	3.45931	1.47675
4.25857	3.2747	15.1342	9.61	3.46374	1.4835
4.2645	3.2851	15.1533	9.535	3.46819	1.4865
4.27042	3.2773	15.1723	9.48	3.47263	1.491
4.27633	3.2786	15.1913	9.495	3.47709	1.49025
4.28226	3.276	15.2104	9.595	3.48154	1.4925
4.28818	3.302	15.2296	9.59	3.48599	1.49475
4.29411	3.3124	15.2487	9.545	3.49045	1.48725
4.30004	3.3163	15.2679	9.59	3.49489	1.4865
4.30597	3.3059	15.2871	9.645	3.49934	1.48575
4.3119	3.2877	15.3064	9.7	3.50378	1.4835
4.31784	3.2786	15.3259	9.785	3.50821	1.479
4.32378	3.2812	15.3454	9.73	3.51264	1.47825
4.32971	3.2851	15.365	9.86	3.51708	1.47975
4.33563	3.2799	15.3848	9.86	3.52151	1.48125
4.34155	3.2838	15.4046	9.95	3.52594	1.4775
4.34748	3.2825	15.4245	9.99	3.53037	1.473
4.35341	3.263	15.4444	9.935	3.53479	1.47225
4.35933	3.2604	15.4643	9.91	3.53921	1.47225
4.36525	3.2669	15.4841	9.9	3.54363	1.4745
4.37115	3.2942	15.5037	9.765	3.54806	1.47975
4.37705	3.2864	15.5232	9.69	3.5525	1.48125
4.38296	3.2591	15.5425	9.65	3.55694	1.48425
4.38888	3.2591	15.5617	9.525	3.56138	1.48275
4.39479	3.2747	15.5808	9.555	3.56581	1.47975
4.40071	3.2968	15.5998	9.485	3.57024	1.476
4.40662	3.3189	15.6188	9.475	3.57467	1.47525
4.41253	3.3202	15.6378	9.53	3.57909	1.47375
4.41844	3.3072	15.6569	9.595	3.58351	1.4715
4.42436	3.289	15.6762	9.66	3.58793	1.46925
4.4303	3.2695	15.6955	9.675	3.59235	1.4715
4.43623	3.2695	15.7148	9.615	3.59677	1.47525
4.44217	3.276	15.7339	9.515	3.6012	1.479
4.44812	3.2708	15.753	9.59	3.60563	1.479
4.45409	3.2669	15.7722	9.58	3.61007	1.4835
4.46005	3.3033	15.7913	9.5	3.61451	1.48725
4.466	3.3176	15.8102	9.44	3.61896	1.4895
4.47195	3.3163	15.8292	9.48	3.62341	1.4895
4.47791	3.3384	15.8481	9.45	3.62786	1.49175
4.48387	3.3501	15.8669	9.365	3.63231	1.49025
4.48984	3.3358	15.8856	9.38	3.63677	1.49475
4.49579	3.3215	15.9045	9.435	3.64123	1.4955
4.50173	3.3163	15.9234	9.505	3.64569	1.4985
4.50766	3.3046	15.9424	9.535	3.65015	1.4985
4.51357	3.2981	15.9615	9.5	3.65462	1.50075
4.51949	3.2916	15.9804	9.46	3.65908	1.49475
4.52541	3.2877	15.9993	9.425	3.66353	1.4895
4.53133	3.2825	16.0183	9.55	3.66798	1.48725
4.53725	3.2812	16.0373	9.515	3.67243	1.48875
4.54315	3.2916	16.0564	9.53	3.67687	1.4835
4.54906	3.2994	16.0754	9.475	3.68131	1.48275
4.55498	3.3072	16.0943	9.44	3.68575	1.48725
4.56092	3.3124	16.1132	9.395	3.6902	1.488
4.56686	3.3124	16.132	9.475	3.69465	1.485
4.57279	3.3072	16.151	9.485	3.69908	1.482
4.57872	3.3111	16.17	9.5	3.70352	1.482
4.58465	3.2968	16.189	9.51	3.70796	1.47975
4.59059	3.3072	16.208	9.5	3.71239	1.48125
4.59653	3.3007	16.2269	9.405	3.71683	1.488
4.60248	3.2981	16.2457	9.385	3.72128	1.4925
4.60845	3.315	16.2645	9.4	3.72574	1.491
4.61441	3.3202	16.2832	9.325	3.73019	1.491
4.62037	3.3046	16.3017	9.235	3.73464	1.48875
4.62634	3.2877	16.3202	9.17	3.73908	1.4835
4.63233	3.2812	16.3385	9.16	3.74352	1.47825
4.63834	3.2877	16.3568	9.125	3.74795	1.47525
4.64437	3.2981	16.375	9.065	3.75237	1.47675
4.6504	3.3033	16.3931	9.07	3.75681	1.48125
4.65643	3.3098	16.4112	9.08	3.76125	1.4865
4.66244	3.2916	16.4294	9.05	3.76569	1.49025
4.66844	3.2838	16.4475	9.06	3.77014	1.482
4.67444	3.2916	16.4656	9.09	3.77457	1.479
4.68043	3.289	16.484	9.235	3.779	1.479
4.68644	3.2994	16.5025	9.265	3.78343	1.47375
4.69245	3.3033	16.521	9.31	3.78785	1.47075
4.69845	3.302	16.5397	9.33	3.79227	1.47375
4.70447	3.3098	16.5584	9.38	3.7967	1.473
4.71049	3.3176	16.5771	9.345	3.80112	1.4745
4.7165	3.315	16.5958	9.325	3.80555	1.476
4.7225	3.2994	16.6145	9.34	3.80997	1.47375
4.72851	3.2981	16.6332	9.405	3.81439	1.47225
4.73452	3.2968	16.652	9.435	3.81882	1.47525
4.74054	3.3098	16.6709	9.4	3.82325	1.4805
4.74655	3.3046	16.6896	9.295	3.82768	1.479
4.75257	3.2786	16.708	9.17	3.83211	1.47375
4.7586	3.263	16.7263	9.085	3.83652	1.46625
4.76462	3.2591	16.7444	9.01	3.84093	1.4625
4.77064	3.2682	16.7624	8.97	3.84534	1.46475
4.77664	3.2604	16.7803	8.935	3.84975	1.46775
4.78265	3.2604	16.7981	8.91	3.85416	1.46475
4.78865	3.2578	16.816	8.965	3.85857	1.46175
4.79464	3.2669	16.834	9.045	3.86298	1.467
4.80062	3.2604	16.8521	9.075	3.86739	1.47375
4.80659	3.2708	16.8703	9.105	3.87182	1.473
4.81255	3.2773	16.8885	9.155	3.87624	1.473
4.81851	3.289	16.9068	9.105	3.88066	1.47
4.82449	3.2734	16.925	9.1	3.88507	1.46925
4.83048	3.2565	16.9432	9.11	3.88949	1.47075
4.83649	3.2396	16.9615	9.135	3.89391	1.476
4.84251	3.2552	16.9796	9.03	3.89834	1.47675
4.84854	3.2617	16.9976	8.95	3.90277	1.47525
4.85457	3.2669	17.0155	8.975	3.90719	1.46925
4.8606	3.2604	17.0335	8.95	3.9116	1.4625
4.86661	3.2591	17.0514	9.035	3.916	1.45725
4.87263	3.2669	17.0695	9.02	3.92039	1.4535
4.87864	3.2786	17.0875	9.015	3.92479	1.45575
4.88464	3.2799	17.1056	8.995	3.92918	1.45275
4.89063	3.263	17.1235	8.97	3.93356	1.4505
4.8966	3.2552	17.1414	8.955	3.93795	1.45125
4.90257	3.2682	17.1595	9.11	3.94234	1.45575
4.90853	3.2903	17.1777	9.08	3.94673	1.45575
4.9145	3.3007	17.1958	9.04	3.95112	1.45425
4.92047	3.2838	17.2139	9.075	3.95551	1.45275
4.92644	3.2929	17.2322	9.195	3.95991	1.458
4.93241	3.3046	17.2506	9.175	3.96431	1.46175
4.93837	3.3046	17.269	9.225	3.96872	1.4715
4.94433	3.3163	17.2874	9.24	3.97314	1.473
4.95029	3.3293	17.306	9.31	3.97757	1.479
4.95625	3.3137	17.3247	9.38	3.982	1.47825
4.96224	3.3124	17.3437	9.595	3.98643	1.4775
4.96823	3.3007	17.3628	9.56	3.99086	1.4745
4.97423	3.3098	17.3819	9.515	3.99528	1.47525
4.98022	3.3163	17.4009	9.52	3.99971	1.4745
4.98624	3.3059	17.4201	9.62	4.00413	1.47675
4.99226	3.289	17.4394	9.715	4.00856	1.47675
4.99827	3.2708	17.4588	9.685	4.01299	1.47375
5.00428	3.2539	17.4781	9.65	4.01741	1.47225
5.0103	3.2435	17.4973	9.565	4.02183	1.47225
5.01633	3.2474	17.5164	9.455	4.02626	1.482
5.02235	3.2383	17.5353	9.465	4.0307	1.4835
5.02837	3.2487	17.5542	9.48	4.03513	1.4775
5.03439	3.2461	17.5732	9.48	4.03956	1.47525
5.0404	3.2396	17.5921	9.39	4.04399	1.47375
5.04641	3.2266	17.6109	9.5	4.04841	1.473
5.0524	3.237	17.6299	9.42	4.05283	1.4715
5.0584	3.2487	17.6487	9.435	4.05725	1.4715
5.06439	3.2513	17.6676	9.425	4.06167	1.4685
5.07039	3.25	17.6864	9.385	4.06607	1.46025
5.07639	3.2448	17.7051	9.31	4.07047	1.46025
5.0824	3.2682	17.7236	9.235	4.07488	1.4625
5.08841	3.2812	17.742	9.165	4.07929	1.47
5.09442	3.3033	17.7603	9.115	4.0837	1.4625
5.10043	3.3046	17.7786	9.18	4.0881	1.46025
5.10643	3.2916	17.797	9.18	4.0925	1.45725
5.11244	3.302	17.8153	9.195	4.09689	1.45275
5.11846	3.3046	17.8337	9.21	4.10128	1.4535
5.12447	3.2864	17.8522	9.23	4.10568	1.46025
5.13047	3.2669	17.8706	9.21	4.11008	1.46475
5.13647	3.2448	17.8891	9.23	4.11449	1.4655
5.14246	3.2487	17.9075	9.215	4.1189	1.46475
5.14845	3.2578	17.9259	9.195	4.12331	1.46175
5.15444	3.3059	17.9443	9.165	4.1277	1.45425
5.16044	3.3085	17.9626	9.16	4.13209	1.45275
5.16644	3.2799	17.9809	9.185	4.13649	1.458
5.17243	3.263	17.9993	9.215	4.14088	1.458
5.17841	3.2812	18.0179	9.305	4.14528	1.45125
5.18439	3.315	18.0365	9.3	4.14967	1.45875
5.19037	3.3137	18.055	9.24	4.15408	1.46925
5.19636	3.2929	18.0734	9.17	4.1585	1.47375
5.20235	3.2786	18.0919	9.25	4.16292	1.47075
5.20836	3.289	18.1103	9.19	4.16733	1.464
5.21437	3.2786	18.1286	9.07	4.17174	1.46625
5.22039	3.315	18.1466	9.01	4.17614	1.4595
5.22641	3.3228	18.1646	8.985	4.18054	1.45725
5.23243	3.3176	18.1826	8.995	4.18494	1.46025
5.23845	3.2929	18.2005	8.945	4.18935	1.46625
5.24447	3.276	18.2184	8.91	4.19376	1.46775
5.25049	3.2617	18.2363	9.02	4.19817	1.47075
5.25651	3.2474	18.2545	9.18	4.20259	1.467
5.26253	3.2448	18.2729	9.185	4.207	1.4625
5.26856	3.2578	18.2912	9.135	4.2114	1.46175
5.27458	3.2422	18.3094	9.1	4.21581	1.46025
5.28061	3.237	18.3277	9.165	4.22021	1.46175
5.28664	3.237	18.3461	9.185	4.22461	1.458
5.29268	3.2305	18.3643	9.04	4.229	1.45275
5.29872	3.2227	18.3822	8.91	4.23339	1.452
5.30478	3.2604	18.4	8.87	4.23778	1.455
5.31083	3.2539	18.4178	8.935	4.24217	1.455
5.31689	3.2461	18.4357	8.965	4.24656	1.455
5.32292	3.2448	18.4537	9.01	4.25096	1.4565
5.32894	3.2604	18.4717	8.98	4.25535	1.45425
5.33496	3.2344	18.4896	8.925	4.25974	1.45275
5.34098	3.2188	18.5074	8.84	4.26413	1.45425
5.34699	3.237	18.525	8.815	4.26852	1.45575
5.353	3.2383	18.5427	8.875	4.27292	1.45575
5.359	3.2461	18.5604	8.875	4.27731	1.4535
5.365	3.2396	18.5782	8.885	4.2817	1.4535
5.371	3.2435	18.596	8.92	4.28608	1.449
5.37701	3.2435	18.6139	8.955	4.29047	1.449
5.38301	3.237	18.6318	8.91	4.29485	1.449
5.38902	3.2682	18.6496	8.925	4.29923	1.45275
5.39501	3.2656	18.6675	9.01	4.30362	1.452
5.40101	3.276	18.6856	9.07	4.30801	1.45725
5.40701	3.2773	18.7038	9.105	4.31241	1.45575
5.413	3.2721	18.7221	9.17	4.3168	1.45575
5.419	3.2981	18.7404	9.195	4.3212	1.46025
5.42501	3.2916	18.7588	9.21	4.3256	1.46475
5.43102	3.3007	18.7772	9.19	4.33001	1.46325
5.43703	3.2825	18.7956	9.155	4.33442	1.46325
5.44303	3.2682	18.8139	9.135	4.33883	1.46625
5.44903	3.2773	18.8322	9.195	4.34324	1.4715
5.45503	3.2942	18.8505	9.15	4.34766	1.46775
5.46102	3.2942	18.8688	9.155	4.35207	1.467
5.46702	3.302	18.8871	9.105	4.35648	1.46475
5.47302	3.2864	18.9052	9.02	4.36089	1.46025
5.47902	3.2669	18.9232	8.935	4.36528	1.4535
5.48503	3.2721	18.941	8.88	4.36967	1.45125
5.49104	3.2825	18.9587	8.805	4.37406	1.455
5.49705	3.3085	18.9763	8.825	4.37846	1.461
5.50307	3.3072	18.994	8.865	4.38286	1.4625
5.50908	3.2916	19.0117	8.86	4.38726	1.458
5.5151	3.2721	19.0295	8.875	4.39166	1.46025
5.52112	3.2643	19.0472	8.835	4.39606	1.461
5.52715	3.2851	19.0649	8.85	4.40047	1.46175
5.53317	3.2968	19.0825	8.82	4.40487	1.461
5.53918	3.2929	19.1001	8.805	4.40927	1.461
5.54519	3.2747	19.1178	8.82	4.41367	1.45725
5.55121	3.2552	19.1355	8.91	4.41806	1.45575
5.55721	3.2591	19.1533	8.895	4.42246	1.45425
5.56322	3.2487	19.1711	8.89	4.42685	1.45125
5.56924	3.2396	19.1888	8.83	4.43123	1.44825
5.57526	3.2292	19.2065	8.82	4.43561	1.44975
5.58126	3.2214	19.2241	8.775	4.43999	1.449
5.58725	3.2266	19.2416	8.815	4.44438	1.4535
5.59325	3.2292	19.2594	8.9	4.44877	1.4535
5.59925	3.2422	19.2771	8.86	4.45316	1.45575
5.60525	3.2409	19.2948	8.83	4.45756	1.45875
5.61126	3.2396	19.3125	8.86	4.46196	1.458
5.61726	3.2487	19.3302	8.83	4.46635	1.45425
5.62326	3.2604	19.3479	8.835	4.47074	1.45125
5.62926	3.2565	19.3655	8.765	4.47513	1.45125
5.63527	3.2474	19.383	8.72	4.47951	1.4505
5.64128	3.2357	19.4004	8.73	4.4839	1.44975
5.64728	3.2422	19.4178	8.685	4.48827	1.4445
5.65329	3.2448	19.4352	8.725	4.49265	1.44075
5.65929	3.2604	19.4527	8.735	4.49702	1.443
5.66531	3.2682	19.4701	8.705	4.50139	1.43775
5.67135	3.2578	19.4875	8.665	4.50574	1.43175
5.67739	3.2435	19.5048	8.615	4.5101	1.434
5.68343	3.237	19.522	8.585	4.51446	1.437
5.68946	3.2513	19.5392	8.6	4.51882	1.43775
5.69548	3.2578	19.5564	8.625	4.52319	1.4415
5.70151	3.2643	19.5736	8.615	4.52756	1.44075
5.70753	3.2552	19.5908	8.56	4.53193	1.44375
5.71357	3.263	19.6079	8.59	4.53631	1.4475
5.71961	3.2747	19.6251	8.525	4.54069	1.446
5.72566	3.263	19.6422	8.585	4.54506	1.44675
5.73171	3.2669	19.6594	8.69	4.54944	1.44225
5.73776	3.2526	19.6768	8.69	4.55381	1.446
5.74381	3.2331	19.6942	8.65	4.55819	1.44675
5.74987	3.2123	19.7114	8.575	4.56257	1.44525
5.75595	3.2097	19.7285	8.545	4.56695	1.449
5.76203	3.2045	19.7456	8.55	4.57133	1.44825
5.76811	3.2097	19.7627	8.585	4.57571	1.44975
5.77419	3.2136	19.7799	8.61	4.5801	1.45125
5.78027	3.2227	19.7972	8.655	4.58448	1.446
5.78633	3.2279	19.8146	8.735	4.58886	1.44525
5.7924	3.2279	19.8321	8.775	4.59324	1.4505
5.79848	3.211	19.8497	8.8	4.59763	1.45425
5.80456	3.211	19.8673	8.78	4.60202	1.4625
5.81064	3.2201	19.8849	8.825	4.60643	1.461
5.81673	3.237	19.9026	8.905	4.61083	1.4625
5.82282	3.2786	19.9204	8.925	4.61523	1.45875
5.82891	3.2734	19.9383	8.925	4.61963	1.45725
5.835	3.2487	19.9561	8.92	4.62402	1.45275
5.84108	3.2396	19.9741	9.06	4.62841	1.449
5.84717	3.2253	19.9922	9.03	4.6328	1.455
5.85324	3.2435	20.0102	8.955	4.63719	1.45875
5.8593	3.289	20.028	8.89	4.64159	1.45575
5.86535	3.2773	20.0458	8.86	4.64598	1.44975
5.8714	3.2708	20.0635	8.9	4.65035	1.4445
5.87744	3.2812	20.0814	8.94	4.65473	1.443
5.88349	3.2812	20.0992	8.885	4.6591	1.4475
5.88953	3.2656	20.1169	8.875	4.66349	1.449
5.89557	3.2552	20.1346	8.78	4.66787	1.449
5.9016	3.2539	20.1521	8.68	4.67225	1.449
5.90765	3.2695	20.1693	8.59	4.67664	1.45275
5.9137	3.2747	20.1865	8.55	4.68102	1.44825
5.91976	3.2708	20.2036	8.625	4.6854	1.43925
5.92583	3.2643	20.2211	8.815	4.68976	1.43625
5.9319	3.2435	20.2388	8.895	4.69411	1.42875
5.93796	3.2227	20.2567	8.97	4.69846	1.43025
5.944	3.2383	20.2747	9.1	4.70282	1.43325
5.95004	3.2474	20.293	9.185	4.70717	1.431
5.95607	3.2266	20.3114	9.2	4.71153	1.43325
5.9621	3.2045	20.3298	9.19	4.71588	1.4325
5.96813	3.2058	20.3482	9.17	4.72025	1.4415
5.97417	3.211	20.3664	9.11	4.72462	1.44975
5.98021	3.2266	20.3846	9.095	4.729	1.44525
5.98626	3.25	20.4029	9.185	4.73338	1.443
5.99232	3.25	20.4212	9.085	4.73775	1.44225
5.99836	3.2331	20.4395	9.17	4.74212	1.44075
6.00441	3.2032	20.4577	9.095	4.74649	1.4385
6.01045	3.2123	20.4758	9.005	4.75085	1.4385
6.01649	3.2123	20.4938	8.955	4.75522	1.43775
6.02253	3.2045	20.5117	8.97	4.75958	1.43625
6.02858	3.2084	20.5296	8.89	4.76394	1.43625
6.03464	3.2188	20.5473	8.87	4.7683	1.43775
6.04071	3.2071	20.565	8.83	4.77267	1.43925
6.04679	3.2097	20.5827	8.845	4.77703	1.43475
6.05289	3.2097	20.6004	8.875	4.78139	1.431
6.05899	3.2136	20.6181	8.8	4.78574	1.4295
6.06509	3.2162	20.6356	8.765	4.79008	1.42575
6.07119	3.2318	20.6531	8.71	4.79443	1.42875
6.07728	3.2461	20.6705	8.63	4.79879	1.44075
6.08337	3.2695	20.6877	8.59	4.80316	1.44225
6.08945	3.2812	20.7049	8.66	4.80753	1.44375
6.09555	3.2747	20.7223	8.68	4.8119	1.437
6.10166	3.2578	20.7396	8.62	4.81626	1.43475
6.10775	3.2864	20.7568	8.62	4.82062	1.43025
6.11384	3.2799	20.774	8.61	4.82497	1.43025
6.11991	3.2539	20.7912	8.565	4.82932	1.42725
6.12599	3.237	20.8083	8.525	4.83366	1.42875
6.13206	3.237	20.8253	8.42	4.83801	1.42875
6.13813	3.2487	20.842	8.365	4.84236	1.42425
6.14419	3.2604	20.8588	8.345	4.84669	1.4175
6.15026	3.2461	20.8755	8.425	4.85102	1.41675
6.15632	3.2383	20.8924	8.47	4.85535	1.416
6.16238	3.2279	20.9093	8.415	4.85969	1.42425
6.16844	3.2162	20.9262	8.46	4.86403	1.42725
6.1745	3.2097	20.943	8.4	4.86838	1.42575
6.18055	3.2175	20.9598	8.34	4.87272	1.4295
6.1866	3.2227	20.9764	8.315	4.87707	1.428
6.19267	3.2305	20.9931	8.395	4.88142	1.4265
6.19874	3.2201	21.01	8.47	4.88576	1.42575
6.20481	3.2201	21.027	8.48	4.89011	1.42875
6.21087	3.2097	21.0439	8.475	4.89446	1.4325
6.21693	3.2253	21.0609	8.48	4.89882	1.431
6.22299	3.2175	21.0778	8.42	4.90316	1.425
6.22905	3.2175	21.0945	8.35	4.90751	1.4265
6.2351	3.2084	21.1112	8.365	4.91185	1.42125
6.24119	3.2227	21.128	8.425	4.91619	1.422
6.24727	3.2396	21.145	8.52	4.92052	1.42125
6.25335	3.2396	21.162	8.47	4.92486	1.42425
6.25942	3.2643	21.1789	8.405	4.9292	1.42275
6.26549	3.2474	21.1957	8.475	4.93354	1.4205
6.27153	3.2487	21.2128	8.61	4.93787	1.4175
6.27757	3.2513	21.2301	8.65	4.9422	1.41825
6.28359	3.2513	21.2475	8.755	4.94653	1.41675
6.28964	3.2539	21.265	8.73	4.95086	1.41225
6.29569	3.2357	21.2824	8.72	4.95518	1.4115
6.30174	3.2188	21.2998	8.695	4.9595	1.41225
6.30779	3.2318	21.3172	8.715	4.96383	1.4175
6.31385	3.2318	21.3346	8.655	4.96816	1.42125
6.31992	3.2175	21.3519	8.625	4.9725	1.4205
6.32598	3.2019	21.3691	8.615	4.97683	1.422
6.33204	3.1915	21.3864	8.61	4.98117	1.42275
6.33811	3.2175	21.4036	8.62	4.98552	1.43025
6.34419	3.211	21.4209	8.665	4.98987	1.431
6.35028	3.2058	21.4382	8.655	4.99422	1.42875
6.35637	3.211	21.4554	8.57	4.99857	1.43325
6.36248	3.2292	21.4726	8.615	5.00293	1.43475
6.36859	3.2279	21.4899	8.695	5.00729	1.43475
6.37469	3.2396	21.5073	8.72	5.01164	1.42725
6.3808	3.2552	21.5248	8.745	5.01599	1.42425
6.38691	3.2435	21.5423	8.725	5.02033	1.4265
6.393	3.2344	21.5597	8.705	5.02467	1.428
6.39908	3.2409	21.5771	8.685	5.02903	1.431
6.40515	3.2565	21.5945	8.725	5.03338	1.42875
6.41121	3.263	21.612	8.74	5.03772	1.42875
6.41726	3.2487	21.6295	8.845	5.04207	1.42425
6.42331	3.2253	21.6473	8.88	5.04641	1.41825
6.42935	3.2318	21.665	8.835	5.05074	1.416
6.43539	3.2513	21.6826	8.825	5.05506	1.416
6.44144	3.2604	21.7002	8.755	5.05939	1.419
6.44751	3.2344	21.7178	8.835	5.06373	1.42275
6.45358	3.2305	21.7356	8.94	5.06808	1.431
6.45966	3.2539	21.7535	8.925	5.07243	1.43625
6.46574	3.2461	21.7713	8.935	5.07679	1.434
6.47184	3.2617	21.7892	8.97	5.08115	1.428
6.47793	3.276	21.8072	8.975	5.08549	1.4235
6.48402	3.2604	21.8251	8.955	5.08983	1.41825
6.49011	3.2539	21.843	8.97	5.09415	1.41525
6.49619	3.2305	21.861	8.985	5.09848	1.41825
6.50227	3.2266	21.8789	8.915	5.10282	1.4205
6.50835	3.2188	21.8967	8.87	5.10715	1.41825
6.51443	3.2305	21.9143	8.82	5.11149	1.425
6.5205	3.2487	21.9319	8.755	5.11583	1.42575
6.52657	3.2526	21.9495	8.78	5.12017	1.425
6.53265	3.2292	21.9671	8.86	5.12452	1.42425
6.53874	3.2292	21.9848	8.85	5.12886	1.42425
6.54484	3.2383	22.0024	8.74	5.1332	1.422
6.55094	3.2448	22.0198	8.69	5.13753	1.416
6.55705	3.2422	22.0372	8.66	5.14185	1.4115
6.56318	3.2513	22.0545	8.67	5.14617	1.41
6.56933	3.237	22.0719	8.695	5.15049	1.40925
6.57546	3.2201	22.0892	8.61	5.15481	1.41
6.58159	3.2006	22.1063	8.49	5.15913	1.41375
6.58772	3.185	22.1233	8.49	5.16345	1.41375
6.59384	3.1863	22.1403	8.53	5.16778	1.416
6.59996	3.185	22.1573	8.505	5.1721	1.41
6.6061	3.1967	22.1743	8.445	5.17642	1.41075
6.61222	3.2084	22.1912	8.44	5.18074	1.4115
6.61834	3.2006	22.2081	8.465	5.18506	1.41375
6.62445	3.1941	22.225	8.475	5.18939	1.41225
6.63056	3.2019	22.2419	8.46	5.19371	1.41825
6.63669	3.2045	22.2589	8.47	5.19804	1.4175
6.64284	3.1863	22.2759	8.565	5.20237	1.41675
6.64899	3.1694	22.2931	8.67	5.2067	1.41225
6.65513	3.1564	22.3106	8.76	5.21102	1.413
6.66125	3.1369	22.3281	8.825	5.21534	1.41225
6.66737	3.1343	22.3458	8.805	5.21967	1.41375
6.67348	3.1434	22.3633	8.73	5.224	1.41975
6.6796	3.1408	22.3807	8.68	5.22833	1.42425
6.68572	3.1226	22.398	8.635	5.23268	1.425
6.69183	3.1265	22.4153	8.615	5.23702	1.425
6.69793	3.1421	22.4325	8.565	5.24136	1.42875
6.70402	3.1447	22.4495	8.465	5.24572	1.43175
6.71012	3.159	22.4664	8.43	5.25007	1.4325
6.71623	3.1915	22.4832	8.35	5.25442	1.4295
6.72234	3.2084	22.4998	8.255	5.25877	1.42725
6.72845	3.2149	22.5163	8.24	5.26311	1.4205
6.73455	3.2058	22.5328	8.25	5.26744	1.41525
6.74065	3.1967	22.5493	8.25	5.27177	1.41075
6.74673	3.2045	22.5658	8.305	5.27608	1.40925
6.7528	3.211	22.5825	8.35	5.2804	1.40925
6.75886	3.2058	22.5991	8.32	5.28473	1.42575
6.76492	3.2162	22.6159	8.415	5.28907	1.4265
6.77099	3.2253	22.6327	8.365	5.29342	1.4235
6.77704	3.2383	22.6493	8.29	5.29776	1.4205
6.78309	3.2383	22.6659	8.29	5.30209	1.41825
6.78914	3.2253	22.6825	8.335	5.30642	1.41975
6.79521	3.2279	22.6991	8.28	5.31076	1.42725
6.80128	3.2513	22.7157	8.29	5.31511	1.43025
6.80735	3.2539	22.7323	8.32	5.31946	1.431
6.81343	3.2552	22.749	8.395	5.32381	1.4295
6.81951	3.2448	22.7658	8.345	5.32816	1.42725
6.82559	3.237	22.7825	8.355	5.33251	1.42425
6.83167	3.2318	22.7992	8.385	5.33685	1.4205
6.83775	3.2149	22.8159	8.325	5.34118	1.4235
6.84382	3.2253	22.8325	8.24	5.34552	1.42425
6.84988	3.2292	22.849	8.26	5.34986	1.4205
6.85594	3.2149	22.8655	8.295	5.35419	1.41525
6.86199	3.2461	22.8823	8.445	5.35852	1.41675
6.86804	3.2513	22.8993	8.605	5.36285	1.4175
6.8741	3.2695	22.9166	8.665	5.36718	1.419
6.88017	3.2682	22.934	8.75	5.37152	1.422
6.88624	3.2513	22.9516	8.85	5.37586	1.42275
6.8923	3.2409	22.9695	9	5.38019	1.419
6.89836	3.2266	22.9875	9.055	5.38452	1.41825
6.90442	3.2227	23.0056	9.08	5.38886	1.41975
6.91047	3.2227	23.0239	9.14	5.39319	1.41825
6.91651	3.2162	23.0422	9.165	5.39752	1.41825
6.92256	3.2097	23.0605	9.18	5.40185	1.4145
6.92862	3.2266	23.0788	9.15	5.40617	1.4115
6.93468	3.2266	23.097	9.02	5.41049	1.4085
6.94075	3.2214	23.115	8.965	5.4148	1.404
6.94682	3.1954	23.1329	8.925	5.41911	1.401
6.95289	3.1967	23.1507	8.845	5.42341	1.40175
6.95897	3.2058	23.1684	8.875	5.42772	1.404
6.96505	3.1941	23.1861	8.865	5.43203	1.40625
6.97113	3.2019	23.2038	8.865	5.43634	1.4055
6.97722	3.2032	23.2216	8.88	5.44065	1.40625
6.98329	3.1941	23.2393	8.855	5.44496	1.4085
6.98936	3.1798	23.257	8.85	5.44928	1.4115
6.99544	3.1759	23.2747	8.79	5.4536	1.41375
7.00155	3.1616	23.2923	8.825	5.45793	1.41075
7.00765	3.172	23.3099	8.81	5.46224	1.4085
7.01375	3.1694	23.3275	8.725	5.46656	1.4085
7.01984	3.1538	23.3449	8.675	5.47087	1.40775
7.02593	3.1252	23.3622	8.705	5.47519	1.4085
7.03202	3.1226	23.3797	8.73	5.47951	1.41225
7.03811	3.1538	23.3972	8.825	5.48383	1.41075
7.04419	3.1746	23.4149	8.865	5.48814	1.4085
7.05028	3.1616	23.4326	8.805	5.49246	1.41075
7.05636	3.1551	23.4503	8.855	5.49678	1.40775
7.06245	3.1551	23.468	8.86	5.50109	1.401
7.06853	3.1811	23.4856	8.79	5.50539	1.39875
7.07462	3.1798	23.5031	8.675	5.50969	1.39875
7.08073	3.1941	23.5204	8.6	5.51398	1.3965
7.08684	3.1746	23.5375	8.53	5.51828	1.39725
7.09296	3.1811	23.5545	8.49	5.52258	1.395
7.09906	3.1889	23.5714	8.405	5.52687	1.40175
7.10516	3.1824	23.5882	8.4	5.53118	1.40625
7.11126	3.1512	23.6049	8.325	5.5355	1.40925
7.11736	3.1304	23.6216	8.335	5.53981	1.4055
7.12348	3.12	23.6383	8.33	5.54412	1.40175
7.12959	3.1356	23.6549	8.29	5.54842	1.40475
7.13569	3.1486	23.6714	8.275	5.55274	1.407
7.14179	3.1564	23.6881	8.355	5.55705	1.41075
7.1479	3.1447	23.7048	8.34	5.56137	1.4085
7.15401	3.1356	23.7215	8.365	5.56568	1.4085
7.16014	3.1421	23.7382	8.375	5.57	1.40325
7.16626	3.1655	23.7549	8.32	5.5743	1.40025
7.17237	3.1707	23.7715	8.305	5.5786	1.39725
7.1785	3.1642	23.7881	8.29	5.5829	1.401
7.18466	3.1681	23.8047	8.315	5.5872	1.3995
7.19082	3.1798	23.8213	8.255	5.5915	1.3995
7.197	3.1707	23.8378	8.235	5.5958	1.39875
7.20318	3.1811	23.8543	8.255	5.6001	1.3995
7.20936	3.1902	23.8708	8.245	5.60441	1.407
7.21555	3.185	23.8872	8.2	5.60872	1.4085
7.22172	3.1746	23.9037	8.28	5.61304	1.4145
7.22789	3.2097	23.9202	8.255	5.61737	1.41675
7.23405	3.2227	23.9367	8.21	5.6217	1.41375
7.24021	3.2266	23.9531	8.185	5.62602	1.4115
7.24636	3.2331	23.9694	8.155	5.63034	1.41525
7.25253	3.2383	23.9857	8.11	5.63467	1.41375
7.25871	3.2344	24.0019	8.105	5.63899	1.41075
7.26489	3.2461	24.0181	8.07	5.64331	1.41
7.27107	3.2682	24.0342	8.005	5.64763	1.416
7.27725	3.25	24.0502	8.04	5.65196	1.416
7.28344	3.2474	24.0663	8.065	5.65629	1.419
7.28963	3.2539	24.0824	8.05	5.66062	1.4205
7.29582	3.2266	24.0985	8.01	5.66496	1.41675
7.30201	3.2162	24.1145	8.005	5.66929	1.4205
7.30821	3.2188	24.1305	7.995	5.67362	1.42275
7.3144	3.2305	24.1466	8.07	5.67796	1.41975
7.32059	3.2422	24.1627	8.09	5.68229	1.416
7.32679	3.237	24.1789	8.06	5.68662	1.4205
7.33299	3.2253	24.195	8.075	5.69096	1.419
7.33917	3.2305	24.2112	8.06	5.69529	1.41525
7.34536	3.224	24.2273	8.05	5.69961	1.4145
7.35154	3.2136	24.2434	8.07	5.70394	1.4175
7.35771	3.198	24.2596	8.11	5.70827	1.41825
7.36387	3.1902	24.2758	8.1	5.7126	1.41225
7.37002	3.1941	24.292	8.13	5.71692	1.41225
7.37618	3.2188	24.3083	8.185	5.72124	1.40775
7.38234	3.2136	24.3246	8.14	5.72555	1.401
7.38851	3.211	24.3408	8.015	5.72985	1.404
7.39469	3.2188	24.3568	7.975	5.73417	1.40925
7.40085	3.2123	24.3727	7.945	5.73848	1.41225
7.40702	3.211	24.3886	7.93	5.7428	1.41075
7.41317	3.2045	24.4045	8.025	5.74712	1.40625
7.41932	3.2045	24.4206	8.085	5.75143	1.4055
7.42547	3.1928	24.4368	8.095	5.75574	1.40175
7.43164	3.2019	24.4529	8.01	5.76004	1.398
7.43781	3.2149	24.469	8.03	5.76433	1.38975
7.44398	3.2136	24.4851	8.125	5.76862	1.39275
7.45015	3.1967	24.5015	8.215	5.77291	1.39875
7.45633	3.1694	24.5179	8.2	5.77721	1.40175
7.46249	3.1759	24.5343	8.22	5.78152	1.4055
7.46866	3.172	24.5508	8.28	5.78583	1.40775
7.47482	3.172	24.5675	8.365	5.79015	1.40475
7.48098	3.1681	24.5841	8.32	5.79445	1.40325
7.48713	3.1759	24.6007	8.285	5.79876	1.40775
7.49328	3.1694	24.6173	8.26	5.80308	1.40625
7.49942	3.1733	24.6338	8.215	5.80739	1.40625
7.50555	3.1746	24.6502	8.195	5.8117	1.401
7.51168	3.1772	24.6665	8.135	5.816	1.39875
7.51781	3.1876	24.6828	8.135	5.8203	1.39875
7.52395	3.172	24.6991	8.205	5.8246	1.40625
7.53008	3.1629	24.7154	8.095	5.82891	1.40475
7.53622	3.1655	24.7317	8.17	5.83322	1.4085
7.54235	3.1473	24.748	8.17	5.83754	1.40625
7.54848	3.1486	24.7643	8.11	5.84185	1.40475
7.55462	3.1421	24.7805	8.105	5.84616	1.40475
7.56076	3.146	24.7967	8.095	5.85047	1.404
7.56689	3.1304	24.8129	8.1	5.85478	1.40625
7.57302	3.1499	24.8291	8.09	5.85909	1.407
7.57916	3.1668	24.8452	8.005	5.8634	1.40625
7.58529	3.1642	24.8612	7.98	5.86771	1.40625
7.59142	3.172	24.8772	8.05	5.87202	1.4055
7.59755	3.172	24.8934	8.125	5.87634	1.40925
7.60369	3.1577	24.9096	8.095	5.88065	1.40775
7.60984	3.1512	24.9257	8.03	5.88497	1.40625
7.61601	3.1694	24.9418	8.07	5.88927	1.39875
7.62218	3.1642	24.958	8.135	5.89357	1.39425
7.62836	3.1577	24.9744	8.2	5.89786	1.395
7.63455	3.1512	24.9908	8.24	5.90215	1.395
7.64074	3.1577	25.0073	8.28	5.90645	1.3965
7.64694	3.1577	25.0239	8.27	5.91074	1.39575
7.65312	3.1577	25.0404	8.21	5.91504	1.3965
7.6593	3.1642	25.0569	8.34	5.91934	1.4025
7.66546	3.1317	25.0736	8.38	5.92364	1.40325
7.67162	3.1382	25.0905	8.46	5.92795	1.401
7.67779	3.1434	25.1075	8.525	5.93225	1.39875
7.68396	3.1239	25.1244	8.45	5.93655	1.39725
7.69013	3.1421	25.1412	8.375	5.94084	1.3935
7.69629	3.1629	25.158	8.355	5.94513	1.392
7.70247	3.1603	25.1747	8.34	5.94942	1.39425
7.70867	3.1382	25.1914	8.35	5.95372	1.40025
7.71489	3.1382	25.2081	8.435	5.95802	1.39725
7.72111	3.1447	25.2251	8.54	5.96231	1.395
7.72732	3.1538	25.2423	8.645	5.9666	1.392
7.73351	3.1512	25.2597	8.76	5.97089	1.38975
7.73968	3.1681	25.2772	8.68	5.97517	1.389
7.74585	3.159	25.2945	8.63	5.97946	1.3905
7.75201	3.1564	25.3117	8.635	5.98374	1.38975
7.75815	3.1525	25.3289	8.55	5.98803	1.38825
7.76429	3.159	25.346	8.5	5.99231	1.38525
7.77043	3.1538	25.363	8.515	5.99658	1.383
7.77658	3.1837	25.3801	8.555	6.00086	1.389
7.78275	3.1902	25.3971	8.485	6.00514	1.38825
7.78891	3.1876	25.4141	8.5	6.00942	1.386
7.79506	3.185	25.4311	8.575	6.0137	1.38375
7.80121	3.1876	25.4483	8.615	6.01798	1.3905
7.80735	3.1928	25.4657	8.715	6.02226	1.38675
7.81349	3.2019	25.4832	8.775	6.02654	1.38225
7.81964	3.198	25.5006	8.705	6.0308	1.377
7.82579	3.185	25.518	8.65	6.03507	1.38075
7.83194	3.1993	25.5353	8.64	6.03934	1.383
7.8381	3.1876	25.5526	8.63	6.04361	1.38225
7.84425	3.1785	25.5697	8.54	6.04789	1.38375
7.85041	3.1746	25.5867	8.435	6.05216	1.38675
7.85656	3.1525	25.6035	8.4	6.05645	1.38975
7.86271	3.172	25.6203	8.38	6.06073	1.39275
7.86887	3.1668	25.6371	8.375	6.06502	1.395
7.87503	3.1551	25.6539	8.45	6.06931	1.39125
7.88119	3.1538	25.6708	8.445	6.07361	1.39725
7.88737	3.1356	25.6877	8.5	6.0779	1.39425
7.89356	3.133	25.7048	8.55	6.08219	1.3935
7.89974	3.1317	25.7219	8.535	6.08648	1.3935
7.90591	3.1187	25.7389	8.49	6.09077	1.39425
7.91207	3.1148	25.7558	8.415	6.09507	1.39875
7.91823	3.12	25.7727	8.47	6.09937	1.39875
7.92439	3.1187	25.7896	8.435	6.10367	1.40175
7.93057	3.1239	25.8065	8.43	6.10798	1.40325
7.93674	3.1278	25.8233	8.36	6.11228	1.4055
7.9429	3.1226	25.8399	8.315	6.1166	1.4085
7.94906	3.1187	25.8565	8.295	6.12091	1.40775
7.95524	3.1291	25.8731	8.28	6.12522	1.401
7.96142	3.1278	25.8896	8.23	6.12952	1.39875
7.9676	3.1252	25.9061	8.26	6.13382	1.39275
7.97379	3.1408	25.9227	8.34	6.13811	1.39875
7.97997	3.1421	25.9394	8.34	6.14242	1.4055
7.98615	3.1499	25.956	8.285	6.14673	1.4115
7.99232	3.1486	25.9726	8.28	6.15106	1.42125
7.99849	3.1512	25.9892	8.375	6.15539	1.41675
8.00464	3.159	26.006	8.42	6.15972	1.41825
8.01078	3.159	26.0228	8.385	6.16406	1.42125
8.01693	3.1616	26.0396	8.405	6.16839	1.419
8.02309	3.1447	26.0563	8.32	6.17272	1.41375
8.02926	3.1382	26.0729	8.19	6.17705	1.41525
8.03544	3.1408	26.0892	8.11	6.18137	1.4115
8.04162	3.1811	26.1054	8.125	6.18569	1.4115
8.04781	3.1694	26.1216	8.125	6.19001	1.407
8.054	3.1421	26.138	8.195	6.19432	1.40175
8.06019	3.1343	26.1544	8.285	6.19862	1.40175
8.06637	3.1434	26.171	8.305	6.20293	1.40475
8.07255	3.1772	26.1876	8.27	6.20724	1.4085
8.07873	3.1785	26.2041	8.27	6.21156	1.41225
8.0849	3.172	26.2207	8.265	6.21588	1.41075
8.09106	3.1785	26.2371	8.205	6.2202	1.413
8.09721	3.1954	26.2536	8.225	6.22452	1.4115
8.10335	3.1967	26.27	8.23	6.22884	1.40925
8.10949	3.1798	26.2865	8.28	6.23316	1.4115
8.11563	3.1655	26.3031	8.325	6.23748	1.41225
8.12178	3.1616	26.3198	8.375	6.2418	1.41375
8.12796	3.146	26.3366	8.345	6.24612	1.407
8.13414	3.1408	26.3532	8.255	6.25043	1.40625
8.14032	3.1564	26.3697	8.32	6.25475	1.41225
8.1465	3.1577	26.3864	8.325	6.25907	1.41375
8.15268	3.1538	26.403	8.3	6.2634	1.416
8.15885	3.1564	26.4196	8.3	6.26772	1.41375
8.16501	3.1525	26.4363	8.335	6.27205	1.41825
8.17118	3.1863	26.4528	8.24	6.27638	1.416
8.17734	3.1941	26.4693	8.215	6.28071	1.41225
8.18351	3.1837	26.4856	8.135	6.28503	1.41375
8.18969	3.1837	26.5018	8.05	6.28935	1.413
8.19587	3.198	26.518	8.09	6.29368	1.4145
8.20205	3.1941	26.5342	8.155	6.298	1.416
8.20823	3.1915	26.5507	8.305	6.30233	1.41075
8.21443	3.1798	26.5673	8.36	6.30665	1.41
8.22064	3.1681	26.5841	8.37	6.31097	1.41225
8.22686	3.1759	26.6008	8.325	6.31529	1.41375
8.23308	3.1681	26.6174	8.315	6.31962	1.422
8.23929	3.1694	26.634	8.335	6.32396	1.425
8.2455	3.1811	26.6508	8.38	6.3283	1.42575
8.2517	3.2058	26.6675	8.36	6.33265	1.425
8.2579	3.1902	26.6841	8.265	6.33699	1.42425
8.26411	3.2058	26.7006	8.195	6.34133	1.42425
8.27032	3.2305	26.717	8.17	6.34567	1.4265
8.27653	3.2409	26.7333	8.18	6.35002	1.42875
8.28275	3.2318	26.7497	8.22	6.35437	1.431
8.28897	3.211	26.7661	8.23	6.35873	1.43325
8.29518	3.2123	26.7827	8.29	6.36309	1.43775
8.30138	3.2292	26.7993	8.34	6.36745	1.437
8.30756	3.2318	26.8159	8.275	6.37181	1.43175
8.31373	3.2097	26.8324	8.175	6.37616	1.4265
8.31989	3.2188	26.8488	8.22	6.3805	1.42575
8.32605	3.211	26.8652	8.19	6.38484	1.422
8.33221	3.1772	26.8815	8.125	6.38918	1.42425
8.33838	3.1525	26.8977	8.105	6.39353	1.42725
8.34455	3.1616	26.9139	8.095	6.39787	1.4295
8.35072	3.1577	26.9301	8.12	6.40222	1.428
8.35693	3.1434	26.9463	8.08	6.40657	1.42575
8.36314	3.1629	26.9626	8.145	6.41092	1.43325
8.36934	3.1759	26.9789	8.24	6.41528	1.437
8.37554	3.1668	26.9954	8.22	6.41964	1.43475
8.38174	3.1551	27.0118	8.23	6.424	1.4355
8.38794	3.1551	27.0284	8.29	6.42836	1.43625
8.39413	3.1798	27.0449	8.285	6.43272	1.4355
8.40031	3.2019	27.0615	8.22	6.43708	1.4325
8.40649	3.1954	27.0778	8.17	6.44143	1.43175
8.41266	3.1785	27.0941	8.11	6.44578	1.42425
8.41883	3.1616	27.1103	8.055	6.45012	1.41975
8.425	3.1616	27.1264	8.045	6.45445	1.41675
8.43116	3.1798	27.1425	8.055	6.45878	1.416
8.43734	3.1928	27.1586	8.03	6.46311	1.41975
8.44353	3.1941	27.1746	8.03	6.46744	1.419
8.44974	3.1902	27.1906	7.965	6.47178	1.41975
8.45594	3.1525	27.2065	7.93	6.47611	1.4205
8.46213	3.133	27.2224	7.98	6.48044	1.416
8.46832	3.1174	27.2384	7.995	6.48477	1.41675
8.4745	3.1317	27.2544	8	6.4891	1.41825
8.48068	3.1434	27.2704	7.98	6.49343	1.41675
8.48686	3.133	27.2863	7.935	6.49776	1.41525
8.49305	3.1265	27.3022	7.92	6.50208	1.407
8.49922	3.1122	27.318	7.94	6.50639	1.40925
8.50539	3.1382	27.3339	7.935	6.51071	1.41
8.51155	3.1499	27.3498	7.95	6.51503	1.40775
8.51772	3.1473	27.3657	8.015	6.51934	1.4085
8.5239	3.1239	27.3818	8.07	6.52366	1.407
8.53009	3.1005	27.398	8.065	6.52797	1.40925
8.53627	3.0901	27.4141	8.125	6.53229	1.4085
8.54244	3.1083	27.4305	8.225	6.53661	1.41225
8.54861	3.1226	27.4471	8.345	6.54093	1.41675
8.55478	3.1356	27.4638	8.365	6.54527	1.42425
8.56096	3.1382	27.4806	8.41	6.54961	1.42425
8.56715	3.1096	27.4974	8.405	6.55395	1.4265
8.57334	3.0927	27.5142	8.41	6.5583	1.425
8.57952	3.0888	27.5311	8.495	6.56264	1.42275
8.58571	3.1044	27.5481	8.49	6.56697	1.41975
8.5919	3.107	27.565	8.475	6.57131	1.41825
8.5981	3.1148	27.5819	8.415	6.57563	1.41525
8.60429	3.1187	27.5987	8.335	6.57995	1.40775
8.61048	3.1213	27.6153	8.28	6.58427	1.41075
8.61667	3.1018	27.6317	8.17	6.58859	1.4115
8.62286	3.1031	27.648	8.115	6.59291	1.407
8.62905	3.1226	27.6643	8.185	6.59722	1.40175
8.63524	3.1278	27.6807	8.16	6.60152	1.40025
8.64143	3.1447	27.697	8.15	6.60582	1.40025
8.64761	3.1265	27.7133	8.225	6.61012	1.40025
8.6538	3.1226	27.7298	8.255	6.61443	1.401
8.66001	3.1291	27.7464	8.275	6.61873	1.40625
8.66621	3.1265	27.7628	8.18	6.62305	1.41
8.67242	3.1265	27.7791	8.115	6.62737	1.41675
8.67862	3.1382	27.7954	8.145	6.6317	1.41825
8.6848	3.1421	27.8117	8.18	6.63603	1.4145
8.69097	3.1304	27.828	8.14	6.64035	1.41225
8.69714	3.1291	27.8442	8.095	6.64467	1.40625
8.70332	3.1161	27.8604	8.08	6.64898	1.4025
8.7095	3.1148	27.8766	8.08	6.65328	1.3995
8.71569	3.1109	27.8927	8.045	6.65758	1.401
8.72189	3.1044	27.9088	8.005	6.66189	1.3995
8.72809	3.1135	27.9247	7.97	6.66618	1.3965
8.73429	3.0979	27.9407	7.97	6.67048	1.3965
8.74049	3.0927	27.9566	7.945	6.67478	1.39725
8.7467	3.0914	27.9725	7.925	6.67908	1.40775
8.75291	3.0953	27.9883	7.94	6.6834	1.41375
8.75911	3.1148	28.0042	7.94	6.68773	1.4205
8.76533	3.1291	28.0201	7.915	6.69206	1.41825
8.77155	3.1343	28.036	7.995	6.69639	1.4145
8.77776	3.1291	28.052	8.045	6.70071	1.41075
8.78397	3.1447	28.0681	8.07	6.70503	1.41075
8.79017	3.1538	28.0842	8.005	6.70935	1.407
8.79639	3.1616	28.1002	8.03	6.71366	1.40175
8.80261	3.1499	28.1163	8.04	6.71796	1.39875
8.80884	3.1408	28.1324	8.045	6.72226	1.395
8.8151	3.1252	28.1484	8.005	6.72655	1.3905
8.82137	3.1291	28.1644	7.96	6.73083	1.395
8.82764	3.12	28.1804	8.015	6.73513	1.3935
8.83391	3.133	28.1965	8.145	6.73942	1.392
8.84017	3.1304	28.2129	8.185	6.74371	1.39725
8.84645	3.1291	28.2294	8.335	6.748	1.39425
8.85273	3.1382	28.2461	8.36	6.7523	1.40025
8.85901	3.1356	28.2628	8.395	6.7566	1.4025
8.86527	3.1577	28.2797	8.425	6.76091	1.40625
8.87151	3.1551	28.2966	8.495	6.76522	1.40325
8.87775	3.1629	28.3136	8.57	6.76953	1.404
8.88398	3.1499	28.3308	8.615	6.77383	1.401
8.89022	3.1395	28.348	8.58	6.77814	1.40025
8.89645	3.1629	28.3651	8.49	6.78244	1.39725
8.90269	3.1811	28.3821	8.5	6.78673	1.39575
8.90893	3.1902	28.3991	8.5	6.79102	1.3935
8.91517	3.2071	28.416	8.435	6.79531	1.3905
8.92142	3.2084	28.4329	8.44	6.7996	1.39425
8.92766	3.2162	28.4497	8.355	6.8039	1.398
8.93389	3.1954	28.4664	8.315	6.8082	1.401
8.94012	3.1811	28.4829	8.27	6.8125	1.4055
8.94636	3.1746	28.4994	8.23	6.81682	1.41075
8.95259	3.1694	28.5159	8.21	6.82113	1.407
8.95881	3.1525	28.5323	8.155	6.82544	1.404
8.96502	3.1447	28.5485	8.095	6.82975	1.40625
8.97123	3.146	28.5647	8.1	6.83406	1.40325
8.97745	3.1356	28.5809	8.095	6.83837	1.404
8.98365	3.1551	28.597	8.045	6.84268	1.40775
8.98985	3.1642	28.6131	8.005	6.847	1.4115
8.99605	3.1694	28.6292	8.07	6.85132	1.4115
9.00226	3.1629	28.6453	8.095	6.85565	1.4175
9.00848	3.1538	28.6615	8.105	6.85997	1.413
9.01472	3.1538	28.6777	8.105	6.86429	1.40775
9.02097	3.1668	28.694	8.135	6.8686	1.40775
9.02723	3.146	28.7102	8.14	6.87292	1.407
9.03349	3.1395	28.7265	8.155	6.87723	1.40925
9.03975	3.1772	28.7429	8.155	6.88155	1.40625
9.046	3.1798	28.7592	8.145	6.88586	1.4085
9.05224	3.1681	28.7754	8.09	6.89017	1.4055
9.05847	3.1525	28.7915	8.05	6.89449	1.407
9.06472	3.1564	28.8076	7.985	6.8988	1.4085
9.07096	3.1564	28.8235	7.97	6.90312	1.4145
9.07718	3.1603	28.8394	7.945	6.90744	1.41
9.0834	3.1694	28.8553	7.9	6.91176	1.40775
9.08961	3.1681	28.8711	7.9	6.91607	1.4055
9.09581	3.1694	28.8868	7.85	6.92038	1.40775
9.10202	3.172	28.9025	7.8	6.92469	1.404
9.10823	3.1668	28.9181	7.825	6.929	1.407
9.11444	3.1629	28.9337	7.755	6.93332	1.40475
9.12065	3.1616	28.9492	7.77	6.93763	1.4055
9.12686	3.1642	28.9648	7.8	6.94194	1.41
9.13305	3.1772	28.9805	7.88	6.94626	1.4085
9.13924	3.1655	28.9962	7.895	6.95057	1.407
9.14543	3.1603	29.0121	7.935	6.95488	1.40625
9.15162	3.1642	29.028	7.975	6.9592	1.4085
9.15781	3.1694	29.044	8.01	6.96351	1.40775
9.16399	3.1863	29.0599	7.975	6.96783	1.41
9.17018	3.1798	29.0759	8.01	6.97215	1.4115
9.17637	3.1824	29.0919	7.955	6.97647	1.41075
9.18258	3.1733	29.1078	7.92	6.98078	1.41
9.18878	3.1642	29.1236	7.915	6.9851	1.404
9.19499	3.1694	29.1395	7.93	6.98941	1.407
9.20119	3.1694	29.1553	7.97	6.99372	1.40175
9.2074	3.1733	29.1713	8.02	6.99802	1.398
9.21364	3.1616	29.1874	8.06	7.00231	1.3965
9.21989	3.1577	29.2035	8.03	7.00661	1.3995
9.22613	3.1616	29.2195	7.935	7.01091	1.401
9.23236	3.1408	29.2354	8	7.01522	1.407
9.23859	3.1447	29.2514	7.955	7.01954	1.407
9.24482	3.1317	29.2673	7.945	7.02384	1.398
9.25105	3.1291	29.2831	7.88	7.02814	1.395
9.25727	3.1473	29.2988	7.85	7.03243	1.39725
9.2635	3.1616	29.3145	7.78	7.03673	1.40325
9.26973	3.1798	29.33	7.75	7.04104	1.4025
9.27596	3.1746	29.3455	7.805	7.04534	1.398
9.2822	3.1798	29.3612	7.88	7.04964	1.398
9.28843	3.1889	29.377	7.9	7.05394	1.3965
9.29466	3.1798	29.3928	7.905	7.05823	1.39575
9.30088	3.1746	29.4086	7.92	7.06253	1.3965
9.3071	3.1876	29.4245	7.98	7.06683	1.40325
9.31331	3.1772	29.4405	7.975	7.07114	1.4055
9.31952	3.1668	29.4565	8.085	7.07545	1.404
9.32573	3.1629	29.4727	8.1	7.07975	1.40325
9.33195	3.1655	29.4889	8.11	7.08406	1.4025
9.33821	3.1447	29.5052	8.115	7.08836	1.395
9.34448	3.1486	29.5214	8.07	7.09266	1.4025
9.35076	3.1395	29.5374	7.96	7.09696	1.4025
9.35703	3.1551	29.5532	7.9	7.10126	1.3965
9.36329	3.1967	29.5691	7.915	7.10556	1.395
9.36954	3.211	29.5849	7.925	7.10985	1.39575
9.37578	3.2019	29.6007	7.88	7.11415	1.39575
9.38202	3.1954	29.6165	7.87	7.11844	1.39575
9.38827	3.1915	29.6322	7.91	7.12273	1.39275
9.39452	3.1772	29.6481	7.935	7.12702	1.38825
9.40078	3.1668	29.6639	7.92	7.1313	1.3875
9.40705	3.1759	29.6797	7.85	7.13559	1.3935
9.41331	3.1785	29.6954	7.845	7.13988	1.398
9.41956	3.1772	29.7111	7.855	7.14418	1.3995
9.42581	3.1642	29.7267	7.785	7.14848	1.4025
9.43205	3.1551	29.7423	7.74	7.15278	1.39725
9.4383	3.172	29.7578	7.835	7.15708	1.398
9.44453	3.1759	29.7736	7.96	7.16138	1.40175
9.45076	3.1707	29.7896	7.985	7.16569	1.40325
9.45698	3.172	29.8056	8.02	7.16999	1.3995
9.4632	3.1603	29.8216	8.025	7.17429	1.40025
9.46941	3.1551	29.8377	8	7.17859	1.3995
9.47561	3.1447	29.8536	7.965	7.18289	1.3995
9.48181	3.1499	29.8695	7.955	7.1872	1.4025
9.48803	3.1486	29.8855	7.985	7.1915	1.39425
9.49427	3.1382	29.9015	8.02	7.19579	1.39725
9.50052	3.1473	29.9176	8.075	7.20009	1.39875
9.50679	3.1252	29.9337	8.04	7.20439	1.39875
9.51306	3.1161	29.9497	7.995	7.20868	1.3965
9.51934	3.1408	29.9657	8	7.21298	1.3905
9.52562	3.1811	29.9817	7.995	7.21726	1.38825
9.5319	3.211	29.9977	8.015	7.22154	1.38525
9.53819	3.198	30.0139	8.155	7.22582	1.3905
9.54449	3.1889	30.0302	8.185	7.2301	1.3875
9.55078	3.2032	30.0466	8.215	7.23439	1.3935
9.55708	3.2123	30.063	8.14	7.23869	1.4055
9.56337	3.2071	30.0792	8.07	7.243	1.41
9.56966	3.1967	30.0953	8.045	7.24732	1.40625
9.57596	3.2084	30.1113	7.98	7.25163	1.407
9.58226	3.2032	30.1273	7.985	7.25594	1.40325
9.58855	3.1954	30.1432	7.955	7.26024	1.3965
9.59484	3.2045	30.1591	7.925	7.26454	1.39725
9.60113	3.2084	30.1749	7.88	7.26883	1.39575
9.60743	3.2006	30.1908	7.97	7.27313	1.3965
9.61373	3.1954	30.2067	7.995	7.27743	1.3995
9.62002	3.172	30.2227	7.93	7.28174	1.40925
9.6263	3.1772	30.2385	7.93	7.28605	1.40625
9.63258	3.1837	30.2544	7.98	7.29036	1.404
9.63885	3.2058	30.2704	8.01	7.29467	1.4085
9.6451	3.2019	30.2864	7.92	7.29899	1.407
9.65134	3.1954	30.3021	7.805	7.3033	1.40625
9.65759	3.1876	30.3177	7.825	7.30761	1.401
9.66386	3.172	30.3334	7.845	7.31191	1.398
9.67013	3.159	30.349	7.81	7.3162	1.3995
9.67639	3.1434	30.3647	7.815	7.32051	1.40625
9.68265	3.1382	30.3803	7.85	7.32482	1.40775
9.68891	3.1278	30.3961	7.89	7.32914	1.40925
9.69518	3.1551	30.4119	7.915	7.33345	1.407
9.70144	3.1772	30.4277	7.92	7.33777	1.4055
9.7077	3.1785	30.4435	7.905	7.34207	1.4025
9.71394	3.1746	30.4593	7.855	7.34638	1.40175
9.72017	3.1707	30.4751	7.915	7.35068	1.40025
9.72639	3.1733	30.4908	7.845	7.35499	1.4025
9.73261	3.1928	30.5065	7.82	7.3593	1.4085
9.73883	3.1785	30.5221	7.775	7.36361	1.40925
9.74506	3.172	30.5377	7.855	7.36793	1.41
9.7513	3.1616	30.5535	7.96	7.37224	1.40625
9.75753	3.1733	30.5694	7.895	7.37656	1.41225
9.76376	3.1746	30.5852	7.895	7.38088	1.4085
9.76998	3.1681	30.601	7.905	7.38519	1.407
9.7762	3.1512	30.6167	7.865	7.38951	1.40775
9.78244	3.1408	30.6324	7.825	7.39383	1.41375
9.78868	3.1564	30.648	7.725	7.39815	1.4145
9.79493	3.1642	30.6634	7.71	7.40247	1.41225
9.80118	3.1772	30.6789	7.76	7.40679	1.407
9.80743	3.1681	30.6944	7.73	7.4111	1.4055
9.81368	3.1538	30.7098	7.695	7.41542	1.40625
9.81993	3.1317	30.7251	7.615	7.41973	1.4055
9.82617	3.1434	30.7403	7.565	7.42404	1.40625
9.8324	3.1811	30.7554	7.505	7.42835	1.4055
9.83862	3.1902	30.7703	7.445	7.43266	1.4115
9.84484	3.1876	30.7852	7.425	7.43698	1.4115
9.85105	3.1681	30.8	7.41	7.44131	1.413
9.85725	3.1733	30.8148	7.345	7.44563	1.41225
9.86346	3.1811	30.8294	7.295	7.44995	1.41
9.8697	3.1824	30.844	7.265	7.45426	1.4055
9.87594	3.1655	30.8585	7.265	7.45857	1.40325
9.88218	3.1772	30.873	7.21	7.46288	1.4025
9.88841	3.2123	30.8874	7.19	7.46718	1.398
9.89463	3.2019	30.9017	7.135	7.47148	1.39725
9.90084	3.1863	30.9159	7.095	7.47578	1.401
9.90707	3.1707	30.9301	7.1	7.48008	1.40175
9.91331	3.1512	30.9444	7.19	7.48438	1.4025
9.91956	3.1603	30.9588	7.215	7.4887	1.40925
9.92582	3.1772	30.9732	7.16	7.49302	1.416
9.93209	3.1876	30.9876	7.21	7.49734	1.4145
9.93836	3.1642	31.002	7.255	7.50167	1.41225
9.94464	3.1447	31.0165	7.25	7.50599	1.41225
9.95092	3.1499	31.031	7.235	7.51031	1.4145
9.9572	3.1499	31.0455	7.25	7.51463	1.40925
9.96349	3.1486	31.06	7.28	7.51895	1.4055
9.9698	3.1499	31.0746	7.29	7.52326	1.4025
9.97611	3.1512	31.0891	7.22	7.52756	1.401
9.98242	3.1382	31.1035	7.155	7.53186	1.4025
9.98875	3.1291	31.1178	7.14	7.53617	1.40325
9.99507	3.1278	31.1321	7.19	7.54048	1.40625
10.0014	3.1538	31.1465	7.2	7.54479	1.4085
10.0077	3.1603	31.1609	7.16	7.54911	1.41225
10.014	3.1499	31.1752	7.215	7.55343	1.41225
10.0203	3.1252	31.1897	7.255	7.55776	1.4145
10.0266	3.1447	31.2042	7.28	7.56208	1.41075
10.0329	3.1707	31.2187	7.195	7.56639	1.4055
10.0391	3.1616	31.233	7.115	7.5707	1.4025
10.0454	3.1447	31.2472	7.04	7.575	1.39725
10.0516	3.1512	31.2613	7.055	7.5793	1.39575
10.0579	3.1317	31.2754	7.085	7.58359	1.39275
10.0641	3.1369	31.2897	7.15	7.58789	1.40025
10.0703	3.1408	31.304	7.145	7.59219	1.4055
10.0766	3.1434	31.3182	7.105	7.59651	1.41225
10.0828	3.1356	31.3324	7.11	7.60083	1.413
10.0891	3.1278	31.3467	7.14	7.60516	1.4145
10.0953	3.1304	31.3609	7.075	7.60948	1.4115
10.1016	3.1369	31.375	7	7.6138	1.4085
10.1078	3.159	31.389	7.01	7.61811	1.40775
10.1141	3.1681	31.4031	7.145	7.62242	1.40625
10.1203	3.1642	31.4175	7.2	7.62674	1.4085
10.1265	3.1551	31.4319	7.195	7.63105	1.407
10.1328	3.1512	31.4462	7.185	7.63537	1.4085
10.139	3.1356	31.4607	7.22	7.63968	1.40325
10.1453	3.1551	31.4751	7.225	7.64398	1.40175
10.1515	3.1486	31.4895	7.215	7.64828	1.39875
10.1578	3.1395	31.5039	7.15	7.65258	1.39575
10.164	3.1304	31.5181	7.085	7.65688	1.3995
10.1703	3.1135	31.5323	7.07	7.66119	1.407
10.1766	3.1161	31.5464	7.035	7.6655	1.41
10.1828	3.1161	31.5605	7.03	7.66982	1.4055
10.1891	3.1174	31.5745	7.01	7.67412	1.40475
10.1953	3.1239	31.5885	6.945	7.67843	1.401
10.2015	3.1486	31.6023	6.94	7.68273	1.39875
10.2078	3.1733	31.6162	6.93	7.68704	1.40475
10.214	3.1798	31.6301	6.95	7.69134	1.401
10.2203	3.1577	31.644	7	7.69564	1.39725
10.2265	3.1304	31.658	6.97	7.69994	1.39725
10.2328	3.1343	31.6719	6.955	7.70423	1.39125
10.239	3.1564	31.6858	6.915	7.70852	1.39725
10.2452	3.1785	31.6996	6.905	7.71283	1.40925
10.2515	3.2019	31.7134	6.895	7.71715	1.41075
10.2577	3.1863	31.7272	6.835	7.72147	1.41675
10.264	3.159	31.7408	6.835	7.7258	1.41225
10.2702	3.1707	31.7545	6.83	7.73011	1.407
10.2765	3.2149	31.7681	6.805	7.73442	1.3965
10.2828	3.2396	31.7817	6.8	7.73871	1.3965
10.289	3.2357	31.7954	6.855	7.74301	1.39575
10.2953	3.2175	31.8091	6.905	7.7473	1.3875
10.3016	3.2188	31.8229	6.89	7.75158	1.38525
10.3079	3.2084	31.8367	6.895	7.75585	1.383
10.3142	3.2006	31.8505	6.88	7.76013	1.389
10.3204	3.1954	31.8642	6.875	7.76442	1.39425
10.3267	3.1915	31.878	6.845	7.76871	1.39725
10.333	3.1824	31.8916	6.82	7.77301	1.3965
10.3393	3.1759	31.9053	6.815	7.77731	1.40175
10.3456	3.1733	31.9189	6.785	7.78161	1.404
10.3519	3.1681	31.9325	6.835	7.78592	1.39875
10.3582	3.146	31.9461	6.815	7.79022	1.39725
10.3645	3.1447	31.9597	6.785	7.79451	1.39275
10.3708	3.1408	31.9733	6.765	7.7988	1.398
10.3771	3.159	31.9868	6.775	7.80311	1.404
10.3834	3.1642	32.0004	6.83	7.80742	1.407
10.3896	3.1434	32.0141	6.845	7.81173	1.40475
10.3959	3.1434	32.0278	6.815	7.81604	1.4055
10.4022	3.1317	32.0414	6.76	7.82035	1.40325
10.4085	3.1356	32.0548	6.705	7.82465	1.395
10.4148	3.1291	32.0682	6.69	7.82894	1.395
10.4211	3.1356	32.0816	6.705	7.83323	1.3905
10.4274	3.159	32.095	6.69	7.83751	1.386
10.4337	3.159	32.1084	6.71	7.84179	1.389
10.44	3.1603	32.1218	6.72	7.84607	1.3875
10.4463	3.1746	32.1353	6.78	7.85036	1.39275
10.4526	3.1707	32.1489	6.83	7.85465	1.39725
10.4588	3.1668	32.1627	6.94	7.85895	1.39575
10.4651	3.1434	32.1767	7.06	7.86324	1.39875
10.4714	3.1317	32.1909	7.14	7.86754	1.3965
10.4776	3.1135	32.2052	7.2	7.87184	1.40025
10.4839	3.1226	32.2197	7.205	7.87614	1.40025
10.4901	3.1369	32.2341	7.205	7.88044	1.401
10.4964	3.1317	32.2484	7.165	7.88474	1.39875
10.5026	3.1421	32.2627	7.13	7.88904	1.3965
10.5089	3.1447	32.2769	7.075	7.89334	1.398
10.5152	3.1304	32.2911	7.08	7.89763	1.395
10.5215	3.12	32.3053	7.09	7.90192	1.38675
10.5278	3.1187	32.3195	7.115	7.9062	1.386
10.5341	3.1187	32.3337	7.15	7.91048	1.386
10.5404	3.1343	32.3481	7.19	7.91476	1.3905
10.5467	3.1343	32.3625	7.21	7.91904	1.389
10.553	3.1343	32.3769	7.225	7.92332	1.38375
10.5593	3.1278	32.3914	7.3	7.9276	1.383
10.5656	3.1265	32.4061	7.395	7.93188	1.39275
10.5719	3.1668	32.421	7.47	7.93617	1.3935
10.5782	3.1798	32.436	7.565	7.94046	1.39275
10.5845	3.1772	32.4512	7.61	7.94475	1.3905
10.5908	3.1785	32.4664	7.63	7.94903	1.38825
10.5971	3.1746	32.4817	7.605	7.95331	1.38225
10.6035	3.1941	32.4969	7.585	7.95757	1.37475
10.6098	3.2006	32.5119	7.465	7.96183	1.37775
10.6161	3.1941	32.5267	7.37	7.9661	1.37625
10.6224	3.1733	32.5414	7.305	7.97036	1.3725
10.6287	3.1473	32.556	7.255	7.97461	1.37175
10.635	3.1629	32.5705	7.255	7.97887	1.37775
10.6413	3.1616	32.5851	7.3	7.98314	1.38
10.6476	3.1421	32.5996	7.305	7.98741	1.3815
10.6539	3.1434	32.6143	7.37	7.99168	1.3815
10.6602	3.146	32.6291	7.42	7.99595	1.37925
10.6665	3.1499	32.6439	7.395	8.00022	1.3815
10.6728	3.1564	32.6588	7.48	8.00449	1.3875
10.6791	3.1603	32.6739	7.605	8.00877	1.3875
10.6854	3.1681	32.6891	7.65	8.01305	1.38
10.6917	3.1681	32.7045	7.725	8.01732	1.38225
10.698	3.159	32.7199	7.605	8.02159	1.389
10.7043	3.1421	32.735	7.55	8.02588	1.39125
10.7106	3.1265	32.7501	7.5	8.03017	1.39275
10.717	3.1213	32.7651	7.525	8.03446	1.3905
10.7233	3.1278	32.7801	7.505	8.03874	1.386
10.7296	3.1148	32.7951	7.52	8.04302	1.38675
10.7359	3.1135	32.8102	7.515	8.0473	1.38975
10.7422	3.1096	32.8251	7.45	8.05159	1.395
10.7485	3.0992	32.8401	7.475	8.05588	1.39425
10.7548	3.0901	32.855	7.48	8.06017	1.3965
10.7611	3.0901	32.87	7.545	8.06447	1.39725
10.7674	3.0784	32.8851	7.515	8.06877	1.3965
10.7737	3.1044	32.9001	7.455	8.07306	1.3995
10.78	3.1135	32.9149	7.34	8.07736	1.39725
10.7864	3.1096	32.9296	7.36	8.08166	1.39725
10.7927	3.1031	32.9444	7.43	8.08596	1.39875
10.7991	3.0992	32.9592	7.425	8.09025	1.392
10.8055	3.107	32.974	7.355	8.09454	1.3905
10.8118	3.0966	32.9887	7.39	8.09883	1.395
10.8182	3.1031	33.0035	7.405	8.10313	1.40625
10.8245	3.1122	33.0183	7.345	8.10744	1.40775
10.8309	3.1135	33.0329	7.31	8.11176	1.40625
10.8372	3.1304	33.0475	7.275	8.11607	1.404
10.8435	3.1564	33.0621	7.265	8.12037	1.4025
10.8499	3.1629	33.0766	7.295	8.12468	1.40175
10.8562	3.1538	33.0912	7.325	8.12898	1.39575
10.8626	3.1369	33.1059	7.315	8.13327	1.395
10.8689	3.1343	33.1205	7.33	8.13756	1.395
10.8752	3.1642	33.1352	7.35	8.14186	1.40025
10.8815	3.1655	33.1499	7.325	8.14616	1.3965
10.8878	3.1551	33.1645	7.27	8.15045	1.39575
10.8941	3.1291	33.179	7.235	8.15475	1.39875
10.9005	3.1356	33.1934	7.22	8.15905	1.401
10.9068	3.1603	33.2078	7.185	8.16335	1.39725
10.9131	3.1811	33.2223	7.24	8.16765	1.398
10.9195	3.1707	33.2368	7.285	8.17195	1.3995
10.9258	3.1681	33.2514	7.315	8.17625	1.39425
10.9321	3.1447	33.266	7.325	8.18054	1.3935
10.9385	3.1707	33.2808	7.455	8.18483	1.39125
10.9448	3.1759	33.2958	7.5	8.18911	1.3875
10.9512	3.1681	33.3108	7.52	8.19339	1.38525
10.9575	3.1395	33.3258	7.525	8.19766	1.38375
10.9638	3.1343	33.3409	7.55	8.20194	1.386
10.9701	3.1148	33.356	7.55	8.20622	1.3905
10.9764	3.1057	33.3711	7.57	8.21051	1.39125
10.9828	3.0901	33.3862	7.545	8.21479	1.3875
10.9891	3.0836	33.4013	7.525	8.21907	1.38
10.9954	3.0836	33.4163	7.495	8.22333	1.3785
11.0017	3.0979	33.4313	7.505	8.2276	1.38375
11.008	3.1122	33.4464	7.51	8.23188	1.38675
11.0143	3.1356	33.4614	7.495	8.23616	1.38675
11.0206	3.1239	33.4763	7.46	8.24044	1.39125
11.0269	3.1213	33.4911	7.38	8.24473	1.395
11.0333	3.1356	33.5059	7.335	8.24903	1.401
11.0396	3.1395	33.5205	7.325	8.25333	1.395
11.0459	3.1343	33.5351	7.29	8.25762	1.39425
11.0522	3.1317	33.5497	7.235	8.26191	1.38825
11.0585	3.1369	33.5641	7.185	8.26619	1.38525
11.0649	3.1122	33.5784	7.155	8.27046	1.3785
11.0712	3.1226	33.5927	7.105	8.27473	1.3785
11.0775	3.1408	33.6068	7.045	8.279	1.383
11.0838	3.1577	33.621	7.09	8.28327	1.383
11.0901	3.1694	33.6352	7.115	8.28754	1.3785
11.0965	3.1538	33.6493	7.055	8.2918	1.37475
11.1028	3.1356	33.6635	7.07	8.29606	1.377
11.1091	3.1434	33.6776	7.115	8.30033	1.38
11.1154	3.1447	33.6919	7.125	8.3046	1.38375
11.1217	3.1473	33.7062	7.155	8.30887	1.383
11.128	3.1421	33.7205	7.15	8.31315	1.38225
11.1343	3.1434	33.7347	7.095	8.31742	1.383
11.1406	3.1317	33.7488	7.035	8.3217	1.389
11.1469	3.1369	33.7629	7.005	8.32598	1.3875
11.1532	3.1447	33.7769	7.025	8.33026	1.38525
11.1595	3.1434	33.7909	6.98	8.33453	1.383
11.1657	3.1668	33.8048	6.935	8.33881	1.38375
11.1721	3.1759	33.8187	6.895	8.34308	1.383
11.1784	3.1707	33.8324	6.87	8.34736	1.38375
11.1847	3.1642	33.8462	6.89	8.35163	1.386
11.191	3.1785	33.8601	6.995	8.35591	1.3875
11.1973	3.1889	33.8741	6.99	8.36019	1.3845
11.2036	3.1811	33.8881	7.025	8.36446	1.3845
11.2099	3.1733	33.9022	7.105	8.36874	1.38375
11.2162	3.1772	33.9164	7.085	8.37302	1.38975
11.2225	3.1928	33.9306	7.115	8.3773	1.38825
11.2288	3.1954	33.9449	7.205	8.38159	1.39275
11.2352	3.1772	33.9593	7.195	8.38588	1.39725
11.2415	3.1538	33.9738	7.3	8.39018	1.39725
11.2477	3.1356	33.9883	7.235	8.39447	1.392
11.254	3.146	34.0028	7.255	8.39876	1.38825
11.2603	3.1551	34.0174	7.325	8.40304	1.3875
11.2666	3.146	34.0321	7.35	8.40732	1.38525
11.2729	3.1265	34.0468	7.33	8.41159	1.38375
11.2792	3.1317	34.0613	7.24	8.41587	1.3875
11.2854	3.133	34.0758	7.17	8.42015	1.3845
11.2917	3.1291	34.0901	7.15	8.42442	1.38225
11.298	3.1278	34.1044	7.21	8.42869	1.37925
11.3043	3.1239	34.1189	7.25	8.43296	1.38225
11.3107	3.1356	34.1334	7.235	8.43724	1.38825
11.317	3.1447	34.1478	7.22	8.44152	1.38525
11.3233	3.146	34.1623	7.24	8.4458	1.38975
11.3296	3.1291	34.1767	7.185	8.45009	1.3935
11.336	3.1057	34.1911	7.175	8.45438	1.3935
11.3423	3.0927	34.2054	7.185	8.45867	1.395
11.3486	3.0849	34.2198	7.19	8.46296	1.3905
11.3549	3.0667	34.2342	7.225	8.46724	1.3875
11.3612	3.0667	34.2487	7.23	8.47152	1.3815
11.3676	3.068	34.2631	7.215	8.47579	1.38075
11.3739	3.0771	34.2776	7.215	8.48006	1.38075
11.3802	3.0693	34.2919	7.175	8.48432	1.377
11.3866	3.0641	34.3063	7.17	8.48859	1.37775
11.3929	3.0446	34.3206	7.15	8.49285	1.3755
11.3992	3.0472	34.335	7.21	8.49711	1.371
11.4056	3.1148	34.3494	7.205	8.50136	1.37025
11.4119	3.1369	34.3638	7.23	8.50561	1.3725
11.4183	3.1135	34.3783	7.22	8.50987	1.37775
11.4246	3.0979	34.3927	7.22	8.51414	1.3785
11.431	3.0953	34.4072	7.215	8.5184	1.37925
11.4373	3.0914	34.4216	7.18	8.52268	1.38375
11.4436	3.0771	34.4359	7.155	8.52695	1.38525
11.4499	3.0836	34.4501	7.085	8.53122	1.38
11.4563	3.0914	34.4642	7.005	8.53549	1.37925
11.4626	3.0966	34.4782	6.945	8.53976	1.3755
11.4689	3.0823	34.492	6.92	8.54402	1.377
11.4752	3.1005	34.5059	6.91	8.54828	1.374
11.4816	3.0875	34.5197	6.94	8.55253	1.37175
11.4879	3.0719	34.5337	7.01	8.55679	1.37025
11.4942	3.0706	34.5478	7.105	8.56104	1.368
11.5005	3.0771	34.5619	7.065	8.56529	1.37325
11.5068	3.0745	34.5761	7.065	8.56955	1.374
11.5131	3.0667	34.5902	7.045	8.57381	1.3755
11.5194	3.0654	34.6042	7.015	8.57807	1.3725
11.5257	3.0628	34.6182	6.96	8.58232	1.3725
11.532	3.0771	34.6321	6.945	8.58658	1.368
11.5383	3.094	34.6459	6.885	8.59083	1.371
11.5446	3.0979	34.6597	6.865	8.59509	1.38375
11.5509	3.1083	34.6734	6.825	8.59937	1.38825
11.5571	3.1057	34.687	6.79	8.60365	1.38825
11.5634	3.0901	34.7006	6.795	8.60793	1.386
11.5697	3.1005	34.7142	6.77	8.61221	1.392
11.5759	3.0992	34.7277	6.8	8.6165	1.3905
11.5822	3.1044	34.7414	6.875	8.62078	1.389
11.5885	3.0927	34.7552	6.95	8.62506	1.383
11.5948	3.0953	34.7691	6.955	8.62934	1.389
11.6011	3.0966	34.7831	7.025	8.63362	1.386
11.6074	3.0927	34.7972	7.085	8.6379	1.38225
11.6137	3.0914	34.8113	7.035	8.64217	1.383
11.62	3.0979	34.8254	7.015	8.64644	1.3845
11.6263	3.1018	34.8394	7.015	8.65072	1.38975
11.6326	3.1096	34.8534	7	8.65501	1.38825
11.6389	3.1018	34.8674	7.005	8.65929	1.389
11.6453	3.1044	34.8814	6.945	8.66357	1.3875
11.6516	3.1083	34.8953	6.93	8.66785	1.38825
11.6579	3.0953	34.9091	6.925	8.67213	1.3875
11.6642	3.1083	34.9229	6.855	8.67641	1.38675
11.6706	3.1148	34.9366	6.83	8.68069	1.38375
11.6769	3.1135	34.9502	6.8	8.68497	1.38225
11.6833	3.0953	34.9638	6.775	8.68924	1.38375
11.6896	3.0771	34.9773	6.765	8.69351	1.38075
11.696	3.0966	34.9909	6.795	8.69778	1.37775
11.7023	3.1304	35.0045	6.825	8.70204	1.37925
11.7087	3.1356	35.0182	6.855	8.70631	1.37925
11.715	3.1226	35.032	6.9	8.71058	1.3815
11.7213	3.1122	35.0457	6.875	8.71485	1.383
11.7277	3.1239	35.0594	6.825	8.71913	1.38375
11.734	3.1239	35.0731	6.83	8.7234	1.38375
11.7403	3.1031	35.0867	6.765	8.72767	1.38225
11.7467	3.1083	35.1002	6.75	8.73194	1.37925
11.753	3.0953	35.1136	6.71	8.73621	1.37925
11.7593	3.0953	35.1271	6.7	8.74048	1.37775
11.7657	3.1018	35.1404	6.65	8.74474	1.37925
11.7721	3.094	35.1537	6.6	8.74901	1.3845
11.7784	3.0758	35.1668	6.59	8.75329	1.38675
11.7848	3.0602	35.1801	6.615	8.75757	1.389
11.7911	3.0576	35.1933	6.645	8.76186	1.3905
11.7975	3.0823	35.2067	6.695	8.76614	1.39425
11.8039	3.0914	35.2201	6.73	8.77044	1.39425
11.8102	3.0979	35.2336	6.745	8.77473	1.3905
11.8166	3.0875	35.247	6.68	8.77901	1.392
11.823	3.0901	35.2603	6.675	8.7833	1.39125
11.8294	3.1057	35.2737	6.695	8.78758	1.38675
11.8358	3.1148	35.2871	6.71	8.79186	1.38525
11.8422	3.1005	35.3006	6.77	8.79613	1.38075
11.8485	3.0888	35.3141	6.725	8.8004	1.3785
11.8549	3.0641	35.3275	6.7	8.80467	1.38675
11.8613	3.0693	35.3409	6.7	8.80896	1.38825
11.8676	3.0667	35.3543	6.71	8.81324	1.3875
11.874	3.0771	35.3677	6.7	8.81752	1.3905
11.8804	3.0953	35.3812	6.75	8.82181	1.392
11.8868	3.0992	35.3947	6.755	8.82609	1.3875
11.8931	3.0966	35.4082	6.765	8.83037	1.3875
11.8995	3.1148	35.4217	6.725	8.83465	1.38675
11.9058	3.1187	35.4352	6.765	8.83893	1.389
11.9121	3.1343	35.4487	6.78	8.84322	1.392
11.9185	3.1148	35.4623	6.76	8.8475	1.3845
11.9248	3.107	35.4757	6.7	8.85178	1.38525
11.9311	3.1109	35.4892	6.735	8.85606	1.386
11.9375	3.107	35.5026	6.725	8.86033	1.38075
11.9439	3.0992	35.5161	6.715	8.8646	1.38
11.9502	3.1096	35.5296	6.805	8.86886	1.377
11.9566	3.1395	35.5432	6.78	8.87312	1.374
11.9629	3.1603	35.5567	6.745	8.87738	1.3725
11.9692	3.1681	35.5701	6.69	8.88164	1.37475
11.9755	3.1707	35.5836	6.745	8.8859	1.37925
11.9819	3.1772	35.5971	6.745	8.89016	1.37325
11.9882	3.2032	35.6106	6.76	8.89442	1.3755
11.9945	3.2136	35.6241	6.795	8.89868	1.3755
12.0008	3.1889	35.6377	6.765	8.90294	1.37175
12.0071	3.1772	35.6512	6.745	8.9072	1.371
12.0135	3.172	35.6647	6.735	8.91145	1.377
12.0198	3.1603	35.6781	6.73	8.91572	1.3785
12.0261	3.1525	35.6915	6.675	8.91999	1.38075
12.0324	3.1447	35.7049	6.69	8.92426	1.38375
12.0388	3.1629	35.7183	6.735	8.92854	1.386
12.0451	3.1759	35.7318	6.72	8.93281	1.38375
12.0515	3.1785	35.7453	6.77	8.93709	1.38375
12.0578	3.172	35.7588	6.795	8.94136	1.383
[truncated: 34,149 more rows]

## Sheet: Figure 4g
Charge	Concentration	Concentration	Concentration	Concentration	Concentration
C	mM	mM	mM	mM	mM
	HMF	FDCA	FFCA	HMFCA	DFF
0	10	0	0	0	0
10	8.77577	0.97619	0.31497	0.37544	0.26704
20	7.1611	1.45197	0.43773	0.34586	0.33102
30	6.31173	1.85852	0.57495	0.39885	0.41608
40	5.1337	2.46858	0.70301	0.43165	0.46199
50	4.02911	2.98293	0.7746	0.44371	0.46319
60	3.56787	3.67577	0.90089	0.52368	0.49582
70	2.66881	4.12534	0.87294	0.50202	0.42306
80	2.18814	5.15943	0.93127	0.55347	0.39905
90	1.47842	6.52821	0.89107	0.61147	0.11717
100	0.88927	7.27892	0.61727	0.40729	0.07459
110	0.3555	8.31545	0.31889	0.24422	0.03631
117	0.15252	9.16255	0.12271	0.12273	0.01215

## Sheet: Figure 4h
	Conversion of HMF	Yield of FDCA	FE of FDCA
	%	%	%
InOOH-OV	98.5	91.6	90.7
InOOH	89.4	75.9	75.1
InOOH-O2	84.3	45	42

## Sheet: Figure 4i
Time	Current density	Time	Yield (FDCA)
min	mA cm-2	min	%
0.01667	21.035	250	92.7
0.03333	17.905	500	93.2
0.05	16.345	750	91.8
0.06667	15.41	1000	91.6
0.08333	14.86	1250	92.1
0.1	14.51	1500	90.6
0.11667	14.26
0.13333	14.105
0.15	13.77
0.16667	13.565
0.18333	13.5
0.2	13.325
0.21667	13.16
0.23333	13.07
0.25	13.125
0.26667	13.115
0.28333	12.97
0.3	13.005
0.31667	12.89
0.33333	12.805
0.35	12.72
0.36667	12.735
0.38333	12.65
0.4	12.555
0.41667	12.535
0.43333	12.475
0.45	12.47
0.46667	12.3
0.48333	12.18
0.5	12.05
0.51667	12.06
0.53333	12.005
0.55	11.975
0.56667	11.855
0.58333	11.8
0.6	11.78
0.61667	11.825
0.63333	11.77
0.65	11.725
0.66667	11.7
0.68333	11.685
0.7	11.78
0.71667	11.79
0.73333	11.765
0.75	11.72
0.76667	11.73
0.78333	11.6
0.8	11.48
0.81667	11.49
0.83333	11.47
0.85	11.435
0.86667	11.425
0.88333	11.385
0.9	11.285
0.91667	11.175
0.93333	11.02
0.95	10.96
0.96667	10.99
0.98333	11.01
1	11.06
1.01667	11.035
1.03333	11.045
1.05	11.05
1.06667	11.125
1.08333	11.205
1.1	11.165
1.11667	11.04
1.13333	10.96
1.15	11.075
1.16667	10.97
1.18333	10.955
1.2	10.955
1.21667	10.99
1.23333	11.01
1.25	10.975
1.26667	10.84
1.28333	10.825
1.3	10.875
1.31667	10.855
1.33333	10.915
1.35	10.81
1.36667	10.75
1.38333	10.68
1.4	10.63
1.41667	10.615
1.43333	10.67
1.45	10.765
1.46667	10.785
1.48333	10.83
1.5	10.78
1.51667	10.815
1.53333	10.725
1.55	10.8
1.56667	10.935
1.58333	10.935
1.6	10.965
1.61667	11.125
1.63333	11.135
1.65	11.205
1.66667	11.215
1.68333	11.325
1.7	11.505
1.71667	11.63
1.73333	11.565
1.75	11.585
1.76667	11.595
1.78333	11.52
1.8	11.35
1.81667	11.32
1.83333	11.385
1.85	11.36
1.86667	11.295
1.88333	11.135
1.9	11.07
1.91667	10.95
1.93333	10.86
1.95	10.9
1.96667	10.905
1.98333	10.86
2	10.785
2.01667	10.66
2.03333	10.65
2.05	10.725
2.06667	10.805
2.08333	10.78
2.1	10.79
2.11667	10.77
2.13333	10.675
2.15	10.65
2.16667	10.73
2.18333	10.685
2.2	10.79
2.21667	10.815
2.23333	10.75
2.25	10.905
2.26667	10.95
2.28333	10.935
2.3	11.07
2.31667	11.12
2.33333	11.08
2.35	11.005
2.36667	11.035
2.38333	11.03
2.4	10.97
2.41667	10.985
2.43333	10.95
2.45	10.93
2.46667	10.97
2.48333	11.1
2.5	11.19
2.51667	11.14
2.53333	11.17
2.55	11.235
2.56667	11.255
2.58333	11.14
2.6	11.07
2.61667	11.03
2.63333	11.07
2.65	11.005
2.66667	10.885
2.68333	10.835
2.7	10.85
2.71667	10.695
2.73333	10.65
2.75	10.665
2.76667	10.685
2.78333	10.605
2.8	10.535
2.81667	10.69
2.83333	10.75
2.85	10.84
2.86667	10.91
2.88333	10.95
2.9	10.9
2.91667	10.87
2.93333	10.855
2.95	10.945
2.96667	10.965
2.98333	10.87
3	10.825
3.01667	10.785
3.03333	10.775
3.05	10.79
3.06667	10.755
3.08333	10.755
3.1	10.795
3.11667	10.745
3.13333	10.595
3.15	10.555
3.16667	10.54
3.18333	10.445
3.2	10.46
3.21667	10.445
3.23333	10.455
3.25	10.405
3.26667	10.45
3.28333	10.49
3.3	10.45
3.31667	10.49
3.33333	10.455
3.35	10.495
3.36667	10.43
3.38333	10.335
3.4	10.37
3.41667	10.415
3.43333	10.36
3.45	10.34
3.46667	10.32
3.48333	10.25
3.5	10.215
3.51667	10.19
3.53333	10.17
3.55	10.31
3.56667	10.355
3.58333	10.41
3.6	10.44
3.61667	10.5
3.63333	10.435
3.65	10.275
3.66667	10.25
3.68333	10.235
3.7	10.26
3.71667	10.33
3.73333	10.415
3.75	10.315
3.76667	10.28
3.78333	10.3
3.8	10.28
3.81667	10.195
3.83333	10.215
3.85	10.15
3.86667	10.09
3.88333	10.14
3.9	10.115
3.91667	10.395
3.93333	10.3
3.95	10.305
3.96667	10.345
3.98333	10.41
4	10.535
4.01667	10.595
4.03333	10.605
4.05	10.615
4.06667	10.755
4.08333	10.835
4.1	10.74
4.11667	10.79
4.13333	10.72
4.15	10.78
4.16667	10.74
4.18333	10.695
4.2	10.695
4.21667	10.705
4.23333	10.625
4.25	10.635
4.26667	10.75
4.28333	10.745
4.3	10.705
4.31667	10.635
4.33333	10.8
4.35	10.755
4.36667	10.85
4.38333	10.935
4.4	10.88
4.41667	10.925
4.43333	10.795
4.45	10.675
4.46667	10.62
4.48333	10.58
4.5	10.685
4.51667	10.81
4.53333	10.815
4.55	10.81
4.56667	10.88
4.58333	10.855
4.6	10.815
4.61667	10.75
4.63333	10.735
4.65	10.625
4.66667	10.525
4.68333	10.535
4.7	10.565
4.71667	10.575
4.73333	10.6
4.75	10.69
4.76667	10.8
4.78333	10.72
4.8	10.775
4.81667	10.855
4.83333	10.815
4.85	10.795
4.86667	10.765
4.88333	10.785
4.9	10.735
4.91667	10.755
4.93333	10.655
4.95	10.56
4.96667	10.585
4.98333	10.605
5	10.585
5.01667	10.66
5.03333	10.64
5.05	10.635
5.06667	10.695
5.08333	10.595
5.1	10.53
5.11667	10.4
5.13333	10.365
5.15	10.41
5.16667	10.46
5.18333	10.415
5.2	10.45
5.21667	10.415
5.23333	10.325
5.25	10.32
5.26667	10.275
5.28333	10.245
5.3	10.27
5.31667	10.315
5.33333	10.245
5.35	10.29
5.36667	10.32
5.38333	10.345
5.4	10.385
5.41667	10.345
5.43333	10.26
5.45	10.275
5.46667	10.255
5.48333	10.175
5.5	10.175
5.51667	10.095
5.53333	10
5.55	9.99
5.56667	9.935
5.58333	9.96
5.6	9.97
5.61667	10.075
5.63333	10.165
5.65	10.245
5.66667	10.345
5.68333	10.315
5.7	10.295
5.71667	10.345
5.73333	10.285
5.75	10.35
5.76667	10.395
5.78333	10.45
5.8	10.52
5.81667	10.55
5.83333	10.45
5.85	10.345
5.86667	10.25
5.88333	10.3
5.9	10.295
5.91667	10.39
5.93333	10.475
5.95	10.405
5.96667	10.37
5.98333	10.31
6	10.295
6.01667	10.235
6.03333	10.255
6.05	10.22
6.06667	10.305
6.08333	10.315
6.1	10.28
6.11667	10.255
6.13333	10.23
6.15	10.295
6.16667	10.31
6.18333	10.245
6.2	10.295
6.21667	10.33
6.23333	10.275
6.25	10.28
6.26667	10.2
6.28333	10.17
6.3	10.23
6.31667	10.185
6.33333	10.065
6.35	10.155
6.36667	10.215
6.38333	10.195
6.4	10.135
6.41667	10.095
6.43333	10.18
6.45	10.255
6.46667	10.27
6.48333	10.275
6.5	10.195
6.51667	10.255
6.53333	10.235
6.55	10.26
6.56667	10.225
6.58333	10.185
6.6	10.08
6.61667	10.035
6.63333	9.94
6.65	10
6.66667	10.065
6.68333	10.07
6.7	10.18
6.71667	10.31
6.73333	10.475
6.75	10.515
6.76667	10.445
6.78333	10.42
6.8	10.385
6.81667	10.4
6.83333	10.355
6.85	10.315
6.86667	10.255
6.88333	10.185
6.9	10.14
6.91667	10.09
6.93333	10.065
6.95	10.035
6.96667	10.04
6.98333	10.135
7	10.165
7.01667	10.16
7.03333	10.18
7.05	10.23
7.06667	10.2
7.08333	10.09
7.1	10.01
7.11667	9.965
7.13333	9.925
7.15	9.945
7.16667	9.885
7.18333	9.865
7.2	9.865
7.21667	9.87
7.23333	10.015
7.25	9.915
7.26667	9.765
7.28333	9.735
7.3	9.715
7.31667	9.6
7.33333	9.62
7.35	9.71
7.36667	9.8
7.38333	9.83
7.4	9.79
7.41667	9.775
7.43333	9.75
7.45	9.76
7.46667	9.725
7.48333	9.745
7.5	9.68
7.51667	9.725
7.53333	9.84
7.55	9.965
7.56667	9.965
7.58333	9.955
7.6	9.925
7.61667	9.975
7.63333	10.07
7.65	10.025
7.66667	9.935
7.68333	9.89
7.7	9.85
7.71667	9.895
7.73333	10.05
7.75	10.06
7.76667	10.195
7.78333	10.155
7.8	10.18
7.81667	10.1
7.83333	10.17
7.85	10.18
7.86667	10.11
7.88333	10.035
7.9	10.125
7.91667	10.205
7.93333	10.16
7.95	10.14
7.96667	10.15
7.98333	10.065
8	10.055
8.01667	9.96
8.03333	9.97
8.05	10.03
8.06667	10.07
8.08333	10.09
8.1	10.085
8.11667	10.075
8.13333	10.01
8.15	9.97
8.16667	9.975
8.18333	10.07
8.2	10.1
8.21667	10.07
8.23333	10.095
8.25	10.05
8.26667	10.035
8.28333	10.06
8.3	10.025
8.31667	9.985
8.33333	10.055
8.35	9.98
8.36667	9.915
8.38333	9.87
8.4	9.84
8.41667	9.81
8.43333	9.72
8.45	9.69
8.46667	9.645
8.48333	9.72
8.5	9.78
8.51667	9.795
8.53333	9.78
8.55	9.86
8.56667	9.86
8.58333	9.935
8.6	9.925
8.61667	9.95
8.63333	10.02
8.65	10.005
8.66667	9.97
8.68333	10
8.7	9.98
8.71667	9.93
8.73333	9.975
8.75	10.005
8.76667	9.935
8.78333	9.99
8.8	10.005
8.81667	10.055
8.83333	10
8.85	9.97
8.86667	9.97
8.88333	10.01
8.9	9.955
8.91667	9.985
8.93333	10.07
8.95	10.17
8.96667	10.13
8.98333	10.07
9	10.07
9.01667	10.165
9.03333	10.195
9.05	10.275
9.06667	10.265
9.08333	10.265
9.1	10.19
9.11667	10.095
9.13333	10.175
9.15	10.22
9.16667	10.22
9.18333	10.115
9.2	10.14
9.21667	10.21
9.23333	10.24
9.25	10.18
9.26667	10.14
9.28333	10.1
9.3	10.045
9.31667	10.04
9.33333	10.09
9.35	10.085
9.36667	10.115
9.38333	10.04
9.4	10.115
9.41667	10.135
9.43333	10.155
9.45	10.05
9.46667	9.98
9.48333	9.955
9.5	9.87
9.51667	9.755
9.53333	9.71
9.55	9.68
9.56667	9.59
9.58333	9.575
9.6	9.56
9.61667	9.495
9.63333	9.46
9.65	9.45
9.66667	9.41
9.68333	9.47
9.7	9.465
9.71667	9.465
9.73333	9.54
9.75	9.5
9.76667	9.46
9.78333	9.44
9.8	9.405
9.81667	9.39
9.83333	9.395
9.85	9.35
9.86667	9.285
9.88333	9.25
9.9	9.24
9.91667	9.25
9.93333	9.27
9.95	9.33
9.96667	9.41
9.98333	9.395
10	9.33
10.0167	9.275
10.0333	9.2
10.05	9.205
10.0667	9.23
10.0833	9.145
10.1	9.155
10.1167	9.285
10.1333	9.29
10.15	9.255
10.1667	9.22
10.1833	9.195
10.2	9.14
10.2167	9.08
10.2333	9.015
10.25	9.075
10.2667	9.195
10.2833	9.165
10.3	9.185
10.3167	9.195
10.3333	9.22
10.35	9.295
10.3667	9.305
10.3833	9.27
10.4	9.28
10.4167	9.19
10.4333	9.1
10.45	9.165
10.4667	9.225
10.4833	9.235
10.5	9.315
10.5167	9.32
10.5333	9.33
10.55	9.29
10.5667	9.195
10.5833	9.14
10.6	9.095
10.6167	9.105
10.6333	9.1
10.65	9.07
10.6667	9.09
10.6833	9.085
10.7	9.085
10.7167	9.085
10.7333	9.11
10.75	9.13
10.7667	9.125
10.7833	9.1
10.8	9.08
10.8167	9.14
10.8333	9.205
10.85	9.175
10.8667	9.09
10.8833	9.105
10.9	9.125
10.9167	9.145
10.9333	9.21
10.95	9.22
10.9667	9.24
10.9833	9.245
11	9.25
11.0167	9.245
11.0333	9.28
11.05	9.19
11.0667	9.235
11.0833	9.225
11.1	9.295
11.1167	9.44
11.1333	9.425
11.15	9.365
11.1667	9.33
11.1833	9.43
11.2	9.505
11.2167	9.605
11.2333	9.65
11.25	9.685
11.2667	9.635
11.2833	9.61
11.3	9.59
11.3167	9.58
11.3333	9.51
11.35	9.455
11.3667	9.4
11.3833	9.265
11.4	9.165
11.4167	9.165
11.4333	9.135
11.45	9.17
11.4667	9.14
11.4833	9.13
11.5	9.17
11.5167	9.255
11.5333	9.24
11.55	9.235
11.5667	9.225
11.5833	9.2
11.6	9.24
11.6167	9.255
11.6333	9.25
11.65	9.225
11.6667	9.24
11.6833	9.255
11.7	9.31
11.7167	9.345
11.7333	9.375
11.75	9.335
11.7667	9.335
11.7833	9.415
11.8	9.44
11.8167	9.33
11.8333	9.355
11.85	9.31
11.8667	9.325
11.8833	9.395
11.9	9.425
11.9167	9.495
11.9333	9.55
11.95	9.495
11.9667	9.465
11.9833	9.41
12	9.415
12.0167	9.475
12.0333	9.5
12.05	9.435
12.0667	9.375
12.0833	9.355
12.1	9.505
12.1167	9.575
12.1333	9.57
12.15	9.655
12.1667	9.565
12.1833	9.555
12.2	9.61
12.2167	9.535
12.2333	9.48
12.25	9.495
12.2667	9.595
12.2833	9.59
12.3	9.545
12.3167	9.59
12.3333	9.645
12.35	9.7
12.3667	9.785
12.3833	9.73
12.4	9.86
12.4167	9.86
12.4333	9.95
12.45	9.99
12.4667	9.935
12.4833	9.91
12.5	9.9
12.5167	9.765
12.5333	9.69
12.55	9.65
12.5667	9.525
12.5833	9.555
12.6	9.485
12.6167	9.475
12.6333	9.53
12.65	9.595
12.6667	9.66
12.6833	9.675
12.7	9.615
12.7167	9.515
12.7333	9.59
12.75	9.58
12.7667	9.5
12.7833	9.44
12.8	9.48
12.8167	9.45
12.8333	9.365
12.85	9.38
12.8667	9.435
12.8833	9.505
12.9	9.535
12.9167	9.5
12.9333	9.46
12.95	9.425
12.9667	9.55
12.9833	9.515
13	9.53
13.0167	9.475
13.0333	9.44
13.05	9.395
13.0667	9.475
13.0833	9.485
13.1	9.5
13.1167	9.51
13.1333	9.5
13.15	9.405
13.1667	9.385
13.1833	9.4
13.2	9.325
13.2167	9.235
13.2333	9.17
13.25	9.16
13.2667	9.125
13.2833	9.065
13.3	9.07
13.3167	9.08
13.3333	9.05
13.35	9.06
13.3667	9.09
13.3833	9.235
13.4	9.265
13.4167	9.31
13.4333	9.33
13.45	9.38
13.4667	9.345
13.4833	9.325
13.5	9.34
13.5167	9.405
13.5333	9.435
13.55	9.4
13.5667	9.295
13.5833	9.17
13.6	9.085
13.6167	9.01
13.6333	8.97
13.65	8.935
13.6667	8.91
13.6833	8.965
13.7	9.045
13.7167	9.075
13.7333	9.105
13.75	9.155
13.7667	9.105
13.7833	9.1
13.8	9.11
13.8167	9.135
13.8333	9.03
13.85	8.95
13.8667	8.975
13.8833	8.95
13.9	9.035
13.9167	9.02
13.9333	9.015
13.95	8.995
13.9667	8.97
13.9833	8.955
14	9.11
14.0167	9.08
14.0333	9.04
14.05	9.075
14.0667	9.195
14.0833	9.175
14.1	9.225
14.1167	9.24
14.1333	9.31
14.15	9.38
14.1667	9.595
14.1833	9.56
14.2	9.515
14.2167	9.52
14.2333	9.62
14.25	9.715
14.2667	9.685
14.2833	9.65
14.3	9.565
14.3167	9.455
14.3333	9.465
14.35	9.48
14.3667	9.48
14.3833	9.39
14.4	9.5
14.4167	9.42
14.4333	9.435
14.45	9.425
14.4667	9.385
14.4833	9.31
14.5	9.235
14.5167	9.165
14.5333	9.115
14.55	9.18
14.5667	9.18
14.5833	9.195
14.6	9.21
14.6167	9.23
14.6333	9.21
14.65	9.23
14.6667	9.215
14.6833	9.195
14.7	9.165
14.7167	9.16
14.7333	9.185
14.75	9.215
14.7667	9.305
14.7833	9.3
14.8	9.24
14.8167	9.17
14.8333	9.25
14.85	9.19
14.8667	9.07
14.8833	9.01
14.9	8.985
14.9167	8.995
14.9333	8.945
14.95	8.91
14.9667	9.02
14.9833	9.18
15	9.185
15.0167	9.135
15.0333	9.1
15.05	9.165
15.0667	9.185
15.0833	9.04
15.1	8.91
15.1167	8.87
15.1333	8.935
15.15	8.965
15.1667	9.01
15.1833	8.98
15.2	8.925
15.2167	8.84
15.2333	8.815
15.25	8.875
15.2667	8.875
15.2833	8.885
15.3	8.92
15.3167	8.955
15.3333	8.91
15.35	8.925
15.3667	9.01
15.3833	9.07
15.4	9.105
15.4167	9.17
15.4333	9.195
15.45	9.21
15.4667	9.19
15.4833	9.155
15.5	9.135
15.5167	9.195
15.5333	9.15
15.55	9.155
15.5667	9.105
15.5833	9.02
15.6	8.935
15.6167	8.88
15.6333	8.805
15.65	8.825
15.6667	8.865
15.6833	8.86
15.7	8.875
15.7167	8.835
15.7333	8.85
15.75	8.82
15.7667	8.805
15.7833	8.82
15.8	8.91
15.8167	8.895
15.8333	8.89
15.85	8.83
15.8667	8.82
15.8833	8.775
15.9	8.815
15.9167	8.9
15.9333	8.86
15.95	8.83
15.9667	8.86
15.9833	8.83
16	8.835
16.0167	8.765
16.0333	8.72
16.05	8.73
16.0667	8.685
16.0833	8.725
16.1	8.735
16.1167	8.705
16.1333	8.665
16.15	8.615
16.1667	8.585
16.1833	8.6
16.2	8.625
16.2167	8.615
16.2333	8.56
16.25	8.59
16.2667	8.525
16.2833	8.585
16.3	8.69
16.3167	8.69
16.3333	8.65
16.35	8.575
16.3667	8.545
16.3833	8.55
16.4	8.585
16.4167	8.61
16.4333	8.655
16.45	8.735
16.4667	8.775
16.4833	8.8
16.5	8.78
16.5167	8.825
16.5333	8.905
16.55	8.925
16.5667	8.925
16.5833	8.92
16.6	9.06
16.6167	9.03
16.6333	8.955
16.65	8.89
16.6667	8.86
16.6833	8.9
16.7	8.94
16.7167	8.885
16.7333	8.875
16.75	8.78
16.7667	8.68
16.7833	8.59
16.8	8.55
16.8167	8.625
16.8333	8.815
16.85	8.895
16.8667	8.97
16.8833	9.1
16.9	9.185
16.9167	9.2
16.9333	9.19
16.95	9.17
16.9667	9.11
16.9833	9.095
17	9.185
17.0167	9.085
17.0333	9.17
17.05	9.095
17.0667	9.005
17.0833	8.955
17.1	8.97
17.1167	8.89
17.1333	8.87
17.15	8.83
17.1667	8.845
17.1833	8.875
17.2	8.8
17.2167	8.765
17.2333	8.71
17.25	8.63
17.2667	8.59
17.2833	8.66
17.3	8.68
17.3167	8.62
17.3333	8.62
17.35	8.61
17.3667	8.565
17.3833	8.525
17.4	8.42
17.4167	8.365
17.4333	8.345
17.45	8.425
17.4667	8.47
17.4833	8.415
17.5	8.46
17.5167	8.4
17.5333	8.34
17.55	8.315
17.5667	8.395
17.5833	8.47
17.6	8.48
17.6167	8.475
17.6333	8.48
17.65	8.42
17.6667	8.35
17.6833	8.365
17.7	8.425
17.7167	8.52
17.7333	8.47
17.75	8.405
17.7667	8.475
17.7833	8.61
17.8	8.65
17.8167	8.755
17.8333	8.73
17.85	8.72
17.8667	8.695
17.8833	8.715
17.9	8.655
17.9167	8.625
17.9333	8.615
17.95	8.61
17.9667	8.62
17.9833	8.665
18	8.655
18.0167	8.57
18.0333	8.615
18.05	8.695
18.0667	8.72
18.0833	8.745
18.1	8.725
18.1167	8.705
18.1333	8.685
18.15	8.725
18.1667	8.74
18.1833	8.845
18.2	8.88
18.2167	8.835
18.2333	8.825
18.25	8.755
18.2667	8.835
18.2833	8.94
18.3	8.925
18.3167	8.935
18.3333	8.97
18.35	8.975
18.3667	8.955
18.3833	8.97
18.4	8.985
18.4167	8.915
18.4333	8.87
18.45	8.82
18.4667	8.755
18.4833	8.78
18.5	8.86
18.5167	8.85
18.5333	8.74
18.55	8.69
18.5667	8.66
18.5833	8.67
18.6	8.695
18.6167	8.61
18.6333	8.49
18.65	8.49
18.6667	8.53
18.6833	8.505
18.7	8.445
18.7167	8.44
18.7333	8.465
18.75	8.475
18.7667	8.46
18.7833	8.47
18.8	8.565
18.8167	8.67
18.8333	8.76
18.85	8.825
18.8667	8.805
18.8833	8.73
18.9	8.68
18.9167	8.635
18.9333	8.615
18.95	8.565
18.9667	8.465
18.9833	8.43
19	8.35
19.0167	8.255
19.0333	8.24
19.05	8.25
19.0667	8.25
19.0833	8.305
19.1	8.35
19.1167	8.32
19.1333	8.415
19.15	8.365
19.1667	8.29
19.1833	8.29
19.2	8.335
19.2167	8.28
19.2333	8.29
19.25	8.32
19.2667	8.395
19.2833	8.345
19.3	8.355
19.3167	8.385
19.3333	8.325
19.35	8.24
19.3667	8.26
19.3833	8.295
19.4	8.445
19.4167	8.605
19.4333	8.665
19.45	8.75
19.4667	8.85
19.4833	9
19.5	9.055
19.5167	9.08
19.5333	9.14
19.55	9.165
19.5667	9.18
19.5833	9.15
19.6	9.02
19.6167	8.965
19.6333	8.925
19.65	8.845
19.6667	8.875
19.6833	8.865
19.7	8.865
19.7167	8.88
19.7333	8.855
19.75	8.85
19.7667	8.79
19.7833	8.825
19.8	8.81
19.8167	8.725
19.8333	8.675
19.85	8.705
19.8667	8.73
19.8833	8.825
19.9	8.865
19.9167	8.805
19.9333	8.855
19.95	8.86
19.9667	8.79
19.9833	8.675
20	8.6
20.0167	8.53
20.0333	8.49
20.05	8.405
20.0667	8.4
20.0833	8.325
20.1	8.335
20.1167	8.33
20.1333	8.29
20.15	8.275
20.1667	8.355
20.1833	8.34
20.2	8.365
20.2167	8.375
20.2333	8.32
20.25	8.305
20.2667	8.29
20.2833	8.315
20.3	8.255
20.3167	8.235
20.3333	8.255
20.35	8.245
20.3667	8.2
20.3833	8.28
20.4	8.255
20.4167	8.21
20.4333	8.185
20.45	8.155
20.4667	8.11
20.4833	8.105
20.5	8.07
20.5167	8.005
20.5333	8.04
20.55	8.065
20.5667	8.05
20.5833	8.01
20.6	8.005
20.6167	7.995
20.6333	8.07
20.65	8.09
20.6667	8.06
20.6833	8.075
20.7	8.06
20.7167	8.05
20.7333	8.07
20.75	8.11
20.7667	8.1
20.7833	8.13
20.8	8.185
20.8167	8.14
20.8333	8.015
20.85	7.975
20.8667	7.945
20.8833	7.93
20.9	8.025
20.9167	8.085
20.9333	8.095
20.95	8.01
20.9667	8.03
20.9833	8.125
21	8.215
21.0167	8.2
21.0333	8.22
21.05	8.28
21.0667	8.365
21.0833	8.32
21.1	8.285
21.1167	8.26
21.1333	8.215
21.15	8.195
21.1667	8.135
21.1833	8.135
21.2	8.205
21.2167	8.095
21.2333	8.17
21.25	8.17
21.2667	8.11
21.2833	8.105
21.3	8.095
21.3167	8.1
21.3333	8.09
21.35	8.005
21.3667	7.98
21.3833	8.05
21.4	8.125
21.4167	8.095
21.4333	8.03
21.45	8.07
21.4667	8.135
21.4833	8.2
21.5	8.24
21.5167	8.28
21.5333	8.27
21.55	8.21
21.5667	8.34
21.5833	8.38
21.6	8.46
21.6167	8.525
21.6333	8.45
21.65	8.375
21.6667	8.355
21.6833	8.34
21.7	8.35
21.7167	8.435
21.7333	8.54
21.75	8.645
21.7667	8.76
21.7833	8.68
21.8	8.63
21.8167	8.635
21.8333	8.55
21.85	8.5
21.8667	8.515
21.8833	8.555
21.9	8.485
21.9167	8.5
21.9333	8.575
21.95	8.615
21.9667	8.715
21.9833	8.775
22	8.705
22.0167	8.65
22.0333	8.64
22.05	8.63
22.0667	8.54
22.0833	8.435
22.1	8.4
22.1167	8.38
22.1333	8.375
22.15	8.45
22.1667	8.445
22.1833	8.5
22.2	8.55
22.2167	8.535
22.2333	8.49
22.25	8.415
22.2667	8.47
22.2833	8.435
22.3	8.43
22.3167	8.36
22.3333	8.315
22.35	8.295
22.3667	8.28
22.3833	8.23
22.4	8.26
22.4167	8.34
22.4333	8.34
22.45	8.285
22.4667	8.28
22.4833	8.375
22.5	8.42
22.5167	8.385
22.5333	8.405
22.55	8.32
22.5667	8.19
22.5833	8.11
22.6	8.125
22.6167	8.125
22.6333	8.195
22.65	8.285
22.6667	8.305
22.6833	8.27
22.7	8.27
22.7167	8.265
22.7333	8.205
22.75	8.225
22.7667	8.23
22.7833	8.28
22.8	8.325
22.8167	8.375
22.8333	8.345
22.85	8.255
22.8667	8.32
22.8833	8.325
22.9	8.3
22.9167	8.3
22.9333	8.335
22.95	8.24
22.9667	8.215
22.9833	8.135
23	8.05
23.0167	8.09
23.0333	8.155
23.05	8.305
23.0667	8.36
23.0833	8.37
23.1	8.325
23.1167	8.315
23.1333	8.335
23.15	8.38
23.1667	8.36
23.1833	8.265
23.2	8.195
23.2167	8.17
23.2333	8.18
23.25	8.22
23.2667	8.23
23.2833	8.29
23.3	8.34
23.3167	8.275
23.3333	8.175
23.35	8.22
23.3667	8.19
23.3833	8.125
23.4	8.105
23.4167	8.095
23.4333	8.12
23.45	8.08
23.4667	8.145
23.4833	8.24
23.5	8.22
23.5167	8.23
23.5333	8.29
23.55	8.285
23.5667	8.22
23.5833	8.17
23.6	8.11
23.6167	8.055
23.6333	8.045
23.65	8.055
23.6667	8.03
23.6833	8.03
23.7	7.965
23.7167	7.93
23.7333	7.98
23.75	7.995
23.7667	8
23.7833	7.98
23.8	7.935
23.8167	7.92
23.8333	7.94
23.85	7.935
23.8667	7.95
23.8833	8.015
23.9	8.07
23.9167	8.065
23.9333	8.125
23.95	8.225
23.9667	8.345
23.9833	8.365
24	8.41
24.0167	8.405
24.0333	8.41
24.05	8.495
24.0667	8.49
24.0833	8.475
24.1	8.415
24.1167	8.335
24.1333	8.28
24.15	8.17
24.1667	8.115
24.1833	8.185
24.2	8.16
24.2167	8.15
24.2333	8.225
24.25	8.255
24.2667	8.275
24.2833	8.18
24.3	8.115
24.3167	8.145
24.3333	8.18
24.35	8.14
24.3667	8.095
24.3833	8.08
24.4	8.08
24.4167	8.045
24.4333	8.005
24.45	7.97
24.4667	7.97
24.4833	7.945
24.5	7.925
24.5167	7.94
24.5333	7.94
24.55	7.915
24.5667	7.995
24.5833	8.045
24.6	8.07
24.6167	8.005
24.6333	8.03
24.65	8.04
24.6667	8.045
24.6833	8.005
24.7	7.96
24.7167	8.015
24.7333	8.145
24.75	8.185
24.7667	8.335
24.7833	8.36
24.8	8.395
24.8167	8.425
24.8333	8.495
24.85	8.57
24.8667	8.615
24.8833	8.58
24.9	8.49
24.9167	8.5
24.9333	8.5
24.95	8.435
24.9667	8.44
24.9833	8.355
25	8.315
25.0167	8.27
25.0333	8.23
25.05	8.21
25.0667	8.155
25.0833	8.095
25.1	8.1
25.1167	8.095
25.1333	8.045
25.15	8.005
25.1667	8.07
25.1833	8.095
25.2	8.105
25.2167	8.105
25.2333	8.135
25.25	8.14
25.2667	8.155
25.2833	8.155
25.3	8.145
25.3167	8.09
25.3333	8.05
25.35	7.985
25.3667	7.97
25.3833	7.945
25.4	7.9
25.4167	7.9
25.4333	7.85
25.45	7.8
25.4667	7.825
25.4833	7.755
25.5	7.77
25.5167	7.8
25.5333	7.88
25.55	7.895
25.5667	7.935
25.5833	7.975
25.6	8.01
25.6167	7.975
25.6333	8.01
25.65	7.955
25.6667	7.92
25.6833	7.915
25.7	7.93
25.7167	7.97
25.7333	8.02
25.75	8.06
25.7667	8.03
25.7833	7.935
25.8	8
25.8167	7.955
25.8333	7.945
25.85	7.88
25.8667	7.85
25.8833	7.78
25.9	7.75
25.9167	7.805
25.9333	7.88
25.95	7.9
25.9667	7.905
25.9833	7.92
26	7.98
26.0167	7.975
26.0333	8.085
26.05	8.1
26.0667	8.11
26.0833	8.115
26.1	8.07
26.1167	7.96
26.1333	7.9
26.15	7.915
26.1667	7.925
26.1833	7.88
26.2	7.87
26.2167	7.91
26.2333	7.935
26.25	7.92
26.2667	7.85
26.2833	7.845
26.3	7.855
26.3167	7.785
26.3333	7.74
26.35	7.835
26.3667	7.96
26.3833	7.985
26.4	8.02
26.4167	8.025
26.4333	8
26.45	7.965
26.4667	7.955
26.4833	7.985
26.5	8.02
26.5167	8.075
26.5333	8.04
26.55	7.995
26.5667	8
26.5833	7.995
26.6	8.015
26.6167	8.155
26.6333	8.185
26.65	8.215
26.6667	8.14
26.6833	8.07
26.7	8.045
26.7167	7.98
26.7333	7.985
26.75	7.955
26.7667	7.925
26.7833	7.88
26.8	7.97
26.8167	7.995
26.8333	7.93
26.85	7.93
26.8667	7.98
26.8833	8.01
26.9	7.92
26.9167	7.805
26.9333	7.825
26.95	7.845
26.9667	7.81
26.9833	7.815
27	7.85
27.0167	7.89
27.0333	7.915
27.05	7.92
27.0667	7.905
27.0833	7.855
27.1	7.915
27.1167	7.845
27.1333	7.82
27.15	7.775
27.1667	7.855
27.1833	7.96
27.2	7.895
27.2167	7.895
27.2333	7.905
27.25	7.865
27.2667	7.825
27.2833	7.725
27.3	7.71
27.3167	7.76
27.3333	7.73
27.35	7.695
27.3667	7.615
27.3833	7.565
27.4	7.505
27.4167	7.445
27.4333	7.425
27.45	7.41
27.4667	7.345
27.4833	7.295
27.5	7.265
27.5167	7.265
27.5333	7.21
27.55	7.19
27.5667	7.135
27.5833	7.095
27.6	7.1
27.6167	7.19
27.6333	7.215
27.65	7.16
27.6667	7.21
27.6833	7.255
27.7	7.25
27.7167	7.235
27.7333	7.25
27.75	7.28
27.7667	7.29
27.7833	7.22
27.8	7.155
27.8167	7.14
27.8333	7.19
27.85	7.2
27.8667	7.16
27.8833	7.215
27.9	7.255
27.9167	7.28
27.9333	7.195
27.95	7.115
27.9667	7.04
27.9833	7.055
28	7.085
28.0167	7.15
28.0333	7.145
28.05	7.105
28.0667	7.11
28.0833	7.14
28.1	7.075
28.1167	7
28.1333	7.01
28.15	7.145
28.1667	7.2
28.1833	7.195
28.2	7.185
28.2167	7.22
28.2333	7.225
28.25	7.215
28.2667	7.15
28.2833	7.085
28.3	7.07
28.3167	7.035
28.3333	7.03
28.35	7.01
28.3667	6.945
28.3833	6.94
28.4	6.93
28.4167	6.95
28.4333	7
28.45	6.97
28.4667	6.955
28.4833	6.915
28.5	6.905
28.5167	6.895
28.5333	6.835
28.55	6.835
28.5667	6.83
28.5833	6.805
28.6	6.8
28.6167	6.855
28.6333	6.905
28.65	6.89
28.6667	6.895
28.6833	6.88
28.7	6.875
28.7167	6.845
28.7333	6.82
28.75	6.815
28.7667	6.785
28.7833	6.835
28.8	6.815
28.8167	6.785
28.8333	6.765
28.85	6.775
28.8667	6.83
28.8833	6.845
28.9	6.815
28.9167	6.76
28.9333	6.705
28.95	6.69
28.9667	6.705
28.9833	6.69
29	6.71
29.0167	6.72
29.0333	6.78
29.05	6.83
29.0667	6.94
29.0833	7.06
29.1	7.14
29.1167	7.2
29.1333	7.205
29.15	7.205
29.1667	7.165
29.1833	7.13
29.2	7.075
29.2167	7.08
29.2333	7.09
29.25	7.115
29.2667	7.15
29.2833	7.19
29.3	7.21
29.3167	7.225
29.3333	7.3
29.35	7.395
29.3667	7.47
29.3833	7.565
29.4	7.61
29.4167	7.63
29.4333	7.605
29.45	7.585
29.4667	7.465
29.4833	7.37
29.5	7.305
29.5167	7.255
29.5333	7.255
29.55	7.3
29.5667	7.305
29.5833	7.37
29.6	7.42
29.6167	7.395
29.6333	7.48
29.65	7.605
29.6667	7.65
29.6833	7.725
29.7	7.605
29.7167	7.55
29.7333	7.5
29.75	7.525
29.7667	7.505
29.7833	7.52
29.8	7.515
29.8167	7.45
29.8333	7.475
29.85	7.48
29.8667	7.545
29.8833	7.515
29.9	7.455
29.9167	7.34
29.9333	7.36
29.95	7.43
29.9667	7.425
29.9833	7.355
30	7.39
30.0167	7.405
30.0333	7.345
30.05	7.31
30.0667	7.275
30.0833	7.265
30.1	7.295
30.1167	7.325
30.1333	7.315
30.15	7.33
30.1667	7.35
30.1833	7.325
30.2	7.27
30.2167	7.235
30.2333	7.22
30.25	7.185
30.2667	7.24
30.2833	7.285
30.3	7.315
30.3167	7.325
30.3333	7.455
30.35	7.5
30.3667	7.52
30.3833	7.525
30.4	7.55
30.4167	7.55
30.4333	7.57
30.45	7.545
30.4667	7.525
30.4833	7.495
30.5	7.505
30.5167	7.51
30.5333	7.495
30.55	7.46
30.5667	7.38
30.5833	7.335
30.6	7.325
30.6167	7.29
30.6333	7.235
30.65	7.185
30.6667	7.155
30.6833	7.105
30.7	7.045
30.7167	7.09
30.7333	7.115
30.75	7.055
30.7667	7.07
30.7833	7.115
30.8	7.125
30.8167	7.155
30.8333	7.15
30.85	7.095
30.8667	7.035
30.8833	7.005
30.9	7.025
30.9167	6.98
30.9333	6.935
30.95	6.895
30.9667	6.87
30.9833	6.89
31	6.995
31.0167	6.99
31.0333	7.025
31.05	7.105
31.0667	7.085
31.0833	7.115
31.1	7.205
31.1167	7.195
31.1333	7.3
31.15	7.235
31.1667	7.255
31.1833	7.325
31.2	7.35
31.2167	7.33
31.2333	7.24
31.25	7.17
31.2667	7.15
31.2833	7.21
31.3	7.25
31.3167	7.235
31.3333	7.22
31.35	7.24
31.3667	7.185
31.3833	7.175
31.4	7.185
31.4167	7.19
31.4333	7.225
31.45	7.23
31.4667	7.215
31.4833	7.215
31.5	7.175
31.5167	7.17
31.5333	7.15
31.55	7.21
31.5667	7.205
31.5833	7.23
31.6	7.22
31.6167	7.22
31.6333	7.215
31.65	7.18
31.6667	7.155
31.6833	7.085
31.7	7.005
31.7167	6.945
31.7333	6.92
31.75	6.91
31.7667	6.94
31.7833	7.01
31.8	7.105
31.8167	7.065
31.8333	7.065
31.85	7.045
31.8667	7.015
31.8833	6.96
31.9	6.945
31.9167	6.885
31.9333	6.865
31.95	6.825
31.9667	6.79
31.9833	6.795
32	6.77
32.0167	6.8
32.0333	6.875
32.05	6.95
32.0667	6.955
32.0833	7.025
32.1	7.085
32.1167	7.035
32.1333	7.015
32.15	7.015
32.1667	7
32.1833	7.005
32.2	6.945
32.2167	6.93
32.2333	6.925
32.25	6.855
32.2667	6.83
32.2833	6.8
32.3	6.775
32.3167	6.765
32.3333	6.795
32.35	6.825
32.3667	6.855
32.3833	6.9
32.4	6.875
32.4167	6.825
32.4333	6.83
32.45	6.765
32.4667	6.75
32.4833	6.71
32.5	6.7
32.5167	6.65
32.5333	6.6
32.55	6.59
32.5667	6.615
32.5833	6.645
32.6	6.695
32.6167	6.73
32.6333	6.745
32.65	6.68
32.6667	6.675
32.6833	6.695
32.7	6.71
32.7167	6.77
32.7333	6.725
32.75	6.7
32.7667	6.7
32.7833	6.71
32.8	6.7
32.8167	6.75
32.8333	6.755
32.85	6.765
32.8667	6.725
32.8833	6.765
32.9	6.78
32.9167	6.76
32.9333	6.7
32.95	6.735
32.9667	6.725
32.9833	6.715
33	6.805
33.0167	6.78
33.0333	6.745
33.05	6.69
33.0667	6.745
33.0833	6.745
33.1	6.76
33.1167	6.795
33.1333	6.765
33.15	6.745
33.1667	6.735
33.1833	6.73
33.2	6.675
33.2167	6.69
33.2333	6.735
33.25	6.72
33.2667	6.77
33.2833	6.795
33.3	6.735
[truncated: 91,252 more rows]
