# Supplementary material for: The role of oxygen-vacancy in bifunctional indium oxyhydroxide catalysts for electrochemical coupling of biomass valorization with CO2 conversion
Source: Nat Commun. 2023 Apr 11;14:2040. doi: 10.1038/s41467-023-37679-3 (PMC10090200; doi:10.1038/s41467-023-37679-3)
Supplement: Supplementary file 4 — Source Data [file 41467_2023_37679_MOESM4_ESM.zip › Source data/Figure 5.xlsx]

## Sheet: Figure 5b
	Gibbs free energy /eV
	InOOH	InOOH-Ov	InOOH-Ov-HCOO
0	0	0	0
1	0	0	0
2	0.24991	-0.20169	0.212
3	0.24991	-0.20169	0.212
4	1.6344	-0.92158	-0.59276
5	1.6344	-0.92158	-0.59276
6	0.34003	0.34003	0.34003
7	0.34003	0.34003	0.34003

## Sheet: Figure 5c
	Gibbs free energy /eV
	InOOH-Ov-DFF	InOOH-Ov-HMFCA	InOOH-DFF	InOOH-HMFCA
0	0	0	0	0
1	0	0	0	0
2	0.18718	-2.41522	0.62538	-2.49236
3	0.18718	-2.41522	0.62538	-2.49236
4	-2.82365	-2.82365	-1.95044	-1.95044
5	-2.82365	-2.82365	-1.95044	-1.95044
6	-5.20777	-5.20777	-4.53767	-4.53767
7	-5.20777	-5.20777	-4.53767	-4.53767
