# Supplementary material for: The role of oxygen-vacancy in bifunctional indium oxyhydroxide catalysts for electrochemical coupling of biomass valorization with CO2 conversion
Source: Nat Commun. 2023 Apr 11;14:2040. doi: 10.1038/s41467-023-37679-3 (PMC10090200; doi:10.1038/s41467-023-37679-3)
Supplement: Supplementary file 4 — Source Data [file 41467_2023_37679_MOESM4_ESM.zip › Source data/Figure 6.xlsx]

## Sheet: Figure 6a
Raman shift	Intensity	Raman shift	Intensity	Raman shift	Intensity	Raman shift	Intensity	Raman shift	Intensity	Raman shift	Intensity	Raman shift	Intensity	Raman shift	Intensity	Raman shift	Intensity
cm-1	a.u.	cm-1	a.u.	cm-1	a.u.	cm-1	a.u.	cm-1	a.u.	cm-1	a.u.	cm-1	a.u.	cm-1	a.u.	cm-1	a.u.
	OCP		-0.2V		-0.3 V		-0.4 V		-0.5 V		-0.6 V		-0.7 V		-0.8 V		-0.9 V
1700.43	29816.1	1700.43	32497.5	1700.43	24344.7	1700.43	21962.9	1700.43	20102.9	1700.43	18327.7	1700.43	17621.4	1700.43	36924.5	1700.43	37981.6
1698.75	29306.2	1698.75	32431.1	1698.75	24068.1	1698.75	21779	1698.75	20132.1	1698.75	18293.4	1698.75	17435.7	1698.75	36592.6	1698.75	37914.1
1697.07	29506.9	1697.07	32395.9	1697.07	24201.7	1697.07	21754.2	1697.07	20106.2	1697.07	18320	1697.07	17504.1	1697.07	36840.6	1697.07	38146.8
1695.38	29410.4	1695.38	32262	1695.38	24091.7	1695.38	21845.3	1695.38	20119	1695.38	18198	1695.38	17798.4	1695.38	36763	1695.38	37860.9
1693.7	29490.6	1693.7	32364.1	1693.7	24296.6	1693.7	21707.7	1693.7	20017.4	1693.7	18012.2	1693.7	17771.6	1693.7	36851.8	1693.7	37845.5
1692.02	29410.5	1692.02	32370.5	1692.02	24177.6	1692.02	21760.1	1692.02	20089.6	1692.02	18087.9	1692.02	17516.2	1692.02	36670.3	1692.02	38035
1690.33	29418	1690.33	32394.7	1690.33	24351.2	1690.33	21717.6	1690.33	19980.6	1690.33	18209.6	1690.33	17499.9	1690.33	36671.5	1690.33	37943.8
1688.65	29182	1688.65	32313.8	1688.65	24060.1	1688.65	21823.4	1688.65	20109.2	1688.65	18185.7	1688.65	17393.1	1688.65	36663.8	1688.65	37774
1686.96	29231.1	1686.96	32327.5	1686.96	24132.7	1686.96	21826.9	1686.96	20007.7	1686.96	18228.6	1686.96	17492.7	1686.96	36455.8	1686.96	37945.5
1685.28	29502.6	1685.28	32388	1685.28	24243.8	1685.28	21839.2	1685.28	19890	1685.28	18047.5	1685.28	17618.8	1685.28	36437.7	1685.28	38112.5
1683.59	29354.3	1683.59	32224.1	1683.59	24031.6	1683.59	21629.1	1683.59	20037.7	1683.59	18097.9	1683.59	17546.2	1683.59	36814.2	1683.59	37879
1681.91	29329.2	1681.91	32244	1681.91	24126.4	1681.91	21798.6	1681.91	19905.2	1681.91	18277.2	1681.91	17509.1	1681.91	36748.6	1681.91	37810.2
1680.22	29335.2	1680.22	32189.2	1680.22	24098.1	1680.22	21931	1680.22	20063.2	1680.22	17996.9	1680.22	17685.6	1680.22	36302.1	1680.22	37771.1
1678.53	29339.7	1678.53	32438.4	1678.53	24188.4	1678.53	21721	1678.53	19918.9	1678.53	18041.3	1678.53	17673.7	1678.53	36457.5	1678.53	37795.7
1676.84	29668.6	1676.84	32407.5	1676.84	24109.7	1676.84	21647.4	1676.84	20050.2	1676.84	18140.5	1676.84	17589.3	1676.84	36430.5	1676.84	37977.3
1675.16	29359	1675.16	32109	1675.16	24219.2	1675.16	21787.1	1675.16	19965.2	1675.16	18190.7	1675.16	17647.1	1675.16	36455.5	1675.16	37720.4
1673.47	29487.9	1673.47	32141.4	1673.47	24315.3	1673.47	21765.3	1673.47	19970.5	1673.47	18129.9	1673.47	17531.6	1673.47	36748.4	1673.47	37887.2
1671.78	29350.2	1671.78	32352	1671.78	24239.6	1671.78	21693.2	1671.78	19898.9	1671.78	18153.4	1671.78	17820.3	1671.78	36887.2	1671.78	37809.6
1670.09	29172.6	1670.09	32183.3	1670.09	24227.6	1670.09	21749.9	1670.09	19936.8	1670.09	18082.3	1670.09	17472.5	1670.09	36697.4	1670.09	37686.1
1668.4	29342.8	1668.4	32274.6	1668.4	24098.7	1668.4	21725.2	1668.4	19968.8	1668.4	18099.9	1668.4	17478.5	1668.4	36614.2	1668.4	37672.2
1666.71	29316.2	1666.71	32184.7	1666.71	24348.6	1666.71	21756.8	1666.71	20045.2	1666.71	18216.7	1666.71	17664.9	1666.71	36625.7	1666.71	37801.8
1665.02	29283.7	1665.02	32348.5	1665.02	24088.1	1665.02	21677.4	1665.02	19951.4	1665.02	18281.6	1665.02	17602.8	1665.02	36762.9	1665.02	37665.1
1663.33	29440.5	1663.33	32202.7	1663.33	24127.9	1663.33	21816.8	1663.33	20044	1663.33	18065.6	1663.33	17672.3	1663.33	36394.4	1663.33	37677.8
1661.64	29582.4	1661.64	32140.8	1661.64	24178	1661.64	21781.8	1661.64	19901.5	1661.64	18312.4	1661.64	17435.8	1661.64	36343.9	1661.64	37396.4
1659.95	29255.8	1659.95	32328.2	1659.95	24195.6	1659.95	21501.4	1659.95	20038.3	1659.95	18179.2	1659.95	17567.4	1659.95	36435.2	1659.95	37738.7
1658.26	28991.3	1658.26	32199.1	1658.26	24393.4	1658.26	21682.2	1658.26	20014.1	1658.26	18307.6	1658.26	17533.4	1658.26	36556.1	1658.26	37782.4
1656.56	29140.6	1656.56	32361.6	1656.56	24109.5	1656.56	21796.4	1656.56	20046	1656.56	18317.8	1656.56	17611.7	1656.56	36527.7	1656.56	37589.7
1654.87	29187.9	1654.87	32284.2	1654.87	24034.1	1654.87	21901.7	1654.87	20138.4	1654.87	18199.4	1654.87	17672.2	1654.87	36441.7	1654.87	37444.4
1653.18	29449.3	1653.18	32400.1	1653.18	24181.6	1653.18	21688	1653.18	19904.5	1653.18	18228.8	1653.18	17583.7	1653.18	36618.6	1653.18	37743.6
1651.48	29397.6	1651.48	32167.8	1651.48	24237.5	1651.48	21843.4	1651.48	19884.8	1651.48	18267.1	1651.48	17616.1	1651.48	36565.1	1651.48	37672.1
1649.79	29065.6	1649.79	32141.1	1649.79	24209.3	1649.79	21635.8	1649.79	19965.3	1649.79	18259.5	1649.79	17509.9	1649.79	36560.3	1649.79	37884
1648.09	29368.1	1648.09	32158.8	1648.09	24229.7	1648.09	21611.1	1648.09	19957.4	1648.09	18262.3	1648.09	17611.7	1648.09	36293	1648.09	37619.2
1646.4	29317.9	1646.4	32358.3	1646.4	24083.5	1646.4	21928.7	1646.4	20034.9	1646.4	18142.7	1646.4	17622	1646.4	36603.9	1646.4	37584.7
1644.7	29241.2	1644.7	32211.8	1644.7	24078.9	1644.7	21632.7	1644.7	20214.2	1644.7	18113	1644.7	17607.3	1644.7	36257	1644.7	37669.6
1643.01	29310.5	1643.01	32066.4	1643.01	24199.7	1643.01	21696.6	1643.01	19939.4	1643.01	18115.8	1643.01	17706	1643.01	36638.6	1643.01	37732.4
1641.31	29089.5	1641.31	31923.3	1641.31	24097.8	1641.31	21792.8	1641.31	20027.2	1641.31	18210	1641.31	17669.2	1641.31	36577.8	1641.31	37731.7
1639.61	28945.1	1639.61	32104	1639.61	23942.9	1639.61	21815.3	1639.61	20159.2	1639.61	18209.9	1639.61	17658.8	1639.61	36282.7	1639.61	37711.9
1637.92	29008.6	1637.92	32024.7	1637.92	24322.8	1637.92	21693.4	1637.92	19902.2	1637.92	18343.8	1637.92	17638.2	1637.92	36630.1	1637.92	37552.2
1636.22	29310.5	1636.22	32100.2	1636.22	24201.8	1636.22	21629.1	1636.22	20147.6	1636.22	18345	1636.22	17561.6	1636.22	36342.5	1636.22	37224.6
1634.52	29120.6	1634.52	32070.4	1634.52	24055.9	1634.52	21818	1634.52	20030.6	1634.52	18260.9	1634.52	17605.7	1634.52	36605.7	1634.52	37433.2
1632.82	29207.4	1632.82	32201.5	1632.82	24236.7	1632.82	21939.1	1632.82	20128.6	1632.82	18328.4	1632.82	17638.1	1632.82	36444.9	1632.82	37488.5
1631.12	29225.1	1631.12	32216	1631.12	24027.6	1631.12	21876.2	1631.12	20098.5	1631.12	18353.2	1631.12	17530.6	1631.12	36524	1631.12	37627.7
1629.43	29323.7	1629.43	31955.6	1629.43	24334.9	1629.43	21750	1629.43	20139.1	1629.43	18363.3	1629.43	17679.2	1629.43	36420.7	1629.43	37628.5
1627.73	29123.6	1627.73	32069.1	1627.73	24240.5	1627.73	21878.4	1627.73	20241.4	1627.73	18304.3	1627.73	17645.4	1627.73	36643.9	1627.73	37527.9
1626.03	29342.7	1626.03	32257.6	1626.03	24294.7	1626.03	21852.3	1626.03	20245.1	1626.03	18108.5	1626.03	17665.9	1626.03	36425.9	1626.03	37474.3
1624.32	29369.2	1624.32	32091	1624.32	24143	1624.32	21808.6	1624.32	20016.5	1624.32	18234.8	1624.32	17593.9	1624.32	36250.6	1624.32	37598.6
1622.62	29217.7	1622.62	32108.7	1622.62	24106.1	1622.62	21776.6	1622.62	19993.9	1622.62	18140.6	1622.62	17526.2	1622.62	36295.8	1622.62	37571.5
1620.92	29198.6	1620.92	32075.9	1620.92	24198.5	1620.92	21749.1	1620.92	20084.3	1620.92	18353.5	1620.92	17792.2	1620.92	36217.6	1620.92	37360.8
1619.22	29051.7	1619.22	31927.9	1619.22	24185	1619.22	21867	1619.22	19992.6	1619.22	18334.1	1619.22	17664.3	1619.22	36400.9	1619.22	37512.9
1617.52	29205.9	1617.52	31918.9	1617.52	24010	1617.52	21861.5	1617.52	20150.6	1617.52	18385.3	1617.52	17492.4	1617.52	36474	1617.52	37456.5
1615.82	29172.1	1615.82	31955	1615.82	24112.6	1615.82	21593.2	1615.82	20183.7	1615.82	18286.7	1615.82	17463.1	1615.82	36096.3	1615.82	37401.5
1614.11	28906.4	1614.11	32042.5	1614.11	24282.7	1614.11	21642	1614.11	20175.7	1614.11	18312.9	1614.11	17674.4	1614.11	36367.5	1614.11	37483.1
1612.41	29053.2	1612.41	32047.8	1612.41	24170.9	1612.41	21724.6	1612.41	19995.9	1612.41	18217.3	1612.41	17611.3	1612.41	36741.4	1612.41	37378.3
1610.7	29178	1610.7	32012	1610.7	24022.5	1610.7	21817.5	1610.7	20040.8	1610.7	18227.4	1610.7	17711	1610.7	36381.5	1610.7	37327.8
1609	29241	1609	32023.4	1609	24006.2	1609	21740.1	1609	20090	1609	18482.4	1609	17636.1	1609	36409	1609	37336
1607.3	29094.3	1607.3	32070.8	1607.3	23906.3	1607.3	21787.4	1607.3	19972	1607.3	18196.2	1607.3	17442.5	1607.3	36326.5	1607.3	37289.9
1605.59	28922.8	1605.59	32028.8	1605.59	24043.9	1605.59	21603	1605.59	19836.5	1605.59	18182.9	1605.59	17643.4	1605.59	36280.7	1605.59	37195.5
1603.88	28939	1603.88	32169.5	1603.88	24011.5	1603.88	21541.9	1603.88	19957.5	1603.88	18207.6	1603.88	17659.4	1603.88	36368.3	1603.88	37222.7
1602.18	29158.8	1602.18	31802.4	1602.18	24102.1	1602.18	21800.2	1602.18	19835.3	1602.18	18381.8	1602.18	17726.8	1602.18	36171.5	1602.18	37216.3
1600.47	29021	1600.47	31891.8	1600.47	24236.7	1600.47	21865	1600.47	19927	1600.47	18265.8	1600.47	17685.7	1600.47	36410	1600.47	37246.4
1598.76	29201.2	1598.76	31879.7	1598.76	23937.7	1598.76	21787.8	1598.76	20118.2	1598.76	18270	1598.76	17672.4	1598.76	36213.3	1598.76	37361.5
1597.06	28854.1	1597.06	31800.9	1597.06	24205.4	1597.06	21757.4	1597.06	20013.6	1597.06	18369.3	1597.06	17485	1597.06	36107.6	1597.06	37289.1
1595.35	28924.4	1595.35	31802.1	1595.35	23971	1595.35	21583.5	1595.35	19969	1595.35	18205.1	1595.35	17605	1595.35	36307.8	1595.35	37247.5
1593.64	28797.1	1593.64	32005.1	1593.64	23960.5	1593.64	21724.4	1593.64	20062	1593.64	18127.4	1593.64	17610.8	1593.64	36232.8	1593.64	37023
1591.93	29004.9	1591.93	31921.3	1591.93	23948.6	1591.93	21765.8	1591.93	19975	1591.93	18064.3	1591.93	17622.4	1591.93	36030.5	1591.93	37237.5
1590.22	29181.9	1590.22	31778	1590.22	24033.3	1590.22	21665.2	1590.22	20084	1590.22	18241.1	1590.22	17584.3	1590.22	35924.9	1590.22	37068.7
1588.51	28988.8	1588.51	31864.1	1588.51	24135.4	1588.51	21762.1	1588.51	19948.8	1588.51	18286.2	1588.51	17613.5	1588.51	36161.5	1588.51	37179.2
1586.8	28909.9	1586.8	31805	1586.8	24037.2	1586.8	21598.7	1586.8	19917.5	1586.8	18215.8	1586.8	17486.3	1586.8	36079.2	1586.8	37215.2
1585.09	28679	1585.09	31800	1585.09	23768.1	1585.09	21477.8	1585.09	19921.2	1585.09	18313.5	1585.09	17595.9	1585.09	36333.2	1585.09	37040.6
1583.38	28912.8	1583.38	31851.3	1583.38	23955	1583.38	21649.2	1583.38	19941	1583.38	18206.6	1583.38	17413.2	1583.38	36194	1583.38	36907.1
1581.67	28793	1581.67	31768.6	1581.67	23894.9	1581.67	21494.7	1581.67	19655.5	1581.67	18121.6	1581.67	17509.6	1581.67	35924.8	1581.67	37008.8
1579.96	28839.8	1579.96	31658.3	1579.96	23999.8	1579.96	21614.9	1579.96	20151.5	1579.96	18352.2	1579.96	17645.3	1579.96	35879.2	1579.96	37117.7
1578.25	28759.5	1578.25	31794.5	1578.25	23977.7	1578.25	21670.7	1578.25	19779.9	1578.25	18242.4	1578.25	17540.1	1578.25	35883.3	1578.25	36733.1
1576.53	28628.2	1576.53	31695.5	1576.53	23927.8	1576.53	21409.8	1576.53	19779.3	1576.53	18040.8	1576.53	17579.5	1576.53	36085.9	1576.53	36970.5
1574.82	28699.7	1574.82	31546.5	1574.82	23886.8	1574.82	21416.1	1574.82	19794.7	1574.82	18160.3	1574.82	17388.3	1574.82	35917.7	1574.82	36816.7
1573.11	28968.2	1573.11	31540.6	1573.11	23810.7	1573.11	21671.8	1573.11	19818.9	1573.11	18109	1573.11	17433.5	1573.11	35968.5	1573.11	36808.8
1571.39	28895.3	1571.39	31782.7	1571.39	23908.2	1571.39	21479.6	1571.39	19704.5	1571.39	18019.8	1571.39	17484.5	1571.39	36071.7	1571.39	36916.2
1569.68	28765.5	1569.68	31631.8	1569.68	23826.4	1569.68	21445.1	1569.68	19709.7	1569.68	17990.5	1569.68	17472.8	1569.68	35921.1	1569.68	36765.4
1567.96	28704.3	1567.96	31693.2	1567.96	24020.1	1567.96	21403.2	1567.96	19849.1	1567.96	18032.6	1567.96	17539.8	1567.96	35811.4	1567.96	37037.5
1566.25	28612.5	1566.25	31391.4	1566.25	23853.7	1566.25	21152.9	1566.25	19714.3	1566.25	18046.9	1566.25	17401.3	1566.25	35748.5	1566.25	36784.8
1564.53	28678.1	1564.53	31614	1564.53	23868.1	1564.53	21367.6	1564.53	19808.4	1564.53	18080.3	1564.53	17577.6	1564.53	35653.5	1564.53	36899.3
1562.82	28576.2	1562.82	31796.7	1562.82	23746.9	1562.82	21362.2	1562.82	19752.4	1562.82	17956.2	1562.82	17525	1562.82	35912.5	1562.82	36725.4
1561.1	28733.5	1561.1	31506.2	1561.1	23886.6	1561.1	21251.9	1561.1	19757.6	1561.1	18142.5	1561.1	17456.5	1561.1	35872.8	1561.1	36338.9
1559.38	28506.4	1559.38	31670.5	1559.38	23602.4	1559.38	21638.2	1559.38	19749.7	1559.38	18235.5	1559.38	17289	1559.38	35671.5	1559.38	36702.4
1557.67	28340.5	1557.67	31492.3	1557.67	23793	1557.67	21427.5	1557.67	19736	1557.67	17976.1	1557.67	17377.8	1557.67	35831.4	1557.67	36415.1
1555.95	28465.8	1555.95	31433.4	1555.95	23749.1	1555.95	21471.6	1555.95	19782	1555.95	18138.9	1555.95	17690.7	1555.95	35727.7	1555.95	36344.8
1554.23	28480.4	1554.23	31405.1	1554.23	23679.1	1554.23	21365.7	1554.23	19752.2	1554.23	18192.5	1554.23	17396.7	1554.23	35651.8	1554.23	36243.9
1552.51	28355.4	1552.51	31445	1552.51	23726.9	1552.51	21322.5	1552.51	19801	1552.51	18009	1552.51	17501.4	1552.51	35756.2	1552.51	36660.9
1550.79	28445.6	1550.79	31610.1	1550.79	23588.6	1550.79	21535.2	1550.79	19755.3	1550.79	18059.7	1550.79	17430	1550.79	35739.9	1550.79	36462.6
1549.07	28290.1	1549.07	31549.1	1549.07	23707.6	1549.07	21410.6	1549.07	19725.6	1549.07	17985.4	1549.07	17479.4	1549.07	35752.6	1549.07	36302.2
1547.35	28389.1	1547.35	31402.8	1547.35	23653.7	1547.35	21313.6	1547.35	19672.6	1547.35	18065.1	1547.35	17204.7	1547.35	35825	1547.35	36316.3
1545.63	28357.2	1545.63	31347	1545.63	23734.9	1545.63	21337.3	1545.63	19715.6	1545.63	17828	1545.63	17270	1545.63	35539.8	1545.63	36323
1543.91	28065.3	1543.91	31273.1	1543.91	23712.9	1543.91	21238.9	1543.91	19608.9	1543.91	18185.3	1543.91	17286	1543.91	35577.3	1543.91	36337.1
1542.19	28199	1542.19	31239.7	1542.19	23645.9	1542.19	21150.7	1542.19	19598.2	1542.19	17981.7	1542.19	17242.4	1542.19	35485.5	1542.19	35945.9
1540.47	28457.6	1540.47	31183	1540.47	23774.9	1540.47	21284.8	1540.47	19861.8	1540.47	18032.3	1540.47	17317.9	1540.47	35890.4	1540.47	36565.5
1538.75	28192	1538.75	31200.5	1538.75	23670.2	1538.75	21134.2	1538.75	19893.1	1538.75	17966.8	1538.75	17252.6	1538.75	35798.5	1538.75	36403.9
1537.02	28257.4	1537.02	31210.9	1537.02	23420.4	1537.02	21438	1537.02	19594.9	1537.02	17957.9	1537.02	17354.1	1537.02	35577.6	1537.02	36309
1535.3	28251.7	1535.3	31187.7	1535.3	23487	1535.3	21309.2	1535.3	19650.9	1535.3	18027.3	1535.3	17394.7	1535.3	35601.9	1535.3	36037.2
1533.58	28022.6	1533.58	31322	1533.58	23497	1533.58	21131.2	1533.58	19685	1533.58	18118.5	1533.58	17285.9	1533.58	35943.9	1533.58	36102
1531.85	28282.4	1531.85	31062.3	1531.85	23549.1	1531.85	21346.3	1531.85	19551	1531.85	17928.3	1531.85	17319.2	1531.85	35579.5	1531.85	36232.1
1530.13	28050.5	1530.13	31163	1530.13	23418.4	1530.13	21235	1530.13	19669.3	1530.13	17999.1	1530.13	17423.5	1530.13	35428.4	1530.13	35843.1
1528.4	28128.9	1528.4	31193.7	1528.4	23477.7	1528.4	21135.4	1528.4	19922.3	1528.4	17835.1	1528.4	17439.4	1528.4	35494.8	1528.4	36351.4
1526.68	28033.4	1526.68	31192.9	1526.68	23565.9	1526.68	21162	1526.68	19553.5	1526.68	17895.8	1526.68	17494.4	1526.68	35516.3	1526.68	36001.7
1524.95	28061	1524.95	31290.4	1524.95	23470.1	1524.95	21276.8	1524.95	19599.3	1524.95	18068	1524.95	17211.8	1524.95	35484.1	1524.95	35992.6
1523.23	28032.2	1523.23	31131.5	1523.23	23494.6	1523.23	20964.4	1523.23	19589.9	1523.23	17769.4	1523.23	17416	1523.23	35378.1	1523.23	35974.8
1521.5	27816.6	1521.5	30919.8	1521.5	23514.7	1521.5	21322.5	1521.5	19703.7	1521.5	17863.4	1521.5	17217.6	1521.5	35315.5	1521.5	35901.9
1519.77	28168.5	1519.77	31183.5	1519.77	23614.4	1519.77	21338.8	1519.77	19458.4	1519.77	17870.4	1519.77	17192.9	1519.77	35237.1	1519.77	35810.3
1518.05	28061.5	1518.05	30940.6	1518.05	23499.9	1518.05	20968.7	1518.05	19702.4	1518.05	18009.2	1518.05	17352.1	1518.05	35254.2	1518.05	35715.9
1516.32	28008.1	1516.32	30959.1	1516.32	23518.5	1516.32	21124	1516.32	19295.2	1516.32	18030.6	1516.32	17272.5	1516.32	35239.5	1516.32	35588.2
1514.59	28102.3	1514.59	31004.9	1514.59	23402.6	1514.59	21234.4	1514.59	19695.3	1514.59	17843.8	1514.59	17412.8	1514.59	35354.9	1514.59	35825
1512.86	28125.5	1512.86	30996.1	1512.86	23338.9	1512.86	21268	1512.86	19563.1	1512.86	17772.8	1512.86	17204.4	1512.86	35247.6	1512.86	35762.4
1511.13	27920.3	1511.13	30938.6	1511.13	23392.2	1511.13	21031.3	1511.13	19582.7	1511.13	17879.6	1511.13	17298.4	1511.13	34923.5	1511.13	35643.5
1509.4	27854	1509.4	31075.5	1509.4	23344.4	1509.4	21007.2	1509.4	19473.6	1509.4	17958.9	1509.4	17262.2	1509.4	35156	1509.4	35965.4
1507.67	27916.2	1507.67	30829.8	1507.67	23539.3	1507.67	21082.8	1507.67	19727.3	1507.67	17997.7	1507.67	17432.7	1507.67	35348	1507.67	35641.3
1505.94	27964.1	1505.94	30834.2	1505.94	23250.2	1505.94	21156.9	1505.94	19645.8	1505.94	17954.1	1505.94	17331.4	1505.94	35227.7	1505.94	35684.3
1504.21	27793.8	1504.21	30785.9	1504.21	23320.8	1504.21	21199.2	1504.21	19672.6	1504.21	17861.4	1504.21	17341.5	1504.21	35165.4	1504.21	35717.1
1502.48	28068.3	1502.48	30795.2	1502.48	23361.1	1502.48	21076.8	1502.48	19412	1502.48	17843.9	1502.48	17269.2	1502.48	35287.8	1502.48	35865.4
1500.75	27802.7	1500.75	30874.3	1500.75	23581.8	1500.75	20964.7	1500.75	19619.3	1500.75	17887	1500.75	17345.7	1500.75	35007.5	1500.75	35504.1
1499.01	27837.5	1499.01	30740.2	1499.01	23297.3	1499.01	21048.8	1499.01	19602.7	1499.01	17781.4	1499.01	17162.3	1499.01	35203.5	1499.01	35534
1497.28	27720.8	1497.28	30682.9	1497.28	23357.7	1497.28	21187.7	1497.28	19485.2	1497.28	17872.2	1497.28	17293.6	1497.28	35092.2	1497.28	35514.9
1495.55	27664.7	1495.55	30906.3	1495.55	23346	1495.55	21013.6	1495.55	19503.4	1495.55	17802.7	1495.55	17270.4	1495.55	35244.8	1495.55	35635.7
1493.81	27630.3	1493.81	30821.8	1493.81	23193	1493.81	21152.5	1493.81	19485.4	1493.81	18056.3	1493.81	17271.8	1493.81	34995	1493.81	35553.1
1492.08	27934.7	1492.08	30770.5	1492.08	23190	1492.08	21028.9	1492.08	19418.5	1492.08	17910.4	1492.08	17405.8	1492.08	35316.3	1492.08	35887.2
1490.35	27643.7	1490.35	30728.5	1490.35	23253.3	1490.35	21114.3	1490.35	19527.4	1490.35	17826.6	1490.35	17289	1490.35	34977.2	1490.35	35783
1488.61	27512.7	1488.61	30630.9	1488.61	23348.3	1488.61	21183.9	1488.61	19571.4	1488.61	17780.3	1488.61	17134.7	1488.61	35132.6	1488.61	35665.8
1486.88	27730.5	1486.88	30781.4	1486.88	23379.8	1486.88	21073.4	1486.88	19606.8	1486.88	18046.6	1486.88	17394	1486.88	35053.1	1486.88	35434.9
1485.14	27510.2	1485.14	30927.8	1485.14	23329.2	1485.14	21076.6	1485.14	19548.5	1485.14	17769.8	1485.14	17291.7	1485.14	34950.6	1485.14	35436
1483.4	27820	1483.4	30921	1483.4	23510.5	1483.4	21121.7	1483.4	19519.1	1483.4	17949.6	1483.4	17311.7	1483.4	35153.4	1483.4	35484.5
1481.67	27597	1481.67	30579.6	1481.67	23603.8	1481.67	21136.5	1481.67	19466.6	1481.67	17994	1481.67	17095.7	1481.67	35170.3	1481.67	35271.1
1479.93	27685	1479.93	30654.4	1479.93	23301.3	1479.93	21172.8	1479.93	19660.3	1479.93	18002.4	1479.93	17174.9	1479.93	35206	1479.93	35470.8
1478.19	27465	1478.19	30697	1478.19	23348.6	1478.19	20991.9	1478.19	19540.2	1478.19	17841	1478.19	17292.8	1478.19	35234.5	1478.19	35630.1
1476.45	27430.7	1476.45	30766.7	1476.45	23270.8	1476.45	21177.9	1476.45	19487.7	1476.45	17940	1476.45	17279.8	1476.45	35096.1	1476.45	35602.4
1474.72	27617.9	1474.72	30831.4	1474.72	23398.6	1474.72	21040.2	1474.72	19593.5	1474.72	17722.6	1474.72	17315.6	1474.72	35068.4	1474.72	35415
1472.98	27651.1	1472.98	30789.3	1472.98	23412.8	1472.98	21257.7	1472.98	19439	1472.98	17975.4	1472.98	17204.8	1472.98	34956	1472.98	35342.7
1471.24	27552.1	1471.24	30579.2	1471.24	23284.7	1471.24	21120	1471.24	19493	1471.24	17946.4	1471.24	17291	1471.24	34927	1471.24	35121
1469.5	27595.4	1469.5	30862.2	1469.5	23189.6	1469.5	21048.6	1469.5	19499.5	1469.5	17979.2	1469.5	17279.4	1469.5	34859.2	1469.5	35158.1
1467.76	27441.8	1467.76	30553.6	1467.76	23334.6	1467.76	20998.7	1467.76	19467.3	1467.76	17900	1467.76	17127.1	1467.76	34919.3	1467.76	35601.7
1466.02	27423.3	1466.02	30565.9	1466.02	23256.8	1466.02	20821	1466.02	19627.5	1466.02	17906.9	1466.02	17382.7	1466.02	34998	1466.02	35335.5
1464.28	27473.8	1464.28	30584.3	1464.28	23325.6	1464.28	20995.2	1464.28	19664.1	1464.28	17933.9	1464.28	17282	1464.28	34928.8	1464.28	35471.5
1462.53	27563	1462.53	30893	1462.53	23305.3	1462.53	21083.1	1462.53	19301.7	1462.53	17933.7	1462.53	17404	1462.53	34795	1462.53	35396.5
1460.79	27406.7	1460.79	30555.7	1460.79	23450.1	1460.79	21115.1	1460.79	19718.7	1460.79	17785.6	1460.79	17390.9	1460.79	34967	1460.79	35202.3
1459.05	27682.4	1459.05	30567	1459.05	23388.1	1459.05	21106.8	1459.05	19591.7	1459.05	17887.2	1459.05	17316.2	1459.05	35128.8	1459.05	35263.7
1457.31	27359.8	1457.31	30418.6	1457.31	23339.1	1457.31	21080	1457.31	19482	1457.31	17819.6	1457.31	17267.3	1457.31	35168.6	1457.31	35449.8
1455.56	27562.2	1455.56	30547.4	1455.56	23353.3	1455.56	21134.8	1455.56	19601.8	1455.56	17935.5	1455.56	17214.2	1455.56	34950.3	1455.56	35267.2
1453.82	27416.1	1453.82	30631	1453.82	23334.4	1453.82	21186.8	1453.82	19551	1453.82	17899.4	1453.82	17424.8	1453.82	34908.4	1453.82	35494.8
1452.08	27228.5	1452.08	30432.5	1452.08	23382.9	1452.08	21085.4	1452.08	19485.8	1452.08	18010.9	1452.08	17298.6	1452.08	34776.3	1452.08	35276.5
1450.33	27601.3	1450.33	30609.3	1450.33	23346.9	1450.33	20869.3	1450.33	19460.8	1450.33	17861.6	1450.33	17377.3	1450.33	34857.7	1450.33	35022.5
1448.59	27233.3	1448.59	30486.2	1448.59	23289.4	1448.59	21003	1448.59	19639.2	1448.59	17924.4	1448.59	17295.5	1448.59	34662.6	1448.59	35019.3
1446.84	27468.4	1446.84	30593.7	1446.84	23498.3	1446.84	21112.2	1446.84	19525.3	1446.84	17945.6	1446.84	17359.8	1446.84	35090.6	1446.84	34998.9
1445.09	27573.1	1445.09	30524.8	1445.09	23171.6	1445.09	20995.2	1445.09	19405.8	1445.09	17972.5	1445.09	17309.6	1445.09	34859.7	1445.09	34975.7
1443.35	27158.1	1443.35	30512	1443.35	23204.3	1443.35	21031.3	1443.35	19529.7	1443.35	17919.3	1443.35	17323.8	1443.35	34776.4	1443.35	35324.7
1441.6	27375.8	1441.6	30340	1441.6	23161.2	1441.6	20911.5	1441.6	19363	1441.6	18060.7	1441.6	17214.9	1441.6	34853.4	1441.6	34995.1
1439.85	27231.5	1439.85	30378.2	1439.85	23334.1	1439.85	20949.1	1439.85	19558.4	1439.85	17948.8	1439.85	17320.7	1439.85	34690	1439.85	35212.2
1438.11	27343.3	1438.11	30359.5	1438.11	23189.4	1438.11	20890.8	1438.11	19530.5	1438.11	17982.8	1438.11	17396.4	1438.11	34887.1	1438.11	34768.4
1436.36	27196.2	1436.36	30300.8	1436.36	23153.5	1436.36	20902.6	1436.36	19316.7	1436.36	17915.3	1436.36	17268.9	1436.36	34796.7	1436.36	34961.2
1434.61	27287.9	1434.61	30325	1434.61	22901.7	1434.61	20938.8	1434.61	19316.1	1434.61	17690.6	1434.61	17283.1	1434.61	34730.7	1434.61	34999.4
1432.86	27361	1432.86	30460.4	1432.86	23021.6	1432.86	20974.9	1432.86	19175.4	1432.86	17600.3	1432.86	17254.4	1432.86	34697.5	1432.86	34771.8
1431.11	27096.8	1431.11	30470.6	1431.11	23255.8	1431.11	20765.2	1431.11	19453.4	1431.11	17860.2	1431.11	17314.3	1431.11	34754.4	1431.11	34707.2
1429.36	27145.6	1429.36	30418.8	1429.36	23032.7	1429.36	21058.5	1429.36	19477	1429.36	17831.3	1429.36	17355.6	1429.36	34439.8	1429.36	34564.1
1427.61	27031.5	1427.61	30238.1	1427.61	23051.1	1427.61	20853.1	1427.61	19253.6	1427.61	17756.8	1427.61	17259.8	1427.61	34589.6	1427.61	34636.7
1425.86	27000.4	1425.86	30350.3	1425.86	23235.2	1425.86	20887.8	1425.86	19300	1425.86	17923.6	1425.86	17218.3	1425.86	34512.2	1425.86	34889.1
1424.11	26819.3	1424.11	30173.7	1424.11	22975.1	1424.11	20856.8	1424.11	19290.8	1424.11	18040.4	1424.11	17302.4	1424.11	34669	1424.11	34864.5
1422.36	27019.4	1422.36	30176	1422.36	23220.5	1422.36	20938.5	1422.36	19317.3	1422.36	17653.3	1422.36	17229.5	1422.36	34615.9	1422.36	34590.2
1420.6	27185.1	1420.6	30312.2	1420.6	22949.2	1420.6	20871.8	1420.6	19419.4	1420.6	17664.5	1420.6	17045.3	1420.6	34368.8	1420.6	34868.2
1418.85	26984.2	1418.85	30025.8	1418.85	23021.7	1418.85	20823.7	1418.85	19510	1418.85	17758.4	1418.85	17145.1	1418.85	34452.7	1418.85	34669.5
1417.1	26893.2	1417.1	30190.9	1417.1	23282.5	1417.1	21049.4	1417.1	19378.1	1417.1	17846.6	1417.1	17106.5	1417.1	34546.6	1417.1	34652.1
1415.34	26994.7	1415.34	30226.1	1415.34	23058.5	1415.34	20928.5	1415.34	19173.6	1415.34	17847.7	1415.34	17163.4	1415.34	34781.6	1415.34	34489.3
1413.59	26829.6	1413.59	30203.4	1413.59	22997	1413.59	20783.5	1413.59	19188.6	1413.59	17831.8	1413.59	17196.1	1413.59	34474.8	1413.59	34700
1411.84	26976.6	1411.84	30096.9	1411.84	22981.1	1411.84	20745.4	1411.84	19297.7	1411.84	17914.1	1411.84	17097.6	1411.84	34471.7	1411.84	34813.7
1410.08	27009.6	1410.08	30115.2	1410.08	22867	1410.08	20837	1410.08	19406.8	1410.08	17769.9	1410.08	17180.2	1410.08	34509.9	1410.08	34725
1408.33	27076.8	1408.33	30182.2	1408.33	22875.4	1408.33	20760.5	1408.33	19354.8	1408.33	17795.3	1408.33	17084.6	1408.33	34758.9	1408.33	34523.9
1406.57	27048.5	1406.57	30182.5	1406.57	23114.5	1406.57	20837.8	1406.57	19117.8	1406.57	17877.6	1406.57	17195.6	1406.57	34510.8	1406.57	34490.9
1404.81	27174	1404.81	30236.6	1404.81	23098.6	1404.81	20640.3	1404.81	19201.1	1404.81	17645.3	1404.81	17195.5	1404.81	34447.9	1404.81	34583.1
1403.06	26723	1403.06	29982.8	1403.06	22877.8	1403.06	20793	1403.06	19322.9	1403.06	17609.5	1403.06	17078.7	1403.06	34084.7	1403.06	34339.5
1401.3	26800.1	1401.3	29898.5	1401.3	23085.4	1401.3	20865.9	1401.3	19372	1401.3	17772.9	1401.3	17307.6	1401.3	34404.7	1401.3	34416.1
1399.54	26975.4	1399.54	30063	1399.54	23115	1399.54	20854.9	1399.54	19264.7	1399.54	17850.8	1399.54	17023	1399.54	34341.9	1399.54	34451.4
1397.78	27045.3	1397.78	29922	1397.78	22824.7	1397.78	20828.2	1397.78	19451.7	1397.78	17753.8	1397.78	17131	1397.78	34293.3	1397.78	34360.1
1396.03	26957.3	1396.03	30017.8	1396.03	23074.8	1396.03	20938.1	1396.03	19249.1	1396.03	17712.3	1396.03	17196.3	1396.03	34268.9	1396.03	34253.2
1394.27	26684.6	1394.27	30053.9	1394.27	22736.3	1394.27	20745.1	1394.27	19487.3	1394.27	17760.4	1394.27	17272.9	1394.27	34356.7	1394.27	34461.9
1392.51	26861.1	1392.51	29993.5	1392.51	23043.1	1392.51	20664.5	1392.51	19220.8	1392.51	17858.2	1392.51	17153.4	1392.51	34217.2	1392.51	34491.5
1390.75	26773.3	1390.75	30073.4	1390.75	22950.6	1390.75	21015.8	1390.75	19372.2	1390.75	17695.9	1390.75	17147.6	1390.75	34326.4	1390.75	34350.5
1388.99	26824.7	1388.99	29802.2	1388.99	23109.4	1388.99	20734.9	1388.99	19293.4	1388.99	17634.6	1388.99	17269.6	1388.99	34204	1388.99	34496.6
1387.23	26685.8	1387.23	29833.4	1387.23	22803.9	1387.23	20706.8	1387.23	19461.6	1387.23	17887.1	1387.23	17094.8	1387.23	34479.2	1387.23	34223.6
1385.46	26908.9	1385.46	29822.8	1385.46	22982.6	1385.46	20937.2	1385.46	19292	1385.46	17976.2	1385.46	17074.8	1385.46	34246.1	1385.46	34507.3
1383.7	26577	1383.7	29894.6	1383.7	23060.5	1383.7	20947.4	1383.7	19397.8	1383.7	17835.3	1383.7	17381.2	1383.7	34468.7	1383.7	34346.6
1381.94	26581.6	1381.94	29903.9	1381.94	22851.7	1381.94	20828.6	1381.94	19238.2	1381.94	17815.2	1381.94	17443.5	1381.94	34289.6	1381.94	34340.7
1380.18	26898.2	1380.18	30124.6	1380.18	23075.6	1380.18	20877.1	1380.18	19467.3	1380.18	17919.8	1380.18	17231.9	1380.18	34388.6	1380.18	34378.7
1378.42	26655.9	1378.42	29740.6	1378.42	23066.9	1378.42	20744.2	1378.42	19242.5	1378.42	17957.8	1378.42	17428.9	1378.42	34419.5	1378.42	34213.9
1376.65	26720	1376.65	29915.6	1376.65	22862.5	1376.65	20785.7	1376.65	19414.8	1376.65	17814.2	1376.65	17421.6	1376.65	34327.1	1376.65	34396.6
1374.89	26955.5	1374.89	29966.5	1374.89	23077.8	1374.89	20797.3	1374.89	19458	1374.89	17965.6	1374.89	17305.1	1374.89	34474.2	1374.89	34321.1
1373.12	26937.2	1373.12	29751.5	1373.12	22947.2	1373.12	20872.8	1373.12	19431.8	1373.12	18004.9	1373.12	17252.5	1373.12	34526.3	1373.12	34451.2
1371.36	26764.6	1371.36	29823.2	1371.36	23002.2	1371.36	20816.4	1371.36	19426.8	1371.36	17980.5	1371.36	17259.4	1371.36	34314.9	1371.36	34385.7
1369.59	26668.5	1369.59	29763.1	1369.59	22819.3	1369.59	20826.7	1369.59	19453	1369.59	17953.2	1369.59	17284.8	1369.59	34401	1369.59	34253.7
1367.83	26609.3	1367.83	29882.3	1367.83	22882.8	1367.83	20917.6	1367.83	19467.8	1367.83	17984	1367.83	17169.9	1367.83	34433.3	1367.83	34133.1
1366.06	26786.5	1366.06	29881.6	1366.06	23194	1366.06	20828.8	1366.06	19426	1366.06	17936.9	1366.06	17451.4	1366.06	34524.9	1366.06	34342.3
1364.29	26669.3	1364.29	29823.4	1364.29	22951.8	1364.29	20926.7	1364.29	19406.9	1364.29	17884.2	1364.29	17282.8	1364.29	34408.5	1364.29	34090.1
1362.53	26669.5	1362.53	30128.7	1362.53	22951.5	1362.53	21006.3	1362.53	19540.6	1362.53	17937.7	1362.53	17322.2	1362.53	34232.8	1362.53	34177.6
1360.76	26774.4	1360.76	29796.3	1360.76	23077.2	1360.76	20928.7	1360.76	19443.6	1360.76	18276.8	1360.76	17227.3	1360.76	34361.2	1360.76	34194.3
1358.99	26687	1358.99	29808.5	1358.99	22931.3	1358.99	21001.2	1358.99	19246.3	1358.99	17993.5	1358.99	17270.9	1358.99	34334	1358.99	34305.7
1357.22	26500.6	1357.22	29807.8	1357.22	22915.5	1357.22	20898.2	1357.22	19415.3	1357.22	17786.7	1357.22	17448.9	1357.22	34216.4	1357.22	34138.6
1355.45	26671.9	1355.45	29804	1355.45	22909.7	1355.45	20819.4	1355.45	19345.3	1355.45	17910.8	1355.45	17266.3	1355.45	34453.5	1355.45	34114.3
1353.69	26526.6	1353.69	29595.7	1353.69	22988.6	1353.69	20928.5	1353.69	19467.5	1353.69	17808.7	1353.69	17365.1	1353.69	34173.4	1353.69	34273.7
1351.92	26645.5	1351.92	29762	1351.92	22786.3	1351.92	20773.4	1351.92	19249.2	1351.92	17791.4	1351.92	17377.6	1351.92	34375.1	1351.92	34137.8
1350.15	26556.8	1350.15	29690.2	1350.15	22921.7	1350.15	20864.1	1350.15	19391.2	1350.15	17912.6	1350.15	17150	1350.15	34275.9	1350.15	34065.5
1348.37	26664.3	1348.37	29893.1	1348.37	22891.8	1348.37	21040.9	1348.37	19435.6	1348.37	17906.6	1348.37	17403.9	1348.37	34388.6	1348.37	34229
1346.6	26338.5	1346.6	29891.3	1346.6	22840.8	1346.6	20857.6	1346.6	19382.6	1346.6	17942.9	1346.6	17319	1346.6	34280.9	1346.6	33963.4
1344.83	26439	1344.83	29671.3	1344.83	22983.1	1344.83	20925.7	1344.83	19466.6	1344.83	17739.3	1344.83	17396.4	1344.83	34290.5	1344.83	33987.1
1343.06	26467.4	1343.06	29822.7	1343.06	22898.2	1343.06	20684.7	1343.06	19276.8	1343.06	17702.3	1343.06	17328.5	1343.06	34252.1	1343.06	33724.4
1341.29	26481.8	1341.29	29745.9	1341.29	22972.7	1341.29	20909.3	1341.29	19293	1341.29	17778.2	1341.29	17370.6	1341.29	34126.2	1341.29	34130.5
1339.51	26293.1	1339.51	29770.9	1339.51	22980.9	1339.51	20757.3	1339.51	19362.8	1339.51	17694.7	1339.51	17253.3	1339.51	34104.8	1339.51	34003.3
1337.74	26392.1	1337.74	29681.3	1337.74	22735.4	1337.74	20761.8	1337.74	19221	1337.74	17798.7	1337.74	17363.1	1337.74	34380.8	1337.74	34077.7
1335.97	26647.5	1335.97	29598.7	1335.97	22967.7	1335.97	20729.7	1335.97	19283.8	1335.97	17889.9	1335.97	17219.1	1335.97	33988.6	1335.97	33926.6
1334.19	26275.7	1334.19	29696.7	1334.19	22842.1	1334.19	20861.1	1334.19	19274.6	1334.19	17806.4	1334.19	17435.9	1334.19	34026.4	1334.19	34026.4
1332.42	26359.1	1332.42	29568.8	1332.42	22582.7	1332.42	20755.7	1332.42	19288	1332.42	17734.3	1332.42	17330	1332.42	34043	1332.42	33855.7
1330.64	26381.9	1330.64	29552.3	1330.64	22726.1	1330.64	20780	1330.64	19295.7	1330.64	17666.3	1330.64	17305.8	1330.64	34041.3	1330.64	33816
1328.87	26454	1328.87	29548.7	1328.87	22747.1	1328.87	20705.6	1328.87	19141.5	1328.87	17735	1328.87	17088.8	1328.87	34146.6	1328.87	34019.9
1327.09	26378.2	1327.09	29549.9	1327.09	22827.1	1327.09	20770.7	1327.09	19225.2	1327.09	17755.8	1327.09	17232.2	1327.09	34036.5	1327.09	33707.2
1325.31	26281.4	1325.31	29535.5	1325.31	22707.2	1325.31	20568.4	1325.31	19237.2	1325.31	17548.6	1325.31	17056.1	1325.31	33811.1	1325.31	33927.9
1323.54	26413.9	1323.54	29630.3	1323.54	22569.2	1323.54	20518.1	1323.54	19250.5	1323.54	17648.2	1323.54	17130.5	1323.54	33999.4	1323.54	33530.9
1321.76	26383.2	1321.76	29437.6	1321.76	22509.9	1321.76	20629.5	1321.76	19321.5	1321.76	17806.8	1321.76	17095.2	1321.76	33937.2	1321.76	34001.9
1319.98	26276.6	1319.98	29374.9	1319.98	22723.5	1319.98	20544.1	1319.98	19271.6	1319.98	17681.3	1319.98	17083.7	1319.98	33942.5	1319.98	34032.5
1318.2	26097	1318.2	29506.1	1318.2	22696.6	1318.2	20756.7	1318.2	19290.5	1318.2	17858.1	1318.2	17083.6	1318.2	33893	1318.2	33825.6
1316.42	26322.2	1316.42	29634.3	1316.42	22654.2	1316.42	20818.8	1316.42	19168.9	1316.42	17722.8	1316.42	17193	1316.42	34253.9	1316.42	33875.9
1314.64	26248	1314.64	29457.5	1314.64	22576.7	1314.64	20474.9	1314.64	19440.8	1314.64	17642.4	1314.64	17222.3	1314.64	33885.5	1314.64	33719.7
1312.86	26036.1	1312.86	29568.9	1312.86	22725.4	1312.86	20461.2	1312.86	19199.8	1312.86	17865.4	1312.86	17170.1	1312.86	33774.2	1312.86	33678.7
1311.08	26061.7	1311.08	29407	1311.08	22799.6	1311.08	20604.8	1311.08	19197.7	1311.08	17529.4	1311.08	17119.4	1311.08	33913	1311.08	33797.8
1309.3	26397.6	1309.3	29492.8	1309.3	22814.8	1309.3	20457.7	1309.3	19324.7	1309.3	17560	1309.3	17169.7	1309.3	33982.9	1309.3	33730.2
1307.52	26308	1307.52	29192.5	1307.52	22858.1	1307.52	20488.9	1307.52	19242.6	1307.52	17687.4	1307.52	17043.2	1307.52	33894.1	1307.52	33767.8
1305.74	25998.2	1305.74	29316.6	1305.74	22626.3	1305.74	20656.2	1305.74	19199.7	1305.74	17706.7	1305.74	17141.3	1305.74	33898.1	1305.74	33773.2
1303.96	26077	1303.96	29426.8	1303.96	22435.3	1303.96	20665	1303.96	19253.7	1303.96	17709.2	1303.96	17272.9	1303.96	33831.8	1303.96	33865.5
1302.18	26296.1	1302.18	29565.5	1302.18	22531.9	1302.18	20634.4	1302.18	19091.7	1302.18	17650	1302.18	16978.2	1302.18	33670.3	1302.18	33709.5
1300.39	26084.7	1300.39	29335.2	1300.39	22659.3	1300.39	20679.6	1300.39	19224.2	1300.39	17550.1	1300.39	17147.7	1300.39	33841.1	1300.39	33409.2
1298.61	26146.6	1298.61	29333.5	1298.61	22782.5	1298.61	20462.6	1298.61	19159	1298.61	17514.7	1298.61	17084.4	1298.61	33975.3	1298.61	33428.7
1296.83	25883.5	1296.83	29475	1296.83	22465.5	1296.83	20632.5	1296.83	19269	1296.83	17686.8	1296.83	16991.7	1296.83	33781.6	1296.83	33459.3
1295.04	26040.7	1295.04	29444.9	1295.04	22458.3	1295.04	20613.2	1295.04	19098.7	1295.04	17566	1295.04	16992.9	1295.04	33820.6	1295.04	33481.5
1293.26	26252.5	1293.26	29439.3	1293.26	22568.8	1293.26	20530.8	1293.26	19296.9	1293.26	17568.4	1293.26	17005.4	1293.26	33587.8	1293.26	33453.3
1291.47	25919.5	1291.47	29382.7	1291.47	22705.8	1291.47	20402.3	1291.47	19077.6	1291.47	17790.8	1291.47	16890.4	1291.47	33729	1291.47	33446.1
1289.68	25996.8	1289.68	29243.8	1289.68	22550.2	1289.68	20600.1	1289.68	19180.5	1289.68	17730.2	1289.68	16991	1289.68	33661.5	1289.68	33301.7
1287.9	26200.1	1287.9	29584.1	1287.9	22431	1287.9	20477.2	1287.9	19055.2	1287.9	17570.3	1287.9	17024.4	1287.9	33634.6	1287.9	33018.8
1286.11	26022.6	1286.11	29338.5	1286.11	22593.1	1286.11	20439.7	1286.11	18886.6	1286.11	17575.6	1286.11	16871.7	1286.11	33729.5	1286.11	33494.4
1284.32	26178.2	1284.32	29254.5	1284.32	22745.4	1284.32	20626.1	1284.32	19157.3	1284.32	17394.8	1284.32	16915	1284.32	33748.8	1284.32	33355.7
1282.54	25821.8	1282.54	29426.2	1282.54	22539.6	1282.54	20292.2	1282.54	19002.8	1282.54	17609.9	1282.54	16864.5	1282.54	33677.2	1282.54	33401.7
1280.75	25878.1	1280.75	29285.5	1280.75	22393.9	1280.75	20342.9	1280.75	18893	1280.75	17493.5	1280.75	16889.5	1280.75	33583.2	1280.75	33419.6
1278.96	26124.4	1278.96	29251.5	1278.96	22441.3	1278.96	20376.8	1278.96	19030.7	1278.96	17621.8	1278.96	16750.9	1278.96	33673.8	1278.96	33426.4
1277.17	25801.9	1277.17	29140.3	1277.17	22441.1	1277.17	20406.5	1277.17	18884.7	1277.17	17652.2	1277.17	16792.7	1277.17	33626	1277.17	33181.6
1275.38	25654.1	1275.38	29148.4	1275.38	22527.5	1275.38	20496.2	1275.38	18939.9	1275.38	17622.5	1275.38	16859.7	1275.38	33523.7	1275.38	33297.4
1273.59	25806.7	1273.59	29188.9	1273.59	22446.3	1273.59	20523	1273.59	19060.7	1273.59	17503.4	1273.59	16799.5	1273.59	33685.5	1273.59	33399.2
1271.8	25790.3	1271.8	28955.6	1271.8	22277.1	1271.8	20216.2	1271.8	18881.3	1271.8	17529.6	1271.8	16961.3	1271.8	33290	1271.8	33012.2
1270.01	25741.8	1270.01	29112.2	1270.01	22332.8	1270.01	20319.8	1270.01	18889	1270.01	17523.7	1270.01	16747.5	1270.01	33162.8	1270.01	33093
1268.22	25809.1	1268.22	28998.3	1268.22	22512.7	1268.22	20346.7	1268.22	18874.3	1268.22	17361.5	1268.22	16736.2	1268.22	33496.2	1268.22	33140.3
1266.43	25756.4	1266.43	29032.8	1266.43	22312.9	1266.43	20334.5	1266.43	18870.8	1266.43	17454.7	1266.43	16885.4	1266.43	33801.5	1266.43	33004.8
1264.64	25871.2	1264.64	29196.2	1264.64	22176.1	1264.64	20297.1	1264.64	19086.4	1264.64	17261.9	1264.64	16850.4	1264.64	33550.1	1264.64	33084.2
1262.84	25698.5	1262.84	29144.7	1262.84	22266.6	1262.84	20212.4	1262.84	18886.2	1262.84	17342.5	1262.84	16879.5	1262.84	33558.2	1262.84	32859.5
1261.05	25587.3	1261.05	28968.4	1261.05	22290.1	1261.05	20304.8	1261.05	18889.7	1261.05	17476	1261.05	16726	1261.05	33407.3	1261.05	33245.6
1259.26	25615.6	1259.26	29107.3	1259.26	22315	1259.26	20059.8	1259.26	18758	1259.26	17319.6	1259.26	16792.7	1259.26	32934.5	1259.26	33062.8
1257.46	25634.1	1257.46	28940.7	1257.46	22211.7	1257.46	20309.7	1257.46	18735.1	1257.46	17177.2	1257.46	16902.7	1257.46	33406.8	1257.46	32958.1
1255.67	25705.5	1255.67	28968.4	1255.67	22167	1255.67	20163.7	1255.67	18671.7	1255.67	17309.3	1255.67	16795.2	1255.67	33165.5	1255.67	33024.8
1253.87	25379.9	1253.87	28706.4	1253.87	22125.1	1253.87	20307.5	1253.87	18927.3	1253.87	17360.5	1253.87	16906.5	1253.87	33119.4	1253.87	32974.5
1252.08	25537.7	1252.08	29026.5	1252.08	22062.3	1252.08	20278.6	1252.08	18744.2	1252.08	17328.2	1252.08	16719.7	1252.08	33286.3	1252.08	32952.1
1250.28	25410	1250.28	28821.2	1250.28	22166.6	1250.28	20337.4	1250.28	18707.4	1250.28	17167.8	1250.28	16783.6	1250.28	33156.6	1250.28	32922.7
1248.48	25449.3	1248.48	28881	1248.48	22233.2	1248.48	20389.3	1248.48	18663.6	1248.48	17308.1	1248.48	16784.8	1248.48	33219	1248.48	32932.3
1246.69	25686.2	1246.69	28809.3	1246.69	22210.8	1246.69	20217	1246.69	18690.8	1246.69	17325.9	1246.69	16744.3	1246.69	32976.7	1246.69	32883.5
1244.89	25319.4	1244.89	28760	1244.89	22142.4	1244.89	20012.9	1244.89	18635.9	1244.89	17308.9	1244.89	16595.4	1244.89	32972.3	1244.89	32976.5
1243.09	25556.2	1243.09	28842.2	1243.09	22250.8	1243.09	20274.7	1243.09	18767.3	1243.09	17279.4	1243.09	16759.3	1243.09	33011.1	1243.09	32924.9
1241.29	25509.3	1241.29	28714	1241.29	22160.2	1241.29	20031.8	1241.29	18677.7	1241.29	17425.1	1241.29	16757.8	1241.29	33054	1241.29	32933.1
1239.5	25283.1	1239.5	28888.5	1239.5	22208.7	1239.5	20044.7	1239.5	18583.9	1239.5	17266.3	1239.5	16659	1239.5	32988.5	1239.5	32912.1
1237.7	25622.5	1237.7	28656.4	1237.7	22089	1237.7	20027	1237.7	18726.4	1237.7	17238.2	1237.7	16606	1237.7	33148.1	1237.7	32935.5
1235.9	25352	1235.9	28795.8	1235.9	22098.6	1235.9	20039.9	1235.9	18736.9	1235.9	17215.7	1235.9	16746.2	1235.9	33181.2	1235.9	32838.1
1234.1	25326	1234.1	28866.2	1234.1	22076.2	1234.1	20094.4	1234.1	18655.6	1234.1	17332.1	1234.1	16647.4	1234.1	33247.7	1234.1	32949.1
1232.3	25265.3	1232.3	28890.8	1232.3	22148.3	1232.3	20211.4	1232.3	18732.7	1232.3	17340.1	1232.3	16555.7	1232.3	32979.4	1232.3	32978.1
1230.49	25532.2	1230.49	28677.3	1230.49	22171.7	1230.49	20059.1	1230.49	18790.4	1230.49	17216.3	1230.49	16623.6	1230.49	32980.6	1230.49	32811.3
1228.69	25336.9	1228.69	28725.3	1228.69	22186.8	1228.69	20271.7	1228.69	18681.4	1228.69	17114.7	1228.69	16572.1	1228.69	33238.6	1228.69	32615.5
1226.89	25226.3	1226.89	28692.7	1226.89	22244.9	1226.89	19889.1	1226.89	18696	1226.89	17300.3	1226.89	16692.7	1226.89	32974.7	1226.89	33003.8
1225.09	25440.3	1225.09	28686.2	1225.09	22229.4	1225.09	20082.3	1225.09	18577.5	1225.09	17141.9	1225.09	16680	1225.09	33061.9	1225.09	32544.5
1223.29	25242.4	1223.29	28574.9	1223.29	22068.4	1223.29	20103.5	1223.29	18872.2	1223.29	17244.3	1223.29	16592.5	1223.29	33180.9	1223.29	32763.5
1221.48	25294.1	1221.48	28677.2	1221.48	21883.8	1221.48	20059.5	1221.48	18931.1	1221.48	17321.6	1221.48	16603.5	1221.48	33152.9	1221.48	32756.4
1219.68	25420.6	1219.68	28886.1	1219.68	22026.5	1219.68	20107	1219.68	18675.3	1219.68	17189.6	1219.68	16780.8	1219.68	32832.5	1219.68	32552.6
1217.87	25189.6	1217.87	28797.2	1217.87	22121.9	1217.87	20115.6	1217.87	18640	1217.87	17050.8	1217.87	16671.1	1217.87	32871.1	1217.87	32862.8
1216.07	25295.3	1216.07	28754.8	1216.07	22010.9	1216.07	20074.4	1216.07	18698.9	1216.07	17220.9	1216.07	16723.6	1216.07	32930.5	1216.07	32647.9
1214.26	25373.2	1214.26	28807.5	1214.26	22165.9	1214.26	20173.1	1214.26	18728.7	1214.26	17138.9	1214.26	16731.7	1214.26	32940	1214.26	32753.1
1212.46	25283.6	1212.46	28764.2	1212.46	22164.3	1212.46	19917.3	1212.46	18714.2	1212.46	17315.8	1212.46	16544.7	1212.46	33169.6	1212.46	32631.1
1210.65	25447.3	1210.65	28668.6	1210.65	22225	1210.65	20007.6	1210.65	18774.4	1210.65	17343.2	1210.65	16734.2	1210.65	33275.9	1210.65	32779
1208.85	25346.6	1208.85	28675.7	1208.85	22287.1	1208.85	20030.1	1208.85	18606.2	1208.85	17129.7	1208.85	16599.8	1208.85	32964.3	1208.85	32668.1
1207.04	25327.6	1207.04	28750.5	1207.04	22202.4	1207.04	20184	1207.04	18666.4	1207.04	17272	1207.04	16726.9	1207.04	33055.3	1207.04	32919.8
1205.23	25308.6	1205.23	28855.5	1205.23	22094.4	1205.23	20011.5	1205.23	18669.9	1205.23	17161	1205.23	16577.3	1205.23	33026	1205.23	32756.4
1203.42	25180.4	1203.42	28724.1	1203.42	22103.8	1203.42	20201.3	1203.42	18500.5	1203.42	17137.2	1203.42	16524.7	1203.42	32905.5	1203.42	32757.6
1201.61	25223.6	1201.61	28808.6	1201.61	22117.5	1201.61	20057.8	1201.61	18723.8	1201.61	17222.6	1201.61	16741.6	1201.61	32920.5	1201.61	32764.3
1199.81	25199.1	1199.81	28706.3	1199.81	22164.3	1199.81	20022.2	1199.81	18626.4	1199.81	17313.5	1199.81	16583.8	1199.81	32941	1199.81	32701.9
1198	25256.1	1198	28677.6	1198	22128.1	1198	20070.9	1198	18757	1198	17038.2	1198	16568.5	1198	32939.4	1198	32954.6
1196.19	25238.6	1196.19	28762	1196.19	21945.6	1196.19	20202.4	1196.19	18600.2	1196.19	17336.3	1196.19	16648.4	1196.19	32783	1196.19	32658.7
1194.38	25443.3	1194.38	28745.9	1194.38	22278.3	1194.38	20075.7	1194.38	18603.6	1194.38	17237.9	1194.38	16623.4	1194.38	33107.4	1194.38	32629.6
1192.56	25594.1	1192.56	28843.8	1192.56	22211.7	1192.56	20142.3	1192.56	18829.4	1192.56	17248.6	1192.56	16671.6	1192.56	33046.3	1192.56	32683.2
1190.75	25213.4	1190.75	28903.9	1190.75	22228.1	1190.75	20128.8	1190.75	18676.8	1190.75	17218	1190.75	16688	1190.75	32823.8	1190.75	32603
1188.94	25322.8	1188.94	28741.9	1188.94	21976.7	1188.94	20180.1	1188.94	18510.5	1188.94	17214.9	1188.94	16480.8	1188.94	32969.9	1188.94	32666.3
1187.13	25168.6	1187.13	28692.9	1187.13	22219.3	1187.13	20067.3	1187.13	18737.5	1187.13	17090.4	1187.13	16502.7	1187.13	33044.1	1187.13	32801.3
1185.32	25446.2	1185.32	28865.1	1185.32	22144.6	1185.32	20193.1	1185.32	18920.2	1185.32	17259.7	1185.32	16675	1185.32	33143.1	1185.32	32752.8
1183.5	25184.6	1183.5	28702.2	1183.5	22109.9	1183.5	20174.1	1183.5	18911.2	1183.5	17302.1	1183.5	16676.2	1183.5	32893.2	1183.5	32799.5
1181.69	25300.7	1181.69	28752.6	1181.69	22164.8	1181.69	20126.2	1181.69	18520.3	1181.69	17158.4	1181.69	16707.7	1181.69	32839.2	1181.69	32726.2
1179.88	25336.9	1179.88	28596.7	1179.88	22104	1179.88	20184.3	1179.88	18627.1	1179.88	17154	1179.88	16616.6	1179.88	33234.5	1179.88	32778.4
1178.06	25494.3	1178.06	28685.7	1178.06	22263.6	1178.06	20165.3	1178.06	18706.4	1178.06	17290.1	1178.06	16591.6	1178.06	32999.9	1178.06	32680.3
1176.25	25305.8	1176.25	28655.1	1176.25	22070.5	1176.25	20045.8	1176.25	18808.9	1176.25	17225	1176.25	16614.8	1176.25	33137.4	1176.25	32957
1174.43	25176.7	1174.43	28820.2	1174.43	21942.2	1174.43	20094.3	1174.43	18764.1	1174.43	16987.8	1174.43	16587.1	1174.43	33083.4	1174.43	32907.1
1172.61	25250	1172.61	28724.1	1172.61	21946.1	1172.61	20029.9	1172.61	18647.8	1172.61	17125.2	1172.61	16680.6	1172.61	33178	1172.61	32809.1
1170.8	25283.4	1170.8	28874.7	1170.8	22001	1170.8	20138.9	1170.8	18658.1	1170.8	17208.8	1170.8	16553.7	1170.8	32806.1	1170.8	32686.4
1168.98	25228.7	1168.98	28895.1	1168.98	21761.4	1168.98	20164	1168.98	18789.4	1168.98	17110.8	1168.98	16530.2	1168.98	33115.4	1168.98	32843
1167.16	25277.2	1167.16	28672.8	1167.16	22085.9	1167.16	20161.5	1167.16	18638.8	1167.16	17004.6	1167.16	16772.1	1167.16	33179.7	1167.16	32574.5
1165.35	25087.7	1165.35	28655.8	1165.35	22181.9	1165.35	20007.7	1165.35	18724.7	1165.35	17254.6	1165.35	16672.9	1165.35	33154.6	1165.35	32769.6
1163.53	25383.7	1163.53	28723.5	1163.53	22220.2	1163.53	20186.8	1163.53	18678.6	1163.53	17153.9	1163.53	16459.6	1163.53	33129.5	1163.53	32743.2
1161.71	25100.8	1161.71	28724.6	1161.71	22125.1	1161.71	20062	1161.71	18677.9	1161.71	16996.9	1161.71	16594.1	1161.71	33210.3	1161.71	32590.4
1159.89	25281.2	1159.89	28672	1159.89	22160.5	1159.89	20093.9	1159.89	18773.3	1159.89	17154.6	1159.89	16431.8	1159.89	32873.2	1159.89	32830.6
1158.07	25278.7	1158.07	28723.2	1158.07	21950.1	1158.07	19903.2	1158.07	18714.9	1158.07	17108.9	1158.07	16504.5	1158.07	33139.5	1158.07	32881.2
1156.25	25107.4	1156.25	28723.5	1156.25	22063.9	1156.25	19944.7	1156.25	18679.8	1156.25	17261.1	1156.25	16496.1	1156.25	32907	1156.25	32871.3
1154.43	25272.5	1154.43	28799.6	1154.43	22172.1	1154.43	20152.4	1154.43	18536.3	1154.43	17144	1154.43	16398.4	1154.43	32978.1	1154.43	33002.8
1152.61	25154.7	1152.61	28743.1	1152.61	22110.1	1152.61	20005.7	1152.61	18375	1152.61	17121.7	1152.61	16596	1152.61	33031.3	1152.61	32581.1
1150.79	25225.1	1150.79	28735.6	1150.79	22039.9	1150.79	20122.7	1150.79	18636.4	1150.79	16995.1	1150.79	16561.5	1150.79	33021.4	1150.79	32844.3
1148.96	25036	1148.96	28809.8	1148.96	22047.8	1148.96	20105.1	1148.96	18696.1	1148.96	17166.3	1148.96	16474.8	1148.96	32907.1	1148.96	32643.7
1147.14	25107.7	1147.14	28750.5	1147.14	22077.8	1147.14	20008	1147.14	18744.7	1147.14	17137.2	1147.14	16300.5	1147.14	33115.3	1147.14	32876.6
1145.32	25130	1145.32	28837.1	1145.32	22092.6	1145.32	20001.4	1145.32	18604.1	1145.32	17042.2	1145.32	16567.8	1145.32	32914.7	1145.32	32855.8
1143.49	25330.5	1143.49	28743.3	1143.49	22213	1143.49	19951	1143.49	18554	1143.49	17243.4	1143.49	16477.1	1143.49	33083	1143.49	32597.7
1141.67	25217	1141.67	28869.1	1141.67	22190.8	1141.67	20002	1141.67	18565.6	1141.67	17115.6	1141.67	16529	1141.67	32726.3	1141.67	32679.7
1139.84	25376.2	1139.84	28768.6	1139.84	22060.3	1139.84	20139.3	1139.84	18603.3	1139.84	17259.1	1139.84	16553.5	1139.84	32849.3	1139.84	32732.9
1138.02	25095.7	1138.02	28648.9	1138.02	22443.6	1138.02	20195.7	1138.02	18723.1	1138.02	17238.2	1138.02	16410.8	1138.02	32781.9	1138.02	32829.9
1136.19	25039.8	1136.19	28571.5	1136.19	22114.6	1136.19	20126.1	1136.19	18666.2	1136.19	17058.4	1136.19	16550.3	1136.19	32706.3	1136.19	32584.4
1134.37	25068.9	1134.37	28730.9	1134.37	22073.3	1134.37	20042.8	1134.37	18703.8	1134.37	17199.1	1134.37	16537.8	1134.37	33019.5	1134.37	32956.5
1132.54	25095.3	1132.54	28714.8	1132.54	22248.2	1132.54	19992.4	1132.54	18611.3	1132.54	17131.7	1132.54	16548.6	1132.54	32934.3	1132.54	32653.7
1130.72	25400.8	1130.72	28748.4	1130.72	22194.5	1130.72	20122.7	1130.72	18557.2	1130.72	17121.8	1130.72	16668.8	1130.72	32905.2	1130.72	32686.3
1128.89	24900.3	1128.89	28627.1	1128.89	22139.5	1128.89	20046.4	1128.89	18750.8	1128.89	16964.1	1128.89	16628.9	1128.89	32557.4	1128.89	32919.9
1127.06	25170.1	1127.06	28558.3	1127.06	22245.9	1127.06	20250.4	1127.06	18669.3	1127.06	17047.2	1127.06	16409.9	1127.06	32855.3	1127.06	32406.7
1125.23	25158.1	1125.23	28630.3	1125.23	22073.3	1125.23	20034.6	1125.23	18453.9	1125.23	16990.8	1125.23	16431.6	1125.23	32905.5	1125.23	32742.8
1123.4	25100.9	1123.4	28736.8	1123.4	22176.9	1123.4	19995.2	1123.4	18600.8	1123.4	17086.2	1123.4	16681.6	1123.4	32711.1	1123.4	32888.8
1121.57	25046.6	1121.57	28752.2	1121.57	22115.1	1121.57	20047.4	1121.57	18587.8	1121.57	16997	1121.57	16584.3	1121.57	32996.4	1121.57	32798.2
1119.74	24941.7	1119.74	28913.1	1119.74	21942.7	1119.74	20036.7	1119.74	18505.1	1119.74	17279.5	1119.74	16640.1	1119.74	32946.8	1119.74	32568.3
1117.91	25043.1	1117.91	28769.8	1117.91	22156.9	1117.91	20112.1	1117.91	18763.9	1117.91	17111.1	1117.91	16525.1	1117.91	33073.5	1117.91	32951.9
1116.08	24983.3	1116.08	28634.2	1116.08	22245.3	1116.08	20142.3	1116.08	18622.5	1116.08	17087.5	1116.08	16758.4	1116.08	32784.9	1116.08	32735.8
1114.25	25083.3	1114.25	28682.2	1114.25	22204.1	1114.25	20057.9	1114.25	18878.4	1114.25	17152.7	1114.25	16509.7	1114.25	32937.5	1114.25	32667.2
1112.42	25307.5	1112.42	28655.6	1112.42	22206.5	1112.42	20037.7	1112.42	18640.1	1112.42	17194.7	1112.42	16510.9	1112.42	33074.9	1112.42	32826.5
1110.59	25139.9	1110.59	28651	1110.59	22008.3	1110.59	20050.2	1110.59	18692.5	1110.59	17348.5	1110.59	16574.8	1110.59	32905.3	1110.59	32622.9
1108.75	25065.1	1108.75	28754.3	1108.75	22396.8	1108.75	20103.7	1108.75	18859.5	1108.75	17277.1	1108.75	16442.2	1108.75	32900.9	1108.75	32679.9
1106.92	25091.3	1106.92	28747.8	1106.92	22110	1106.92	20237.5	1106.92	18535.5	1106.92	17241.2	1106.92	16633	1106.92	33047.8	1106.92	32765.5
1105.09	25132.5	1105.09	28692.6	1105.09	22239.3	1105.09	20296.3	1105.09	18566.1	1105.09	17348.6	1105.09	16567.3	1105.09	32852.4	1105.09	32699.7
1103.25	25350.9	1103.25	28786.3	1103.25	22375.2	1103.25	20246.1	1103.25	18737.1	1103.25	17338.6	1103.25	16659.8	1103.25	32944.7	1103.25	32762
1101.42	25321.1	1101.42	28902.8	1101.42	22366.7	1101.42	20114.1	1101.42	18860.3	1101.42	17309.5	1101.42	16595.5	1101.42	32907.5	1101.42	32729
1099.58	25174.2	1099.58	28968.7	1099.58	22337.7	1099.58	20351.3	1099.58	18933.1	1099.58	17275.1	1099.58	16593.9	1099.58	33054.2	1099.58	32942.5
1097.75	25396.4	1097.75	28963.1	1097.75	22420.4	1097.75	20185.3	1097.75	18935	1097.75	17374.1	1097.75	16496.9	1097.75	33087.8	1097.75	33229.5
1095.91	25226.4	1095.91	28995.5	1095.91	22312.4	1095.91	20193.7	1095.91	18795.2	1095.91	17311	1095.91	16692.8	1095.91	33163.6	1095.91	32902.2
1094.08	25490.8	1094.08	28954.7	1094.08	22339.3	1094.08	20368.1	1094.08	18872	1094.08	17288.8	1094.08	16717	1094.08	33164.5	1094.08	32931.7
1092.24	25345.3	1092.24	29004.2	1092.24	22383.8	1092.24	20384.6	1092.24	18788.2	1092.24	17198.5	1092.24	16915.5	1092.24	33090.6	1092.24	32886.4
1090.4	25469.3	1090.4	29027.2	1090.4	22437.9	1090.4	20323.5	1090.4	18994.1	1090.4	17441.7	1090.4	16909.7	1090.4	33090.1	1090.4	33016.6
1088.56	25461.3	1088.56	28853	1088.56	22376.2	1088.56	20266.5	1088.56	18921.2	1088.56	17433.1	1088.56	16762.5	1088.56	33369.8	1088.56	33179.4
1086.73	25233	1086.73	28943.5	1086.73	22412.6	1086.73	20307.4	1086.73	19026.4	1086.73	17550.9	1086.73	16854.6	1086.73	33367.9	1086.73	32762.8
1084.89	25397.7	1084.89	29061.5	1084.89	22440.7	1084.89	20533.3	1084.89	18942.6	1084.89	17478.4	1084.89	16866.6	1084.89	33258.6	1084.89	33080.5
1083.05	25452.3	1083.05	28970.3	1083.05	22335.6	1083.05	20557.8	1083.05	19046.4	1083.05	17517.3	1083.05	16752.1	1083.05	33353.3	1083.05	32880.3
1081.21	25497.3	1081.21	28884.7	1081.21	22469.8	1081.21	20371.7	1081.21	19125.7	1081.21	17489.6	1081.21	16863.2	1081.21	33098.6	1081.21	32935.6
1079.37	25293.6	1079.37	29012.2	1079.37	22559	1079.37	20431.6	1079.37	19059.6	1079.37	17529.9	1079.37	16876.5	1079.37	33011.2	1079.37	33157.9
1077.53	25341.4	1077.53	29092.1	1077.53	22535.5	1077.53	20430.4	1077.53	19236.6	1077.53	17491.4	1077.53	16865.3	1077.53	33165.6	1077.53	33219.9
1075.69	25272.3	1075.69	29089.3	1075.69	22683	1075.69	20471.2	1075.69	18949.1	1075.69	17496.3	1075.69	16536.4	1075.69	33238.4	1075.69	32992.6
1073.84	25193.8	1073.84	29137.8	1073.84	22522.4	1073.84	20467.2	1073.84	19100.3	1073.84	17593.6	1073.84	16703.1	1073.84	33244.6	1073.84	33186.3
1072	25347.3	1072	28992.4	1072	22580.3	1072	20365.5	1072	18965	1072	17574	1072	16746.2	1072	33351.3	1072	33181.7
1070.16	25338	1070.16	29049.4	1070.16	22579.8	1070.16	20497.2	1070.16	19010.3	1070.16	17420.2	1070.16	16851.7	1070.16	33036	1070.16	32937
1068.32	25190.3	1068.32	29146.2	1068.32	22530.5	1068.32	20245	1068.32	19159.9	1068.32	17541.8	1068.32	16889.4	1068.32	33194.2	1068.32	33217.3
1066.47	25323.4	1066.47	29015.3	1066.47	22671.1	1066.47	20432.3	1066.47	18942	1066.47	17503.3	1066.47	16927	1066.47	33569.3	1066.47	33425.6
1064.63	25483.5	1064.63	29074.2	1064.63	22643.5	1064.63	20543.6	1064.63	19071.3	1064.63	17539.4	1064.63	16934.8	1064.63	33479.2	1064.63	33381.6
1062.78	25476.9	1062.78	29337.8	1062.78	22699.9	1062.78	20600.5	1062.78	19140.9	1062.78	17670.4	1062.78	17003.6	1062.78	33561.3	1062.78	33012.4
1060.94	25500.1	1060.94	29421.3	1060.94	22963.6	1060.94	20606	1060.94	19191.4	1060.94	17665.8	1060.94	17070.9	1060.94	33560.6	1060.94	33436
1059.09	25641	1059.09	29491.3	1059.09	22830.3	1059.09	20902.7	1059.09	19595.5	1059.09	17955.1	1059.09	17071.9	1059.09	33904	1059.09	33409.6
1057.25	25769.8	1057.25	29643.8	1057.25	23173.7	1057.25	20756.4	1057.25	19440.1	1057.25	18076.4	1057.25	17220.5	1057.25	34068.5	1057.25	33598.6
1055.4	25893	1055.4	29642.8	1055.4	23263.8	1055.4	21262.7	1055.4	19579.9	1055.4	17999.9	1055.4	17565.3	1055.4	34287.1	1055.4	33906.6
1053.55	26047.3	1053.55	29677.6	1053.55	23589.3	1053.55	21335.7	1053.55	19758.8	1053.55	18313.3	1053.55	17693.3	1053.55	34123.8	1053.55	34019.6
1051.71	26294.9	1051.71	29760.8	1051.71	23771.2	1051.71	21439.7	1051.71	19932.3	1051.71	18290.9	1051.71	17749.6	1051.71	34351.7	1051.71	34297.6
1049.86	26113.5	1049.86	29894.1	1049.86	23583.7	1049.86	21328.6	1049.86	19916.2	1049.86	18545.8	1049.86	17915.4	1049.86	34810.8	1049.86	34124.9
1048.01	26260.9	1048.01	29754.7	1048.01	23637.1	1048.01	21446.1	1048.01	20005.7	1048.01	18592.4	1048.01	17968.9	1048.01	34283.7	1048.01	34249.9
1046.16	26248.6	1046.16	29963.7	1046.16	23334.8	1046.16	21596	1046.16	19907.2	1046.16	18584.8	1046.16	17887.1	1046.16	34602	1046.16	34203.1
1044.31	26001.1	1044.31	29714.6	1044.31	23304.4	1044.31	21336.2	1044.31	19779	1044.31	18492.1	1044.31	17904.1	1044.31	34436.1	1044.31	33838.7
1042.46	25967.3	1042.46	29439.1	1042.46	23387.5	1042.46	21136	1042.46	19698.1	1042.46	18064.3	1042.46	17377.8	1042.46	34259.6	1042.46	33896
1040.61	25872.7	1040.61	29446.5	1040.61	23171.9	1040.61	20741.4	1040.61	19393	1040.61	17944.7	1040.61	17181.4	1040.61	33757.5	1040.61	33729.1
1038.76	25621.5	1038.76	29379.3	1038.76	22884.9	1038.76	20630.6	1038.76	19196.2	1038.76	17759	1038.76	17178.2	1038.76	33696	1038.76	33537.9
1036.91	25531	1036.91	29267.6	1036.91	22789.8	1036.91	20898	1036.91	19146.6	1036.91	17761.1	1036.91	16945.5	1036.91	33387.4	1036.91	33171.3
1035.06	25381.3	1035.06	29303.4	1035.06	22696.1	1035.06	20723.8	1035.06	18968.8	1035.06	17637.7	1035.06	16955.9	1035.06	33375.9	1035.06	33463.7
1033.2	25354.4	1033.2	29191.8	1033.2	22444.6	1033.2	20474.1	1033.2	19042.1	1033.2	17459	1033.2	16835.4	1033.2	33726.2	1033.2	33317.3
1031.35	25436.8	1031.35	29192.7	1031.35	22495.4	1031.35	20533.5	1031.35	19073.6	1031.35	17453.1	1031.35	16706.9	1031.35	33501.5	1031.35	33474.5
1029.5	25333	1029.5	29009.4	1029.5	22529.9	1029.5	20437.7	1029.5	19024.1	1029.5	17510.5	1029.5	16740.3	1029.5	33298.5	1029.5	33347.1
1027.64	25432.9	1027.64	29183.1	1027.64	22681.8	1027.64	20625.2	1027.64	19052.8	1027.64	17554.5	1027.64	16806	1027.64	33256.1	1027.64	33447.6
1025.79	25287.4	1025.79	29250	1025.79	22841.7	1025.79	20435.1	1025.79	19084.2	1025.79	17545.9	1025.79	16835.4	1025.79	33483.3	1025.79	33504.9
1023.94	25282.1	1023.94	29291.4	1023.94	22692.9	1023.94	20375.9	1023.94	19131.8	1023.94	17487.4	1023.94	16777	1023.94	33289.9	1023.94	33482.6
1022.08	25438.6	1022.08	29103.5	1022.08	22816.3	1022.08	20536.3	1022.08	19059.4	1022.08	17322.4	1022.08	16947.8	1022.08	33588.4	1022.08	33213.8
1020.22	25271.6	1020.22	29216.7	1020.22	22663.5	1020.22	20394.8	1020.22	19077.3	1020.22	17607.5	1020.22	16993.2	1020.22	33632.2	1020.22	33601.2
1018.37	25271.7	1018.37	29308.9	1018.37	22758.6	1018.37	20553.8	1018.37	19120.8	1018.37	17787.4	1018.37	16885.1	1018.37	33177.6	1018.37	33271.8
1016.51	25533.1	1016.51	29460.5	1016.51	22630.1	1016.51	20652.1	1016.51	19122.5	1016.51	17734.3	1016.51	16964.1	1016.51	33430.1	1016.51	33447.6
1014.65	25511.6	1014.65	29162.6	1014.65	22678	1014.65	20500	1014.65	19101.4	1014.65	17574.9	1014.65	16823.7	1014.65	33471.1	1014.65	33658.2
1012.8	25495.5	1012.8	29356.6	1012.8	22532.1	1012.8	20339.8	1012.8	18948.3	1012.8	17668.5	1012.8	16931	1012.8	33442.2	1012.8	33299.5
1010.94	25375.8	1010.94	29152.1	1010.94	22765.7	1010.94	20537.7	1010.94	19095.4	1010.94	17583.2	1010.94	16895.6	1010.94	33141.5	1010.94	33214.1
1009.08	25378.5	1009.08	29280.9	1009.08	22695.1	1009.08	20641.2	1009.08	19024.5	1009.08	17468.3	1009.08	16845.5	1009.08	33255.2	1009.08	33442.1
1007.22	25464.7	1007.22	29091.6	1007.22	22666.3	1007.22	20508.1	1007.22	19269.6	1007.22	17404.5	1007.22	16870.7	1007.22	33354	1007.22	33578.6
1005.36	25355.8	1005.36	29403.9	1005.36	22578.4	1005.36	20615.6	1005.36	19218.9	1005.36	17459.1	1005.36	16750.6	1005.36	33479.7	1005.36	33325.1
1003.5	25361.3	1003.5	29168.6	1003.5	22542.9	1003.5	20403.3	1003.5	18973.2	1003.5	17446.5	1003.5	16758.3	1003.5	33500.5	1003.5	33445.4
1001.64	25575	1001.64	29125.2	1001.64	22637.8	1001.64	20508.1	1001.64	18926.6	1001.64	17378.7	1001.64	16708.3	1001.64	33338.6	1001.64	33382.9
999.779	25400.4	999.779	29263.3	999.779	22500.2	999.779	20548.4	999.779	18866.6	999.779	17449.4	999.779	16801.9	999.779	33356.7	999.779	33250.6
997.917	25568.3	997.917	29064.8	997.917	22392.2	997.917	20263.7	997.917	18944.9	997.917	17454.2	997.917	16862	997.917	33288.9	997.917	33393.6
996.055	25528	996.055	29085.3	996.055	22374.3	996.055	20282.5	996.055	18742.6	996.055	17412.1	996.055	16648.1	996.055	33268.1	996.055	33425.1
994.193	25269	994.193	29039.2	994.193	22474.5	994.193	20309.4	994.193	18810.1	994.193	17182	994.193	16622.3	994.193	33007	994.193	33033.8
992.33	25376.4	992.33	29056.9	992.33	22549.1	992.33	20292	992.33	18852.2	992.33	17201.7	992.33	16568.3	992.33	33250.6	992.33	33154
990.466	25324.2	990.466	29112.2	990.466	22379.5	990.466	20245.1	990.466	18839.2	990.466	17299.1	990.466	16531.7	990.466	33153.4	990.466	33457.9
988.602	25389.9	988.602	29195.7	988.602	22337.4	988.602	20344.4	988.602	18572.7	988.602	17364.3	988.602	16607.9	988.602	33123.2	988.602	33430.3
986.738	25297.5	986.738	28988.1	986.738	22363.7	986.738	20437	986.738	18684.5	986.738	17327.6	986.738	16512.3	986.738	32934.8	986.738	33294.2
984.873	25359.2	984.873	29191.6	984.873	22258.7	984.873	20132.7	984.873	18662.2	984.873	17207.7	984.873	16639.4	984.873	33225.1	984.873	33152.7
983.007	25410.2	983.007	29008.6	983.007	22638.8	983.007	20376.6	983.007	18953.4	983.007	17213.9	983.007	16680.6	983.007	33178.9	983.007	33390.6
981.141	25446.4	981.141	29001.8	981.141	22481.4	981.141	20312.3	981.141	18730.1	981.141	17044.6	981.141	16431	981.141	33107.2	981.141	33013.4
979.275	25354	979.275	29194.9	979.275	22280	979.275	20063.2	979.275	18766.7	979.275	17234.4	979.275	16612.9	979.275	32882.9	979.275	33247.2
977.408	25205.4	977.408	28879.8	977.408	22394.7	977.408	20269.6	977.408	18773.8	977.408	17387.9	977.408	16596.5	977.408	33162.1	977.408	33239.8
975.54	25154.6	975.54	28684.8	975.54	22461.1	975.54	20228.1	975.54	18742.1	975.54	17161.1	975.54	16469	975.54	33094.5	975.54	33304.7
973.672	25497.3	973.672	28969.6	973.672	22444.5	973.672	20260.2	973.672	18937.9	973.672	17199.4	973.672	16555.6	973.672	32976.1	973.672	33329.4
971.804	25336.7	971.804	29042.5	971.804	22311.5	971.804	20260.3	971.804	18920.9	971.804	17124	971.804	16491.1	971.804	32922	971.804	33335.4
969.935	25191	969.935	29019	969.935	22218.7	969.935	20198.8	969.935	18766.1	969.935	17152.9	969.935	16450.6	969.935	32962.8	969.935	33229
968.066	25284.6	968.066	29096.5	968.066	22444.2	968.066	20372.7	968.066	18734.5	968.066	17283.5	968.066	16395.5	968.066	33091.9	968.066	33462.3
966.196	25339.5	966.196	29104.8	966.196	22283.2	966.196	20140	966.196	18682.7	966.196	17237.5	966.196	16471.4	966.196	32960.2	966.196	33239.6
964.325	25334.2	964.325	28953	964.325	22201.2	964.325	20092	964.325	18800.8	964.325	17107.3	964.325	16566	964.325	32824.6	964.325	32962.2
962.454	25324.8	962.454	28845.4	962.454	22429.2	962.454	20164.2	962.454	18819.9	962.454	17169.6	962.454	16441.4	962.454	33052.5	962.454	33198.1
960.583	25292.8	960.583	29004.2	960.583	22324.4	960.583	20427.4	960.583	18785.6	960.583	17066.3	960.583	16450.4	960.583	32744.5	960.583	33343
958.711	25210	958.711	28893.8	958.711	22187.7	958.711	20245.8	958.711	18693.8	958.711	17231.4	958.711	16510.2	958.711	32829.4	958.711	33387.7
956.839	25287.5	956.839	28949.8	956.839	22402.1	956.839	20034.8	956.839	18668.9	956.839	17034.6	956.839	16472.5	956.839	32659.2	956.839	33240
954.966	25192.8	954.966	28944	954.966	22401.6	954.966	20163	954.966	18694.7	954.966	17023.4	954.966	16482.8	954.966	32850.9	954.966	33304.7
953.093	25367.7	953.093	29007.4	953.093	22267.6	953.093	20120.4	953.093	18567	953.093	17077.7	953.093	16438.5	953.093	32967.7	953.093	33133.2
951.219	25266.3	951.219	28927.8	951.219	22315.1	951.219	20053.7	951.219	18496.7	951.219	16977.1	951.219	16378.1	951.219	32744.2	951.219	33247.2
949.344	25230.3	949.344	28880.1	949.344	22195.9	949.344	20000.4	949.344	18746.6	949.344	17116.7	949.344	16220.4	949.344	32917	949.344	33046.4
947.47	25078.3	947.47	29018.2	947.47	22226	947.47	20083.2	947.47	18597.7	947.47	17077.6	947.47	16293.5	947.47	32929.7	947.47	33217.7
945.594	25161	945.594	28931.1	945.594	22336.2	945.594	19944.6	945.594	18656.8	945.594	17103.7	945.594	16317.2	945.594	32999.7	945.594	33348.9
943.718	24981.1	943.718	29104.5	943.718	22243.7	943.718	20163.2	943.718	18581.3	943.718	17217.8	943.718	16416.9	943.718	32979	943.718	33189.6
941.842	25033.2	941.842	28987.8	941.842	22147.2	941.842	20110	941.842	18632.3	941.842	17121.4	941.842	16451.2	941.842	32873	941.842	33290.1
939.965	25234.4	939.965	29048.2	939.965	22056.1	939.965	20018.1	939.965	18696.7	939.965	17056.9	939.965	16312.3	939.965	32912.4	939.965	33196.1
938.088	25197.1	938.088	29102.1	938.088	22346	938.088	20018.1	938.088	18654.5	938.088	17262.9	938.088	16353.3	938.088	32769.2	938.088	33267.2
936.21	25117.3	936.21	28754.2	936.21	22322.8	936.21	20084.8	936.21	18603	936.21	17105.2	936.21	16342.3	936.21	32984.2	936.21	33265.2
934.332	25089.4	934.332	28989	934.332	22308.9	934.332	20127.4	934.332	18614.1	934.332	17058.1	934.332	16383.3	934.332	32834.5	934.332	33122
932.453	24940.4	932.453	28917.1	932.453	22098.1	932.453	20225.9	932.453	18613.1	932.453	17130.8	932.453	16445.5	932.453	32769.9	932.453	33213
930.574	25261.1	930.574	28862.9	930.574	22168.1	930.574	20220.6	930.574	18666.8	930.574	17227.4	930.574	16285.5	930.574	32782.6	930.574	33042
928.694	25126.8	928.694	28911.1	928.694	22230.1	928.694	20075.6	928.694	18699.1	928.694	17052.6	928.694	16346.4	928.694	32998.7	928.694	33194.2
926.814	25194.6	926.814	29050.6	926.814	22398.4	926.814	20155.4	926.814	18618.4	926.814	17101.3	926.814	16431.2	926.814	32857.1	926.814	33250.6
924.933	25156.1	924.933	28961	924.933	22157.3	924.933	20054.4	924.933	18693.2	924.933	17207.1	924.933	16349.8	924.933	32804.6	924.933	33241.9
923.052	24960.7	923.052	28907.8	923.052	22354.8	923.052	19926.9	923.052	18651.1	923.052	16870.4	923.052	16287	923.052	32810.5	923.052	33052.4
921.17	25036.5	921.17	28881.6	921.17	22263.8	921.17	20147.5	921.17	18614.3	921.17	16913.8	921.17	16232.2	921.17	32645.1	921.17	33165.9
919.288	25134.9	919.288	28916.8	919.288	22321.7	919.288	20006.7	919.288	18609.4	919.288	16990.3	919.288	16214.7	919.288	32908.8	919.288	32968.6
917.405	25166.7	917.405	28885.9	917.405	22346.4	917.405	20106.3	917.405	18628.4	917.405	16908.8	917.405	16345.8	917.405	32708.9	917.405	33279.9
915.522	25104.4	915.522	29024.2	915.522	22298	915.522	19984.2	915.522	18639.4	915.522	17084.9	915.522	16304.4	915.522	32847.7	915.522	33207.4
913.638	24946.4	913.638	28927.4	913.638	22098.4	913.638	20119.6	913.638	18710.2	913.638	17023.4	913.638	16251	913.638	32588.2	913.638	33218.6
911.754	25209.2	911.754	28760	911.754	22206.7	911.754	20030.7	911.754	18753	911.754	17110.4	911.754	16287.8	911.754	32689.7	911.754	33158.1
909.869	25067.3	909.869	28849.9	909.869	22151.7	909.869	20094.4	909.869	18823.7	909.869	16832.7	909.869	16312.7	909.869	32699.7	909.869	33250.1
907.984	25165.4	907.984	28895.2	907.984	22132.6	907.984	20128.9	907.984	18606.5	907.984	17069.6	907.984	16297.8	907.984	32733.5	907.984	33384.6
906.098	25205.2	906.098	28922.9	906.098	22238.2	906.098	20179.3	906.098	18567.1	906.098	16974.9	906.098	16436.7	906.098	32872	906.098	33249.8
904.212	25158.8	904.212	28852.1	904.212	22093.1	904.212	19960.6	904.212	18494.7	904.212	16937.3	904.212	16396.5	904.212	32875.3	904.212	33609.5
902.325	25152.1	902.325	28797.2	902.325	22305.9	902.325	20146.1	902.325	18675.3	902.325	17192.6	902.325	16310.1	902.325	32879.8	902.325	33285.3
900.438	25032.9	900.438	29100.3	900.438	22174.2	900.438	20058.7	900.438	18625.3	900.438	17051.6	900.438	16316.4	900.438	32704.3	900.438	33201
898.55	24944.2	898.55	29016.6	898.55	22450.4	898.55	20061.3	898.55	18564.8	898.55	17033.8	898.55	16231.3	898.55	32589.7	898.55	33274.4
896.662	24970.7	896.662	28899.6	896.662	22365.1	896.662	19985.8	896.662	18548	896.662	16956.5	896.662	16384.6	896.662	32893.6	896.662	33396.7
894.773	25137.5	894.773	29156	894.773	22307.6	894.773	20069.3	894.773	18658.2	894.773	17136	894.773	16339.2	894.773	32977.5	894.773	33424.9
892.884	25023.7	892.884	28879.7	892.884	22293.7	892.884	20089.1	892.884	18630.8	892.884	16996.5	892.884	16325.6	892.884	32542.7	892.884	33246.7
890.995	25175.9	890.995	28946.1	890.995	22311.7	890.995	20008.4	890.995	18629.9	890.995	17101.9	890.995	16338.5	890.995	32715.4	890.995	33249.9
889.104	25177.1	889.104	29075.5	889.104	22159	889.104	20188.3	889.104	18737.4	889.104	17066.9	889.104	16303.8	889.104	32735.8	889.104	33107.5
887.214	25159.9	887.214	29137.3	887.214	22237.7	887.214	20242.4	887.214	18707.3	887.214	17025.4	887.214	16311.4	887.214	32892.5	887.214	33435.9
885.322	25003.9	885.322	28936.2	885.322	22023	885.322	20181.6	885.322	18648.2	885.322	16976	885.322	16213.2	885.322	32926.1	885.322	33325.3
883.431	25097.7	883.431	28991.5	883.431	22236.6	883.431	20023	883.431	18607.6	883.431	16955.6	883.431	16316	883.431	32538.1	883.431	33426.2
881.539	25101.7	881.539	29272.3	881.539	22436.8	881.539	20156.4	881.539	18759.9	881.539	17051.5	881.539	16413.4	881.539	32808.3	881.539	33495.3
879.646	25247	879.646	29010.4	879.646	22173.3	879.646	19993.9	879.646	18589.8	879.646	17077.4	879.646	16352.3	879.646	33090.2	879.646	33374.2
877.753	25138.6	877.753	29036	877.753	22343.1	877.753	20149.7	877.753	18895.2	877.753	17094	877.753	16241	877.753	33131.7	877.753	33455.2
875.859	25088.4	875.859	29057.8	875.859	22317.4	875.859	20085	875.859	18838.7	875.859	17156.9	875.859	16323.8	875.859	32845.7	875.859	33503.1
873.965	25325.9	873.965	28942.1	873.965	22471.2	873.965	20030.8	873.965	18656.9	873.965	17032.2	873.965	16320.8	873.965	33042.9	873.965	33533.9
872.07	25420.8	872.07	29055.5	872.07	22312.2	872.07	20178.6	872.07	18737.7	872.07	17021.1	872.07	16232.1	872.07	32788.8	872.07	33224.2
870.175	25255.8	870.175	29160.5	870.175	22305	870.175	20100.7	870.175	18622	870.175	17008.7	870.175	16338.6	870.175	32801.2	870.175	33496.4
868.279	25315.1	868.279	28941.3	868.279	22366.3	868.279	20042.7	868.279	18592	868.279	16915.9	868.279	16309.2	868.279	32800.4	868.279	33259.4
866.383	25075.1	866.383	28933.7	866.383	22181.1	866.383	20079.6	866.383	18500.1	866.383	17107.8	866.383	16233.7	866.383	32707.4	866.383	33362.6
864.486	25192.3	864.486	29134.6	864.486	22305.7	864.486	20012.3	864.486	18566.4	864.486	16949.1	864.486	16225.5	864.486	32879.3	864.486	33471.1
862.589	25310.8	862.589	29006	862.589	22198.4	862.589	20119	862.589	18564.1	862.589	16936.7	862.589	16255.4	862.589	32679.6	862.589	33467.6
860.691	25300.2	860.691	29058.3	860.691	22465.2	860.691	20020.2	860.691	18582.9	860.691	17140.4	860.691	16095.7	860.691	32854	860.691	33292.7
858.793	25064.3	858.793	29226.7	858.793	22432.9	858.793	20078.1	858.793	18572.7	858.793	16817.1	858.793	16335.1	858.793	32653.1	858.793	33478.8
856.894	25226.3	856.894	28945.2	856.894	22159.7	856.894	19864.7	856.894	18502	856.894	16791.6	856.894	16299.2	856.894	33009.1	856.894	33368.6
854.995	25272.2	854.995	28975.3	854.995	22193.3	854.995	19926.6	854.995	18412.8	854.995	17012.3	854.995	16119.8	854.995	32688.4	854.995	33259.7
853.095	25349.8	853.095	29251.4	853.095	22013.8	853.095	19949	853.095	18565.9	853.095	16943.3	853.095	16161.6	853.095	32795.6	853.095	33510.2
851.195	25191.8	851.195	29120.3	851.195	22125	851.195	19958.2	851.195	18593.9	851.195	16975.6	851.195	16267.8	851.195	32680.4	851.195	33157.9
849.294	25157.5	849.294	29113.5	849.294	22408.5	849.294	20021.3	849.294	18633.7	849.294	16875.1	849.294	16309.6	849.294	32820.3	849.294	33493.8
847.393	25061.4	847.393	28961.2	847.393	22346.1	847.393	20069.9	847.393	18602.4	847.393	16948.2	847.393	16247.4	847.393	32692	847.393	33450.7
845.491	25288.8	845.491	28993.2	845.491	22169.3	845.491	20256.5	845.491	18558.1	845.491	17112	845.491	16229.9	845.491	32909.5	845.491	33551
843.589	25209.8	843.589	29038.9	843.589	22331.6	843.589	19958.1	843.589	18616.2	843.589	16836.8	843.589	16186.2	843.589	32747	843.589	33565.7
841.687	25505.3	841.687	29159.9	841.687	22169.3	841.687	20047.4	841.687	18616.6	841.687	17050.4	841.687	16206.9	841.687	32524.1	841.687	33552.9
839.783	25191.2	839.783	29092.4	839.783	22237.3	839.783	20124.8	839.783	18497.4	839.783	17098.4	839.783	16224.9	839.783	32867.6	839.783	33580.8
837.88	25057.1	837.88	29113.2	837.88	22308.8	837.88	20123.5	837.88	18531.9	837.88	16963.9	837.88	16224.6	837.88	33087.4	837.88	33485.3
835.975	25091.2	835.975	29246.1	835.975	22360	835.975	20036.7	835.975	18738.3	835.975	16929.2	835.975	16153.3	835.975	32801.6	835.975	33476.4
834.071	25295.9	834.071	29216.3	834.071	22430.9	834.071	20122	834.071	18682.2	834.071	17092.7	834.071	16254	834.071	32878.2	834.071	33437.3
832.165	25161.9	832.165	29214.1	832.165	22339.9	832.165	20171.8	832.165	18660.2	832.165	17090.8	832.165	16211.7	832.165	32983.7	832.165	33546.6
830.259	25080.5	830.259	29218.3	830.259	22539.5	830.259	20028.7	830.259	18684.1	830.259	17187.3	830.259	16270.4	830.259	32734.9	830.259	33772.5
828.353	25317.7	828.353	29174.7	828.353	22268.6	828.353	20150.6	828.353	18549.3	828.353	17125.1	828.353	16247.7	828.353	32677.7	828.353	33730.8
826.446	25412	826.446	29257.9	826.446	22418.7	826.446	20324.9	826.446	18613.9	826.446	16963.2	826.446	16370.6	826.446	33109.5	826.446	33576.3
824.539	25384.3	824.539	29180.4	824.539	22330.2	824.539	20272.3	824.539	18695.5	824.539	17054.4	824.539	16214.2	824.539	33066.7	824.539	33604.1
822.631	25363.1	822.631	29140.6	822.631	22402.9	822.631	20247.3	822.631	18883.1	822.631	17120.6	822.631	16317.3	822.631	32957	822.631	33603.1
820.723	25161.2	820.723	29341.9	820.723	22294.8	820.723	20256.3	820.723	18580.7	820.723	17096.4	820.723	16341.8	820.723	32892	820.723	33680.6
818.814	25244.9	818.814	29281	818.814	22464.4	818.814	20171.1	818.814	18784.1	818.814	17157.4	818.814	16273.3	818.814	32872.8	818.814	33679.5
816.905	25286.7	816.905	29149.5	816.905	22360.2	816.905	20248.2	816.905	18686.1	816.905	17066.4	816.905	16056.9	816.905	33008.1	816.905	33616.9
814.995	25265.6	814.995	29237	814.995	22464.3	814.995	20301.7	814.995	18677.2	814.995	16983.3	814.995	16167.8	814.995	32753.2	814.995	33381.6
813.085	25227.5	813.085	29115.7	813.085	22390.2	813.085	20145.9	813.085	18697.1	813.085	17046.9	813.085	16272.2	813.085	32783.8	813.085	33843.8
811.174	25143.6	811.174	29247.2	811.174	22574	811.174	20221.6	811.174	18645.1	811.174	16978.3	811.174	16286.2	811.174	32962.2	811.174	33952.6
809.263	25271.6	809.263	29171.7	809.263	22706.7	809.263	20086.8	809.263	18663.7	809.263	17189.6	809.263	16242.6	809.263	32741.6	809.263	33931.8
807.351	25332.9	807.351	29272	807.351	22464	807.351	20169.1	807.351	18813	807.351	17134	807.351	16280.1	807.351	32864.9	807.351	33612.9
805.438	25340.6	805.438	29416.1	805.438	22288.1	805.438	20201.6	805.438	18601.5	805.438	17061.5	805.438	16194.8	805.438	33073.2	805.438	33772.6
803.526	25326	803.526	29299.4	803.526	22316.1	803.526	20411.9	803.526	18719.4	803.526	17224.3	803.526	16338.1	803.526	32984.7	803.526	33869.5
801.612	25562.3	801.612	29363.9	801.612	22565	801.612	20371.2	801.612	18718.4	801.612	16942.7	801.612	16211	801.612	33135.4	801.612	33578.3
799.698	25312.6	799.698	29229	799.698	22625.6	799.698	20248.2	799.698	18747.4	799.698	17113.2	799.698	16279.8	799.698	32916.3	799.698	33914.3
797.784	25270.6	797.784	29403.2	797.784	22618.3	797.784	20322.5	797.784	18836.4	797.784	17065.6	797.784	16389.1	797.784	32891.9	797.784	33714.6
795.869	25410.1	795.869	29499.5	795.869	22582.3	795.869	20310.6	795.869	18733.5	795.869	17162.9	795.869	16365.2	795.869	32969.3	795.869	33602.5
793.954	25549.6	793.954	29510.9	793.954	22635	793.954	20288.2	793.954	18612.3	793.954	17023.9	793.954	16307.3	793.954	33054.5	793.954	34083
792.038	25268.7	792.038	29514	792.038	22532.4	792.038	20203.3	792.038	18577.4	792.038	17057.2	792.038	16316.1	792.038	33098	792.038	33869.1
790.121	25470.8	790.121	29379.2	790.121	22518.6	790.121	20321.8	790.121	18700.3	790.121	17121.8	790.121	16310.4	790.121	33038.3	790.121	33771.4
788.205	25385.7	788.205	29277.4	788.205	22412.2	788.205	20299.5	788.205	18695.3	788.205	17052.1	788.205	16252.6	788.205	33110.4	788.205	34027.2
786.287	25565.5	786.287	29402.9	786.287	22478	786.287	20206.7	786.287	18833.8	786.287	17078.8	786.287	16244.4	786.287	33106.8	786.287	34063.8
784.369	25303.2	784.369	29478.1	784.369	22667.5	784.369	20481.6	784.369	18711.5	784.369	16989.6	784.369	16457.8	784.369	33182.7	784.369	34165.5
782.451	25210.4	782.451	29615.3	782.451	22677.2	782.451	20253.3	782.451	18744.3	782.451	17091.9	782.451	16289.2	782.451	33134.8	782.451	33919.3
780.532	25427.8	780.532	29419.6	780.532	22268.6	780.532	19975.7	780.532	18616.8	780.532	17062.6	780.532	16213.2	780.532	33025.7	780.532	33899.9
778.612	25468	778.612	29404.5	778.612	22390.3	778.612	20173.5	778.612	18605.4	778.612	17026.8	778.612	16162	778.612	32880.2	778.612	33837.5
776.692	25398.7	776.692	29544.3	776.692	22620	776.692	20346.6	776.692	18711.1	776.692	17096.5	776.692	16155.1	776.692	32828.5	776.692	34022.5
774.772	25369.8	774.772	29433.5	774.772	22815.8	774.772	20203.2	774.772	18829.8	774.772	17020.4	774.772	16317.4	774.772	33008.5	774.772	33980.9
772.851	25338.3	772.851	29352.8	772.851	22592.4	772.851	20192.6	772.851	18840.4	772.851	17093.9	772.851	16317	772.851	32850	772.851	33917.2
770.929	25284.8	770.929	29478.8	770.929	22538.2	770.929	20101.3	770.929	18740.4	770.929	17175.3	770.929	16315.3	770.929	32847.8	770.929	33895.2
769.007	25579.8	769.007	29499.3	769.007	22605.1	769.007	20464.1	769.007	18687.3	769.007	17021.1	769.007	16184.8	769.007	32832.6	769.007	33983.7
767.085	25722.5	767.085	29335.7	767.085	22487.2	767.085	20353.3	767.085	18664.2	767.085	17172.6	767.085	16185.7	767.085	33039.7	767.085	33999.4
765.162	25540.2	765.162	29407.1	765.162	22437.1	765.162	20120.4	765.162	18742.4	765.162	17061.5	765.162	16272.4	765.162	32950.3	765.162	34178.8
763.238	25472.3	763.238	29381.1	763.238	22701.4	763.238	20261.9	763.238	18719.2	763.238	17131	763.238	16257.6	763.238	33196.3	763.238	33973.5
761.314	25514.9	761.314	29681.6	761.314	22473.2	761.314	20256.5	761.314	18758.4	761.314	17195.3	761.314	16189.6	761.314	33075.7	761.314	34013.8
759.389	25295.1	759.389	29373.6	759.389	22524.4	759.389	20188.8	759.389	18574.2	759.389	17147.9	759.389	16241.2	759.389	33063	759.389	34082.7
757.464	25394.9	757.464	29438.6	757.464	22601.5	757.464	20422.4	757.464	18778.3	757.464	16932.9	757.464	16116.1	757.464	33051.6	757.464	33819.1
755.539	25571.2	755.539	29585.2	755.539	22556.5	755.539	20244.3	755.539	18873.3	755.539	17089.4	755.539	16202.7	755.539	32990.9	755.539	34152.9
753.613	25299.6	753.613	29575.5	753.613	22507.7	753.613	20393.3	753.613	18717.7	753.613	17001.8	753.613	16242.5	753.613	33136.6	753.613	33907.5
751.686	25356.4	751.686	29469.6	751.686	22429	751.686	20140.1	751.686	18729.6	751.686	16960.9	751.686	16225.2	751.686	33130.3	751.686	34072.4
749.759	25693.4	749.759	29582.5	749.759	22572.2	749.759	20378.6	749.759	18836.1	749.759	16986.3	749.759	16146.9	749.759	32976.2	749.759	34102.2
747.831	25553	747.831	29367.6	747.831	22288.7	747.831	20253.8	747.831	18814.3	747.831	16905.2	747.831	16116.7	747.831	33222.9	747.831	34174.9
745.903	25570.8	745.903	29534	745.903	22342.4	745.903	20175.8	745.903	18661.5	745.903	17068	745.903	16161.7	745.903	33183	745.903	34030.9
743.974	25578.3	743.974	29510.7	743.974	22355.9	743.974	20072	743.974	18979.2	743.974	17054.4	743.974	16161.3	743.974	33064	743.974	33776.9
742.045	25629.8	742.045	29531	742.045	22403.1	742.045	20271.4	742.045	18699.5	742.045	17176.8	742.045	16228.2	742.045	33180.9	742.045	34028.4
740.115	25515.4	740.115	29541.3	740.115	22459.3	740.115	20385.1	740.115	18624.5	740.115	17020.7	740.115	16234.3	740.115	33011.4	740.115	33981.7
738.185	25557.9	738.185	29593.3	738.185	22593.2	738.185	20248.9	738.185	18676.5	738.185	17074.4	738.185	16223.5	738.185	32972.8	738.185	34139.7
736.254	25690.9	736.254	29566.3	736.254	22466.7	736.254	20257.7	736.254	18926.7	736.254	17151.4	736.254	16400.4	736.254	33264.4	736.254	34097
734.323	25628.4	734.323	29687.1	734.323	22767.6	734.323	20594.1	734.323	19047.2	734.323	17264.7	734.323	16402.5	734.323	33230.9	734.323	34128
732.391	25538.7	732.391	29768	732.391	22613.9	732.391	20485.1	732.391	18936	732.391	17201.8	732.391	16506.9	732.391	33204	732.391	34225
730.459	25654.8	730.459	29913.1	730.459	22906.8	730.459	20546.9	730.459	18938.7	730.459	17192.1	730.459	16431.3	730.459	33421.5	730.459	34139.6
728.526	25741.1	728.526	29792	728.526	22817.9	728.526	20533.7	728.526	18920.7	728.526	17259.9	728.526	16339	728.526	33241.9	728.526	34105.9
726.593	25625.6	726.593	29683.6	726.593	22704.5	726.593	20484.2	726.593	18992	726.593	16994.1	726.593	16576.4	726.593	33172.2	726.593	34029.6
724.659	25748.1	724.659	29731.7	724.659	22730.8	724.659	20464.5	724.659	18755.5	724.659	17087.8	724.659	16372.9	724.659	33317.2	724.659	34591.9
722.725	25632.6	722.725	29717.5	722.725	22559.3	722.725	20513.4	722.725	18990.9	722.725	17247.4	722.725	16411.2	722.725	33416.9	722.725	34293.2
720.79	25664.6	720.79	29693.3	720.79	22754.8	720.79	20411	720.79	18662.8	720.79	17241.5	720.79	16364.2	720.79	33099.2	720.79	34207.8
718.855	25589.3	718.855	29633.8	718.855	22697.1	718.855	20543.8	718.855	18801.2	718.855	17240.8	718.855	16297.8	718.855	33148.5	718.855	34228.4
716.919	25761.9	716.919	29794.9	716.919	22804.7	716.919	20471.1	716.919	18886.6	716.919	17036	716.919	16249.6	716.919	33267.5	716.919	34088.8
714.982	25543.3	714.982	29778.8	714.982	22422.9	714.982	20436	714.982	18707.3	714.982	17158	714.982	16250.4	714.982	33170.8	714.982	34167.5
713.045	25660.4	713.045	29648.1	713.045	22734.4	713.045	20227.9	713.045	18667.4	713.045	17103.1	713.045	16415.1	713.045	33001.9	713.045	34238.4
711.108	25705.2	711.108	29584.2	711.108	22569.6	711.108	20487	711.108	18764.4	711.108	17188.8	711.108	16342.4	711.108	33225.4	711.108	34391.9
709.17	25628.7	709.17	29767.7	709.17	22633.3	709.17	20334.5	709.17	18952.9	709.17	17086.2	709.17	16379.3	709.17	33091.4	709.17	34113.1
707.231	25748.2	707.231	29690.2	707.231	22814.2	707.231	20269.7	707.231	18768.5	707.231	17196.4	707.231	16307.9	707.231	33203.8	707.231	34234.2
705.292	25750.4	705.292	29575.8	705.292	22680.5	705.292	20425.5	705.292	18842.2	705.292	17086.1	705.292	16160.4	705.292	33024.7	705.292	34253.5
703.353	25496	703.353	29813.3	703.353	22608.7	703.353	20452.2	703.353	18788.2	703.353	17079	703.353	16059.4	703.353	33055.9	703.353	34128.3
701.413	25496.9	701.413	29614.1	701.413	22628.4	701.413	20431.3	701.413	18779.3	701.413	17097.6	701.413	16195.6	701.413	33089.6	701.413	34324.1
699.472	25696.3	699.472	29983.2	699.472	22585	699.472	20407.8	699.472	18734.3	699.472	17196.1	699.472	16206.7	699.472	32954.5	699.472	34093.3
697.531	25422.8	697.531	29572.2	697.531	22517.2	697.531	20312.2	697.531	18659.8	697.531	17134.8	697.531	16337.6	697.531	33129.9	697.531	34046.9
695.59	25629.7	695.59	29863.5	695.59	22538.2	695.59	20330	695.59	18667.7	695.59	17138	695.59	16418.2	695.59	33124.9	695.59	34294
693.648	25723.3	693.648	29651	693.648	22676.4	693.648	20401.8	693.648	18818.4	693.648	17196.5	693.648	16043.1	693.648	33005.3	693.648	34305.5
691.705	25547.8	691.705	29739.4	691.705	22410.3	691.705	20353.9	691.705	18780	691.705	17167.4	691.705	16114.8	691.705	33027.4	691.705	34401.8
689.762	25591.2	689.762	29721.6	689.762	22621.8	689.762	20345.8	689.762	18838	689.762	17242.6	689.762	16012.7	689.762	33286.2	689.762	34269.1
687.818	25779.9	687.818	29688.5	687.818	22444.7	687.818	20400.9	687.818	18556.4	687.818	17168.6	687.818	16202.6	687.818	33241.3	687.818	34373.1
685.874	25735.7	685.874	29744.4	685.874	22713.8	685.874	20282.2	685.874	18736.6	685.874	17179.4	685.874	16059.4	685.874	33006.1	685.874	34263.7
683.929	25525.7	683.929	29792.3	683.929	22648.6	683.929	20347.5	683.929	18866.6	683.929	17113.1	683.929	16150.2	683.929	33170.8	683.929	33971.7
681.984	25748.9	681.984	29778.9	681.984	22757	681.984	20290.7	681.984	18937.4	681.984	17134.2	681.984	16111.2	681.984	33336.7	681.984	34079.5
680.038	25686.8	680.038	29806	680.038	22445.1	680.038	20244.1	680.038	18920.7	680.038	17138.6	680.038	16011.8	680.038	33191.6	680.038	34374.9
678.092	25751.8	678.092	29700	678.092	22509.7	678.092	20360.8	678.092	18737.1	678.092	17035.2	678.092	16223.3	678.092	32850	678.092	34076.7
676.145	25739.8	676.145	29560.9	676.145	22733.6	676.145	20319.4	676.145	18762.9	676.145	17143.6	676.145	16104.7	676.145	33140.5	676.145	34423.3
674.198	25612.2	674.198	29751.5	674.198	22542.6	674.198	20218.9	674.198	18891.4	674.198	17273.8	674.198	16163.3	674.198	33091.8	674.198	34258.8
672.25	25833.9	672.25	29473.2	672.25	22553.3	672.25	20367.5	672.25	18673.3	672.25	17128	672.25	16128.2	672.25	32876.3	672.25	34055.8
670.302	25787.2	670.302	29806.6	670.302	22543.4	670.302	20297.9	670.302	18780	670.302	17194	670.302	16184.2	670.302	33070.2	670.302	34391.9
668.353	25580.2	668.353	29857	668.353	22615.6	668.353	20288.6	668.353	18762.1	668.353	17091.9	668.353	16245.3	668.353	32971.6	668.353	34351.9
666.403	25774.7	666.403	29743.1	666.403	22530.1	666.403	20165.2	666.403	18691.7	666.403	17059.1	666.403	16138.3	666.403	33185.9	666.403	34145.2
664.453	25579.3	664.453	29667.8	664.453	22806.1	664.453	20304.7	664.453	18791.8	664.453	16932.8	664.453	16039.1	664.453	33138.6	664.453	34406.6
662.503	25695.5	662.503	29691.3	662.503	22644.9	662.503	20223.6	662.503	18776.5	662.503	17033.3	662.503	16064.3	662.503	32984.9	662.503	34228.2
660.552	25683.5	660.552	29780.2	660.552	22682.4	660.552	20261.8	660.552	18712.6	660.552	17115.9	660.552	16181.8	660.552	33022.2	660.552	34272.8
658.601	25759.9	658.601	29700.4	658.601	22703.2	658.601	20348.6	658.601	18849.8	658.601	17110.1	658.601	16110.8	658.601	33174.7	658.601	34312.3
656.649	25742.7	656.649	29785.8	656.649	22772.7	656.649	20414.9	656.649	18693.6	656.649	17023.5	656.649	16009.2	656.649	33264.5	656.649	34190.4
654.696	25633.4	654.696	29637.9	654.696	22509.3	654.696	20208.4	654.696	18668.1	654.696	17095.8	654.696	16230.2	654.696	32931.6	654.696	34347.7
652.743	25566.4	652.743	29649.8	652.743	22642.8	652.743	20434.7	652.743	18727.1	652.743	16991.3	652.743	16196.4	652.743	33233.9	652.743	34330.9
650.789	25742.5	650.789	29625.7	650.789	22625.2	650.789	20253.9	650.789	18713.1	650.789	16958.6	650.789	16184.4	650.789	33038.1	650.789	34296.1
648.835	25651.2	648.835	29663.4	648.835	22656.2	648.835	20128.2	648.835	18654.4	648.835	17014.2	648.835	16127.6	648.835	32782.4	648.835	34260
646.881	25466.5	646.881	29680.5	646.881	22670.6	646.881	20257.1	646.881	18842.5	646.881	17059.6	646.881	16076	646.881	32872.1	646.881	34475.9
644.926	25793.5	644.926	29934.8	644.926	22581.4	644.926	20282.4	644.926	18741.6	644.926	17126.6	644.926	16003.9	644.926	33113.9	644.926	34292.8
642.97	25630.6	642.97	29635.1	642.97	22680.2	642.97	20248.8	642.97	18864.4	642.97	16944.3	642.97	15993.2	642.97	32991.2	642.97	34252.9
641.014	25736.2	641.014	29667.4	641.014	22798.1	641.014	20304.7	641.014	18702.1	641.014	16900.1	641.014	16281.6	641.014	33134.5	641.014	34457.2
639.057	25831.5	639.057	29912.5	639.057	22646.3	639.057	20425.8	639.057	18808.3	639.057	16815.1	639.057	16053.6	639.057	33069.4	639.057	34370
637.1	25910.1	637.1	29733.8	637.1	22572.5	637.1	20459.9	637.1	18653.8	637.1	17013.7	637.1	16041.7	637.1	33033.7	637.1	34216.5
635.142	25622.3	635.142	29704.4	635.142	22640.6	635.142	20096.8	635.142	18703.7	635.142	17001.5	635.142	16039.9	635.142	33032.5	635.142	34383.5
633.184	25855.4	633.184	29869.7	633.184	22671.5	633.184	20222.9	633.184	18754.8	633.184	17183.3	633.184	16091.8	633.184	33076	633.184	34304.1
631.225	25742.5	631.225	29913.5	631.225	22666.7	631.225	20378.3	631.225	18725.6	631.225	17131.5	631.225	16160.2	631.225	33100.3	631.225	34337
629.265	25856.8	629.265	29861.7	629.265	22709.1	629.265	20504.3	629.265	18712.9	629.265	17075.9	629.265	16041.1	629.265	32817.1	629.265	34375
627.306	25820.6	627.306	30044.8	627.306	22681.3	627.306	20509	627.306	18636.4	627.306	16994.7	627.306	16122.2	627.306	33025.1	627.306	34515
625.345	25895.3	625.345	29856.5	625.345	22515.8	625.345	20323.7	625.345	18702.8	625.345	17203.1	625.345	16143.4	625.345	33247.1	625.345	34496.8
623.384	25601.5	623.384	29887.7	623.384	22618.2	623.384	20356.5	623.384	18863.6	623.384	17159	623.384	16154.4	623.384	33006.1	623.384	34557.7
621.423	25736.1	621.423	30105.4	621.423	22739.6	621.423	20147.1	621.423	18762.9	621.423	17109.8	621.423	16136	621.423	32808.6	621.423	34404.4
619.461	25610.7	613.572	29794.2	619.461	22715.6	619.461	20388.9	619.461	18771.9	619.461	17102.7	619.461	16071.8	619.461	32994.8	619.461	34480.5
617.498	25844.5	611.608	29859.2	617.498	22666.2	617.498	20407.6	617.498	18686.6	617.498	17138.8	617.498	16052.2	617.498	33122.2	617.498	34514.6
615.535	25912.7	609.643	29910.9	615.535	22727.6	615.535	20413.6	615.535	18735.1	615.535	16868.1	615.535	16170.2	615.535	32845.9	615.535	34538.4
613.572	25969.4	607.678	29903.7	613.572	22648.9	613.572	20363.5	613.572	18894.3	613.572	16987	613.572	16226.9	613.572	32870.2	613.572	34555.9
611.608	25640.4	605.712	29935.8	611.608	22709	611.608	20368.3	611.608	18727.6	611.608	17141.6	611.608	16234	611.608	32928.8	611.608	34391.3
609.643	25768.4	603.746	29794.2	609.643	22529.9	609.643	20370.4	609.643	18935	609.643	17064.4	609.643	16056.6	609.643	33294.1	609.643	34528.4
607.678	26056.7	601.779	30076.3	607.678	22746.5	607.678	20311.5	607.678	18746.8	607.678	17114.6	607.678	16286.4	607.678	33227.9	607.678	34576.4
605.712	25928.8	599.812	30082.4	605.712	22809	605.712	20355.7	605.712	18746.8	605.712	17144.3	605.712	16214.6	605.712	33362.7	605.712	34688
603.746	25901.5	597.844	30016.6	603.746	22819.4	603.746	20256.1	603.746	18660.4	603.746	17096.5	603.746	16147.9	603.746	33208.8	603.746	34829.9
601.779	25954.3	595.876	29898.2	601.779	22723.1	601.779	20516.3	601.779	18843.5	601.779	16943.1	601.779	16160.1	601.779	33320.6	601.779	34767.2
599.812	25949.9	593.907	30150.6	599.812	22845.3	599.812	20482.9	599.812	18745.7	599.812	17119	599.812	16230.8	599.812	33296.4	599.812	34784.5
597.844	25968.3	591.938	29963.9	597.844	22809.9	597.844	20324.9	597.844	18837.2	597.844	17064.9	597.844	16060	597.844	33035.9	597.844	34514.7
595.876	25976.6	589.968	30041.1	595.876	22806.4	595.876	20482	595.876	18933.7	595.876	17189.9	595.876	16112.8	595.876	33067.7	595.876	34556.3
593.907	25991.2	587.997	29787	593.907	22699.9	593.907	20451.1	593.907	18776.3	593.907	17162.4	593.907	16271	593.907	33298.8	593.907	34908.9
591.938	25899.1	586.027	29855.4	591.938	22923.6	591.938	20431.7	591.938	18827.1	591.938	17159	591.938	16102.9	591.938	33154	591.938	34618.9
589.968	26043.2	584.055	29929.9	589.968	22800.7	589.968	20362.7	589.968	18849.9	589.968	17183.6	589.968	16320.6	589.968	33317.7	589.968	34498
587.997	26106	582.083	30005.3	587.997	22712.1	587.997	20287.5	587.997	19000.9	587.997	17076.2	587.997	16280.7	587.997	33353.1	587.997	34502.6
586.027	26109.1	580.11	30050.4	586.027	22563.9	586.027	20458.3	586.027	18876.6	586.027	17261.9	586.027	16230.7	586.027	33299.8	586.027	34726.7
584.055	25994.3	578.137	30089.4	584.055	22843.1	584.055	20483.2	584.055	18974.2	584.055	17103.8	584.055	16304.9	584.055	33136.1	584.055	34580.5
582.083	26052	576.164	30123	582.083	22720.4	582.083	20441	582.083	19156.8	582.083	17376.9	582.083	16339.8	582.083	33416.2	582.083	34916
580.11	25942.3	574.19	30043.9	580.11	22768.7	580.11	20464.6	580.11	18955.2	580.11	17002.1	580.11	16391.2	580.11	33234.9	580.11	34882.5
578.137	25978.4	572.215	29996.8	578.137	23036.3	578.137	20340	578.137	18876.6	578.137	17215.5	578.137	16139.7	578.137	33241.1	578.137	34618.4
576.164	26134.8	570.24	30064.9	576.164	22785.6	576.164	20620.8	576.164	18782.8	576.164	17155.1	576.164	16298.8	576.164	33242.3	576.164	34735.8
574.19	26106.3	568.264	30009	574.19	22784.6	574.19	20331.6	574.19	18993	574.19	17216.3	574.19	16356.5	574.19	33285.3	574.19	34640.3
572.215	25943.5	566.288	30051.4	572.215	22891.1	572.215	20527.4	572.215	18746.1	572.215	17099	572.215	16203.9	572.215	33333.3	572.215	34619.6
570.24	25894.8	564.311	30027.4	570.24	22892.5	570.24	20476.3	570.24	18853.7	570.24	17285.5	570.24	16254	570.24	33391.4	570.24	34768.5
568.264	25978.9	562.334	30112.2	568.264	22825.6	568.264	20484.7	568.264	18862.6	568.264	17141.7	568.264	16096.5	568.264	33243.3	568.264	34488.4
566.288	25968.1	560.356	30120.9	566.288	22718.3	566.288	20619.6	566.288	18981.5	566.288	17248.4	566.288	16263	566.288	33389.9	566.288	34937
564.311	25928.2	558.377	30252.6	564.311	22746.3	564.311	20512.9	564.311	18920.7	564.311	17301.9	564.311	16325.6	564.311	33059.7	564.311	34476.1
562.334	25930.1	556.398	29885.4	562.334	22893.2	562.334	20511.2	562.334	18956.1	562.334	17197.4	562.334	16245.3	562.334	33177.2	562.334	34656.5
560.356	26092.5	554.419	30085.1	560.356	23005.8	560.356	20561.3	560.356	18982.6	560.356	17292.6	560.356	16335.8	560.356	33050.7	560.356	34854.4
558.377	26091.8	552.439	30086.7	558.377	22806.3	558.377	20607.5	558.377	18798	558.377	17319.5	558.377	16235.3	558.377	33391.9	558.377	34556.9
556.398	25949.6	550.458	29862.1	556.398	22983.3	556.398	20401.1	556.398	18818.2	556.398	17184.7	556.398	16391.4	556.398	33176.9	556.398	34533.7
554.419	25894.6	548.477	30025.5	554.419	22831.9	554.419	20532	554.419	18991.2	554.419	17231.9	554.419	16160.9	554.419	33322.1	554.419	34652
552.439	25844.7	546.496	30009.4	552.439	22750	552.439	20323.2	552.439	18757.6	552.439	17376.2	552.439	16256.3	552.439	33423	552.439	34551.7
550.458	25991.7	544.514	30003	550.458	22613.8	550.458	20518.4	550.458	18832	550.458	17366.5	550.458	16310	550.458	33314.2	550.458	34534.9
548.477	25931.7	542.531	30045.3	548.477	22725.1	548.477	20584.8	548.477	19015	548.477	17047.6	548.477	16245	548.477	33028.9	548.477	34540.7
546.496	25920.9	540.548	29985.1	546.496	22778.3	546.496	20670.1	546.496	18939.2	546.496	17200.7	546.496	16308.8	546.496	33319	546.496	34650
544.514	25974.5	538.564	29997.3	544.514	22677.5	544.514	20528.3	544.514	18971.9	544.514	17295.7	544.514	16323.3	544.514	33328.9	544.514	34638.1
542.531	25981.3	536.58	30200	542.531	22772.3	542.531	20638.8	542.531	18944.1	542.531	17337.7	542.531	16306.3	542.531	33322.4	542.531	34461.1
540.548	26106.7	534.595	29966.2	540.548	23058.6	540.548	20463.1	540.548	18998.3	540.548	17296.5	540.548	16289.3	540.548	33360.1	540.548	34858.9
538.564	26022.8	532.609	30114.1	538.564	23041	538.564	20810.4	538.564	18917.5	538.564	17498.5	538.564	16458.8	538.564	33406.6	538.564	34655.5
536.58	26001.9	530.624	30316.6	536.58	23019.7	536.58	20913.1	536.58	19013.2	536.58	17390.5	536.58	16333.4	536.58	33269	536.58	34721.7
534.595	25819.8	528.637	30248.5	534.595	22883.8	534.595	20669.5	534.595	19010.6	534.595	17351.8	534.595	16489	534.595	33394.8	534.595	34605.3
532.609	26059.7	526.65	30317.8	532.609	22953.1	532.609	20710.5	532.609	19060.9	532.609	17528.4	532.609	16284.3	532.609	33243.5	532.609	34778.5
530.624	26197.4	524.663	30212.8	530.624	23103.1	530.624	20752.7	530.624	19058.3	530.624	17605.5	530.624	16563.1	530.624	33356.7	530.624	34915.2
528.637	26192.8	522.675	30240.7	528.637	22998.7	528.637	20869.2	528.637	19117.3	528.637	17473.6	528.637	16465.5	528.637	33342.6	528.637	34844.1
526.65	26306.6	520.686	30376.9	526.65	23088.1	526.65	20746.5	526.65	19348.7	526.65	17534.3	526.65	16381.8	526.65	33467	526.65	34900.1
524.663	26265.5	518.697	30288.7	524.663	23123.3	524.663	20844.1	524.663	19381.2	524.663	17800.1	524.663	16567.3	524.663	33517.1	524.663	34888.2
522.675	26276	516.707	30413.2	522.675	23351	522.675	20872.4	522.675	19393.6	522.675	17590.3	522.675	16600.6	522.675	33558.3	522.675	35032.2
520.686	26320.5	514.717	30296.9	520.686	23411.3	520.686	20904.5	520.686	19334.3	520.686	17598.1	520.686	16659	520.686	33486.4	520.686	34946
518.697	26178.9	512.726	30393.3	518.697	23249.2	518.697	21028.3	518.697	19409.5	518.697	17687.6	518.697	16760.1	518.697	33609.3	518.697	35058.5
516.707	26531.2	510.735	30444.9	516.707	23317	516.707	21129.4	516.707	19586.4	516.707	17672.8	516.707	16691.4	516.707	33621.6	516.707	35167.1
514.717	26437.3	508.743	30533.3	514.717	23519.2	514.717	21049.6	514.717	19481.9	514.717	17818.7	514.717	16931.9	514.717	33808.5	514.717	34952.9
512.726	26648.7	506.751	30607.6	512.726	23550.6	512.726	21202.2	512.726	19347.3	512.726	17847.8	512.726	16790.4	512.726	34236.4	512.726	35113
510.735	26487.1	504.758	30841.7	510.735	23387.3	510.735	21170.1	510.735	19568.1	510.735	17981.1	510.735	16910.2	510.735	33949.7	510.735	35443.7
508.743	26363.2	502.765	30830.7	508.743	23870.4	508.743	21420.4	508.743	19702.1	508.743	18066.6	508.743	17050	508.743	34285.7	508.743	35009.9
506.751	26661	500.771	30923.3	506.751	23640.6	506.751	21365.7	506.751	19759.5	506.751	18053	506.751	17003.9	506.751	34128.4	506.751	35655.5
504.758	26333.9	498.776	30957.1	504.758	23801.1	504.758	21413.8	504.758	19744.1	504.758	18167.3	504.758	17103.5	504.758	34311.1	504.758	35408.7
502.765	26447.2	496.781	31127.7	502.765	23957.7	502.765	21482	502.765	19964.5	502.765	18344.2	502.765	17270.7	502.765	34240.3	502.765	35618.6
500.771	26862.5	494.786	31170.1	500.771	23881	500.771	21559	500.771	20083.3	500.771	18292.9	500.771	17228.4	500.771	34367.7	500.771	35728.1
498.776	26777.6	492.79	31122.2	498.776	23927.2	498.776	21699.8	498.776	20105.4	498.776	18386.9	498.776	17350.3	498.776	34516.4	498.776	35813.7
496.781	26891.9	490.793	31249.7	496.781	24137.5	496.781	21876.9	496.781	20121.3	496.781	18452.1	496.781	17398.3	496.781	34400.5	496.781	35765.2
494.786	26978.6	488.796	31422.6	494.786	24245	494.786	22062.7	494.786	20312.5	494.786	18657.6	494.786	17596.5	494.786	34522.8	494.786	35768
492.79	27125.3	486.798	31561.2	492.79	24172.1	492.79	21982.8	492.79	20396	492.79	18526.1	492.79	17408.9	492.79	34736.4	492.79	35937.5
490.793	26941.4	484.8	31538.7	490.793	24367.1	490.793	22006.9	490.793	20408	490.793	18771.5	490.793	17698.4	490.793	35138.9	490.793	36029.2
488.796	27322.2	482.801	31608.1	488.796	24438.1	488.796	21999.7	488.796	20475.1	488.796	19009.2	488.796	17664.8	488.796	34925.4	488.796	35916.8
486.798	27072	480.802	31649.4	486.798	24494.1	486.798	22194	486.798	20627.2	486.798	19067.9	486.798	17885.3	486.798	35061.1	486.798	36316.3
484.8	27186	478.802	31795.8	484.8	24511.2	484.8	22384.4	484.8	20657.9	484.8	19059	484.8	18108.2	484.8	34855.2	484.8	36263.9
482.801	27245	476.801	31869.3	482.801	24842.3	482.801	22248.2	482.801	20852.4	482.801	19217.7	482.801	18005.7	482.801	35397.3	482.801	36575.5
480.802	27250.1	474.8	32026.9	480.802	24884.3	480.802	22516.1	480.802	20756.7	480.802	19143.7	480.802	18238.4	480.802	35385.2	480.802	36189.3
478.802	27401.5	472.799	32082	478.802	24856.3	478.802	22440	478.802	21123.6	478.802	19274.8	478.802	18233.5	478.802	35363.2	478.802	36324.5
476.801	27389.1	470.797	32015.7	476.801	24950.8	476.801	22510.1	476.801	21134.2	476.801	19397.1	476.801	18271	476.801	35681	476.801	36664.6
474.8	27586.6	468.794	31974.7	474.8	25102.8	474.8	22811.4	474.8	21097.2	474.8	19418	474.8	18301.1	474.8	35385.3	474.8	36782.1
472.799	27606.6	466.791	31952	472.799	25190.9	472.799	22875.2	472.799	21336.3	472.799	19538.9	472.799	18418.5	472.799	35605.5	472.799	36802.1
470.797	27550.4	464.787	31973.1	470.797	25425.1	470.797	22887.7	470.797	21213.2	470.797	19727.2	470.797	18639.6	470.797	35966.7	470.797	36683.5
468.794	27609.1	462.783	32144.3	468.794	25344.5	468.794	22849	468.794	21346	468.794	19736.8	468.794	18628.3	468.794	35944.5	468.794	36719.7
466.791	27743.9	460.778	32194.9	466.791	25376.4	466.791	22990.1	466.791	21402.6	466.791	19681.6	466.791	18619.5	466.791	35805	466.791	36699.8
464.787	27716.4	458.773	32001.2	464.787	25369.5	464.787	23159.8	464.787	21368.1	464.787	19732.4	464.787	18650.6	464.787	36148.4	464.787	36855.8
462.783	27758.8	456.767	32210.6	462.783	25186.7	462.783	23041.3	462.783	21413.5	462.783	19753.2	462.783	18683	462.783	36161	462.783	36879.5
460.778	27731.3	454.761	32066.7	460.778	25312.1	460.778	23111.1	460.778	21660.8	460.778	19785.3	460.778	18739	460.778	36388.2	460.778	36844.6
458.773	27884.6	452.754	32176.6	458.773	25363.8	458.773	23127.3	458.773	21345.8	458.773	19818.6	458.773	18747.7	458.773	36175.1	458.773	37067.7
456.767	27822.2	450.746	32214.1	456.767	25352	456.767	23188.3	456.767	21539.4	456.767	19936.6	456.767	18727.6	456.767	36068.1	456.767	37032.7
454.761	27695.1	448.738	32193.1	454.761	25514.5	454.761	23117.2	454.761	21536	454.761	19873.9	454.761	18688.9	454.761	36070.7	454.761	36924.3
452.754	27687.6	446.73	32057.2	452.754	25486.5	452.754	23266.7	452.754	21408.1	452.754	19895.9	452.754	18788.5	452.754	35941.4	452.754	36994
450.746	27814.5	444.721	32009.3	450.746	25376.2	450.746	23164.5	450.746	21495.7	450.746	19762.2	450.746	18909.2	450.746	35768.5	450.746	37045
448.738	27645.2	442.711	32153.9	448.738	25073	448.738	23012.5	448.738	21619.4	448.738	19830.3	448.738	18577.8	448.738	36092.5	448.738	36773.5
446.73	27850.5	440.701	31870.9	446.73	25233	446.73	23137	446.73	21628.4	446.73	19873.5	446.73	18645	446.73	35986.8	446.73	36751
444.721	27642.6	438.69	31923.2	444.721	25379.2	444.721	23120.7	444.721	21533	444.721	19823.3	444.721	18722.1	444.721	35927.3	444.721	36820.7
442.711	27840.4	436.679	31977.2	442.711	25306.4	442.711	23160.5	442.711	21471.2	442.711	19727.1	442.711	18648.6	442.711	35760.8	442.711	36629.1
440.701	27657.5	434.667	31736.2	440.701	25114.2	440.701	22936.6	440.701	21288.7	440.701	19613.5	440.701	18562.7	440.701	35936.4	440.701	36539.6
438.69	27534.3	432.654	31678.1	438.69	25195.7	438.69	22981.3	438.69	21304.1	438.69	19415.5	438.69	18540.2	438.69	35597.2	438.69	36550.8
436.679	27579	430.641	31515.6	436.679	25022.3	436.679	22832.1	436.679	21162.8	436.679	19581.8	436.679	18593.6	436.679	35498	436.679	36590.6
434.667	27548	428.628	31534	434.667	25106.2	434.667	23237.3	434.667	21250.3	434.667	19559.1	434.667	18581.1	434.667	35410.1	434.667	36613
432.654	27377.7	426.614	31462	432.654	25048.4	432.654	22722.8	432.654	21161.3	432.654	19420.8	432.654	18513.9	432.654	35292.4	432.654	36365.8
430.641	27489.5	424.599	31468.2	430.641	24890.1	430.641	22590	430.641	21120.8	430.641	19589.4	430.641	18413.3	430.641	35212	430.641	36473.9
428.628	27285.9	422.584	31464	428.628	24803.9	428.628	22418.7	428.628	20998.3	428.628	19278.7	428.628	18290.3	428.628	35238.5	428.628	36534.7
426.614	27422.5	420.569	31229.7	426.614	24691.6	426.614	22593.9	426.614	20873.4	426.614	19441	426.614	18218.3	426.614	35307.1	426.614	36380.8
424.599	27307.1	418.552	31308.1	424.599	24605.5	424.599	22512	424.599	20973.3	424.599	19439.4	424.599	18475.2	424.599	34888	424.599	36207.1
422.584	27196.7	416.536	31292.6	422.584	24730.3	422.584	22369.5	422.584	20988.7	422.584	19305.1	422.584	18214.6	422.584	35294.1	422.584	36038.5
420.569	27090.1	414.518	31121	420.569	24764.5	420.569	22327.4	420.569	20845.3	420.569	19239.1	420.569	18170	420.569	34924.9	420.569	36034.9
418.552	27103.8	412.5	31160.2	418.552	24575.5	418.552	22501.1	418.552	20756.5	418.552	19154.5	418.552	18158.9	418.552	35107.6	418.552	35837.9
416.536	27116.2	410.482	31083.3	416.536	24555.2	416.536	22486.3	416.536	20765.8	416.536	19089.8	416.536	18166.3	416.536	34853.8	416.536	35897.6
414.518	27121.3	408.463	30937.9	414.518	24563.4	414.518	22124.6	414.518	20766.3	414.518	19197.4	414.518	18157.7	414.518	34746.5	414.518	35762.7
412.5	26832.7	406.443	31004.8	412.5	24338.7	412.5	22284.6	412.5	20795.4	412.5	19060.9	412.5	17914.9	412.5	34689.9	412.5	35652.6
410.482	26758.5	404.423	30812.7	410.482	24626.9	410.482	22485.4	410.482	20814.5	410.482	19158.5	410.482	17876.6	410.482	34787	410.482	35651.6
408.463	26824.3	402.403	30895.3	408.463	24328	408.463	22182.1	408.463	20841	408.463	18916.8	408.463	17891.5	408.463	34650	408.463	35667.9
406.443	26943.2	400.382	30667.8	406.443	24368.4	406.443	22042.3	406.443	20420.7	406.443	18891.8	406.443	17873	406.443	34477.2	406.443	35587.6
404.423	26609.2	398.36	30816.2	404.423	24134	404.423	22146.5	404.423	20594.6	404.423	18787.7	404.423	17667.7	404.423	34675.7	404.423	35561.8
402.403	26666.3	396.338	30716.1	402.403	24262.3	402.403	22088.5	402.403	20652.1	402.403	18696	402.403	17786.6	402.403	34572.3	402.403	35376.5
400.382	26357.2	394.315	30591.8	400.382	24140.7	400.382	21854.9	400.382	20347.1	400.382	18762.6	400.382	17791.7	400.382	34494.8	400.382	35172.7
398.36	26608.5	392.291	30494.4	398.36	24197.2	398.36	21787.1	398.36	20366.3	398.36	18800.8	398.36	17748.5	398.36	34151.6	398.36	35299.1
396.338	26387.4	390.267	30510.3	396.338	24116.4	396.338	21886.3	396.338	20366.9	396.338	18821.7	396.338	17694.2	396.338	34152.2	396.338	35278.4
394.315	26702.8	388.243	30544.4	394.315	23981.3	394.315	21903.8	394.315	20381.2	394.315	18810.4	394.315	17695.6	394.315	34346.8	394.315	35186
392.291	26280.4	386.218	30542	392.291	24154	392.291	21821.2	392.291	20425.1	392.291	18598.9	392.291	17595.6	392.291	34008.8	392.291	34909.5
390.267	26370.8	384.192	30582.2	390.267	24222.8	390.267	22066.1	390.267	20326.9	390.267	18697.6	390.267	17744	390.267	34200.9	390.267	35280.5
388.243	26322.9	382.166	30588.5	388.243	24008.7	388.243	21946.4	388.243	20507.8	388.243	18823.4	388.243	17655.2	388.243	34237.3	388.243	35107.9
386.218	26255.2	380.14	30558.6	386.218	23955.3	386.218	21830.6	386.218	20362.7	386.218	18718.3	386.218	17796.1	386.218	34356.4	386.218	34710.7
384.192	26439.4	378.112	30445.8	384.192	24164.7	384.192	21875.2	384.192	20544.8	384.192	18824.3	384.192	17750.5	384.192	34158.2	384.192	35278.8
382.166	26290.3	376.085	30410.7	382.166	24107.5	382.166	21919.9	382.166	20444.2	382.166	18899.3	382.166	17637.1	382.166	34405.5	382.166	35175.5
380.14	26199.2	374.056	30221.3	380.14	23985	380.14	21855.9	380.14	20418.9	380.14	18884.3	380.14	17686.6	380.14	34159.3	380.14	34774.8
378.112	26325.3	372.027	30524.4	378.112	24001.9	378.112	21938.8	378.112	20462.6	378.112	18551.1	378.112	17707.6	378.112	34069.8	378.112	34883.8
376.085	26261.4	369.998	30390.2	376.085	23917.7	376.085	21798.4	376.085	20330.1	376.085	18756.9	376.085	17732.4	376.085	34111.1	376.085	34997.5
374.056	26414.5	367.968	30468.1	374.056	24040.6	374.056	21850.4	374.056	20280.2	374.056	18670.5	374.056	17541.5	374.056	34117.8	374.056	35032.4
372.027	26270.5	365.937	30381.4	372.027	23860.3	372.027	21909.8	372.027	20459.5	372.027	18611.2	372.027	17744.9	372.027	34122.1	372.027	34967.4
369.998	26201.8	363.906	30383.5	369.998	23895.7	369.998	21892.7	369.998	20450.2	369.998	18737.9	369.998	17770.9	369.998	34164.5	369.998	34750.9
367.968	26214.3	361.875	30407.1	367.968	24013.6	367.968	21977.9	367.968	20529.6	367.968	18750	367.968	17672.4	367.968	34128.1	367.968	34931.1
365.937	26233	359.842	30593.4	365.937	23867.9	365.937	21927.6	365.937	20336.9	365.937	18903.7	365.937	17670.1	365.937	34182.9	365.937	34603.9
363.906	26339.1	357.81	30323.3	363.906	23866.3	363.906	21962.2	363.906	20485.2	363.906	18658.6	363.906	17836.4	363.906	34002.4	363.906	34693
361.875	26172	355.776	30494.9	361.875	24285.6	361.875	21830.7	361.875	20362.7	361.875	18763	361.875	17889.3	361.875	33945.2	361.875	34603.5
359.842	26314.9	353.742	30426.4	359.842	24012	359.842	21936.7	359.842	20487.5	359.842	18850.1	359.842	17590.4	359.842	34286.5	359.842	34512.9
357.81	26172.5	351.708	30425	357.81	24080.5	357.81	22027.9	357.81	20453.7	357.81	18713.4	357.81	17735.7	357.81	34054.6	357.81	34587.1
355.776	26362	349.673	30238.7	355.776	23980.5	355.776	21887.8	355.776	20369.4	355.776	18832.5	355.776	17819.4	355.776	34055.1	355.776	34672.3
353.742	26061.1	347.637	30207.2	353.742	23964.1	353.742	21755.3	353.742	20543.3	353.742	18758.5	353.742	17758	353.742	34077.8	353.742	34450.2
351.708	26216.2	345.601	30134.5	351.708	24037.4	351.708	21825.5	351.708	20580.7	351.708	18699.3	351.708	17619.2	351.708	33996	351.708	34852.5
349.673	25855.2	343.565	29936.4	349.673	24064.1	349.673	21847.8	349.673	20573.9	349.673	18777.8	349.673	17724.9	349.673	33947.4	349.673	34458.5
347.637	26130.6	341.527	29939.3	347.637	23684.1	347.637	21685.9	347.637	20447.9	347.637	18656	347.637	17596.1	347.637	33798.1	347.637	34350.8
345.601	25823.9	339.49	29748.2	345.601	23664.1	345.601	21652.9	345.601	20441.1	345.601	18614	345.601	17543.4	345.601	33612.1	345.601	34297.2
343.565	26055	337.451	29805.4	343.565	23706.8	343.565	21660.5	343.565	20304.1	343.565	18650.7	343.565	17542.3	343.565	33691.3	343.565	34308.7
341.527	25855.2	335.412	29595.6	341.527	23602.1	341.527	21730.7	341.527	20152.6	341.527	18558.5	341.527	17385.3	341.527	33437.9	341.527	34025.7
339.49	25923	333.373	29518.9	339.49	23646	339.49	21489.2	339.49	19992.5	339.49	18526.4	339.49	17228.4	339.49	33506.1	339.49	34048.3
337.451	25763.8	331.333	29539.1	337.451	23444.5	337.451	21336.2	337.451	20031.2	337.451	18494.4	337.451	17229.9	337.451	33496.9	337.451	33937.2
335.412	25666.1	329.292	29440.1	335.412	23430.8	335.412	21272.7	335.412	19852.8	335.412	18358.1	335.412	17485.1	335.412	33246.2	335.412	33872.8
333.373	25431.1	327.251	29294.9	333.373	23390.1	333.373	21404.2	333.373	19851.1	333.373	18450	333.373	17481.6	333.373	33155	333.373	33973.9
331.333	25583.4	325.21	29244	331.333	23299.1	331.333	21152	331.333	19710.9	331.333	18143.4	331.333	17109.1	331.333	33253.8	331.333	33824.9
329.292	25358.4	323.167	29271.1	329.292	23306.2	329.292	21138.9	329.292	19574.4	329.292	18040.5	329.292	17173.1	329.292	32844.1	329.292	33549.8
327.251	25448.2	321.125	29044.7	327.251	23283.9	327.251	20980	327.251	19755.2	327.251	18225.4	327.251	17012.8	327.251	32885.3	327.251	33682.7
325.21	25184.1	319.081	29201.2	325.21	23215.1	325.21	20918	325.21	19556.3	325.21	18003.7	325.21	17002.1	325.21	32887.4	325.21	33390.6
323.167	25133.1	317.037	29034.8	323.167	23118.2	323.167	21010.2	323.167	19499.6	323.167	18071	323.167	16970.5	323.167	32489.1	323.167	33391.3
321.125	25205.8	314.993	29020	321.125	22967.5	321.125	20943.3	321.125	19549.3	321.125	18003.6	321.125	16903.4	321.125	32581.8	321.125	33187.6
319.081	25126.8	312.948	28782.7	319.081	22942.8	319.081	20702.6	319.081	19414.3	319.081	18018.3	319.081	16945.3	319.081	32542.3	319.081	33275.2
317.037	24947.4	310.902	28649.1	317.037	22842.4	317.037	20865.8	317.037	19535	317.037	17937.5	317.037	16988.4	317.037	32445.3	317.037	33182.9
314.993	24921	308.856	28633.6	314.993	22734.6	314.993	20787.9	314.993	19252	314.993	17729.6	314.993	16929.9	314.993	32163.8	314.993	32990.4
312.948	24836	306.81	28488.1	312.948	22529.2	312.948	20638	312.948	19437.5	312.948	17817.7	312.948	16953.4	312.948	32331	312.948	32888.5
310.902	24671.5	304.762	28434.1	310.902	22661.1	310.902	20661.7	310.902	19471.3	310.902	17770.1	310.902	16874.2	310.902	32223.2	310.902	32779.3
308.856	24772.3	302.715	28258.9	308.856	22773.4	308.856	20588.8	308.856	19194.7	308.856	17654	308.856	16787.7	308.856	31880.8	308.856	32646.9
306.81	24785.1	300.666	28215.2	306.81	22511.9	306.81	20646.7	306.81	19234.7	306.81	17749.3	306.81	16545	306.81	31989.4	306.81	32473.1
304.762	24397.3	298.617	28199	304.762	22530.2	304.762	20374.8	304.762	18952.2	304.762	17600.4	304.762	16713.8	304.762	31846.3	304.762	32347
302.715	24283.2	296.568	28175.1	302.715	22318.9	302.715	20320.4	302.715	18991	302.715	17742.1	302.715	16708	302.715	31743.6	302.715	32636
300.666	24180.1	294.518	27883.1	300.666	22213.9	300.666	20414.9	300.666	18886.9	300.666	17649.3	300.666	16605.8	300.666	31612.8	300.666	32315.8
298.617	24088.1	292.467	27912.2	298.617	22127.3	298.617	20177.5	298.617	19063.5	298.617	17589.6	298.617	16453.6	298.617	31333.3	298.617	32133.7
296.568	24131.5	290.416	27670.7	296.568	22165.2	296.568	20203.7	296.568	18964.4	296.568	17251.8	296.568	16521.1	296.568	31444.3	296.568	31945.6
294.518	24110.3	288.364	27571.9	294.518	21960.3	294.518	20083.6	294.518	18965.3	294.518	17267.8	294.518	16411.7	294.518	31299.1	294.518	32222.2
292.467	24070.8	286.312	27433.1	292.467	21939.7	292.467	20040.3	292.467	18655.3	292.467	17364.3	292.467	16449.9	292.467	31012.6	292.467	31975.7
290.416	23869.2	284.259	27440	290.416	22115.3	290.416	20027.5	290.416	18675.8	290.416	17354.6	290.416	16355.2	290.416	30909	290.416	31650
288.364	23894.3	282.205	27366	288.364	21850.9	288.364	20022	288.364	18686.5	288.364	17393.7	288.364	16272.7	288.364	30998	288.364	31596.3
286.312	23797.6	280.151	27374.7	286.312	21824.2	286.312	19987.3	286.312	18630.3	286.312	17280.6	286.312	16347.5	286.312	30909.1	286.312	31456.1
284.259	23659.6	278.097	27189.2	284.259	21987.5	284.259	19924.6	284.259	18708	284.259	17370.8	284.259	16380.7	284.259	30546.3	284.259	31325.7
282.205	23721.3	276.042	27091.5	282.205	21666.2	282.205	19886.2	282.205	18655.4	282.205	17161.5	282.205	16221.6	282.205	30559.8	282.205	31304.9
280.151	23638.1	273.986	27267.9	280.151	21733.3	280.151	19759.1	280.151	18342.3	280.151	17239.6	280.151	16133.2	280.151	30557.5	280.151	31476.5
278.097	23536.7	271.93	27151.5	278.097	21727.3	278.097	19819.4	278.097	18502.8	278.097	17258	278.097	16027.8	278.097	30575.9	278.097	31219.6
276.042	23419.6	269.873	27030.9	276.042	21576.6	276.042	19725.1	276.042	18393.1	276.042	17036.7	276.042	16017.3	276.042	30436.2	276.042	30865.6
273.986	23574.9	267.816	27034.6	273.986	21682.6	273.986	19778.1	273.986	18506	273.986	17033.3	273.986	16219.7	273.986	30522.7	273.986	30948.3
271.93	23347.1	265.758	27033.1	271.93	21567.2	271.93	19626.8	271.93	18260.2	271.93	17020.1	271.93	15919.8	271.93	30302.8	271.93	30992.1
269.873	23272.7	263.699	27085.2	269.873	21676.8	269.873	19563	269.873	18455.8	269.873	17078.6	269.873	16210.8	269.873	30340.7	269.873	30933.8
267.816	23164.2	261.64	26923.1	267.816	21713.3	267.816	19676.8	267.816	18456.8	267.816	17021.7	267.816	16092.1	267.816	30393.1	267.816	30932.6
265.758	23253.8	259.581	26864.7	265.758	21607.8	265.758	19876.7	265.758	18501.5	265.758	17128.8	265.758	16205.5	265.758	30535.4	265.758	30903.5
263.699	23174.6	257.52	27135.2	263.699	21427	263.699	19700	263.699	18475.8	263.699	17186	263.699	16090.6	263.699	30394.6	263.699	31061.4
261.64	23241.1	255.46	26992.6	261.64	21711.3	261.64	19665.4	261.64	18428.2	261.64	17165.5	261.64	16211.2	261.64	30258.8	261.64	30892.6
259.581	23353.7	253.398	26809.5	259.581	21800	259.581	19677	259.581	18398.9	259.581	17107.4	259.581	16197.1	259.581	30328.2	259.581	30920.5
257.52	23190.7	251.336	26877.7	257.52	21659.3	257.52	19697.1	257.52	18526.1	257.52	17117.3	257.52	16168.3	257.52	30329.6	257.52	30691.2
255.46	23542.2	249.274	27085.8	255.46	21420.4	255.46	19774.2	255.46	18602.3	255.46	17180.5	255.46	16218.5	255.46	30534.8	255.46	30536
253.398	23372	247.211	27068.2	253.398	21743.2	253.398	19778.5	253.398	18537.8	253.398	17204.9	253.398	16358.4	253.398	30213.5	253.398	30690.1
251.336	23442	245.147	27099	251.336	21635.4	251.336	19697.9	251.336	18486.6	251.336	17209.9	251.336	16229	251.336	30573.8	251.336	31021.2
249.274	23371.3	243.083	26958.4	249.274	21691.3	249.274	19839.2	249.274	18633.1	249.274	17219.7	249.274	16393	249.274	30599.3	249.274	30907.2
247.211	23211	241.018	27101.8	247.211	21618.7	247.211	19917.3	247.211	18790.3	247.211	17376.2	247.211	16421.2	247.211	30663.7	247.211	30910.9
245.147	23267.6	238.953	27024.1	245.147	21767.8	245.147	19836.7	245.147	18630.1	245.147	17481.6	245.147	16563.3	245.147	30720.7	245.147	31012.6
243.083	23496.2	236.887	27115.8	243.083	21851.5	243.083	19917.3	243.083	18886.6	243.083	17463.5	243.083	16437.7	243.083	30579	243.083	30747.3
241.018	23281.5	234.821	27046.5	241.018	21822.5	241.018	19908.2	241.018	18911.7	241.018	17541	241.018	16612.4	241.018	30450.7	241.018	30794.6
238.953	23491.8	232.754	27139	238.953	21984.7	238.953	20202.9	238.953	18812.1	238.953	17539.9	238.953	16731.3	238.953	30600.9	238.953	30786.1
236.887	23274.8	230.686	27228	236.887	21963	236.887	20225.2	236.887	18890.4	236.887	17769.8	236.887	16718.2	236.887	30734.1	236.887	30857.6
234.821	23515.2	228.618	27190.9	234.821	22005.3	234.821	20246.3	234.821	18904.6	234.821	17807.3	234.821	16726.9	234.821	30674.9	234.821	30978.5
232.754	23451.9	226.549	27253.7	232.754	22085.2	232.754	20354.4	232.754	19107.4	232.754	17871.3	232.754	16816.6	232.754	30647.1	232.754	30893.8
230.686	23409.2	224.48	27450	230.686	22339.1	230.686	20232.7	230.686	19053.8	230.686	17808.4	230.686	16926.9	230.686	30730.6	230.686	30850.3
228.618	23603.4	222.41	27423.8	228.618	22349.8	228.618	20345.6	228.618	19285.5	228.618	17950.9	228.618	16958.5	228.618	30737.8	228.618	31020.7
226.549	23503.8	220.34	27445	226.549	22139.5	226.549	20430.7	226.549	19153.3	226.549	17814.3	226.549	16976.8	226.549	30875.6	226.549	31094.3
224.48	23582	218.269	27412.1	224.48	22468	224.48	20712.6	224.48	19371.5	224.48	18109	224.48	17095.4	224.48	31146.2	224.48	31293.6
222.41	23551.3	216.197	27559.2	222.41	22480	222.41	20603	222.41	19331.2	222.41	18269.5	222.41	17143.8	222.41	31045.8	222.41	31298.3
220.34	23786.3	214.125	27618.3	220.34	22488.3	220.34	20651.7	220.34	19554.1	220.34	18192	220.34	17323.9	220.34	31165.3	220.34	31196.7
218.269	23740	212.053	27559.2	218.269	22499	218.269	20953.8	218.269	19747.9	218.269	18470.7	218.269	17301	218.269	31230.4	218.269	31033.6
216.197	23622.4	209.979	27624.2	216.197	22584.5	216.197	20841.9	216.197	19621.8	216.197	18439.1	216.197	17488.1	216.197	31278.5	216.197	31418.5
214.125	23804.1	207.905	27445.3	214.125	22735.2	214.125	21018.3	214.125	19700.8	214.125	18327.8	214.125	17513.5	214.125	31298.9	214.125	31202.3
212.053	23611.8	205.831	27630.1	212.053	22775.9	212.053	20990.8	212.053	19813.6	212.053	18640	212.053	17571.4	212.053	31331.3	212.053	31321.6
209.979	23769.3	203.756	27641.9	209.979	22587.6	209.979	21172	209.979	19772	209.979	18865.2	209.979	17636.5	209.979	31397.4	209.979	31378.1
207.905	23944.8	201.681	27665.5	207.905	22991.3	207.905	21121.5	207.905	19766.5	207.905	18725	207.905	17840.2	207.905	31474.3	207.905	31534.6
205.831	23730.9	199.604	27747.2	205.831	22876.5	205.831	21125.4	205.831	20094.9	205.831	18709	205.831	17863	205.831	31464.5	205.831	31504.2
203.756	23808.7	197.528	27600.6	203.756	23122	203.756	21083.4	203.756	20019.5	203.756	18982.2	203.756	18034	203.756	31566.7	203.756	31364.2
201.681	24033.4	195.45	27603	201.681	23021.7	201.681	21370.3	201.681	20076.7	201.681	18908.3	201.681	17995.3	201.681	31691.7	201.681	31604.9
199.604	24079.8	193.373	27465.8	199.604	23188.7	199.604	21247.6	199.604	20225.3	199.604	18859.7	199.604	18068.6	199.604	31507.1	199.604	31350.6

## Sheet: Figure 6b
Raman shift	Intensity	Raman shift	Intensity	Raman shift	Intensity	Raman shift	Intensity	Raman shift	Intensity	Raman shift	Intensity	Raman shift	Intensity	Raman shift	Intensity	Raman shift	Intensity	Raman shift	Intensity
cm-1	a.u.	cm-1	a.u.	cm-1	a.u.	cm-1	a.u.	cm-1	a.u.	cm-1	a.u.	cm-1	a.u.	cm-1	a.u.	cm-1	a.u.	cm-1	a.u.
	OCP		1.0 V		1.1 V		1.2 V		1.3 V		1.4 V		1.5 V		1.6 V		1.7 V		1.8 V
701.528	13766.7	701.528	10423.9	701.528	15872.4	701.528	8271.88	701.528	8261.57	701.528	8015.44	701.528	7201.01	701.528	7018.02	701.528	12314.4	701.528	2404.92
699.588	13690.9	699.588	10466.2	699.588	16021.4	699.588	8189.8	699.588	8209.12	699.588	8103.48	699.588	7155.28	699.588	7103.75	699.588	12383.3	699.588	2040.72
697.646	13828.9	697.646	10424.8	697.646	16061	697.646	8214.66	697.646	8190.19	697.646	8100.03	697.646	7238.38	697.646	7094.13	697.646	12430.2	697.646	2202.35
695.705	13709.3	695.705	10304.9	695.705	16059.2	695.705	8184.14	695.705	8282	695.705	8133.92	695.705	7199.1	695.705	7070.34	695.705	12358.6	695.705	2268.57
693.763	13779	693.763	10259.6	693.763	16137.3	693.763	8199.97	693.763	8354.45	693.763	8055.8	693.763	7201.04	693.763	7067.17	693.763	12334.7	693.763	2163.6
691.82	13865.4	691.82	10359.8	691.82	16126.6	691.82	8187.49	691.82	8311.03	691.82	8090.97	691.82	7285.34	691.82	7009.94	691.82	12393.2	691.82	2268.44
689.877	13794.8	689.877	10210.4	689.877	16175	689.877	8155.71	689.877	8117.11	689.877	8258.63	689.877	7270.53	689.877	7147.02	689.877	12341	689.877	2086.39
687.933	13775.7	687.933	10347.9	687.933	16054.9	687.933	8243.56	687.933	8327.17	687.933	8141.95	687.933	7329.04	687.933	7078.22	687.933	12210.4	687.933	2220.85
685.989	13707.7	685.989	10381.1	685.989	15915.6	685.989	8295.37	685.989	8278.65	685.989	8081.91	685.989	7226.78	685.989	7042.9	685.989	12378.1	685.989	2172.61
684.045	13664.2	684.045	10410.5	684.045	15808.5	684.045	8176.17	684.045	8318.86	684.045	8077.18	684.045	7222.28	684.045	6984.45	684.045	12386.4	684.045	2408.57
682.099	13560.3	682.099	10358.8	682.099	16040.8	682.099	8296.08	682.099	8274.23	682.099	8121.29	682.099	7301.32	682.099	7163.8	682.099	12356.1	682.099	2235.76
680.154	13723.7	680.154	10449.9	680.154	15872	680.154	8311.85	680.154	8431.34	680.154	8103.7	680.154	7289.09	680.154	7185.01	680.154	12414.4	680.154	2268.53
678.208	13753.5	678.208	10494.6	678.208	15987.3	678.208	8200.44	678.208	8395.69	678.208	8165.76	678.208	7275.58	678.208	7099.6	678.208	12366.2	678.208	2223.02
676.261	13567.4	676.261	10401.9	676.261	15909.8	676.261	8277.86	676.261	8326.66	676.261	8209.8	676.261	7235.11	676.261	7154.2	676.261	12439.9	676.261	2465.23
674.313	13585.6	674.313	10401.7	674.313	15874.7	674.313	8287.2	674.313	8311.6	674.313	8249.97	674.313	7321.76	674.313	7161.27	674.313	12386.5	674.313	2426.15
672.366	13638.5	672.366	10429.7	672.366	15942.3	672.366	8256.75	672.366	8300.39	672.366	8232.36	672.366	7312.1	672.366	7160.64	672.366	12388.3	672.366	2192.05
670.417	13678.4	670.417	10394.8	670.417	16076.7	670.417	8359.76	670.417	8318.7	670.417	8305.87	670.417	7349.92	670.417	7090.72	670.417	12554.4	670.417	2094.09
668.469	13723.5	668.469	10416.4	668.469	15897.9	668.469	8258.75	668.469	8367.79	668.469	8244.64	668.469	7272.26	668.469	7238.91	668.469	12395.8	668.469	2242.41
666.519	13609.6	666.519	10421.3	666.519	15838.5	666.519	8282.19	666.519	8407.87	666.519	8315.53	666.519	7460.12	666.519	7185.68	666.519	12351.5	666.519	2135.56
664.569	13699.5	664.569	10455.7	664.569	16044.5	664.569	8294.07	664.569	8447.93	664.569	8299.2	664.569	7367.1	664.569	7086.31	664.569	12339.2	664.569	2101.81
662.619	13620.2	662.619	10431.1	662.619	15982.6	662.619	8487.97	662.619	8309.8	662.619	8229.05	662.619	7327.95	662.619	7247.2	662.619	12341	662.619	2155.36
660.668	13670.4	660.668	10347.6	660.668	15983.4	660.668	8262.72	660.668	8437	660.668	8285.79	660.668	7375.97	660.668	7170.94	660.668	12304.4	660.668	2202.42
658.716	13670.6	658.716	10367.9	658.716	15839.5	658.716	8369.4	658.716	8432.18	658.716	8152.9	658.716	7329.15	658.716	7211.29	658.716	12444.6	658.716	2259.7
656.764	13647.7	656.764	10421.5	656.764	15791.7	656.764	8278.79	656.764	8363.32	656.764	8273.67	656.764	7319.51	656.764	7185.03	656.764	12377.2	656.764	2242.68
654.812	13586.4	654.812	10338	654.812	15898.9	654.812	8240.72	654.812	8380.29	654.812	8361.08	654.812	7216.39	654.812	7171.58	654.812	12356	654.812	2137.46
652.859	13705.7	652.859	10394.2	652.859	15885.6	652.859	8308.92	652.859	8433.09	652.859	8230.84	652.859	7215.74	652.859	7095.42	652.859	12298.9	652.859	2325.36
650.905	13586.8	650.905	10255.7	650.905	15740.6	650.905	8218.39	650.905	8439.79	650.905	8243.99	650.905	7189.49	650.905	7144.7	650.905	12368.5	650.905	2211.17
648.951	13612.6	648.951	10290.1	648.951	16208.5	648.951	8252.01	648.951	8327.5	648.951	8127.91	648.951	7311.67	648.951	7205.48	648.951	12268	648.951	1940.98
646.997	13474.7	646.997	10219.5	646.997	15840.9	646.997	8290.73	646.997	8390.5	646.997	8174.34	646.997	7243.2	646.997	7097.39	646.997	12248.1	646.997	2104.49
645.042	13520.9	645.042	10315.2	645.042	15779.1	645.042	8271.89	645.042	8343.5	645.042	8283.4	645.042	7246.37	645.042	7170.93	645.042	12353.5	645.042	2182.31
643.086	13496.9	643.086	10307.4	643.086	15831.1	643.086	8338.7	643.086	8301.63	643.086	8287.57	643.086	7222.7	643.086	7211.19	643.086	12334.8	643.086	1871.55
641.13	13484.3	641.13	10308.4	641.13	15700.4	641.13	8220.17	641.13	8439.99	641.13	8186.94	641.13	7190.09	641.13	7196.48	641.13	12293.2	641.13	2100.19
639.173	13563.7	639.173	10310.8	639.173	15861	639.173	8353.4	639.173	8348.29	639.173	8249.91	639.173	7266.1	639.173	7301.88	639.173	12195.3	639.173	1937.85
637.216	13525.6	637.216	10346.3	637.216	15808.2	637.216	8201.71	637.216	8362.65	637.216	8266.86	637.216	7250.1	637.216	7136.42	637.216	12249.6	637.216	1877.8
635.258	13513	635.258	10364	635.258	15811.6	635.258	8219.94	635.258	8354.03	635.258	8172.7	635.258	7166.43	635.258	7059.17	635.258	12291	635.258	1890.57
633.3	13457.1	633.3	10394.4	633.3	15728.2	633.3	8289.23	633.3	8204.97	633.3	8166.67	633.3	7322.81	633.3	7077.7	633.3	12184.3	633.3	1746.24
631.341	13406.2	631.341	10317.6	631.341	15724	631.341	8361.03	631.341	8366.14	631.341	8267.86	631.341	7354.03	631.341	6989.01	631.341	12219.3	631.341	1921.23
629.382	13632.3	629.382	10308.5	629.382	15911.2	629.382	8298.82	629.382	8361.34	629.382	8104.88	629.382	7276.78	629.382	7079.01	629.382	12195.6	629.382	1821.71
627.422	13596.8	627.422	10378.4	627.422	15781.9	627.422	8207.3	627.422	8454.77	627.422	8211.13	627.422	7255.69	627.422	7111.55	627.422	12229.3	627.422	1965.91
625.462	13582.9	625.462	10336.1	625.462	15830	625.462	8412.97	625.462	8309.67	625.462	8280.34	625.462	7330.26	625.462	7135.15	625.462	12178.8	625.462	1824.41
623.501	13650.7	623.501	10288.7	623.501	15971	623.501	8275.57	623.501	8427.29	623.501	8181.23	623.501	7408.62	623.501	7139.61	623.501	12211.3	623.501	1669.03
621.539	13491.5	621.539	10377.7	621.539	15890.3	621.539	8309.04	621.539	8250.41	621.539	8195.6	621.539	7258.78	621.539	7131.32	621.539	12190.2	621.539	1801.76
619.577	13439.5	619.577	10417	619.577	15819.8	619.577	8273.68	619.577	8374.34	619.577	8277.5	619.577	7339.66	619.577	7072.06	619.577	12315.6	619.577	1889.89
617.615	13483	617.615	10462.6	617.615	15805.3	617.615	8279.1	617.615	8449.8	617.615	8356.81	617.615	7310.93	617.615	7158.07	617.615	12042.2	617.615	1868.42
615.652	13452.6	615.652	10314.6	615.652	16064.7	615.652	8367.3	615.652	8415.7	615.652	8329.09	615.652	7334.44	615.652	7223.64	615.652	12189.3	615.652	1752.66
613.688	13594.2	613.688	10403.5	613.688	15956	613.688	8376.51	613.688	8450.36	613.688	8227.55	613.688	7351.57	613.688	7206.42	613.688	12149.1	613.688	1681.62
611.724	13562.5	611.724	10526.7	611.724	15877.9	611.724	8401	611.724	8431.54	611.724	8328.44	611.724	7344.51	611.724	7126.84	611.724	12112.7	611.724	1698.48
609.76	13653	609.76	10484.4	609.76	15630.6	609.76	8478.91	609.76	8450.91	609.76	8261.31	609.76	7451.97	609.76	7152.93	609.76	12039.5	609.76	1827.24
607.795	13588.3	607.795	10438.4	607.795	15850.3	607.795	8301.07	607.795	8451.19	607.795	8273.08	607.795	7385.09	607.795	7223.52	607.795	12112.6	607.795	1837.72
605.829	13722	605.829	10425.4	605.829	15744.3	605.829	8405.68	605.829	8419.67	605.829	8223.8	605.829	7400.91	605.829	7291.53	605.829	12101.7	605.829	1922.01
603.863	13633.1	603.863	10347.6	603.863	15831.6	603.863	8343.66	603.863	8489.88	603.863	8314.41	603.863	7341.71	603.863	7253.97	603.863	12176	603.863	1926.1
601.896	13677.8	601.896	10483.3	601.896	15801.9	601.896	8351.58	601.896	8553.7	601.896	8324.89	601.896	7324.48	601.896	7168.12	601.896	12010	601.896	1880.7
599.929	13506.4	599.929	10464	599.929	15682	599.929	8452.28	599.929	8534.88	599.929	8330.28	599.929	7347.93	599.929	7159.84	599.929	12123.7	599.929	1928.01
597.961	13453.2	597.961	10504.4	597.961	15780.7	597.961	8361.07	597.961	8491.93	597.961	8261.97	597.961	7465.38	597.961	7368.82	597.961	12199.2	597.961	2037.63
595.993	13749.3	595.993	10426.6	595.993	15881.9	595.993	8403.28	595.993	8468.06	595.993	8432.49	595.993	7357.95	595.993	7159.81	595.993	12164.2	595.993	1823.35
594.024	13572.9	594.024	10430.2	594.024	15790	594.024	8390.86	594.024	8461.97	594.024	8369.28	594.024	7380.1	594.024	7221.37	594.024	11984.4	594.024	1530.48
592.055	13731.8	592.055	10428.6	592.055	15863.2	592.055	8350.52	592.055	8491.43	592.055	8276.89	592.055	7309.56	592.055	7229.59	592.055	12033.2	592.055	2078.12
590.085	13473	590.085	10465.2	590.085	15843.7	590.085	8385.08	590.085	8552.61	590.085	8349.55	590.085	7419.28	590.085	7146.42	590.085	12046.5	590.085	1898.27
588.114	13502.4	588.114	10322.8	588.114	15759.5	588.114	8342.23	588.114	8481.79	588.114	8258.49	588.114	7367.8	588.114	7252.34	588.114	12090.2	588.114	1793.43
586.144	13586.2	586.144	10440.5	586.144	15830.1	586.144	8308.27	586.144	8488.39	586.144	8333.64	586.144	7362.02	586.144	7160.34	586.144	12073	586.144	1556.78
584.172	13526.8	584.172	10488.4	584.172	15649.6	584.172	8450.6	584.172	8502.59	584.172	8294.62	584.172	7437.39	584.172	7243.37	584.172	12050.7	584.172	1724.76
582.2	13431.9	582.2	10315.7	582.2	15735.4	582.2	8349.44	582.2	8420.44	582.2	8283.52	582.2	7427.78	582.2	7228.75	582.2	12060.2	582.2	1670.84
580.228	13594.3	580.228	10342.1	580.228	15807.2	580.228	8282.56	580.228	8376.35	580.228	8236.93	580.228	7430.85	580.228	7268.63	580.228	12048	580.228	1681.52
578.255	13565.3	578.255	10417.9	578.255	15745.9	578.255	8216.98	578.255	8418.44	578.255	8336.08	578.255	7449.13	578.255	7284.41	578.255	11996.7	578.255	1781.02
576.281	13513.5	576.281	10407.5	576.281	15770.8	576.281	8322.44	576.281	8454.18	576.281	8397.17	576.281	7358.45	576.281	7276.12	576.281	12146.7	576.281	1642.33
574.307	13514.9	574.307	10443.9	574.307	15712.1	574.307	8455.7	574.307	8573.48	574.307	8293.6	574.307	7324.81	574.307	7262.76	574.307	12059.9	574.307	1746.84
572.332	13470.8	572.332	10360.1	572.332	15835.8	572.332	8491.41	572.332	8612.95	572.332	8320.49	572.332	7253.21	572.332	7192.44	572.332	12038.9	572.332	1812.06
570.357	13535.5	570.357	10532	570.357	15797.3	570.357	8258.76	570.357	8416.98	570.357	8335.97	570.357	7396.81	570.357	7138.61	570.357	11961	570.357	1583.69
568.381	13515.4	568.381	10411.5	568.381	15734.9	568.381	8364.09	568.381	8556.43	568.381	8412.18	568.381	7401.15	568.381	7234.12	568.381	12032.4	568.381	1565.43
566.405	13387.8	566.405	10282.2	566.405	15658.5	566.405	8384.61	566.405	8392.2	566.405	8316.3	566.405	7399.16	566.405	7273.92	566.405	11973.5	566.405	1570.07
564.428	13482.8	564.428	10426.1	564.428	15639.1	564.428	8370.97	564.428	8498.71	564.428	8319.12	564.428	7418.66	564.428	7227.69	564.428	11859	564.428	1583.42
562.451	13423.6	562.451	10443.5	562.451	15600.8	562.451	8280.21	562.451	8462.28	562.451	8348.49	562.451	7330.69	562.451	7223.22	562.451	11945.6	562.451	1565.28
560.473	13334	560.473	10367.4	560.473	15745.7	560.473	8376.58	560.473	8472.64	560.473	8295.68	560.473	7405.82	560.473	7276.89	560.473	12066.2	560.473	1410.65
558.495	13402.5	558.495	10277.4	558.495	15751.6	558.495	8332.62	558.495	8509.53	558.495	8311.14	558.495	7394.98	558.495	7231.97	558.495	11974.5	558.495	1603.72
556.516	13362.2	556.516	10375.7	556.516	15698.1	556.516	8383.43	556.516	8524.93	556.516	8380.91	556.516	7344.98	556.516	7208.54	556.516	12005.4	556.516	1588.1
554.536	13459.6	554.536	10456.3	554.536	15714.1	554.536	8458.22	554.536	8474.64	554.536	8359.7	554.536	7486.98	554.536	7219.23	554.536	12077.9	554.536	1471.6
552.556	13423.2	552.556	10457.2	552.556	15784.3	552.556	8574.63	552.556	8507.71	552.556	8286.74	552.556	7477.39	552.556	7298.09	552.556	11846.1	552.556	1568.5
550.576	13369.1	550.576	10455.7	550.576	15560.4	550.576	8523.09	550.576	8457.45	550.576	8288.3	550.576	7412.26	550.576	7214.08	550.576	12086.6	550.576	1383.9
548.595	13429.8	548.595	10360.7	548.595	15731.7	548.595	8408.47	548.595	8486.72	548.595	8360.52	548.595	7472.1	548.595	7287.85	548.595	11809.5	548.595	1335.62
546.613	13518.3	546.613	10350.4	546.613	15651.7	546.613	8333.03	546.613	8685.03	546.613	8483.17	546.613	7454.94	546.613	7347.7	546.613	11721.8	546.613	1390.95
544.631	13437.7	544.631	10343.8	544.631	15677.8	544.631	8475.83	544.631	8581.78	544.631	8224.84	544.631	7507.17	544.631	7410.05	544.631	11858.6	544.631	1481.58
542.649	13299.2	542.649	10542.8	542.649	15608	542.649	8411.76	542.649	8531.55	542.649	8329.8	542.649	7449.66	542.649	7316	542.649	11982.8	542.649	1496.51
540.665	13391.4	540.665	10425.2	540.665	15582.3	540.665	8477.57	540.665	8620.01	540.665	8539.34	540.665	7393.45	540.665	7356.89	540.665	11943	540.665	1360.17
538.682	13408	538.682	10426.2	538.682	15773.5	538.682	8497.96	538.682	8528.21	538.682	8422.35	538.682	7498.57	538.682	7390.19	538.682	11885.6	538.682	1515.01
536.698	13627.3	536.698	10481.3	536.698	15770.5	536.698	8527.17	536.698	8576.31	536.698	8514.57	536.698	7504.11	536.698	7371.82	536.698	11959.2	536.698	1435.47
534.713	13531.7	534.713	10537.7	534.713	15596.2	534.713	8482.04	534.713	8580.29	534.713	8419.06	534.713	7556.25	534.713	7296.77	534.713	12020.2	534.713	1372.35
532.727	13583.5	532.727	10577.7	532.727	15682.6	532.727	8541.46	532.727	8545.24	532.727	8525.09	532.727	7624.73	532.727	7416.95	532.727	11943.9	532.727	1261.54
530.742	13693.1	530.742	10466.5	530.742	15835.8	530.742	8539.15	530.742	8788.42	530.742	8458.58	530.742	7582.39	530.742	7270.18	530.742	11943.2	530.742	1399.91
528.755	13636.6	528.755	10546.8	528.755	15701.9	528.755	8538.11	528.755	8710.53	528.755	8475.18	528.755	7488.46	528.755	7372.68	528.755	12092.3	528.755	1504.42
526.768	13684.5	526.768	10543.9	526.768	15843.6	526.768	8652.82	526.768	8696.86	526.768	8597.46	526.768	7710.41	526.768	7514.12	526.768	11965.7	526.768	1695.52
524.781	13549.9	524.781	10583.9	524.781	15851.9	524.781	8578.78	524.781	8693.25	524.781	8525.95	524.781	7613.98	524.781	7425.3	524.781	11968.8	524.781	1260.23
522.793	13675.8	522.793	10633.8	522.793	15738.2	522.793	8707.25	522.793	8854.39	522.793	8573.95	522.793	7644.63	522.793	7464.8	522.793	12042.3	522.793	1653.95
520.804	13722.4	520.804	10713.9	520.804	16062.1	520.804	8657.13	520.804	8698.62	520.804	8579.18	520.804	7603.59	520.804	7574.67	520.804	11986.2	520.804	1360.98
518.815	13730	518.815	10775.1	518.815	15849.1	518.815	8647.25	518.815	8781.73	518.815	8781.73	518.815	7676.95	518.815	7570.11	518.815	11931.4	518.815	1670.22
516.826	13679.8	516.826	10689.3	516.826	16000.6	516.826	8631.09	516.826	8898.73	516.826	8721.56	516.826	7789.22	516.826	7517.81	516.826	12291.4	516.826	1601.15
514.835	13877.1	514.835	10853.5	514.835	15888.3	514.835	8729.26	514.835	8804.63	514.835	8774.48	514.835	7684.11	514.835	7499.45	514.835	12164.9	514.835	1677.82
512.845	13705.1	512.845	10910.8	512.845	16092.5	512.845	8924.07	512.845	8829.88	512.845	8743.22	512.845	7854.08	512.845	7596.63	512.845	12248.3	512.845	1745.67
510.854	13770.4	510.854	11064.8	510.854	16085.6	510.854	8890.27	510.854	9002.01	510.854	8845.07	510.854	8001.37	510.854	7770.35	510.854	12281.4	510.854	1823.53
508.862	14025.3	508.862	11056.8	508.862	16206.8	508.862	8928.03	508.862	9039.74	508.862	8880.33	508.862	7932.68	508.862	7728.09	508.862	12354.6	508.862	1788.41
506.869	14057.9	506.869	11109	506.869	16248.8	506.869	9092.51	506.869	9164.04	506.869	8965.77	506.869	7919.24	506.869	7856.5	506.869	12301.1	506.869	1768.51
504.877	14099.2	504.877	11114.8	504.877	16423.8	504.877	8990.95	504.877	9260.66	504.877	9000.98	504.877	8095.24	504.877	8067.64	504.877	12252.6	504.877	1909.09
502.883	14267.2	502.883	11197.1	502.883	16470.8	502.883	9170.37	502.883	9283.24	502.883	9096.37	502.883	8040.38	502.883	7928.76	502.883	12396.1	502.883	2035.8
500.889	14280.9	500.889	11290.6	500.889	16420	500.889	9221.8	500.889	9463.79	500.889	9225.57	500.889	8077.07	500.889	7935.39	500.889	12430.3	500.889	1924.31
498.895	14432.5	498.895	11570.8	498.895	16497	498.895	9260.68	498.895	9323.35	498.895	9344.66	498.895	8256.64	498.895	8086.17	498.895	12548.5	498.895	2083.62
496.9	14487.5	496.9	11551.4	496.9	16785.8	496.9	9297.02	496.9	9428.6	496.9	9328.35	496.9	8313.31	496.9	8075.21	496.9	12612.8	496.9	2122.54
494.904	14446	494.904	11539.5	494.904	16905.3	494.904	9375.94	494.904	9568.87	494.904	9373.43	494.904	8374.95	494.904	8146.94	494.904	12768.5	494.904	2257.98
492.908	14581.1	492.908	11676.7	492.908	16716.6	492.908	9526.2	492.908	9611.37	492.908	9414.73	492.908	8420.28	492.908	8318.83	492.908	12671.1	492.908	2144.12
490.912	14634.8	490.912	11727.4	490.912	16886.1	490.912	9561.19	490.912	9637.57	490.912	9466.03	490.912	8489.37	490.912	8331.61	490.912	12764.1	490.912	2075.46
488.915	14905	488.915	11824.3	488.915	17015.5	488.915	9549.84	488.915	9654.99	488.915	9531.06	488.915	8465.8	488.915	8354.39	488.915	12749.4	488.915	2237.12
486.917	14773.3	486.917	11767.3	486.917	16982.1	486.917	9598.56	486.917	9672.4	486.917	9614.83	486.917	8514.81	486.917	8472.27	486.917	12801	486.917	2418.69
484.919	14909.4	484.919	11894.2	484.919	16938.7	484.919	9633.5	484.919	9704.81	484.919	9575.95	484.919	8708.93	484.919	8502.5	484.919	12900.1	484.919	2411.36
482.92	14831.6	482.92	11844.7	482.92	16809	482.92	9637.15	482.92	9832.27	482.92	9703.44	482.92	8527.72	482.92	8442.67	482.92	12891.6	482.92	2405.24
480.92	14995.1	480.92	12022.9	480.92	16947	480.92	9762.08	480.92	9754.58	480.92	9723.32	480.92	8575.43	480.92	8521.66	480.92	12760.6	480.92	2516.74
478.921	14878.6	478.921	12034.6	478.921	17086.2	478.921	9700.69	478.921	9824.44	478.921	9605.68	478.921	8591.86	478.921	8606.86	478.921	12878.4	478.921	2614.43
476.92	15010.7	476.92	12051.3	476.92	17096.6	476.92	9730.55	476.92	9814.29	476.92	9739.3	476.92	8654.52	476.92	8534.54	476.92	12922.4	476.92	2503.34
474.919	15130.4	474.919	12070.6	474.919	17069.5	474.919	9815.38	474.919	9872.85	474.919	9716.67	474.919	8738.38	474.919	8629.69	474.919	12752.7	474.919	2372.36
472.918	14990.1	472.918	12118.5	472.918	17004.9	472.918	9830.21	472.918	9770.25	472.918	9695.31	472.918	8742.26	472.918	8558.65	472.918	12860.5	472.918	2643.77
470.916	15142.2	470.916	12070.3	470.916	17133.9	470.916	9825.05	470.916	9884.99	470.916	9842.53	470.916	8854.78	470.916	8601.29	470.916	13004.3	470.916	2639
468.913	15101.9	468.913	12170.6	468.913	17235.4	468.913	9887.3	468.913	10129.5	468.913	9818.64	468.913	8774.98	468.913	8605.2	468.913	13003.3	468.913	2754.05
466.91	15146.4	466.91	12359.5	466.91	17144.6	466.91	9902.1	466.91	9968.24	466.91	9837.2	466.91	8717.69	466.91	8671.51	466.91	13009.8	466.91	2701.89
464.906	15108.6	464.906	12265.1	464.906	17131.2	464.906	9919.38	464.906	10075.3	464.906	9881.94	464.906	8877.53	464.906	8670.41	464.906	13048.7	464.906	2744.55
462.902	15198.1	462.902	12200.6	462.902	17241.3	462.902	9967.83	462.902	10189.9	462.902	9944.13	462.902	8786.56	462.902	8654.34	462.902	13030.2	462.902	2734.91
460.897	15247.6	460.897	12349.5	460.897	17362.6	460.897	9963.88	460.897	10170.9	460.897	9902.78	460.897	8821.59	460.897	8775.45	460.897	13024.1	460.897	2785.09
458.892	15310.8	458.892	12366.1	458.892	17331.7	458.892	10102.1	458.892	10175.6	458.892	9946.22	458.892	8836.65	458.892	8765.59	458.892	13036.8	458.892	2868.96
456.886	15349	456.886	12375.2	456.886	17527.7	456.886	9998.37	456.886	10150.4	456.886	10044.5	456.886	9005.01	456.886	8876.64	456.886	12969.7	456.886	2889.15
454.88	15297.5	454.88	12417.9	454.88	17359.7	454.88	10069.2	454.88	10213.7	454.88	10097.8	454.88	8988.86	454.88	8854.29	454.88	13158.1	454.88	2817.24
452.873	15374.3	452.873	12491.8	452.873	17397.3	452.873	10153.6	452.873	10309.4	452.873	10085.1	452.873	8991.41	452.873	8915.42	452.873	13294	452.873	2715.45
450.866	15423.7	450.866	12517.1	450.866	17415	450.866	10182	450.866	10188.2	450.866	10058.7	450.866	9003.92	450.866	8830.81	450.866	13294.2	450.866	2872.75
448.858	15465.6	448.858	12419	448.858	17366.7	448.858	10296.3	448.858	10278.9	448.858	10127	448.858	9155.86	448.858	9007.7	448.858	13116.3	448.858	2771.07
446.849	15244.8	446.849	12288.7	446.849	17322.2	446.849	10110.5	446.849	10264.9	446.849	10137.9	446.849	9112.3	446.849	8997.79	446.849	13193.6	446.849	2793.91
444.84	15525.7	444.84	12437.2	444.84	17429.5	444.84	10105.3	444.84	10273.3	444.84	10040.6	444.84	9079.96	444.84	8935.62	444.84	13299.5	444.84	2674.94
442.83	15490.3	442.83	12464.9	442.83	17483.2	442.83	10144.9	442.83	10259.3	442.83	10172.2	442.83	9168.31	442.83	8938.17	442.83	13164.1	442.83	2725.19
440.82	15356.8	440.82	12447.9	440.82	17499.6	440.82	10123.4	440.82	10286.4	440.82	10125.9	440.82	9055.14	440.82	8956.89	440.82	13204	440.82	2807.84
438.809	15337.7	438.809	12418.4	438.809	17180.3	438.809	10206.5	438.809	10385.5	438.809	10083.4	438.809	9097.44	438.809	8917.16	438.809	13209.1	438.809	2965.01
436.798	15199.3	436.798	12448.6	436.798	17247.8	436.798	10062	436.798	10388.9	436.798	10115.5	436.798	9070.11	436.798	8965.7	436.798	13255.3	436.798	2862.27
434.786	15213.8	434.786	12424.1	434.786	17346.2	434.786	10161.2	434.786	10280.5	434.786	10099.1	434.786	9104.93	434.786	8855.16	434.786	13194.5	434.786	2565.85
432.774	15153.8	432.774	12254.2	432.774	17508	432.774	10190.7	432.774	10229.2	432.774	10102.5	432.774	9107.43	432.774	8909.9	432.774	13158.6	432.774	2700.63
430.761	15098.7	430.761	12377.6	430.761	17289.6	430.761	10118.4	430.761	10265	430.761	10098.5	430.761	8979.51	430.761	9035.4	430.761	13023.4	430.761	2707.53
428.748	15165.4	428.748	12272.4	428.748	17235.2	428.748	10010.1	428.748	10269.6	428.748	10049.9	428.748	8975.83	428.748	8947.28	428.748	13168.9	428.748	2618.72
426.734	15098	426.734	12239.3	426.734	17166	426.734	10108	426.734	10194.8	426.734	10076.9	426.734	8880.3	426.734	8900.16	426.734	13037.4	426.734	2772.13
424.719	15098.9	424.719	12157.8	424.719	17254.4	424.719	9993.52	424.719	10133.7	424.719	10065.5	424.719	8907.67	424.719	8871.68	424.719	13151.8	424.719	2807.56
422.704	15025.3	422.704	12178	422.704	17290.7	422.704	9988.32	422.704	10271.2	422.704	10069	422.704	9026.83	422.704	8882.92	422.704	13191.6	422.704	2403.78
420.688	14991.4	420.688	12096.6	420.688	17202.9	420.688	10108.4	420.688	10082.4	420.688	10065	420.688	9038.02	420.688	8843.3	420.688	13066.5	420.688	2541.02
418.672	15020.8	418.672	12157.8	418.672	16983.7	418.672	9985.38	418.672	10172.6	418.672	10111.9	418.672	9052.93	418.672	8824.78	418.672	12998.5	418.672	2426.56
416.655	15040.3	416.655	12103.7	416.655	17152.6	416.655	10060.8	416.655	10104.1	416.655	10106.6	416.655	8930.22	416.655	8808.74	416.655	13040.8	416.655	2491.82
414.638	15129.2	414.638	12104.1	414.638	17031.5	414.638	10103.9	414.638	10200.5	414.638	10024.6	414.638	8995.96	414.638	8733.23	414.638	13012.5	414.638	2301.87
412.62	14801.7	412.62	12156.5	412.62	16936.4	412.62	9983.43	412.62	10181.7	412.62	9930.16	412.62	8979.89	412.62	8828.73	412.62	12802	412.62	2472.54
410.602	14759.3	410.602	12158.2	410.602	17028.4	410.602	9994.34	410.602	10206.1	410.602	10053.8	410.602	9054.24	410.602	8841.2	410.602	13002.9	410.602	2355.81
408.583	14865.5	408.583	12057.1	408.583	17115.4	408.583	10121.6	408.583	10124.1	408.583	10017.6	408.583	9113.69	408.583	8880.89	408.583	12906.5	408.583	2570.9
406.563	14845.3	406.563	12046.4	406.563	17000.6	406.563	10014.9	406.563	10252.6	406.563	10026	406.563	8970.09	406.563	8934.19	406.563	13004.5	406.563	2635
404.543	14734.9	404.543	12036.9	404.543	16956.4	404.543	10152	404.543	10236.2	404.543	10133.5	404.543	9148.34	404.543	9017.15	404.543	12986.1	404.543	2253.5
402.523	14717.2	402.523	11900	402.523	16915.9	402.523	10254.4	402.523	10202.5	402.523	10167.8	402.523	9118.63	402.523	8937.99	402.523	13032.1	402.523	2377
400.502	14802.3	400.502	12097.1	400.502	17026.3	400.502	10102	400.502	10376.6	400.502	10257.8	400.502	9178	400.502	9040.7	400.502	13099.1	400.502	2577.21
398.48	14576.9	398.48	11967.7	398.48	17202.2	398.48	10222.9	398.48	10330.5	398.48	10417	398.48	9200.23	398.48	9128.51	398.48	13225.3	398.48	2395.24
396.458	14883.3	396.458	11996.6	396.458	17146.8	396.458	10410.5	396.458	10502	396.458	10398.1	396.458	9349.79	396.458	9121.08	396.458	13258.8	396.458	2812.87
394.435	14807.5	394.435	12147.8	394.435	17131.1	394.435	10339.7	394.435	10563.4	394.435	10441	394.435	9373.2	394.435	9363.31	394.435	13435.7	394.435	2723.62
392.412	14762.7	392.412	11966.6	392.412	17058.4	392.412	10498.7	392.412	10477.7	392.412	10539.5	392.412	9528.8	392.412	9459.61	392.412	13425.8	392.412	2753.06
390.388	14711.8	390.388	12172.1	390.388	17009.3	390.388	10508.2	390.388	10593.5	390.388	10535.4	390.388	9541.03	390.388	9485.45	390.388	13374	390.388	3127.22
388.363	14720.1	388.363	12087.3	388.363	17206	388.363	10567.1	388.363	10617.7	388.363	10712.8	388.363	9465.58	388.363	9421.12	388.363	13398.8	388.363	3067.7
386.338	14765.5	386.338	12088.9	386.338	17121.1	386.338	10606.2	386.338	10606.2	386.338	10480.3	386.338	9396.33	386.338	9416.08	386.338	13498.8	386.338	2788.37
384.313	14929.3	384.313	12093	384.313	17347.2	384.313	10578.6	384.313	10639.1	384.313	10595.9	384.313	9464.12	384.313	9428.33	384.313	13379.1	384.313	2879.55
382.287	14883.3	382.287	12145.3	382.287	17179.6	382.287	10536.3	382.287	10641.2	382.287	10580.7	382.287	9556.56	382.287	9335.69	382.287	13410	382.287	2656.14
380.26	14859.5	380.26	12142	380.26	17248.9	380.26	10428.6	380.26	10565.5	380.26	10474.2	380.26	9450.34	380.26	9344.25	380.26	13465.6	380.26	2607.94
378.233	14833.3	378.233	12152.2	378.233	17282.5	378.233	10383.8	378.233	10541.6	378.233	10621.8	378.233	9474.89	378.233	9273.88	378.233	13228.8	378.233	2559.85
376.205	14925.4	376.205	12136.6	376.205	17259.3	376.205	10472.2	376.205	10580.7	376.205	10399.4	376.205	9506.83	376.205	9431.63	376.205	13265.9	376.205	2658.47
374.177	14840	374.177	12186.3	374.177	17107.9	374.177	10523.6	374.177	10547	374.177	10468.1	374.177	9310.73	374.177	9364.96	374.177	13364.6	374.177	2498.19
372.148	14794	372.148	12216.2	372.148	17267.1	372.148	10423.4	372.148	10509.6	372.148	10538	372.148	9389.52	372.148	9250.28	372.148	13283.3	372.148	2387.42
370.118	14812.2	370.118	12008.4	370.118	17106	370.118	10541.2	370.118	10585.6	370.118	10535.1	370.118	9480.59	370.118	9310.59	370.118	13220.6	370.118	2484.87
368.088	14797.1	368.088	12173.9	368.088	17300.8	368.088	10432.5	368.088	10611	368.088	10596.2	368.088	9484.16	368.088	9404.11	368.088	13209.6	368.088	2500.92
366.058	14587.4	366.058	12189	366.058	17302.2	366.058	10554	366.058	10717.7	366.058	10517	366.058	9586.23	366.058	9452.03	366.058	13375.9	366.058	2770.77
364.027	14936.7	364.027	12226.3	364.027	17280.3	364.027	10605.2	364.027	10643.4	364.027	10725.9	364.027	9645.16	364.027	9414.99	364.027	13331.6	364.027	2801.54
361.995	14851.4	361.995	12223	361.995	17283	361.995	10638	361.995	10772.2	361.995	10639.3	361.995	9790.2	361.995	9509.63	361.995	13591.3	361.995	2884.12
359.963	14853.5	359.963	12190.1	359.963	17434.5	359.963	10629	359.963	10844.3	359.963	10704	359.963	9716.17	359.963	9648.51	359.963	13512.6	359.963	2716.9
357.93	14735.1	357.93	12035.5	357.93	17248.9	357.93	10822.9	357.93	10772.4	357.93	10868.4	357.93	9729.51	357.93	9584.39	357.93	13725.4	357.93	2935.99
355.897	14695.4	355.897	12184.7	355.897	17356.1	355.897	10863	355.897	10859.3	355.897	10790.4	355.897	9854.73	355.897	9694.89	355.897	13674.9	355.897	2950.89
353.863	14732	353.863	12162.9	353.863	17422.7	353.863	10755.5	353.863	10979.2	353.863	10852.6	353.863	9920.88	353.863	9731.58	353.863	13591.3	353.863	2960.8
351.829	14726.7	351.829	12270.2	351.829	17583.8	351.829	10850.9	351.829	10917.2	351.829	10905	351.829	9790.37	351.829	9706.81	351.829	13630.6	351.829	2999.11
349.794	14786.6	349.794	12238.6	349.794	17357.9	349.794	10695.6	349.794	10882.3	349.794	10737.4	349.794	9652.56	349.794	9580.08	349.794	13566.7	349.794	2763.33
347.758	14754.3	347.758	12194.7	347.758	17262.3	347.758	10695.1	347.758	10733.2	347.758	10697.6	347.758	9606.94	347.758	9602.03	347.758	13425.4	347.758	2656.77
345.722	14584.5	345.722	12094.4	345.722	17193.7	345.722	10541.2	345.722	10731.5	345.722	10554.7	345.722	9553.98	345.722	9520.82	345.722	13238.8	345.722	2604.31
343.686	14716.8	343.686	12118.1	343.686	17126.4	343.686	10483.1	343.686	10657.4	343.686	10616.9	343.686	9552.6	343.686	9523.14	343.686	13302.7	343.686	2610.75
341.648	14678.4	341.648	12033.8	341.648	17120.5	341.648	10463	341.648	10690	341.648	10587	341.648	9461.63	341.648	9462.86	341.648	13353	341.648	2461.42
339.611	14678.1	339.611	12028.1	339.611	17139.2	339.611	10473.7	339.611	10575.5	339.611	10531.3	339.611	9490.95	339.611	9454.14	339.611	13362.9	339.611	2556.28
337.572	14625	337.572	11904.6	337.572	17165.1	337.572	10461	337.572	10680.5	337.572	10527.2	337.572	9587.7	337.572	9439.29	337.572	13290.6	337.572	2430.46
335.534	14633.3	335.534	11941.8	335.534	17197.2	335.534	10610.2	335.534	10631	335.534	10685	335.534	9540.94	335.534	9509.06	335.534	13441.4	335.534	2728.83
333.494	14577.8	333.494	11983.9	333.494	17051.6	333.494	10650.2	333.494	10630.6	333.494	10639.2	333.494	9611.89	333.494	9594.73	333.494	13293.1	333.494	2497.53
331.454	14524.8	331.454	12030.9	331.454	17235.6	331.454	10632.6	331.454	10778.4	331.454	10681.6	331.454	9654.61	331.454	9632.55	331.454	13426.7	331.454	2754.23
329.414	14513.5	329.414	11956.5	329.414	17147.6	329.414	10665.2	329.414	10839.2	329.414	10684.8	329.414	9778.16	329.414	9689.95	329.414	13598.3	329.414	2627.23
327.373	14532.8	327.373	11894.5	327.373	16993.5	327.373	10744.3	327.373	10907.2	327.373	10956.2	327.373	9844.08	327.373	9809.79	327.373	13616.6	327.373	2823.75
325.331	14419.8	325.331	11965.9	325.331	17122.3	325.331	10868.8	325.331	11020.6	325.331	10949.6	325.331	10020.2	325.331	9860.99	325.331	13715.7	325.331	3004.18
323.289	14602	323.289	12016.5	323.289	17286.6	323.289	11132.7	323.289	11044.5	323.289	11127.8	323.289	10115.4	323.289	10115.4	323.289	13846.7	323.289	3005.91
321.246	14457.2	321.246	12027.9	321.246	17306.3	321.246	11214.1	321.246	11384.2	321.246	11349.9	321.246	10413.7	321.246	10231.3	321.246	14027.7	321.246	3262.15
319.203	14620.9	319.203	12170.2	319.203	17415.4	319.203	11461.8	319.203	11548.7	319.203	11614.8	319.203	10713	319.203	10480.6	319.203	14163.3	319.203	3811.9
317.159	14605.9	317.159	12066.6	317.159	17544	317.159	11773	317.159	11951.6	317.159	11892.9	317.159	10926.6	317.159	10811.6	317.159	14718.4	317.159	3826.86
315.114	14699.7	315.114	12181.9	315.114	17814.3	315.114	12024.2	315.114	12240.6	315.114	12146.5	315.114	11313.7	315.114	11080.1	315.114	14848.9	315.114	4280.93
313.07	14758.1	313.07	12298.4	313.07	17964.7	313.07	12270.3	313.07	12550.2	313.07	12501.3	313.07	11428	313.07	11534.3	313.07	15341.2	313.07	4662.49
311.024	14603.7	311.024	12341.5	311.024	17816.8	311.024	12511.3	311.024	12808.3	311.024	12934.2	311.024	11873.4	311.024	11974.8	311.024	15654.8	311.024	5003.58
308.978	14598.5	308.978	12352.8	308.978	18064.8	308.978	12696.1	308.978	12979.6	308.978	13044.3	308.978	12151.2	308.978	12125.5	308.978	15969.4	308.978	5310.37
306.931	14587.2	306.931	12284.6	306.931	18106.3	306.931	12779.3	306.931	12990.7	306.931	13068.8	306.931	12133.2	306.931	12103.9	306.931	15971.1	306.931	5281.08
304.884	14607.6	304.884	12396.1	304.884	17943.8	304.884	12559.7	304.884	13029.9	304.884	12861.3	304.884	12094.4	304.884	11858.8	304.884	15682.2	304.884	5077.18
302.836	14678.1	302.836	12325.5	302.836	17873	302.836	12352.4	302.836	12559.9	302.836	12632	302.836	11671.2	302.836	11580.8	302.836	15366.6	302.836	4407
300.788	14574	300.788	12302.6	300.788	17602	300.788	11998.7	300.788	12330.7	300.788	12147.6	300.788	11157.8	300.788	11301.8	300.788	14786.3	300.788	4069.22
298.739	14379.6	298.739	11982	298.739	17437.4	298.739	11628.2	298.739	11891.7	298.739	11686.7	298.739	10894.9	298.739	10721.6	298.739	14401.6	298.739	3457.16
296.689	14373.3	296.689	11814.1	296.689	17255.7	296.689	11260.3	296.689	11450.6	296.689	11360.3	296.689	10386.9	296.689	10410	296.689	13911	296.689	2903.91
294.639	14313.2	294.639	11920.6	294.639	16854.7	294.639	11024.3	294.639	11063.3	294.639	11031.6	294.639	10179.1	294.639	10029.1	294.639	13531.5	294.639	2547.46
292.589	13930.2	292.589	11711.3	292.589	16737.9	292.589	10710.3	292.589	10857.9	292.589	10650.6	292.589	9837.43	292.589	9671.62	292.589	13180.4	292.589	2185.01
290.538	14028.7	290.538	11710.5	290.538	16442	290.538	10522.2	290.538	10734.2	290.538	10538	290.538	9678.72	290.538	9521.49	290.538	13134.1	290.538	1865.47
288.486	13916.4	288.486	11444.1	288.486	16583.7	288.486	10276.8	288.486	10442.5	288.486	10335.3	288.486	9312.96	288.486	9222.79	288.486	12715	288.486	1308.55
286.434	13647.1	286.434	11230.2	286.434	16221	286.434	10121.7	286.434	10207	286.434	10250.8	286.434	9232.45	286.434	9063.12	286.434	12527.6	286.434	1129.53
284.381	13765.1	284.381	11258.8	284.381	16019.3	284.381	10086.1	284.381	10172.5	284.381	10089.7	284.381	9100.83	284.381	9091.09	284.381	12384.1	284.381	1218.63
282.328	13582.4	282.328	11186.3	282.328	15912.7	282.328	9916.49	282.328	10022.4	282.328	9960.32	282.328	9016.76	282.328	8852.4	282.328	12392.9	282.328	1081.22
280.274	13560.4	280.274	11115.1	280.274	15765.9	280.274	9686.17	280.274	9918.64	280.274	9788.41	280.274	8896.23	280.274	8677.14	280.274	12301.8	280.274	1026.63
278.219	13416.7	278.219	11106	278.219	15762.8	278.219	9705.42	278.219	9771.12	278.219	9693.25	278.219	8728.3	278.219	8606.62	278.219	12123.3	278.219	936.857
276.164	13351	276.164	11104.2	276.164	15746.3	276.164	9703.97	276.164	9707.62	276.164	9624.9	276.164	8753.89	276.164	8596.96	276.164	12066.4	276.164	833.782
274.108	13487.2	274.108	10909	274.108	15602.1	274.108	9728.07	274.108	9709.83	274.108	9752.39	274.108	8621.36	274.108	8582.44	274.108	11964.6	274.108	755.022
272.052	13523.6	272.052	11068.9	272.052	15651.3	272.052	9759.44	272.052	9831.18	272.052	9671.91	272.052	8696.81	272.052	8584.96	272.052	12019.7	272.052	726.262
269.995	13347.3	269.995	10967.4	269.995	15625.2	269.995	9663.18	269.995	9655.88	269.995	9727.6	269.995	8621.5	269.995	8578.96	269.995	11948.3	269.995	603.917
267.938	13466.4	267.938	11015.4	267.938	15651.3	267.938	9565.74	267.938	9733.44	267.938	9585.19	267.938	8585.11	267.938	8405.27	267.938	11958.4	267.938	430.672
265.88	13412.9	265.88	11051.3	265.88	15653.1	265.88	9591.06	265.88	9774.5	265.88	9584.99	265.88	8642.28	265.88	8496.5	265.88	11980.6	265.88	608.542
263.822	13442	263.822	10991.2	263.822	15492.1	263.822	9646.73	263.822	9662.52	263.822	9618.79	263.822	8580.4	263.822	8512.39	263.822	11802.5	263.822	565.412
261.763	13357	261.763	10965.1	261.763	15560.7	261.763	9523.88	261.763	9641.65	261.763	9657.44	261.763	8625.4	261.763	8411.71	261.763	11869.6	261.763	592.697
259.703	13289	259.703	11123.5	259.703	15478.7	259.703	9639.01	259.703	9714.27	259.703	9671.78	259.703	8517.43	259.703	8375.41	259.703	11787.5	259.703	579.897
257.643	13418.8	257.643	11064.6	257.643	15563.1	257.643	9763.78	257.643	9694.61	257.643	9618.16	257.643	8587.9	257.643	8516.31	257.643	11864.3	257.643	428.797
255.582	13501.3	255.582	11111.4	255.582	15461.8	255.582	9567	255.582	9694.38	255.582	9571.85	255.582	8720.21	255.582	8486.07	255.582	11892.6	255.582	479.212
253.521	13430.9	253.521	11105.9	253.521	15611.5	253.521	9614.1	253.521	9828.77	253.521	9726.89	253.521	8688.71	253.521	8552.87	253.521	11802	253.521	519.927
251.459	13547.2	251.459	11128.3	251.459	15539.4	251.459	9748.47	251.459	9887.91	251.459	9668.45	251.459	8780.9	251.459	8571.14	251.459	11814.6	251.459	666.057
249.396	13474.4	249.396	11104.6	249.396	15730.2	249.396	9613.67	249.396	9871.86	249.396	9696.1	249.396	8619.69	249.396	8648.79	249.396	11790.7	249.396	540.702
247.333	13515.5	247.333	11099.2	247.333	15644.7	247.333	9581.95	247.333	9835.22	247.333	9675.26	247.333	8725.18	247.333	8509.48	247.333	11899	247.333	718.347
245.27	13554.2	245.27	11008.9	245.27	15848.8	245.27	9725.91	245.27	9807.08	245.27	9700.46	245.27	8766.4	245.27	8582.25	245.27	12055.6	245.27	715.392
243.206	13529.9	243.206	11165.7	243.206	15655.5	243.206	9678.42	243.206	9867.36	243.206	9808.02	243.206	8847.56	243.206	8658.62	243.206	11894.9	243.206	683.452
241.141	13414.8	241.141	11260.7	241.141	15825.6	241.141	9741.15	241.141	9844.07	241.141	9733.88	241.141	8831.81	241.141	8750.69	241.141	11936.4	241.141	737.427
239.076	13653.2	239.076	11160.8	239.076	15689.3	239.076	9791.74	239.076	9941.84	239.076	9947.89	239.076	8753.13	239.076	8645.39	239.076	11984	239.076	796.302
237.01	13622.9	237.01	11219.5	237.01	15772.1	237.01	9769.68	237.01	9972.99	237.01	9887.07	237.01	8820.91	237.01	8714.42	237.01	12105.3	237.01	705.092
234.944	13688.1	234.944	11268.4	234.944	15801.7	234.944	9844.43	234.944	9881.93	234.944	9825.07	234.944	8938.26	234.944	8705.97	234.944	12116.5	234.944	882.582
232.877	13735.1	232.877	11416.5	232.877	15840.9	232.877	9920.34	232.877	10057	232.877	9930.02	232.877	8878.96	232.877	8720.52	232.877	12170	232.877	954.687
230.809	13731.3	230.809	11365	230.809	16008.2	230.809	10011.9	230.809	10101.4	230.809	10041	230.809	8831.78	230.809	8870.47	230.809	12171.5	230.809	941.007
228.741	13690.1	228.741	11317.1	228.741	16089.6	228.741	10017.6	228.741	10093.8	228.741	10202.6	228.741	8938.15	228.741	8938.15	228.741	12211.7	228.741	1042.13
226.672	13857.9	226.672	11448.2	226.672	15945	226.672	10031.8	226.672	10169.6	226.672	10097.1	226.672	9057.75	226.672	9025.12	226.672	12201.1	226.672	1092.56
224.603	13786.5	224.603	11304.9	224.603	16031.3	224.603	10123.3	224.603	10197	224.603	10184.9	224.603	9021.43	224.603	8980.36	224.603	12244.8	224.603	1151.3
222.533	13802	222.533	11445.5	222.533	16040.1	222.533	10129	222.533	10301.7	222.533	10298.1	222.533	9068.47	222.533	9087.8	222.533	12206.4	222.533	1178.75
220.463	13897.2	220.463	11536.5	220.463	16094.9	220.463	10050.1	220.463	10169.6	220.463	10243.3	220.463	9186.73	220.463	9072.02	220.463	12296.1	220.463	1092.6
218.392	13920	218.392	11563.6	218.392	16062.7	218.392	10209.1	218.392	10296	218.392	10274.3	218.392	9204.73	218.392	9063.49	218.392	12374.8	218.392	1297.56
216.32	13988.5	216.32	11730.5	216.32	16128.3	216.32	10392.1	216.32	10492.3	216.32	10358.4	216.32	9283.05	216.32	9194.96	216.32	12505.3	216.32	1273.04
214.248	14002.8	214.248	11619.9	214.248	16353.1	214.248	10304.8	214.248	10467.7	214.248	10350.7	214.248	9231.03	214.248	9130.89	214.248	12421.1	214.248	1453.72
212.176	14164.2	212.176	11759.1	212.176	16152	212.176	10408.1	212.176	10655.4	212.176	10405.7	212.176	9440.78	212.176	9179.04	212.176	12531	212.176	1296.5
210.102	14177.2	210.102	11705.2	210.102	16320	210.102	10640.4	210.102	10488.5	210.102	10490.9	210.102	9449.04	210.102	9399.6	210.102	12442	210.102	1573.61
208.029	14313.1	208.029	11710.4	208.029	16333.6	208.029	10412.1	208.029	10582	208.029	10551.9	208.029	9571.81	208.029	9460.9	208.029	12504.8	208.029	1628.71
205.954	14163.3	205.954	11655.4	205.954	16403.8	205.954	10551.4	205.954	10606.8	205.954	10555	205.954	9486.02	205.954	9402.86	205.954	12655.7	205.954	1710.33
203.879	14187.2	203.879	11859.4	203.879	16388.4	203.879	10647.3	203.879	10671.4	203.879	10653.3	203.879	9685.82	203.879	9438.83	203.879	12763	203.879	1775.06
201.804	14482	201.804	12003.1	201.804	16492.3	201.804	10674.5	201.804	10757.6	201.804	10603.4	201.804	9516.93	201.804	9482	201.804	12660.7	201.804	1766.28
199.728	14439.5	199.728	11875.7	199.728	16593.8	199.728	10711.3	199.728	10777.5	199.728	10525.8	199.728	9573.32	199.728	9440.86	199.728	12865.6	199.728	1693.72

## Sheet: Figure 6c
Raman shift	Intensity	Raman shift	Intensity	Raman shift	Intensity	Raman shift	Intensity	Raman shift	Intensity	Raman shift	Intensity	Raman shift	Intensity	Raman shift	Intensity	Raman shift	Intensity	Raman shift	Intensity
cm-1	a.u.	cm-1	a.u.	cm-1	a.u.	cm-1	a.u.	cm-1	a.u.	cm-1	a.u.	cm-1	a.u.	cm-1	a.u.	cm-1	a.u.	cm-1	a.u.
	OCP		1.0 V		1.1 V		1.2 V		1.3 V		1.4 V		1.5 V		1.6 V		1.7 V		1.8 V
701.726	4795.44	701.726	7860.87	701.726	7207.87	701.726	15255.9	701.726	12746.3	701.726	13619.3	701.726	11997.9	701.726	7922.94	701.726	9521.1	701.726	9192.8
699.786	4806.94	699.786	8275.09	699.786	7172.77	699.786	15343.6	699.786	13070.4	699.786	13298.2	699.786	11698.8	699.786	8117.74	699.786	9554.02	699.786	9017.9
697.845	4760.55	697.845	8150.73	697.845	7349	697.845	14981.3	697.845	13161.6	697.845	13591.2	697.845	11677.8	697.845	7612.81	697.845	9920.01	697.845	8929.06
695.903	4831.37	695.903	7832.11	695.903	7678.36	695.903	14456.1	695.903	12497.8	695.903	13796.3	695.903	12569.9	695.903	8010.55	695.903	9676.06	695.903	9449.29
693.961	4675.49	693.961	8244.89	693.961	7212.02	693.961	14741.9	693.961	12702	693.961	13414.3	693.961	11459	693.961	7259.89	693.961	9346.12	693.961	9175.52
692.019	5005.01	692.019	8073.16	692.019	7282.68	692.019	14256.8	692.019	12443.3	692.019	13224.4	692.019	11589	692.019	7458.23	692.019	9680.18	692.019	9138.75
690.075	4764.35	690.075	7862.99	690.075	6986.6	690.075	14399.7	690.075	12337.6	690.075	13346.6	690.075	12323.3	690.075	7297.61	690.075	9578.37	690.075	9210.11
688.132	4691.08	688.132	8164.8	688.132	7108.79	688.132	14583.5	688.132	12385.9	688.132	12928.7	688.132	11622.4	688.132	7386.72	688.132	8992.49	688.132	8662.41
686.188	4390.12	686.188	7646.23	686.188	7156.31	686.188	14489.5	686.188	12193.3	686.188	13486.9	686.188	12032.7	686.188	7149.2	686.188	9432.68	686.188	8812.77
684.243	4714.27	684.243	8135.79	684.243	7080.56	684.243	14246.4	684.243	12176.7	684.243	13083.1	684.243	11144	684.243	7106.15	684.243	9370.94	684.243	8377.19
682.298	4453.42	682.298	7878.35	682.298	6935.31	682.298	14314.4	682.298	11777.1	682.298	13401.4	682.298	11521.3	682.298	7043.8	682.298	9296.2	682.298	8950.62
680.352	4368.78	680.352	8069.64	680.352	6993.39	680.352	13986.4	680.352	12233.6	680.352	12857.7	680.352	11154.7	680.352	7057.52	680.352	9477.53	680.352	8345.11
678.406	4263.64	678.406	7596.63	678.406	7341.67	678.406	13820.5	678.406	12107.1	678.406	13115.1	678.406	11033.1	678.406	7207.44	678.406	9051.86	678.406	8316.6
676.459	4450.11	676.459	8097.44	676.459	7024.58	676.459	13996.6	676.459	12185.7	676.459	12997.4	676.459	11400.6	676.459	7038.83	676.459	9020.26	676.459	8719.15
674.512	4510.58	674.512	7676.16	674.512	6666.59	674.512	14046.6	674.512	11902.2	674.512	12721.8	674.512	11103.1	674.512	6817.82	674.512	9266.65	674.512	8441.71
672.564	4179.66	672.564	7655.6	672.564	7007.13	672.564	13639.8	672.564	12189.8	672.564	12919.3	672.564	10917.7	672.564	7274.78	672.564	8975.12	672.564	8568.33
670.616	4360.84	670.616	7429.75	670.616	6678.97	670.616	13352.9	670.616	11773.5	670.616	12846.8	670.616	11393.3	670.616	7338.84	670.616	9212.58	670.616	8639.95
668.667	3986.53	668.667	7547.92	668.667	6825.74	668.667	13633.1	668.667	12149.1	668.667	12500.3	668.667	10757.9	668.667	6961.77	668.667	8903.11	668.667	8207.63
666.718	4325.42	666.718	7327.39	666.718	6914.61	666.718	13541.3	666.718	11678.8	666.718	12615.8	666.718	10275.6	666.718	7204.4	666.718	8850.64	666.718	8528.32
664.768	4164.12	664.768	7525.09	664.768	6585.61	664.768	13082.6	664.768	11492.6	664.768	12429.4	664.768	10624.4	664.768	6854.6	664.768	8492.24	664.768	8308.07
662.818	4341.32	662.818	7407.29	662.818	6652.91	662.818	13059.8	662.818	11943.3	662.818	12483	662.818	10949.1	662.818	6865.3	662.818	8749.84	662.818	8362.82
660.867	4012.33	660.867	7118.02	660.867	6711.14	660.867	13541.1	660.867	11507.1	660.867	12744.7	660.867	10560.9	660.867	7076.07	660.867	8420.51	660.867	8599.63
658.916	4080.64	658.916	7254.15	658.916	6647.77	658.916	13463.4	658.916	11439	658.916	12145.4	658.916	10345.8	658.916	6830.64	658.916	8669.18	658.916	8229.45
656.964	3997.76	656.964	7109.8	656.964	6779.13	656.964	13122.8	656.964	11380.8	656.964	11897.1	656.964	10240.7	656.964	6589.38	656.964	8607.92	656.964	8293.33
655.011	3973.89	655.011	7033.49	655.011	6695.32	655.011	13292.2	655.011	11185.8	655.011	11914.9	655.011	10958.7	655.011	6642.89	655.011	7969.72	655.011	8038.27
653.058	3934.62	653.058	7469.17	653.058	6373.51	653.058	13341.6	653.058	11217.7	653.058	12095.7	653.058	10486.7	653.058	6818	653.058	8318.52	653.058	8187.22
651.105	3757.15	651.105	7541.25	651.105	6345	651.105	12961	651.105	10875.7	651.105	11994.5	651.105	10289.7	651.105	6806.21	651.105	8054.33	651.105	8022.16
649.151	3996.99	649.151	7049.17	649.151	6197.52	649.151	12622.5	649.151	11189.7	649.151	12072.4	649.151	10062.8	649.151	6648.69	649.151	8391.2	649.151	8003.17
647.196	3866.94	647.196	7162.41	647.196	6454.47	647.196	12703	647.196	11412.8	647.196	12241.3	647.196	10481	647.196	6427.54	647.196	8205.14	647.196	7732.75
645.241	3641.19	645.241	7324.15	645.241	6239.32	645.241	12623.5	645.241	11327.8	645.241	11552.3	645.241	10050.2	645.241	6909.79	645.241	8022.08	645.241	7728.22
643.286	3622.54	643.286	7194.29	643.286	6386.17	643.286	12550.1	643.286	10330.9	643.286	11695.2	643.286	10362.3	643.286	6636.34	643.286	8233.02	643.286	7661.2
641.33	3853.2	641.33	6645.45	641.33	6821.75	641.33	12666.6	641.33	10217	641.33	11806.2	641.33	9958.59	641.33	6234.06	641.33	8530.03	641.33	7705.44
639.373	3810.37	639.373	6869.95	639.373	6080.46	639.373	12651.3	639.373	10963.2	639.373	11509.3	639.373	9785.94	639.373	6582.25	639.373	8134.1	639.373	7821.44
637.416	3545.24	637.416	6944.85	637.416	6706.37	637.416	12151.9	637.416	10835.5	637.416	11375.4	637.416	10282.3	637.416	6461.44	637.416	8070.18	637.416	7987.15
635.458	3741.32	635.458	6736.37	635.458	6178.91	635.458	12464.6	635.458	10690.7	635.458	11570.5	635.458	9755.71	635.458	6434	635.458	8658.32	635.458	7552.72
633.5	3509.6	633.5	7071.79	633.5	6409.95	633.5	12293.3	633.5	10635	633.5	11543.7	633.5	10119.1	633.5	6009.66	633.5	8087.47	633.5	7382.89
631.541	3593.29	631.541	6979.55	631.541	6541.52	631.541	12250	631.541	10525.3	631.541	11683.9	631.541	10042.7	631.541	6425.49	631.541	8095.68	631.541	7704.62
629.582	3444.68	629.582	6785.3	629.582	6260.79	629.582	12619.8	629.582	10436.7	629.582	11650.1	629.582	10062.2	629.582	6591.12	629.582	7982.29	629.582	7386.96
627.622	3509.18	627.622	6773.58	627.622	6366.79	627.622	12006.6	627.622	10717.1	627.622	11602.4	627.622	9682.77	627.622	6246.52	627.622	7767.37	627.622	7463.86
625.662	3586.48	625.662	6393.36	625.662	6667.99	625.662	12269.4	625.662	10424.5	625.662	11374.6	625.662	9820.37	625.662	6173.72	625.662	7912.15	625.662	7230.76
623.701	3445.69	623.701	6571.87	623.701	6220.52	623.701	12165.2	623.701	10381.9	623.701	11585	623.701	9637.06	623.701	6224.79	623.701	7708.9	623.701	7538.52
621.74	3415.8	621.74	6709.47	621.74	6132.85	621.74	11608.1	621.74	10686.4	621.74	11328.3	621.74	9926.74	621.74	6274.66	621.74	8041.25	621.74	7929.09
619.778	3198.72	619.778	6703.01	619.778	6535.91	619.778	11721	619.778	10156.9	619.778	11263.8	619.778	9406.51	619.778	6320.9	619.778	7543.96	619.778	7331.92
617.815	3538.45	617.815	6706.87	617.815	6160.4	617.815	11963	617.815	10296.5	617.815	11052.2	617.815	9484.37	617.815	5939.11	617.815	7957.95	617.815	7112.31
615.852	3443.78	615.852	6633.04	615.852	6130.29	615.852	11690.9	615.852	10121.1	615.852	11161.7	615.852	9095.22	615.852	5807.22	615.852	7596.13	615.852	7472.41
613.889	3477.71	613.889	6624.2	613.889	6035.18	613.889	12093.9	613.889	10252.7	613.889	11256.2	613.889	9483.08	613.889	5996.33	613.889	7964.12	613.889	7384.2
611.925	3370.35	611.925	6657.49	611.925	6152.9	611.925	11681.9	611.925	10040.4	611.925	11103.8	611.925	9374.02	611.925	6177.81	611.925	8134.77	611.925	7012.16
609.96	3261.8	609.96	6576.21	609.96	6157.25	609.96	11573.7	609.96	10287.1	609.96	11025.4	609.96	9568.04	609.96	5896.06	609.96	7966.99	609.96	7476.69
607.995	3313.55	607.995	6533.13	607.995	6372.8	607.995	11504.8	607.995	10207.8	607.995	10849	607.995	9236.07	607.995	6325.81	607.995	7650.51	607.995	7400.21
606.03	3407.3	606.03	6418.95	606.03	6279.25	606.03	11366	606.03	10086.5	606.03	11124.6	606.03	9443.09	606.03	5603.06	606.03	7355.83	606.03	7547.74
604.064	3142.46	604.064	6390	604.064	5959.43	604.064	11850.5	604.064	10065.3	604.064	11415.3	604.064	9193.2	604.064	5761.98	604.064	8032.92	604.064	7714.43
602.097	3283.33	602.097	6357.38	602.097	5792.44	602.097	11536.6	602.097	9877.19	602.097	10809.1	602.097	9516.4	602.097	6027.67	602.097	7512.27	602.097	7475.58
600.13	3341.4	600.13	6375.55	600.13	5793.25	600.13	11332	600.13	9422.04	600.13	11042.8	600.13	9587.59	600.13	6035.36	600.13	7514.33	600.13	7119.94
598.162	3225.48	598.162	6274.46	598.162	5847.59	598.162	11078.2	598.162	10117	598.162	10688.6	598.162	9495.87	598.162	5749.72	598.162	7201.35	598.162	7168.76
596.194	3098.26	596.194	6575.96	596.194	5884.03	596.194	11407.5	596.194	9792.88	596.194	10885.5	596.194	8414.15	596.194	6136.18	596.194	6808.68	596.194	7460.18
594.225	3062.45	594.225	6483.79	594.225	5989.1	594.225	11350.8	594.225	9771.87	594.225	10704.4	594.225	9337.52	594.225	5306.11	594.225	7253.17	594.225	6978.16
592.256	3016.54	592.256	6480.53	592.256	6007.87	592.256	11252.3	592.256	9762.85	592.256	10707.3	592.256	9465.88	592.256	6041.74	592.256	7140.06	592.256	7166.85
590.286	2874.24	590.286	6500.19	590.286	5919.97	590.286	11156.5	590.286	9614.9	590.286	10781.2	590.286	9013.33	590.286	5942.14	590.286	7339.52	590.286	7237.5
588.316	2752.24	588.316	6319.35	588.316	6023.77	588.316	11115.2	588.316	9507.95	588.316	10630.2	588.316	9015.78	588.316	5851.44	588.316	7184.78	588.316	6704.15
586.345	2999.55	586.345	6391.03	586.345	6026.2	586.345	11193.4	586.345	9199.07	586.345	10307.2	586.345	9365.32	586.345	5518.71	586.345	7082.31	586.345	7279.96
584.373	3199.77	584.373	6008.85	584.373	5535.26	584.373	11113.1	584.373	9252.25	584.373	10453.3	584.373	8834.94	584.373	5801.25	584.373	7118.3	584.373	6706.54
582.401	3076.59	582.401	5787.87	582.401	5868.72	582.401	10790.7	582.401	9510.43	582.401	9970.39	582.401	8667.56	582.401	5353.49	582.401	6794.3	582.401	7073.02
580.429	2830.61	580.429	6067.68	580.429	5783.78	580.429	10715.8	580.429	9344.61	580.429	10652.5	580.429	8563.18	580.429	5661.43	580.429	6939.4	580.429	6580
578.456	2963.64	578.456	6149.63	578.456	6028.37	578.456	10838.6	578.456	9122.85	578.456	10266.7	578.456	8361.88	578.456	5340.94	578.456	7178.36	578.456	6599.25
576.482	2941.98	576.482	6191.2	576.482	5804.19	576.482	10758.8	576.482	9024.16	576.482	10402.9	576.482	8413.67	576.482	5825.12	576.482	6814.39	576.482	6661.76
574.508	2824.12	574.508	6208.57	574.508	5661.11	574.508	10560.1	574.508	9037.47	574.508	9966.11	574.508	8554.46	574.508	5031.2	574.508	7011.62	574.508	6515.27
572.534	2952.06	572.534	5790.54	572.534	5800.63	572.534	10653.8	572.534	9037.78	572.534	10350.3	572.534	8323.25	572.534	5198.78	572.534	6589.76	572.534	6347.48
570.559	2567.21	570.559	6157.44	570.559	5626.08	570.559	10684.5	570.559	9074.16	570.559	10063.6	570.559	8554.13	570.559	5343.63	570.559	6988.36	570.559	6530.35
568.583	3179.77	568.583	5891.57	568.583	5375.86	568.583	10171.1	568.583	9087.6	568.583	10050	568.583	8099.09	568.583	5287.35	568.583	6572.02	568.583	6532.39
566.607	2550.93	566.607	5624.6	566.607	5521.74	566.607	10162.7	566.607	8903.04	566.607	9578.38	566.607	8207.05	566.607	5093.27	566.607	6260.99	566.607	6394.13
564.63	2506.8	564.63	5404.55	564.63	5298.25	564.63	9796.65	564.63	8543.54	564.63	9763.82	564.63	7952.09	564.63	4708.36	564.63	6749.53	564.63	6462.14
562.653	2769.87	562.653	5931.91	562.653	5478.36	562.653	10112.2	562.653	8837.05	562.653	9833.25	562.653	7711.14	562.653	5195.05	562.653	6340.16	562.653	6482.14
560.675	2629.65	560.675	5492.09	560.675	5381.5	560.675	10281.2	560.675	8538.62	560.675	9629.76	560.675	7981.27	560.675	5314.91	560.675	6565.77	560.675	6281.11
558.697	2590.63	558.697	5549.18	558.697	4747.64	558.697	10050.7	558.697	8079.19	558.697	9703.26	558.697	8006.4	558.697	4947.07	558.697	6084.77	558.697	6164.78
556.718	2501.12	556.718	5577.19	556.718	5368.71	556.718	9835.61	556.718	8091.82	556.718	9350.83	556.718	7702.61	556.718	4804.4	556.718	6419.14	556.718	5730.42
554.738	2578.32	554.738	5833.83	554.738	5241.81	554.738	9952.91	554.738	8447.52	554.738	9032.47	554.738	7544.91	554.738	4977.6	554.738	6395.98	554.738	6132.42
552.759	2510.31	552.759	5387.04	552.759	5280.38	552.759	9829.05	552.759	8107.16	552.759	9127.05	552.759	7117.13	552.759	5033.43	552.759	5826.06	552.759	6024.15
550.778	2432.32	550.778	5565.51	550.778	5362.01	550.778	9789.91	550.778	8219.92	550.778	9619.75	550.778	7680.51	550.778	4800.3	550.778	6084.76	550.778	5970.32
548.797	2438.83	548.797	5501.48	548.797	5280.74	548.797	9691.56	548.797	8037.89	548.797	9142.46	548.797	7589.9	548.797	5015.37	548.797	6210.97	548.797	6239.78
546.816	2514.84	546.816	5307.65	546.816	5001.47	546.816	9675.32	546.816	8070.25	546.816	9255.17	546.816	7239.28	546.816	4658.84	546.816	5866.48	546.816	5649.85
544.834	2499.86	544.834	5163.04	544.834	4921.73	544.834	9462.43	544.834	8078.88	544.834	8973.95	544.834	7418.75	544.834	4781.98	544.834	5604.26	544.834	5798.28
542.851	2319.89	542.851	5229.27	542.851	5070.22	542.851	9546.09	542.851	7907.18	542.851	9056.79	542.851	7623.31	542.851	4632.79	542.851	6091.4	542.851	5773.97
540.868	2649.22	540.868	5207.19	540.868	4878.41	540.868	9329.66	540.868	8616.07	540.868	8886.63	540.868	7411.86	540.868	4598.4	540.868	5998.44	540.868	5580.87
538.884	2285.26	538.884	5477.54	538.884	4897.13	538.884	9190.38	538.884	7858.13	538.884	8734.55	538.884	6354.5	538.884	4424.38	538.884	5649.76	538.884	5488.83
536.9	2331	536.9	5151.79	536.9	4861.75	536.9	9073.9	536.9	7942.69	536.9	8548.46	536.9	6728.14	536.9	4468.46	536.9	5741.17	536.9	6111.19
534.915	2531.65	534.915	5152.57	534.915	5057	534.915	8846.77	534.915	7726.32	534.915	8580.44	534.915	7262.87	534.915	4152.41	534.915	5741.85	534.915	5894.51
532.93	2636.4	532.93	4909.05	532.93	5059.35	532.93	8865.35	532.93	7811.04	532.93	8453.42	532.93	6981.59	532.93	4728.16	532.93	5949.13	532.93	5406.04
530.944	2650.56	530.944	5079.96	530.944	5083.33	530.944	8992.28	530.944	7868.23	530.944	8609.47	530.944	6908.4	530.944	4549.58	530.944	5807.78	530.944	5413.93
528.958	2530.12	528.958	4746.07	528.958	5074.51	528.958	9231.21	528.958	7843.52	528.958	8423.51	528.958	7356.21	528.958	4130.8	528.958	5506.72	528.958	5277.12
526.971	2500.29	526.971	5364.91	526.971	5036.82	526.971	8769.19	526.971	7800.18	526.971	8303.63	526.971	7402.11	526.971	4225.79	526.971	6021.24	526.971	5871.57
524.984	2572.36	524.984	5382.14	524.984	4960.13	524.984	8878.68	524.984	7670.13	524.984	8770.75	524.984	6997	524.984	4613.88	524.984	5071.36	524.984	5646.83
522.996	2298.54	522.996	5066.11	522.996	5233.17	522.996	8725.32	522.996	7960.25	522.996	8707.93	522.996	6742.98	522.996	4186.94	522.996	5966.94	522.996	4852.75
521.007	2530.33	521.007	5534.9	521.007	5170.54	521.007	8911.61	521.007	8011.44	521.007	8559.18	521.007	6961.05	521.007	4583.87	521.007	5759.69	521.007	5162.93
519.018	2567.22	519.018	5087.09	519.018	5043.71	519.018	9050.11	519.018	8045.12	519.018	8437.43	519.018	6984.11	519.018	4710.5	519.018	5880.54	519.018	5745.92
517.029	2591.51	517.029	5250.28	517.029	4874.38	517.029	9417.3	517.029	7564.91	517.029	8409.69	517.029	6777.18	517.029	4683.73	517.029	5664.7	517.029	5555.8
515.039	2488.91	515.039	5407.2	515.039	4892.28	515.039	9060.75	515.039	7735.76	515.039	8327.01	515.039	7263.33	515.039	4640.83	515.039	5660.22	515.039	5383.45
513.048	2514.52	513.048	5262.65	513.048	4960.51	513.048	8892.96	513.048	8028.47	513.048	9061.39	513.048	6825.56	513.048	4608.1	513.048	5329.2	513.048	5855.57
511.057	2685.73	511.057	5373.1	511.057	5087.74	511.057	9101.86	511.057	8250.79	511.057	8956.78	511.057	7529.8	511.057	4590.57	511.057	5852.29	511.057	5766.38
509.065	2718.75	509.065	5178.47	509.065	5491.1	509.065	8841.42	509.065	8328.77	509.065	9029.24	509.065	6999.12	509.065	4450.11	509.065	5684.85	509.065	5734.96
507.073	2828.37	507.073	5394.35	507.073	5493.96	507.073	8936.18	507.073	7628.75	507.073	8811.69	507.073	7477.44	507.073	4370.05	507.073	6147.5	507.073	5545.64
505.08	2866.5	505.08	5605.05	505.08	5160.65	505.08	9100.1	505.08	7773.49	505.08	8861.22	505.08	7239.84	505.08	4541.06	505.08	5587.53	505.08	5530.89
503.087	2633.63	503.087	5492.26	503.087	5228.94	503.087	9438.31	503.087	7774.04	503.087	9126.74	503.087	7743.25	503.087	4745.97	503.087	6196.85	503.087	5789.53
501.093	2760.77	501.093	5464.69	501.093	5486.56	501.093	9202.08	501.093	8374.05	501.093	9435.33	501.093	7043.74	501.093	4797.85	501.093	6044.94	501.093	6275.24
499.098	2781.32	499.098	5473.65	499.098	5166.21	499.098	8951.11	499.098	7864.42	499.098	9425.99	499.098	7440.31	499.098	5089.4	499.098	6205.4	499.098	5805.52
497.103	2808.07	497.103	5406.11	497.103	5374.86	497.103	9032.43	497.103	8189.8	497.103	8765.65	497.103	6997.89	497.103	5073.65	497.103	6088.76	497.103	5742.19
495.108	3103.02	495.108	5649.37	495.108	5259.01	495.108	9205.16	495.108	7906.17	495.108	8992.31	495.108	7420.46	495.108	4709.8	495.108	6092.62	495.108	5841.87
493.112	2880.48	493.112	5846.16	493.112	5493.99	493.112	9539.54	493.112	8195.31	493.112	9178.04	493.112	7192.12	493.112	4762.12	493.112	6442.25	493.112	5971.61
491.115	2967.35	491.115	6001.57	491.115	5388.2	491.115	9327.87	491.115	8202.52	491.115	8913.84	491.115	7171.87	491.115	5003.61	491.115	6321.05	491.115	5909.91
489.118	3001.62	489.118	5982.99	489.118	5848.41	489.118	9369.21	489.118	8107.22	489.118	9163.63	489.118	7996.61	489.118	5350.2	489.118	6167.44	489.118	5720.52
487.121	2983.39	487.121	5610.21	487.121	5603.82	487.121	9257.94	487.121	8144.73	487.121	9122.43	487.121	7930.36	487.121	5155.99	487.121	6230.44	487.121	5849.22
485.122	2975.08	485.122	5601.88	485.122	5760.99	485.122	9384.49	485.122	8279.96	485.122	9281.36	485.122	7471.27	485.122	5264.82	485.122	6217.27	485.122	5978.06
483.124	3214.56	483.124	5794.82	483.124	5735.53	483.124	9447.28	483.124	7802.23	483.124	9221.23	483.124	7257.1	483.124	5146.08	483.124	6568.14	483.124	6114.33
481.125	3382.55	481.125	5580.09	481.125	5776.4	481.125	9426.42	481.125	8477.77	481.125	9483.16	481.125	7702.02	481.125	5523.81	481.125	6506.27	481.125	6338.06
479.125	3343.05	479.125	6028.19	479.125	5991	479.125	9866.82	479.125	8345.47	479.125	9483.16	479.125	7949.02	479.125	5130.31	479.125	6808.37	479.125	6120.66
477.124	3338.46	477.124	6186.02	477.124	5926.93	477.124	9364.88	477.124	8530.93	477.124	9227.23	477.124	7549.1	477.124	5036.98	477.124	6739.24	477.124	6184.63
475.123	3217.77	475.123	6017.75	475.123	6168.96	475.123	9481.63	475.123	8227.7	475.123	9500.29	475.123	7813.19	475.123	5742.25	475.123	6198	475.123	6176.19
473.122	3415.58	473.122	5834.58	473.122	5878.79	473.122	9895.69	473.122	8734.16	473.122	9163.36	473.122	8376.27	473.122	5351.72	473.122	6019.27	473.122	6116.56
471.12	3637.1	471.12	6018.73	471.12	5826.15	471.12	9542.9	471.12	8231.49	471.12	9171.5	471.12	7559.44	471.12	5135.06	471.12	6757.31	471.12	5977.19
469.118	3532.72	469.118	6020.49	469.118	5672.41	469.118	9849.61	469.118	8365.82	469.118	9751.63	469.118	7663.61	469.118	5567.8	469.118	6510.14	469.118	6110.12
467.115	3443.35	467.115	6127.17	467.115	5772.2	467.115	9371.07	467.115	8422.82	467.115	9346.84	467.115	8138.87	467.115	5462.51	467.115	6475.35	467.115	6191.91
465.111	3622.29	465.111	6079.19	465.111	6203.82	465.111	9629.09	465.111	8504.88	465.111	9755.11	465.111	8322.21	465.111	5701.89	465.111	6928.52	465.111	6553.37
463.107	3471.83	463.107	5781.7	463.107	6103.94	463.107	9727.41	463.107	8893.74	463.107	9506.38	463.107	8146.55	463.107	5415.97	463.107	6837.69	463.107	6642.63
461.102	3383.78	461.102	5771.24	461.102	6050.19	461.102	9696.09	461.102	8182.66	461.102	9439.72	461.102	8220.97	461.102	5482.02	461.102	6447.73	461.102	6067.36
459.097	3381.83	459.097	6129.88	459.097	6022.74	459.097	9237.16	459.097	8590.39	459.097	9631.06	459.097	7808.4	459.097	5629.07	459.097	6393.47	459.097	6049.78
457.091	3556.89	457.091	6174.25	457.091	5914.32	457.091	9282.19	457.091	8635.28	457.091	9356.47	457.091	7975.91	457.091	5735.09	457.091	6487.68	457.091	6222.97
455.085	3302.05	455.085	6145.11	455.085	5741.2	455.085	9653.62	455.085	8290.27	455.085	9215.38	455.085	7884.42	455.085	5309.11	455.085	6651.69	455.085	6118.26
453.078	3338.82	453.078	5929.21	453.078	5882.21	453.078	9437.01	453.078	7951.72	453.078	9044.55	453.078	7857.01	453.078	5619.7	453.078	6780.76	453.078	6149.52
451.07	3647	451.07	5744.53	451.07	5603.45	451.07	9670.25	451.07	8465.34	451.07	9129.3	451.07	7889.69	451.07	5141.86	451.07	6638.51	451.07	6548.34
449.063	3443.37	449.063	6075.53	449.063	5713.36	449.063	9304.43	449.063	8632.5	449.063	8965.07	449.063	8213.29	449.063	5601.85	449.063	6724.18	449.063	6138.79
447.054	3436.56	447.054	6181.08	447.054	6083.33	447.054	9332.33	447.054	8773.68	447.054	9418.39	447.054	7867.05	447.054	5285.18	447.054	6585.9	447.054	5999.88
445.045	3423.55	445.045	5933.13	445.045	5974.1	445.045	9376.42	445.045	8170.67	445.045	9176	445.045	7362.82	445.045	5132.91	445.045	6487.61	445.045	6117.36
443.035	3339.55	443.035	5717.81	443.035	6019.3	443.035	9168.07	443.035	8538.52	443.035	8859.18	443.035	7561.67	443.035	5253.31	443.035	6476.59	443.035	6181.41
441.025	3443.55	441.025	5944.09	441.025	5891.5	441.025	9282.02	441.025	8048.07	441.025	8763.96	441.025	8033.52	441.025	5373.71	441.025	6369.87	441.025	5933.36
439.015	3508.85	439.015	5648.07	439.015	5763.9	439.015	8986.87	439.015	8105.02	439.015	8992.14	439.015	7527.37	439.015	5331.21	439.015	6349.05	439.015	5761.31
437.003	3231.07	437.003	5690.41	437.003	5515.86	437.003	8831.33	437.003	7589	437.003	8668.55	437.003	7356.39	437.003	5096.35	437.003	5898.36	437.003	5936.39
434.992	3195.78	434.992	5602.22	434.992	5485.39	434.992	9124.34	434.992	7344.31	434.992	8251.9	434.992	7441.32	434.992	5202.02	434.992	6055.61	434.992	5830.51
432.979	3098.41	432.979	5671.88	432.979	5522.18	432.979	8913.05	432.979	7714.86	432.979	8696.59	432.979	7241.43	432.979	4743.93	432.979	6542.1	432.979	5664.05
430.966	3191.14	430.966	5732.95	430.966	5371.37	430.966	8843.57	430.966	7522.6	430.966	8800.87	430.966	6903.53	430.966	4847.44	430.966	6295.68	430.966	6093.8
428.953	3246.67	428.953	5292.31	428.953	5357.26	428.953	8643.68	428.953	7987.35	428.953	8537.55	428.953	7292.64	428.953	5211.75	428.953	5981.16	428.953	5624.54
426.939	3062.51	426.939	5127.5	426.939	5425.18	426.939	8620.35	426.939	7484.96	426.939	8269.51	426.939	7418.83	426.939	5055.93	426.939	5942.62	426.939	5446.05
424.925	2851.15	424.925	5521.29	424.925	5679.2	424.925	8008.82	424.925	7406.17	424.925	8495.66	424.925	7345.02	424.925	4589.91	424.925	5552.87	424.925	5520.86
422.91	2929	422.91	5437.31	422.91	5127.95	422.91	8523.05	422.91	7461.44	422.91	8390.58	422.91	6858.29	422.91	4729.86	422.91	5820.99	422.91	5970.44
420.894	2887.76	420.894	4983.76	420.894	5370.83	420.894	8377.13	420.894	7162.08	420.894	8367.47	420.894	6592.65	420.894	4514.98	420.894	5306.48	420.894	5541.78
418.878	2713.92	418.878	5396.01	418.878	5102.81	418.878	8074.01	418.878	7003.12	418.878	8318.45	418.878	6741.01	418.878	4796.4	418.878	5604.46	418.878	5334.22
416.861	2854.99	416.861	5028.39	416.861	5045.72	416.861	8162.84	416.861	7136.93	416.861	7735.31	416.861	6781.46	416.861	4570.79	416.861	5781.02	416.861	5424.32
414.844	2720.86	414.844	5167.86	414.844	5007.23	414.844	7859.98	414.844	6890.23	414.844	8058.47	414.844	6472.9	414.844	4611.78	414.844	5341.58	414.844	4829.13
412.826	2466.74	412.826	4960.37	412.826	4667.77	412.826	7852.37	412.826	6879.2	412.826	7609.69	412.826	6350.43	412.826	3851.24	412.826	5560.4	412.826	5147.5
410.808	2631.32	410.808	4605.57	410.808	4722.41	410.808	7583.36	410.808	6978.47	410.808	7862.31	410.808	6410.96	410.808	4106.9	410.808	5334.42	410.808	5064.37
408.789	2693.11	408.789	4798.4	408.789	4837.78	408.789	7335.7	408.789	7022.11	408.789	7692.71	408.789	6168.58	408.789	4341.53	408.789	5445.62	408.789	5146.2
406.769	2597.61	406.769	4590.06	406.769	4585.48	406.769	7780.4	406.769	6658.61	406.769	7784.47	406.769	6094.28	406.769	4214.63	406.769	5124.78	406.769	5157.5
404.749	2499.81	404.749	4245.72	404.749	4726.88	404.749	7607.2	404.749	6853.51	404.749	7618.83	404.749	6047.98	404.749	3954.23	404.749	5143.34	404.749	5199.8
402.729	2499.71	402.729	4536.38	402.729	4388.08	402.729	7806.6	402.729	6630.11	402.729	7531.39	402.729	6175.68	402.729	4222.33	402.729	4685.6	402.729	4812.8
400.708	2587.52	400.708	4437.17	400.708	4613.71	400.708	7539.76	400.708	6296.87	400.708	7286.91	400.708	5558.46	400.708	4186.2	400.708	5101.52	400.708	4873.97
398.686	2790.24	398.686	4642.39	398.686	4427.37	398.686	7336.17	398.686	6473.5	398.686	7484.21	398.686	6064.33	398.686	4092.14	398.686	5156.22	398.686	4857.3
396.664	2506.96	396.664	4691.7	396.664	4764.23	396.664	7213.08	396.664	6544.93	396.664	7378.61	396.664	5980.2	396.664	4152.68	396.664	5157.82	396.664	5032.03
394.641	2375.99	394.641	4496.35	394.641	4486.62	394.641	7415.24	394.641	6487.93	394.641	7616.77	394.641	5854.16	394.641	4413.49	394.641	4976.68	394.641	5081.82
392.618	2457.52	392.618	4635.99	392.618	4642.81	392.618	7158.91	392.618	6486.62	392.618	7342.03	392.618	5543.11	392.618	4314.7	392.618	5113.14	392.618	5045.12
390.594	2403.26	390.594	4463.06	390.594	4653.33	390.594	7030.03	390.594	6301.48	390.594	6815.67	390.594	5760.15	390.594	4519.98	390.594	4839.68	390.594	5581.48
388.57	2358.8	388.57	4318.63	388.57	4488.45	388.57	7077.95	388.57	6460.94	388.57	7225.7	388.57	5969.19	388.57	4238.76	388.57	5062.81	388.57	5142.14
386.545	2665.05	386.545	4473.13	386.545	4573.2	386.545	7222.22	386.545	6030.37	386.545	7281.3	386.545	5977.32	386.545	4234.21	386.545	4789.71	386.545	5027.26
384.519	2686.11	384.519	4730.06	384.519	4452.98	384.519	7102.35	384.519	6230.76	384.519	7001.27	384.519	5733.53	384.519	3988.03	384.519	4905.58	384.519	4739.75
382.493	2436.87	382.493	4573.49	382.493	4341.46	382.493	6813.58	382.493	6061.05	382.493	7171.93	382.493	5660.74	382.493	3981.35	382.493	5080.74	382.493	4615.24
380.467	2534.43	380.467	4433.02	380.467	4401.54	380.467	6999.91	380.467	6203.54	380.467	7579.3	380.467	5279.95	380.467	3955.07	380.467	4684.71	380.467	4814.23
378.44	2482.7	378.44	4247.07	378.44	4560.35	378.44	7139.4	378.44	6199.29	378.44	7149.24	378.44	5521.24	378.44	4100.26	378.44	4511.05	378.44	4447.09
376.412	2487.68	376.412	4305.46	376.412	4396.09	376.412	6790.74	376.412	6375.21	376.412	7236.14	376.412	5273.62	376.412	3883.12	376.412	4952.75	376.412	4823.71
374.384	2598.76	374.384	4320.64	374.384	4339.13	374.384	6807.08	374.384	5961.93	374.384	7067.95	374.384	5248	374.384	3913.88	374.384	5309.36	374.384	4580.23
372.355	2496.65	372.355	4332.15	372.355	4521.4	372.355	6757.07	372.355	5583.52	372.355	7171.02	372.355	5498.47	372.355	3752.61	372.355	4566.63	372.355	4274.11
370.325	2396.95	370.325	4267.39	370.325	4281	370.325	6846.32	370.325	5981.57	370.325	6962.56	370.325	5684.02	370.325	4032.51	370.325	4812.47	370.325	4672.96
368.296	2389.74	368.296	4414.51	368.296	4461.97	368.296	7159.72	368.296	6306.65	368.296	6953.73	368.296	5473.48	368.296	4248.24	368.296	4826.64	368.296	4742.85
366.265	2465.05	366.265	4115.87	366.265	4333.9	366.265	6642.02	366.265	5870.87	366.265	7143.24	366.265	5467.12	366.265	3940.71	366.265	4860.75	366.265	4617.06
364.234	2498.56	364.234	4084.54	364.234	4412.63	364.234	7036.73	364.234	6365.98	364.234	6586.85	364.234	5757.75	364.234	4166.48	364.234	4739.76	364.234	4445.78
362.203	2515.97	362.203	4159.01	362.203	4523.46	362.203	7204.83	362.203	6209.9	362.203	6921.75	362.203	5952.39	362.203	4027.95	362.203	5084.06	362.203	4864.19
360.17	2487.9	360.17	4391.03	360.17	4065.85	360.17	6953.55	360.17	6199.24	360.17	7096.8	360.17	5698.99	360.17	4191.16	360.17	5127.01	360.17	4601.04
358.138	2700.82	358.138	4648.83	358.138	4662.61	358.138	6991.41	358.138	6186.12	358.138	7219.97	358.138	5634.21	358.138	4478.4	358.138	5137.88	358.138	4976.32
356.105	2456.35	356.105	4221.65	356.105	4478.3	356.105	7265.42	356.105	6233.47	356.105	6974.42	356.105	5954.42	356.105	4318.11	356.105	5302.63	356.105	5256.86
354.071	2418.49	354.071	4188.01	354.071	4489.52	354.071	6884.19	354.071	6182.48	354.071	7046.33	354.071	5905.91	354.071	4497.29	354.071	5435.44	354.071	4845.27
352.036	2492.54	352.036	4075.89	352.036	4441.87	352.036	7100.52	352.036	6386.15	352.036	7017.41	352.036	5475.38	352.036	4198.44	352.036	5388.92	352.036	4666.35
350.001	2497.79	350.001	4366.77	350.001	4687.92	350.001	7072.34	350.001	6379.53	350.001	7513.29	350.001	5702.46	350.001	4437.99	350.001	5123.8	350.001	4498.62
347.966	2226.64	347.966	4367.75	347.966	4288.97	347.966	7171.97	347.966	6026.7	347.966	7263.37	347.966	5624.93	347.966	4127.24	347.966	4980.48	347.966	4982
345.93	2390.3	345.93	4124.35	345.93	4261.15	345.93	6738.75	345.93	6129.74	345.93	7069.02	345.93	5687.49	345.93	4623.56	345.93	5095.33	345.93	4760.44
343.893	2448.37	343.893	4034.59	343.893	4273.96	343.893	6731.78	343.893	5673.15	343.893	6858.93	343.893	5499.84	343.893	4542.75	343.893	4860.24	343.893	4566.14
341.856	2278.14	341.856	4030.83	341.856	4375.07	341.856	6643.92	341.856	6095.45	341.856	6647.85	341.856	5664.58	341.856	3942.94	341.856	4675.76	341.856	4765.95
339.819	2025.81	339.819	3817.26	339.819	3900.78	339.819	6730.35	339.819	6024.46	339.819	6451.57	339.819	5553.33	339.819	4385.13	339.819	4904.88	339.819	4681.05
337.78	2250.8	337.78	4114.15	337.78	4211.85	337.78	6820.6	337.78	6012.49	337.78	7049.22	337.78	5629.94	337.78	4232.36	337.78	5067.83	337.78	5210.89
335.742	2207.08	335.742	4014.82	335.742	4250.49	335.742	6405.59	335.742	5804.36	335.742	6762.5	335.742	4981.87	335.742	4321.32	335.742	4643.31	335.742	4736.26
333.702	2104.58	333.702	4041.94	333.702	4144.59	333.702	6884.59	333.702	5656.66	333.702	6561.92	333.702	5432.77	333.702	3717.82	333.702	4851.83	333.702	4331.86
331.662	2411.48	331.662	4037.16	331.662	4216.49	331.662	6685.69	331.662	5512.76	331.662	6324.74	331.662	5281.87	331.662	4346.42	331.662	4823.75	331.662	4897.16
329.622	2291.78	329.622	3876.78	329.622	3978.29	329.622	6517.59	329.622	6074.66	329.622	6746.86	329.622	5606.37	329.622	4053.32	329.622	5245.47	329.622	4482.16
327.581	2169.79	327.581	3652.83	327.581	4199.72	327.581	6408.44	327.581	5965.23	327.581	6866.35	327.581	5810.96	327.581	4355.89	327.581	4955.36	327.581	4681.02
325.539	2224.21	325.539	3863.8	325.539	4394.08	325.539	6497.85	325.539	5713.86	325.539	6742.31	325.539	5493.83	325.539	4077.93	325.539	4595.82	325.539	5024.55
323.497	2267.63	323.497	3730.68	323.497	4229.74	323.497	6451.46	323.497	6180.19	323.497	6706.46	323.497	5495.3	323.497	4403.77	323.497	5051.77	323.497	5073.98
321.455	2161.65	321.455	3775.15	321.455	4061.8	321.455	6313.27	321.455	5954.72	321.455	6998.82	321.455	5414.87	321.455	4640.11	321.455	5131.83	321.455	4968.11
319.411	2168.39	319.411	4094.99	319.411	4064.12	319.411	6391.89	319.411	6659.48	319.411	6725.81	319.411	5362.91	319.411	4159.59	319.411	5204.72	319.411	4774.37
317.367	2190.93	317.367	4048.82	317.367	4356.34	317.367	6416.71	317.367	6058.84	317.367	6985.2	317.367	6002.05	317.367	4590.67	317.367	5548.01	317.367	5234.03
315.323	2261.27	315.323	4006.45	315.323	4411.26	315.323	6676.43	315.323	6350	315.323	7098.89	315.323	5570.99	315.323	4937.15	315.323	5399.6	315.323	5391.49
313.278	2271.62	313.278	3926.31	313.278	4557.81	313.278	6896.41	313.278	6521.32	313.278	7618.55	313.278	5983.91	313.278	4804.4	313.278	5692.16	313.278	5133.22
311.233	2470.27	311.233	4177.37	311.233	4375.56	311.233	6661.48	311.233	6750.05	311.233	7369.31	311.233	6016.54	311.233	4977.35	311.233	5898.92	311.233	5204.24
309.187	2402.33	309.187	3931.16	309.187	4374.34	309.187	6498.11	309.187	6246.94	309.187	7096.84	309.187	6115.35	309.187	5023.27	309.187	5914.55	309.187	5689.13
307.14	2258.8	307.14	3583.67	307.14	4133.75	307.14	6384.4	307.14	5973.79	307.14	7002.64	307.14	5422.74	307.14	5031.46	307.14	6014.15	307.14	5843.09
305.093	2022.57	305.093	3677.19	305.093	3910.36	305.093	6319.88	305.093	5716.85	305.093	6651.13	305.093	5617.14	305.093	4725.85	305.093	5484.54	305.093	5044.34
303.045	1937.85	303.045	3291.03	303.045	3870.4	303.045	6204.12	303.045	5505.27	303.045	6100.1	303.045	5070.52	303.045	4325.31	303.045	4532.41	303.045	4302.36
300.997	1754.33	300.997	3278.48	300.997	3493.54	300.997	5507.06	300.997	4970.39	300.997	5673.96	300.997	4742.8	300.997	3309.87	300.997	4441.47	300.997	3864.88
298.948	1774.62	298.948	2685.25	298.948	3138.91	298.948	5298.56	298.948	4455.57	298.948	5883.89	298.948	3972.46	298.948	3156.7	298.948	3835.7	298.948	3943.77
296.899	1599.81	296.899	2834.02	296.899	2818.68	296.899	4476.55	296.899	4243.56	296.899	5005.63	296.899	3701.53	296.899	2873.03	296.899	3482.94	296.899	3725.15
294.849	1522.61	294.849	2276.72	294.849	2570.58	294.849	4627.2	294.849	4223.21	294.849	4717.03	294.849	3219.98	294.849	2380.03	294.849	3077.94	294.849	2838.4
292.798	1311.42	292.798	2114.75	292.798	2250.81	292.798	4446.21	292.798	3842.22	292.798	4435.99	292.798	2545.01	292.798	2199.4	292.798	2873.3	292.798	2665.52
290.747	1157.63	290.747	2068.68	290.747	2318.84	290.747	4083.71	290.747	3516.24	290.747	4266.16	290.747	2770.05	290.747	1714.37	290.747	2726.17	290.747	2612.33
288.695	974.75	288.695	1793.53	288.695	1999.3	288.695	3682.57	288.695	3223.52	288.695	3732.2	288.695	2494.27	288.695	1779.21	288.695	2567.01	288.695	2036.41
286.643	1193.87	286.643	1504.09	286.643	1817.76	286.643	3070.93	286.643	2912.8	286.643	3537.23	286.643	2007.99	286.643	1719.85	286.643	2166.84	286.643	2100.49
284.59	707.8	284.59	1303.67	284.59	1789.75	284.59	3303.65	284.59	2759.44	284.59	3355.94	284.59	2215.19	284.59	1417.16	284.59	1846.15	284.59	2006.44
282.537	709.03	282.537	1272.66	282.537	1822.64	282.537	2769.36	282.537	2620.89	282.537	3137.04	282.537	1813.5	282.537	1035.47	282.537	1707.15	282.537	2036.58
280.483	869.77	280.483	1314.67	280.483	1635.26	280.483	3530.53	280.483	2878	280.483	2835.61	280.483	2086.49	280.483	1054.65	280.483	2017.52	280.483	1973.09
278.429	614.21	278.429	1426.18	278.429	1375.08	278.429	3320.3	278.429	2760.41	278.429	3047.99	278.429	1835.08	278.429	949.734	278.429	1567.3	278.429	1847.7
276.374	733.46	276.374	1368.52	276.374	1410.63	276.374	3096.83	276.374	2350.88	276.374	2863.73	276.374	1445.15	276.374	1158.88	276.374	1704.94	276.374	1578.98
274.318	547.42	274.318	913.189	274.318	1277.21	274.318	3157.11	274.318	2041.52	274.318	3341.33	274.318	1751.41	274.318	1242.8	274.318	1787.94	274.318	1312.92
272.262	633.88	272.262	955.457	272.262	1225.39	272.262	2719.99	272.262	2605.46	272.262	3049.14	272.262	1648.97	272.262	976.624	272.262	1524.45	272.262	1194.16
270.205	733.65	270.205	1147.35	270.205	1013.2	270.205	3376.02	270.205	2321.87	270.205	2900.62	270.205	1782.62	270.205	676.614	270.205	1340.23	270.205	1566.76
268.148	505.32	268.148	1099.65	268.148	1271.41	268.148	2834.86	268.148	2194.07	268.148	3001.39	268.148	1475.16	268.148	910.404	268.148	1326.4	268.148	1561.17
266.09	776.4	266.09	883.273	266.09	1409.25	266.09	2709.45	266.09	2379.94	266.09	3163.04	266.09	1415.79	266.09	880.564	266.09	1527.65	266.09	1498.74
264.032	532.38	264.032	1041.1	264.032	1443.79	264.032	2866.04	264.032	2039.91	264.032	2640.88	264.032	1704.02	264.032	1031.72	264.032	1646.29	264.032	1528.61
261.973	595.67	261.973	986.349	261.973	1200.36	261.973	2897.48	261.973	2535.55	261.973	2890.09	261.973	1229.64	261.973	673.054	261.973	2041.8	261.973	1657.04
259.913	741.57	259.913	1085.83	259.913	1228.96	259.913	3139.08	259.913	2398.55	259.913	2986.37	259.913	1604.24	259.913	1152.15	259.913	1500.18	259.913	1437.14
257.853	701.67	257.853	1189.01	257.853	999.159	257.853	2969.28	257.853	2630.65	257.853	2883.65	257.853	1414.44	257.853	1183.35	257.853	1666.46	257.853	1803.54
255.792	933.58	255.792	1189.02	255.792	1656.39	255.792	2990.04	255.792	2335.01	255.792	2931.6	255.792	1599.72	255.792	1162.52	255.792	1791.51	255.792	1871.41
253.731	1051.39	253.731	1073.83	253.731	1438.82	253.731	3094.59	253.731	2779.48	253.731	3199.05	253.731	1751.11	253.731	1056.89	253.731	1957.76	253.731	1801.07
251.669	953.31	251.669	1010.86	251.669	1591.28	251.669	3297.4	251.669	2546.01	251.669	3090.67	251.669	2077.18	251.669	1162.43	251.669	1830.68	251.669	1656.9
249.607	1021.33	249.607	1506.9	249.607	1361.74	249.607	3340.21	249.607	2797.54	249.607	3389.68	249.607	2302.45	249.607	1407.37	249.607	1953.39	249.607	2188.03
247.544	1077.26	247.544	1360.26	247.544	1813.53	247.544	3105.48	247.544	2389.93	247.544	3498.37	247.544	2115.8	247.544	1489.88	247.544	2116.18	247.544	2035.63
245.48	1154.9	245.48	1301.15	245.48	1678.75	245.48	3121.8	245.48	2853.69	245.48	3438.82	245.48	1945.24	245.48	1338.76	245.48	2321.43	245.48	1912.39
243.416	986.74	243.416	1467.25	243.416	1665.17	243.416	3043.72	243.416	3439.65	243.416	3386.57	243.416	2543.88	243.416	1471.14	243.416	2487.88	243.416	2218.15
241.352	1042.58	241.352	1444.44	241.352	1511.09	241.352	3336.24	241.352	3106.21	241.352	3715.82	241.352	2316.52	241.352	1696.82	241.352	2642.13	241.352	2132.61
239.287	1200.23	239.287	1502.86	239.287	1836.64	239.287	3539.11	239.287	3064.84	239.287	3637.14	239.287	2224.95	239.287	1922.47	239.287	2387.35	239.287	2391.13
237.221	1208.79	237.221	1698.01	237.221	1802.62	237.221	3919.94	237.221	3170.13	237.221	3853.93	237.221	2420.56	237.221	1712.49	237.221	2402.74	237.221	2569.72
235.154	1305.86	235.154	1571.28	235.154	2021.53	235.154	4007.83	235.154	3310.58	235.154	3799.69	235.154	2665.75	235.154	1935.88	235.154	2686.8	235.154	2114.38
233.088	1481.42	233.088	1791.73	233.088	2096.41	233.088	3996.56	233.088	3661.37	233.088	4474.87	233.088	2493.56	233.088	1839.9	233.088	2831.68	233.088	2450.37
231.02	1572.2	231.02	1893.63	231.02	2235.35	231.02	3999.9	231.02	3103.99	231.02	3991.4	231.02	2735.24	231.02	2198.76	231.02	2525.61	231.02	2822.59
228.952	1554.18	228.952	2047.54	228.952	1970.49	228.952	4234.24	228.952	3665.31	228.952	4182.92	228.952	3408.42	228.952	1963.92	228.952	3053.83	228.952	2522.51
226.883	1660.77	226.883	1930.67	226.883	2184.46	226.883	4049.13	226.883	3475.9	226.883	4425.11	226.883	3378.09	226.883	2179.05	226.883	2978.92	226.883	2831.89
224.814	1715.26	224.814	1958.9	224.814	2184.53	224.814	4289.53	224.814	3796.48	224.814	4657.61	224.814	3266.85	224.814	2564.38	224.814	3044.22	224.814	2946.68
222.744	1940.06	222.744	2239.66	222.744	2160.43	222.744	4394.58	222.744	3782.53	222.744	4478.27	222.744	3617.3	222.744	2553.48	222.744	3393.58	222.744	3053.03
220.674	1591.16	220.674	2252.12	220.674	2514.33	220.674	4512.93	220.674	4060.78	220.674	4289.43	220.674	3642.75	220.674	2501.68	220.674	3335.74	220.674	3028.98
218.603	2058.57	218.603	2212.81	218.603	2579.56	218.603	4434.53	218.603	3925	218.603	4647.65	218.603	3900.19	218.603	2639.45	218.603	3578.76	218.603	3476.99
216.532	2044.08	216.532	2463.1	216.532	2431.29	216.532	4698.94	216.532	4170.71	216.532	4647.38	216.532	3936.72	216.532	2946.32	216.532	3525.99	216.532	3218.91
214.46	1996	214.46	2486.51	214.46	2698.05	214.46	4874.1	214.46	4347.59	214.46	5108.08	214.46	3996.34	214.46	3230.16	214.46	3654.39	214.46	3545.09
212.387	2225.23	212.387	2706.66	212.387	2627.04	212.387	4913.01	212.387	4091.54	212.387	5127.14	212.387	4069.35	212.387	3076.17	212.387	3810.55	212.387	3256.03
210.314	2224.16	210.314	2581.7	210.314	2641.73	210.314	5194.23	210.314	4644.88	210.314	5215.11	210.314	4434.25	210.314	3499.88	210.314	4162.12	210.314	3596.68
208.24	2285.7	208.24	2626.97	208.24	2921.75	208.24	5323.6	208.24	4806.19	208.24	5262.14	208.24	4808.74	208.24	3356.96	208.24	3804.65	208.24	3692.49
206.166	2326.84	206.166	2479.35	206.166	2714.67	206.166	5231.17	206.166	4728.8	206.166	5270.57	206.166	4486.53	206.166	3403.34	206.166	3839.28	206.166	3824.5
204.091	2288.29	204.091	2769.25	204.091	2702.92	204.091	5372.59	204.091	4649.18	204.091	5237.07	204.091	4441.71	204.091	3381.29	204.091	4314.98	204.091	3552.97
202.016	2284.84	202.016	2772.25	202.016	2957.47	202.016	5398.42	202.016	4878.15	202.016	5380.67	202.016	4554.88	202.016	3373.64	202.016	4327.88	202.016	3894.75

## Sheet: Figure 6d
Cell voltage	Current density	Cell voltage	Current density
V	mA cm-2	V	mA cm-2
	10 mM HMF		without HMF
1.5	0.26	1.5	0.2
1.53	0.3	1.52	0.2
1.56	0.34	1.53	0.2
1.59	0.4	1.55	0.21
1.62	0.44	1.57	0.22
1.65	0.52	1.6	0.24
1.68	0.59	1.63	0.26
1.71	0.7	1.65	0.27
1.74	0.83	1.68	0.3
1.77	1.01	1.7	0.31
1.8	1.21	1.73	0.34
1.83	1.5	1.76	0.39
1.86	1.79	1.79	0.41
1.89	2.13	1.82	0.47
1.92	2.55	1.85	0.55
1.95	3.03	1.88	0.69
1.98	3.57	1.9	0.78
2	3.93	1.92	0.87
2.03	4.52	1.94	0.98
2.06	5.14	1.96	1.14
2.09	5.83	1.98	1.29
2.12	6.52	2	1.46
2.15	7.22	2.02	1.6
2.18	7.92	2.04	1.88
2.21	8.76	2.06	2.12
2.24	9.31	2.08	2.39
2.27	9.68	2.1	2.7
2.3	8.84	2.12	3.03
2.33	9.24	2.14	3.36
2.36	9.95	2.16	3.76
2.39	10.71	2.18	4.12
2.42	11.58	2.2	4.52
2.45	12.5	2.22	4.95
2.48	13.43	2.24	5.41
2.51	14.37	2.26	5.89
2.54	15.4	2.28	6.4
2.57	16.4	2.3	6.9
2.6	17.51	2.32	7.42
2.63	18.51	2.34	8
2.66	19.7	2.36	8.58
2.69	20.76	2.38	9.14
		2.4	9.74
		2.42	10.38
		2.44	10.93
		2.46	11.6
		2.48	12.2
		2.5	12.88
		2.52	13.5
		2.54	14.2
		2.56	14.9
		2.58	15.6
		2.6	16.31
		2.62	17
		2.64	17.73
		2.66	18.4
		2.68	19.15

## Sheet: Figure 6e
Cell voltage	Potential	Potential
V	V vs. Ag/AgCl	V vs Ag/AgCl
	Cathode	Anode
1.5	-1.07	0.33
1.53	-1.09	0.338
1.56	-1.115	0.341
1.59	-1.144	0.343
1.62	-1.172	0.348
1.65	-1.197	0.351
1.68	-1.224	0.353
1.71	-1.247	0.355
1.74	-1.27	0.359
1.77	-1.294	0.362
1.8	-1.318	0.364
1.83	-1.34	0.368
1.86	-1.36	0.371
1.89	-1.381	0.374
1.92	-1.399	0.378
1.95	-1.416	0.381
1.98	-1.434	0.384
2	-1.445	0.387
2.03	-1.458	0.392
2.06	-1.472	0.397
2.09	-1.485	0.4
2.12	-1.498	0.406
2.15	-1.51	0.41
2.18	-1.521	0.418
2.21	-1.532	0.421
2.24	-1.54	0.434
2.27	-1.547	0.452
2.3	-1.53	0.518
2.33	-1.531	0.536
2.36	-1.54	0.546
2.39	-1.55	0.554
2.42	-1.56	0.557
2.45	-1.571	0.565
2.48	-1.58	0.568
2.51	-1.588	0.573
2.54	-1.597	0.577
2.57	-1.608	0.58
2.6	-1.617	0.583
2.63	-1.625	0.586
2.66	-1.632	0.589
2.69	-1.647	0.591

## Sheet: Figure 6f
Retention time	Intensity	Intensity	Intensity	Intensity	Intensity	Intensity	Intensity	Intensity	Intensity	Intensity	Intensity
min	mAU	mAU	mAU	mAU	mAU	mAU	mAU	mAU	mAU	mAU	mAU
	0C	20C	40C	60C	80C	100C	120C	140C	160C	175C	185C
10.0053	228.9	775	1062	1223	1308	1608	1598	1399	1212	1138	314
10.016	227.85	761	1046	1205	1288	1587	1583	1384	1201	1131	312
10.0267	229.95	746	1026	1184	1265	1564	1565	1367	1188	1123	309
10.0373	233.1	729	1007	1164	1244	1540	1544	1348	1176	1114	307
10.048	232.05	713	987	1142	1223	1516	1520	1327	1162	1105	306
10.0587	231	697	964	1120	1199	1488	1496	1305	1144	1093	305
10.0693	229.95	680	941	1098	1174	1460	1470	1284	1125	1079	305
10.08	229.95	663	919	1074	1150	1432	1443	1261	1108	1064	302
10.0907	229.95	645	897	1050	1125	1402	1414	1236	1090	1049	299
10.1013	229.95	627	875	1026	1098	1371	1385	1212	1073	1032	297
10.112	229.95	611	851	1001	1072	1342	1355	1189	1053	1015	294
10.1227	227.85	597	829	977	1045	1313	1326	1164	1033	998	293
10.1333	225.75	583	807	953	1019	1284	1298	1138	1012	980	292
10.144	224.7	567	786	930	995	1255	1268	1113	989	961	289
10.1547	224.7	552	767	908	969	1226	1238	1088	967	943	286
10.1653	222.6	537	748	884	945	1196	1209	1063	946	925	284
10.176	220.5	523	730	861	924	1166	1182	1038	925	907	281
10.1867	219.45	513	713	840	901	1136	1155	1014	904	890	277
10.1973	219.45	504	696	820	879	1108	1130	989	885	872	275
10.208	217.35	492	680	799	859	1083	1104	966	867	855	273
10.2187	214.2	482	665	780	839	1059	1078	945	851	838	269
10.2293	212.1	473	654	763	820	1035	1055	925	835	823	267
10.24	213.15	465	642	745	800	1015	1033	907	819	810	264
10.2507	214.2	457	628	729	784	995	1014	890	805	798	261
10.2613	213.15	448	615	714	768	975	997	874	792	787	257
10.272	211.05	442	606	701	752	958	980	860	780	775	255
10.2827	211.05	437	599	690	738	944	963	847	771	764	252
10.2933	208.95	433	592	679	728	930	950	836	763	758	251
10.304	205.8	428	585	669	718	916	939	827	755	753	248
10.3147	204.75	424	578	663	710	905	929	820	750	750	245
10.3253	204.75	422	573	657	704	896	920	814	747	746	242
10.336	203.7	419	570	649	697	888	913	810	745	744	238
10.3467	204.75	417	565	643	692	882	908	808	745	745	236
10.3573	203.7	416	561	638	689	877	904	809	747	748	233
10.368	203.7	416	558	636	687	875	903	810	747	753	232
10.3787	204.75	414	555	634	686	874	903	811	750	758	231
10.3893	202.65	413	555	633	684	875	904	815	756	764	228
10.4	201.6	413	555	632	685	877	906	822	763	772	225
10.4107	200.55	414	556	632	687	880	911	828	771	782	224
10.4213	198.45	415	558	633	689	885	917	835	779	794	221
10.432	196.35	417	559	638	694	891	924	843	790	806	221
10.4427	194.25	419	559	645	699	898	935	852	802	818	220
10.4533	191.1	421	560	649	704	907	945	865	813	829	218
10.464	190.05	421	563	652	709	915	955	878	826	844	217
10.4747	189	423	567	657	717	924	967	892	842	862	215
10.4853	187.95	427	570	663	725	935	982	908	857	881	214
10.496	186.9	431	573	669	734	948	997	922	873	900	213
10.5067	185.85	433	575	675	743	960	1011	938	889	918	212
10.5173	185.85	435	579	682	752	971	1025	955	903	936	211
10.528	186.9	437	584	690	761	983	1040	973	920	953	212
10.5387	185.85	439	589	697	771	996	1054	990	938	971	213
10.5493	182.7	440	593	706	782	1010	1070	1007	955	990	215
10.56	184.8	443	598	715	792	1026	1085	1024	972	1008	218
10.5707	184.8	448	602	724	801	1040	1101	1041	989	1028	220
10.5813	183.75	451	606	734	810	1052	1116	1059	1006	1049	221
10.592	182.7	454	610	741	820	1065	1132	1075	1021	1067	223
10.6027	181.65	456	615	747	828	1078	1148	1091	1037	1083	224
10.6133	180.6	457	619	753	837	1091	1162	1107	1053	1100	225
10.624	179.55	458	621	758	847	1104	1177	1122	1069	1116	229
10.6347	177.45	460	622	765	856	1116	1192	1136	1083	1130	233
10.6453	176.4	462	624	772	865	1128	1205	1149	1098	1144	237
10.656	176.4	464	627	779	871	1138	1217	1162	1113	1158	240
10.6667	176.4	466	630	787	878	1148	1228	1175	1125	1170	243
10.6773	177.45	467	634	793	885	1157	1239	1185	1135	1182	248
10.688	175.35	468	637	798	892	1165	1249	1194	1144	1192	255
10.6987	173.25	469	640	801	897	1173	1258	1202	1153	1200	263
10.7093	173.25	468	642	804	902	1180	1266	1211	1160	1208	268
10.72	172.2	465	643	806	905	1186	1272	1216	1167	1215	275
10.7307	172.2	464	643	809	907	1189	1276	1223	1172	1221	282
10.7413	173.25	462	641	811	908	1192	1280	1228	1175	1226	288
10.752	173.25	460	640	811	910	1195	1283	1229	1177	1229	293
10.7627	172.2	458	638	811	910	1198	1285	1231	1179	1231	298
10.7733	172.2	457	634	812	910	1200	1288	1232	1180	1232	305
10.784	172.2	453	632	813	912	1201	1290	1232	1179	1231	313
10.7947	170.1	448	632	814	914	1200	1289	1230	1176	1230	320
10.8053	170.1	446	630	813	913	1196	1288	1228	1171	1227	327
10.816	172.2	443	628	812	910	1192	1286	1226	1167	1222	334
10.8267	174.3	438	626	809	905	1188	1282	1223	1162	1216	341
10.8373	174.3	435	623	805	900	1182	1277	1215	1155	1209	348
10.848	176.4	432	619	801	896	1177	1272	1206	1148	1199	356
10.8587	176.4	427	615	797	893	1171	1264	1198	1140	1188	366
10.8693	177.45	422	612	790	890	1166	1254	1191	1131	1177	374
10.88	177.45	417	606	783	885	1159	1244	1182	1122	1164	381
10.8907	177.45	413	601	779	878	1150	1235	1171	1111	1152	389
10.9013	175.35	408	597	776	870	1140	1224	1160	1098	1142	398
10.912	176.4	404	592	770	862	1131	1212	1148	1087	1130	406
10.9227	177.45	401	585	764	856	1123	1201	1134	1075	1117	413
10.9333	177.45	397	580	757	849	1112	1190	1120	1062	1102	420
10.944	179.55	393	577	750	841	1100	1176	1106	1049	1087	426
10.9547	179.55	388	573	743	833	1088	1163	1092	1035	1071	431
10.9653	181.65	383	567	737	824	1077	1152	1079	1020	1056	435
10.976	184.8	378	561	730	815	1064	1140	1064	1005	1039	439
10.9867	189	372	554	721	806	1053	1125	1048	990	1022	445
10.9973	189	366	549	712	797	1040	1110	1033	975	1007	449
11.008	190.05	361	543	703	788	1027	1096	1018	957	991	451
11.0187	191.1	356	538	694	778	1014	1081	1002	940	974	454
11.0293	191.1	352	532	687	769	998	1063	987	926	956	459
11.04	192.15	350	524	680	758	984	1047	972	911	939	461
11.0507	192.15	346	518	672	747	970	1032	956	896	923	462
11.0613	195.3	340	512	664	736	959	1015	939	881	906	464
11.072	200.55	335	506	656	724	948	999	923	866	888	464
11.0827	201.6	331	502	648	714	936	984	906	851	872	464
11.0933	202.65	328	498	638	703	921	969	891	836	856	462
11.104	202.65	323	493	628	691	907	954	875	821	839	461
11.1147	202.65	320	487	619	681	895	939	860	805	823	460
11.1253	202.65	315	480	609	673	884	924	845	789	808	458
11.136	201.6	311	475	600	663	870	910	828	776	793	456
11.1467	200.55	308	471	592	653	856	895	812	763	779	453
11.1573	200.55	306	467	584	644	843	882	799	751	765	449
11.168	201.6	302	462	577	635	829	870	786	738	749	445
11.1787	202.65	298	457	570	628	817	855	774	724	735	442
11.1893	203.7	297	450	561	618	807	841	761	711	720	438
11.2	203.7	292	445	554	608	795	828	749	699	707	434
11.2107	203.7	289	442	548	601	784	815	736	689	696	429
11.2213	207.9	287	438	542	593	772	801	724	677	685	423
11.232	210	286	434	536	585	762	790	713	664	674	418
11.2427	206.85	285	430	530	576	752	779	703	653	663	412
11.2533	207.9	282	427	524	570	743	767	694	644	652	408
11.264	208.95	281	425	518	564	734	756	683	636	643	401
11.2747	211.05	279	420	513	556	726	747	674	628	633	394
11.2853	210	278	418	509	550	717	738	664	620	624	388
11.296	208.95	276	417	504	546	709	730	656	612	616	382
11.3067	205.8	272	413	499	541	701	722	650	605	610	377
11.3173	202.65	269	409	495	536	695	715	642	598	602	372
11.328	201.6	267	405	492	531	688	709	635	592	594	364
11.3387	202.65	265	404	487	527	682	701	628	586	588	358
11.3493	203.7	263	402	482	522	676	694	624	581	582	352
11.36	204.75	263	401	479	517	670	688	618	576	577	345
11.3707	204.75	264	400	475	514	667	683	612	572	573	339
11.3813	202.65	263	398	473	511	661	678	608	567	570	333
11.392	200.55	263	396	470	509	655	673	604	562	567	326
11.4027	198.45	262	393	467	505	650	668	601	559	564	320
11.4133	197.4	261	392	465	501	647	663	596	556	562	316
11.424	195.3	260	392	463	498	646	658	593	553	557	312
11.4347	193.2	260	391	461	497	643	654	590	553	551	306
11.4453	194.25	259	390	460	495	640	652	587	551	548	300
11.456	193.2	258	389	460	493	637	651	584	549	546	294
11.4667	191.1	257	389	461	492	633	651	583	547	544	290
11.4773	189	257	388	459	491	632	649	582	547	542	285
11.488	185.85	257	387	457	489	632	648	580	547	543	280
11.4987	182.7	256	387	456	487	633	647	580	546	543	275
11.5093	179.55	255	386	454	486	632	646	579	546	543	271
11.52	179.55	255	386	452	485	631	649	577	545	544	266
11.5307	179.55	254	385	451	486	630	651	577	544	543	262
11.5413	178.5	253	386	450	485	628	647	577	543	542	260
11.552	176.4	253	385	449	483	627	645	577	543	541	257
11.5627	174.3	252	386	449	485	625	645	577	543	541	251
11.5733	172.2	251	385	450	485	622	645	577	545	540	246
11.584	170.1	254	384	450	483	621	644	576	546	541	243
11.5947	170.1	255	383	450	482	621	643	576	546	543	241
11.6053	170.1	254	381	450	483	622	642	576	545	543	238
11.616	168	254	381	449	483	624	641	578	546	543	236
11.6267	164.85	254	381	449	482	625	642	578	545	543	233
11.6373	165.9	252	380	449	482	624	644	576	545	543	230
11.648	168	250	379	450	482	624	644	576	547	544	228
11.6587	169.05	250	378	448	484	626	644	576	548	545	227
11.6693	168	251	379	447	485	627	645	577	548	546	225
11.68	164.85	249	379	447	485	626	648	578	548	546	223
11.6907	161.7	248	379	446	485	625	650	578	547	548	220
11.7013	158.55	249	379	447	486	625	649	579	548	549	220
11.712	158.55	249	381	448	486	626	647	583	550	551	218
11.7227	159.6	250	382	450	486	626	648	586	551	552	217
11.7333	159.6	251	381	452	487	626	649	586	551	553	214
11.744	157.5	253	380	453	487	626	649	587	552	553	213
11.7547	155.4	253	379	453	486	627	647	588	552	553	214
11.7653	154.35	252	379	452	487	628	646	586	553	554	213
11.776	153.3	252	379	452	487	631	647	585	554	555	213
11.7867	153.3	252	379	451	486	633	648	585	554	554	213
11.7973	152.25	251	381	451	486	633	648	584	556	555	211
11.808	151.2	250	383	451	485	631	647	584	558	556	208
11.8187	150.15	251	383	452	485	629	649	586	557	557	208
11.8293	150.15	253	383	452	487	627	650	587	556	556	208
11.84	152.25	253	383	451	489	627	649	586	556	555	206
11.8507	150.15	253	382	451	488	628	649	585	555	555	206
11.8613	148.05	253	381	450	486	630	647	585	553	556	205
11.872	149.1	252	379	449	486	629	647	586	552	556	204
11.8827	150.15	252	378	448	485	628	647	584	554	554	204
11.8933	150.15	252	377	449	486	627	646	583	553	554	203
11.904	148.05	252	376	450	486	627	647	583	551	553	202
11.9147	147	251	376	450	485	627	645	582	550	553	202
11.9253	148.05	251	376	449	483	626	643	581	550	553	201
11.936	150.15	250	377	448	482	625	644	582	548	552	201
11.9467	151.2	250	378	448	481	623	644	581	546	550	201
11.9573	150.15	249	376	447	481	622	641	580	545	548	201
11.968	150.15	251	375	446	482	621	641	579	544	546	200
11.9787	149.1	252	376	445	482	621	642	577	543	544	200
11.9893	147	252	376	445	481	620	641	576	542	543	199
12	147	252	376	445	480	618	639	574	541	544	199
12.0107	149.1	251	375	444	479	617	637	571	539	542	198
12.0213	149.1	247	376	444	478	617	635	572	538	539	197
12.032	149.1	245	375	444	476	615	635	571	537	538	196
12.0427	149.1	246	374	442	474	613	635	570	536	536	195
12.0533	149.1	246	373	442	472	611	633	568	532	535	195
12.064	148.05	245	372	442	470	609	630	564	530	532	194
12.0747	145.95	245	373	439	468	606	629	559	531	530	193
12.0853	145.95	246	373	437	467	603	627	558	530	529	193
12.096	145.95	245	372	436	466	603	625	556	527	528	192
12.1067	144.9	244	371	436	466	603	623	555	526	527	191
12.1173	144.9	244	371	436	465	601	622	552	524	526	190
12.128	145.95	244	369	436	464	599	619	548	521	524	188
12.1387	145.95	242	366	434	463	598	617	546	518	522	187
12.1493	144.9	242	364	433	460	595	615	545	514	519	185
12.16	143.85	244	363	431	457	592	612	543	513	516	184
12.1707	142.8	245	363	429	457	589	609	541	510	514	182
12.1813	141.75	245	363	429	456	587	608	539	508	511	180
12.192	142.8	244	363	430	455	587	606	537	505	507	180
12.2027	143.85	242	361	430	455	587	603	535	503	503	181
12.2133	143.85	241	359	428	454	585	601	534	500	501	181
12.224	142.8	241	358	425	450	583	598	533	499	501	178
12.2347	142.8	240	358	423	448	581	595	530	497	500	176
12.2453	142.8	240	357	422	447	577	593	529	495	496	175
12.256	140.7	238	356	420	448	575	593	528	494	494	175
12.2667	140.7	236	356	418	449	574	593	526	491	490	175
12.2773	141.75	235	355	418	446	572	592	525	488	487	174
12.288	143.85	235	354	418	445	572	591	523	486	484	172
12.2987	144.9	236	354	418	445	570	588	522	485	484	173
12.3093	144.9	237	353	418	444	570	585	521	484	484	171
12.32	141.75	237	353	416	442	570	584	520	483	481	168
12.3307	139.65	238	352	414	441	572	584	518	481	481	168
12.3413	139.65	238	351	414	441	572	584	516	481	481	168
12.352	138.6	236	352	415	439	570	584	516	480	479	168
12.3627	137.55	238	351	414	439	569	585	517	481	478	167
12.3733	137.55	239	349	414	439	570	585	517	481	477	165
12.384	138.6	238	350	413	441	569	586	517	480	474	163
12.3947	138.6	237	351	414	441	569	587	516	480	473	161
12.4053	139.65	235	351	415	442	569	586	516	478	473	160
12.416	138.6	233	350	416	443	571	587	515	478	471	161
12.4267	137.55	231	351	416	443	571	587	515	478	470	160
12.4373	137.55	230	351	416	443	572	587	515	477	471	160
12.448	137.55	229	350	416	445	571	586	516	478	471	162
12.4587	137.55	228	349	417	446	573	585	516	480	471	160
12.4693	136.5	226	347	418	445	575	587	517	478	472	156
12.48	135.45	226	347	418	445	576	589	518	477	471	155
12.4907	135.45	228	348	418	444	577	590	518	477	468	154
12.5013	136.5	228	348	418	443	579	592	519	477	467	153
12.512	136.5	226	347	418	446	579	595	520	477	468	152
12.5227	136.5	226	347	418	446	580	595	519	477	468	152
12.5333	136.5	226	346	417	447	581	593	518	478	468	151
12.544	137.55	226	346	419	447	582	593	519	477	467	150
12.5547	136.5	224	346	419	448	580	593	518	475	466	150
12.5653	136.5	223	346	419	448	577	591	517	473	463	149
12.576	134.4	223	348	418	446	576	590	517	471	460	149
12.5867	132.3	221	348	417	445	577	591	517	471	460	149
12.5973	131.25	221	345	417	445	576	593	514	472	460	148
12.608	131.25	221	342	416	444	576	593	513	471	459	146
12.6187	131.25	217	342	414	443	576	592	510	468	458	144
12.6293	131.25	215	341	413	442	576	589	508	467	457	142
12.64	132.3	214	339	411	443	575	586	507	470	454	144
12.6507	131.25	215	337	408	441	573	584	507	471	450	145
12.6613	130.2	214	335	406	438	571	582	505	467	447	144
12.672	130.2	212	333	406	435	569	580	503	462	443	144
12.6827	129.15	210	331	402	433	566	576	498	459	438	143
12.6933	129.15	206	331	399	433	564	575	495	457	434	142
12.704	131.25	203	330	398	430	560	572	492	453	430	141
12.7147	133.35	202	329	396	427	556	569	486	450	427	141
12.7253	132.3	202	327	394	423	552	567	481	448	425	140
12.736	130.2	202	325	391	420	549	564	478	443	423	137
12.7467	130.2	201	322	390	417	546	559	474	436	419	135
12.7573	131.25	198	319	388	413	542	553	471	431	414	134
12.768	130.2	196	317	386	408	537	548	468	427	408	135
12.7787	130.2	195	315	383	405	532	543	462	423	405	135
12.7893	129.15	194	313	380	403	527	538	456	420	401	133
12.8	129.15	193	308	378	400	522	534	451	417	396	133
12.8107	129.15	194	303	377	396	517	532	447	414	392	132
12.8213	128.1	191	301	375	391	513	528	443	408	388	131
12.832	129.15	190	300	370	388	507	522	439	404	385	131
12.8427	130.2	190	298	365	385	500	516	433	401	380	128
12.8533	129.15	190	298	362	381	496	512	427	395	376	126
12.864	130.2	189	298	359	378	494	508	420	390	373	125
12.8747	132.3	190	296	355	376	491	502	417	386	369	123
12.8853	130.2	190	295	352	372	487	497	414	383	365	122
12.896	128.1	190	294	352	369	484	493	412	378	361	121
12.9067	128.1	192	292	352	366	481	488	409	372	358	120
12.9173	128.1	192	289	349	364	477	486	404	369	353	120
12.928	129.15	190	286	345	363	473	483	400	366	348	120
12.9387	128.1	187	287	343	362	469	478	398	364	344	121
12.9493	128.1	188	290	343	360	464	474	395	363	340	122
12.96	128.1	190	289	343	358	460	471	390	362	338	121
12.9707	129.15	191	288	341	354	459	468	385	360	336	118
12.9813	129.15	193	289	341	352	459	465	382	357	332	115
12.992	128.1	194	289	340	350	458	463	381	353	330	113
13.0027	129.15	196	290	338	349	457	460	380	350	328	112
13.0133	128.1	198	292	337	350	457	457	380	349	326	113
13.024	124.95	201	292	337	350	456	456	379	348	324	113
13.0347	124.95	206	294	336	352	454	454	377	347	324	112
13.0453	123.9	211	297	337	352	453	453	375	345	322	112
13.056	120.75	214	299	339	353	452	453	374	344	319	111
13.0667	119.7	220	304	341	354	451	452	372	343	318	109
13.0773	119.7	225	309	344	354	452	451	370	342	317	109
13.088	119.7	230	313	347	354	453	449	371	341	314	109
13.0987	120.75	238	317	347	355	454	448	372	341	313	109
13.1093	121.8	246	321	349	356	455	448	372	341	314	108
13.12	121.8	251	325	352	358	456	449	373	342	313	108
13.1307	127.05	259	330	355	360	457	450	373	342	314	108
13.1413	131.25	266	335	358	362	458	451	373	341	315	106
13.152	131.25	274	342	361	365	458	453	373	343	314	104
13.1627	129.15	281	349	365	369	459	454	374	343	313	104
13.1733	127.05	288	356	370	374	461	456	376	342	313	106
13.184	126	298	363	374	378	463	459	376	342	314	104
13.1947	126	310	370	377	382	465	461	376	343	316	102
13.2053	126	321	377	381	386	467	462	380	345	318	103
13.216	124.95	332	385	386	388	470	465	383	346	317	102
13.2267	123.9	342	393	391	390	473	467	386	348	318	102
13.2373	123.9	350	400	397	394	477	469	388	350	318	102
13.248	124.95	357	409	400	399	480	471	390	351	319	101
13.2587	124.95	367	418	403	402	483	472	392	353	321	101
13.2693	124.95	377	424	406	405	487	476	394	355	322	100
13.28	123.9	388	431	409	410	491	479	395	355	324	99
13.2907	122.85	398	436	413	413	496	482	397	354	326	98
13.3013	122.85	404	443	418	415	498	483	397	355	327	99
13.312	123.9	411	450	423	418	500	486	399	357	328	100
13.3227	126	421	458	427	421	501	488	404	360	330	101
13.3333	126	429	465	429	424	503	492	406	362	332	101
13.344	124.95	436	470	431	427	505	497	407	365	335	101
13.3547	124.95	443	475	435	431	507	500	410	368	336	101
13.3653	124.95	449	479	439	433	509	500	411	371	338	101
13.376	124.95	452	482	442	435	511	502	411	375	341	102
13.3867	124.95	455	483	442	436	513	505	412	378	343	102
13.3973	127.05	458	485	444	437	516	508	416	378	344	100
13.408	127.05	461	486	446	441	518	511	420	380	345	99
13.4187	127.05	463	486	448	442	520	513	423	381	348	97
13.4293	129.15	464	486	450	441	522	514	425	382	350	95
13.44	128.1	463	485	451	441	525	515	426	383	350	95
13.4507	128.1	461	485	450	441	527	517	428	385	352	96
13.4613	130.2	458	488	449	441	528	517	429	388	356	97
13.472	132.3	456	486	448	443	529	520	430	390	357	98
13.4827	133.35	452	482	447	443	532	522	430	391	359	99
13.4933	134.4	449	478	446	443	534	523	432	393	362	99
13.504	135.45	443	475	444	443	536	524	434	394	365	100
13.5147	134.4	437	472	445	443	536	525	436	396	368	100
13.5253	135.45	432	467	443	443	535	526	437	397	369	100
13.536	136.5	427	461	440	443	536	527	439	396	370	101
13.5467	137.55	424	454	436	441	536	529	440	396	369	100
13.5573	139.65	421	448	433	438	536	530	440	398	370	99
13.568	141.75	411	443	430	436	535	530	440	400	372	100
13.5787	140.7	398	437	427	433	533	531	441	402	374	101
13.5893	141.75	387	431	425	431	532	531	443	404	376	101
13.6	144.9	380	425	424	430	532	529	444	406	378	101
13.6107	147	371	417	422	428	532	528	444	407	379	102
13.6213	149.1	362	410	419	425	530	526	445	407	381	102
13.632	151.2	353	405	415	424	527	525	445	405	381	103
13.6427	152.25	343	397	412	424	526	523	444	405	381	101
13.6533	151.2	333	390	408	421	524	521	442	405	380	100
13.664	150.15	326	382	405	416	520	520	439	404	378	101
13.6747	151.2	317	375	402	413	517	517	437	402	377	101
13.6853	154.35	307	368	399	409	517	515	436	402	375	100
13.696	154.35	300	361	393	407	516	514	433	403	374	100
13.7067	155.4	292	354	388	405	514	512	431	400	372	101
13.7173	155.4	283	349	385	402	511	509	431	398	372	100
13.728	154.35	274	344	382	398	507	507	428	396	372	100
13.7387	153.3	267	339	379	395	503	505	427	393	372	101
13.7493	152.25	260	333	375	390	499	503	424	391	370	101
13.76	151.2	253	329	372	385	496	500	420	388	367	101
13.7707	150.15	246	325	368	379	495	496	416	386	365	102
13.7813	149.1	240	319	364	375	494	492	413	383	363	103
13.792	149.1	235	314	362	373	489	488	411	381	360	103
13.8027	148.05	232	311	359	369	483	484	409	379	356	103
13.8133	147	228	306	356	366	478	479	405	376	352	103
13.824	145.95	224	302	353	364	475	475	400	372	350	102
13.8347	143.85	219	297	350	361	472	473	395	369	347	103
13.8453	143.85	214	292	346	357	469	470	391	366	344	104
13.856	144.9	210	286	341	354	466	467	388	364	342	103
13.8667	142.8	208	281	339	349	461	464	386	361	340	103
13.8773	138.6	203	278	337	343	456	460	383	357	335	103
13.888	139.65	199	275	333	340	453	454	381	354	335	104
13.8987	139.65	195	271	330	338	450	449	378	352	335	104
13.9093	136.5	190	268	329	336	445	446	373	349	333	104
13.92	135.45	187	267	328	334	440	444	368	345	328	104
13.9307	132.3	184	266	326	332	438	441	367	342	326	103
13.9413	131.25	182	263	323	328	436	437	364	338	324	104
13.952	130.2	182	261	320	326	434	434	362	335	321	104
13.9627	129.15	180	259	317	324	434	431	359	332	318	103
13.9733	129.15	178	256	313	321	431	429	355	330	316	103
13.984	130.2	174	254	310	319	426	426	352	327	312	102
13.9947	130.2	172	250	310	316	423	423	351	326	309	101
14.0053	128.1	170	248	308	315	419	420	347	325	309	100
14.016	124.95	168	248	307	313	417	418	344	323	308	99
14.0267	122.85	166	246	306	309	415	416	343	320	307	97
14.0373	123.9	164	244	303	306	413	414	341	318	306	97
14.048	124.95	162	241	300	304	412	411	339	316	304	95
14.0587	123.9	161	239	298	302	411	409	339	316	302	95
14.0693	123.9	160	236	296	301	409	407	337	314	300	96
14.08	123.9	158	235	295	301	407	406	335	312	299	96
14.0907	122.85	158	236	292	300	404	403	333	310	300	96
14.1013	120.75	159	235	289	297	400	400	331	308	297	96
14.112	120.75	160	232	289	294	397	397	329	307	294	95
14.1227	119.7	159	228	288	293	396	397	326	305	294	94
14.1333	118.65	157	225	285	293	393	397	324	303	294	95
14.144	117.6	154	223	284	293	390	395	322	300	294	98
14.1547	115.5	152	221	282	291	389	393	320	298	294	100
14.1653	114.45	152	220	280	289	388	390	319	296	291	98
14.176	115.5	152	221	277	288	386	389	318	295	289	95
14.1867	117.6	149	219	276	284	384	388	316	293	287	91
14.1973	118.65	148	219	276	283	382	388	314	291	286	88
14.208	116.55	146	219	278	283	380	387	312	290	283	89
14.2187	115.5	146	219	277	282	378	384	311	288	281	92
14.2293	114.45	145	219	275	282	377	382	311	288	278	92
14.24	115.5	144	219	273	280	375	381	309	286	276	91
14.2507	116.55	144	217	270	277	372	379	307	285	275	91
14.2613	116.55	142	214	269	276	371	376	305	283	275	90
14.272	116.55	142	211	269	275	370	376	302	282	274	87
14.2827	116.55	143	210	267	274	369	374	300	281	273	85
14.2933	116.55	143	206	265	272	367	373	298	279	270	87
14.304	116.55	142	204	265	271	365	372	295	276	268	87
14.3147	116.55	140	203	265	269	362	368	293	275	267	87
14.3253	115.5	140	201	265	268	360	365	292	274	265	87
14.336	112.35	139	199	263	267	358	362	289	271	263	87
14.3467	111.3	137	200	260	267	355	360	287	270	260	88
14.3573	111.3	136	201	259	267	354	356	285	269	257	88
14.368	110.25	137	200	258	265	353	354	281	268	253	88
14.3787	109.2	137	200	258	262	350	353	277	267	252	89
14.3893	109.2	136	200	257	258	347	351	275	264	251	89
14.4	109.2	136	200	255	256	346	348	273	260	248	89
14.4107	109.2	135	200	253	254	344	346	274	258	245	90
14.4213	109.2	133	198	252	253	342	345	274	257	242	91
14.432	109.2	133	197	251	252	342	342	273	256	240	91
14.4427	109.2	133	196	250	250	341	340	271	253	238	89
14.4533	109.2	135	196	250	248	340	339	267	249	236	88
14.464	110.25	136	195	249	248	339	335	262	245	234	88
14.4747	110.25	134	195	248	247	335	334	260	245	231	87
14.4853	109.2	133	195	247	246	333	332	258	245	228	84
14.496	107.1	134	194	246	245	333	329	255	243	225	84
14.5067	106.05	134	193	246	247	330	326	252	241	223	85
14.5173	108.15	135	193	244	248	328	323	250	238	220	84
14.528	107.1	137	194	242	246	327	322	249	235	217	82
14.5387	108.15	138	194	242	245	325	321	247	235	214	81
14.5493	109.2	139	195	242	244	322	319	244	234	213	79
14.56	108.15	140	196	241	244	320	318	243	230	211	80
14.5707	108.15	142	195	239	244	317	317	242	227	210	79
14.5813	108.15	143	196	239	244	315	314	239	228	208	78
14.592	109.2	144	196	240	242	315	312	239	228	206	77
14.6027	109.2	145	196	240	240	315	310	239	227	203	77
14.6133	108.15	145	196	240	239	314	308	236	225	200	76
14.624	108.15	147	197	241	239	313	306	232	224	198	77
14.6347	109.2	149	198	240	239	311	307	232	222	196	77
14.6453	110.25	149	197	239	240	309	306	230	218	195	75
14.656	109.2	150	196	239	239	306	303	229	217	194	74
14.6667	109.2	153	196	239	238	306	302	228	216	192	74
14.6773	110.25	155	198	241	236	306	301	226	215	190	74
14.688	111.3	157	199	241	235	305	300	224	213	189	73
14.6987	111.3	158	200	238	236	305	300	224	211	187	71
14.7093	111.3	159	202	237	237	304	299	223	210	185	69
14.72	111.3	161	203	238	237	304	298	221	210	185	68
14.7307	111.3	165	204	238	235	303	298	221	210	185	67
14.7413	111.3	168	205	237	234	304	297	222	209	183	67
14.752	112.35	171	207	236	233	306	297	222	209	181	65
14.7627	112.35	174	208	235	234	306	297	220	210	181	63
14.7733	111.3	175	209	236	235	305	296	219	209	181	63
14.784	111.3	178	211	238	236	306	295	217	207	177	64
14.7947	111.3	180	214	239	237	306	294	215	205	173	64
14.8053	111.3	181	215	240	237	305	293	214	204	172	64
14.816	111.3	182	215	239	237	304	293	213	204	173	64
14.8267	110.25	183	215	239	237	303	292	213	203	174	63
14.8373	109.2	183	217	240	237	304	292	211	203	173	64
14.848	109.2	184	219	240	238	303	291	211	203	172	64
14.8587	109.2	186	220	241	238	303	292	210	201	172	63
14.8693	110.25	187	221	242	237	302	294	209	200	170	64
14.88	112.35	189	222	242	235	301	294	208	200	169	64
14.8907	113.4	190	222	243	236	301	292	209	198	168	65
14.9013	113.4	191	222	242	237	301	290	211	197	168	64
14.912	112.35	194	223	242	237	301	288	211	197	169	63
14.9227	110.25	197	224	241	239	301	288	209	197	170	62
14.9333	109.2	197	226	240	240	301	287	208	197	169	61
14.944	109.2	196	225	240	240	301	286	206	194	167	61
14.9547	108.15	196	224	242	239	299	285	205	192	166	61
14.9653	106.05	196	224	243	239	298	286	204	193	165	61
14.976	108.15	195	223	243	238	299	286	203	194	165	62
14.9867	109.2	194	222	241	236	297	284	203	193	165	62
14.9973	107.1	194	222	239	235	296	283	203	194	165	62
15.008	105	193	221	240	236	296	283	203	194	163	62
15.0187	105	193	219	239	235	296	283	204	191	163	62
15.0293	105	193	220	239	234	296	283	206	191	163	62
15.04	107.1	191	220	239	234	295	284	207	191	163	61
15.0507	107.1	187	218	240	235	294	284	206	192	162	61
15.0613	107.1	185	215	239	234	293	282	204	193	159	61
15.072	108.15	186	212	238	232	292	282	202	193	158	60
15.0827	107.1	186	212	236	231	293	282	203	194	158	58
15.0933	107.1	184	210	234	231	293	280	202	193	159	58
15.104	108.15	183	207	234	229	292	279	200	192	159	58
15.1147	109.2	180	204	235	227	291	277	201	192	160	58
15.1253	110.25	176	202	235	227	292	277	202	191	159	57
15.136	110.25	173	201	233	226	291	276	202	190	159	57
15.1467	110.25	172	199	232	226	290	275	202	188	158	56
15.1573	109.2	171	196	231	225	289	275	202	187	159	55
15.168	108.15	168	195	229	224	287	275	202	186	159	55
15.1787	108.15	165	194	226	223	287	275	202	186	159	57
15.1893	109.2	161	192	225	223	287	272	202	187	160	57
15.2	110.25	159	190	224	224	287	270	202	188	160	57
15.2107	110.25	159	189	222	223	287	270	200	188	158	57
15.2213	109.2	157	187	222	222	286	270	199	188	159	57
15.232	108.15	153	187	223	220	286	270	199	187	160	56
15.2427	107.1	149	185	224	218	284	271	198	186	159	55
15.2533	105	146	182	223	216	283	271	197	187	160	58
15.264	102.9	143	179	221	215	282	270	196	187	161	59
15.2747	105	140	176	218	215	281	268	197	186	161	59
15.2853	106.05	136	174	217	213	280	267	196	185	161	59
15.296	106.05	133	173	217	213	280	267	198	185	161	60
15.3067	107.1	132	172	216	212	280	268	199	186	160	58
15.3173	107.1	130	171	214	212	279	267	199	188	161	58
15.328	107.1	129	169	213	213	278	266	197	190	163	56
15.3387	107.1	128	168	212	212	277	265	197	190	163	55
15.3493	106.05	125	167	212	211	277	267	196	189	161	56
15.36	107.1	122	165	213	211	277	268	194	189	160	56
15.3707	106.05	119	163	212	211	275	268	195	189	161	56
15.3813	105	118	161	211	209	274	267	195	189	160	58
15.392	105	116	160	211	209	274	268	195	189	161	58
15.4027	105	113	158	210	208	274	268	195	190	162	57
15.4133	103.95	111	156	209	205	275	265	195	189	160	58
15.424	103.95	110	154	207	205	275	264	196	187	161	59
15.4347	105	107	153	207	207	273	265	197	186	162	59
15.4453	105	106	152	207	208	272	264	196	186	162	58
15.456	103.95	105	150	206	207	270	265	196	185	162	58
15.4667	103.95	103	149	204	205	268	267	196	185	163	58
15.4773	102.9	102	148	203	203	268	268	196	189	164	57
15.488	100.8	102	146	203	204	268	266	195	190	164	56
15.4987	99.75	99	146	203	204	268	263	194	188	164	56
15.5093	99.75	97	144	203	205	269	262	195	187	166	57
15.52	98.7	97	143	202	205	270	261	196	187	166	56
15.5307	98.7	95	144	202	204	269	260	195	188	166	56
15.5413	97.65	92	143	202	202	268	260	194	188	165	58
15.552	98.7	92	141	200	201	267	261	195	187	163	59
15.5627	100.8	91	139	200	201	267	261	196	187	164	57
15.5733	101.85	88	138	201	201	267	260	196	188	165	58
15.584	100.8	87	138	201	201	267	261	194	188	165	61
15.5947	100.8	87	137	200	200	267	261	194	188	167	60
15.6053	99.75	87	136	198	198	268	261	194	188	168	57
15.616	100.8	85	136	198	197	269	262	195	187	168	58
15.6267	100.8	84	136	197	197	270	262	196	187	168	59
15.6373	100.8	82	135	196	196	270	263	197	189	170	58
15.648	98.7	81	133	194	196	270	263	198	191	170	58
15.6587	98.7	80	129	193	198	270	263	197	191	169	59
15.6693	97.65	77	127	193	199	268	263	196	190	167	59
15.68	98.7	76	127	195	200	268	262	195	190	168	59
15.6907	98.7	78	127	197	202	269	260	194	191	170	59
15.7013	97.65	78	128	197	201	271	260	194	193	170	59
15.712	94.5	75	127	196	200	271	259	196	194	172	58
15.7227	92.4	71	126	197	200	272	259	196	194	172	58
15.7333	93.45	71	125	198	199	273	259	196	194	172	59
15.744	94.5	71	124	196	198	271	259	197	195	171	59
15.7547	94.5	69	123	195	198	268	259	197	195	170	59
15.7653	93.45	68	122	195	200	266	258	197	194	170	59
15.776	93.45	69	121	195	199	266	258	198	193	170	60
15.7867	94.5	68	120	193	199	266	259	197	193	171	60
15.7973	93.45	65	121	193	198	265	259	197	193	173	59
15.808	94.5	64	122	193	197	263	258	198	193	173	59
15.8187	94.5	64	121	194	197	264	258	198	194	173	59
15.8293	93.45	62	118	194	198	265	259	198	196	173	59
15.84	92.4	62	116	195	198	266	261	199	198	172	60
15.8507	92.4	61	116	197	199	265	261	202	199	174	60
15.8613	94.5	59	117	196	199	264	261	203	199	175	61
15.872	95.55	60	118	193	198	266	261	204	199	175	62
15.8827	93.45	61	117	192	198	265	261	204	198	175	61
15.8933	91.35	58	116	193	198	263	262	203	199	176	58
15.904	92.4	57	115	192	198	264	263	203	201	178	56
15.9147	93.45	56	114	192	198	266	264	204	201	180	56
15.9253	93.45	54	114	194	197	267	264	206	200	181	55
15.936	92.4	54	113	195	197	267	265	207	200	181	56
15.9467	89.25	55	112	194	197	269	267	207	201	180	56
15.9573	90.3	56	111	193	197	269	267	207	201	182	57
15.968	90.3	56	111	195	197	268	266	208	201	184	58
15.9787	88.2	54	111	195	197	268	268	207	201	185	58
15.9893	88.2	53	109	195	197	269	268	206	201	184	58
16	88.2	54	107	194	196	270	267	206	201	184	58
16.0107	87.15	54	107	194	197	270	269	204	201	185	59
16.0213	89.25	52	108	193	198	269	269	203	202	185	60
16.032	90.3	51	109	194	198	268	269	203	201	186	60
16.0427	89.25	51	110	193	196	267	269	205	201	188	59
16.0533	90.3	50	108	192	197	268	268	205	202	189	58
16.064	90.3	49	108	191	199	270	269	205	203	189	59
16.0747	89.25	49	109	190	199	272	270	205	204	189	60
16.0853	88.2	49	108	190	198	272	270	205	205	187	61
16.096	87.15	48	106	189	197	273	271	206	204	186	60
16.1067	88.2	49	106	190	197	273	272	207	203	188	59
16.1173	88.2	49	106	190	198	273	274	209	203	189	59
16.128	89.25	47	106	190	196	274	273	209	203	189	60
16.1387	90.3	45	107	190	195	274	272	209	206	187	61
16.1493	90.3	43	106	191	196	273	273	211	208	186	61
16.16	88.2	44	104	191	198	273	274	210	209	187	61
16.1707	87.15	43	103	192	199	272	274	212	208	186	61
16.1813	88.2	42	102	192	201	270	273	211	206	186	61
16.192	87.15	44	101	191	199	268	273	211	206	189	61
16.2027	85.05	44	101	191	197	266	273	210	206	189	61
16.2133	87.15	42	100	192	198	267	274	208	207	188	59
16.224	88.2	40	99	191	199	270	276	206	206	189	58
16.2347	90.3	38	100	189	198	270	275	203	205	187	58
16.2453	93.45	37	99	189	196	268	272	204	203	186	58
16.256	92.4	36	97	188	196	267	271	205	203	187	59
16.2667	91.35	36	96	187	197	267	271	205	202	189	59
16.2773	90.3	37	94	188	196	267	270	204	201	189	57
16.288	89.25	37	95	187	196	265	270	205	201	188	57
16.2987	90.3	37	94	184	194	264	270	205	201	187	57
16.3093	89.25	36	92	184	192	264	270	203	200	187	57
16.32	89.25	37	90	183	191	264	269	203	200	187	57
16.3307	92.4	37	89	181	190	262	267	202	200	186	56
16.3413	92.4	36	89	181	190	260	266	201	198	187	54
16.352	92.4	36	88	181	189	258	265	200	197	187	51
16.3627	93.45	35	88	181	186	257	264	200	196	186	50
16.3733	92.4	33	86	181	185	256	264	200	195	185	52
16.384	92.4	31	84	180	186	254	263	198	196	185	53
16.3947	93.45	29	83	179	185	255	261	198	195	182	52
16.4053	94.5	30	84	179	183	256	260	197	193	180	53
16.416	95.55	30	83	176	183	255	260	197	192	178	55
16.4267	96.6	27	82	173	183	253	260	196	190	177	56
16.4373	94.5	26	82	171	182	252	258	195	189	176	55
16.448	92.4	26	80	171	180	251	256	195	189	174	53
16.4587	92.4	24	78	171	179	251	255	193	189	173	52
16.4693	94.5	21	77	169	177	249	252	192	189	173	52
16.48	95.55	21	75	168	176	247	249	192	188	173	51
16.4907	95.55	21	75	168	176	247	249	191	188	172	52
16.5013	96.6	21	74	169	176	248	249	190	188	173	54
16.512	96.6	19	74	169	175	247	248	189	185	173	54
16.5227	97.65	18	74	167	174	245	247	188	185	172	53
16.5333	98.7	18	73	166	171	244	245	187	184	171	54
16.544	97.65	19	71	164	169	243	243	186	182	170	54
16.5547	98.7	17	70	164	168	241	240	183	181	169	54
16.5653	98.7	15	70	165	169	239	238	182	181	168	54
16.576	97.65	14	67	166	168	237	239	181	180	168	55
16.5867	96.6	14	67	167	168	235	240	181	180	168	54
16.5973	95.55	13	67	165	167	234	240	180	180	168	53
16.608	96.6	12	66	164	165	234	239	178	181	168	53
16.6187	96.6	12	63	163	163	234	237	177	180	167	53
16.6293	96.6	12	63	162	163	235	236	176	179	166	53
16.64	98.7	10	63	161	164	235	235	175	178	165	53
16.6507	100.8	8	62	160	165	233	234	176	176	165	53
16.6613	101.85	8	61	159	164	230	232	177	176	164	53
16.672	100.8	10	60	160	162	229	231	176	174	164	52
16.6827	98.7	10	61	161	160	227	232	175	173	164	53
16.6933	97.65	9	60	159	160	227	231	173	173	163	54
16.704	94.5	7	60	158	161	227	229	172	173	162	52
16.7147	94.5	8	58	158	163	226	229	173	171	162	50
16.7253	96.6	8	58	158	162	226	228	173	170	160	49
16.736	97.65	7	58	157	161	227	226	172	168	159	50
16.7467	98.7	8	59	156	161	227	226	171	166	159	53
16.7573	98.7	8	58	156	161	228	226	169	166	158	54
16.768	98.7	6	59	156	160	229	225	166	167	158	53
16.7787	96.6	7	60	156	160	228	224	167	168	158	53
16.7893	96.6	8	59	156	161	227	224	168	168	157	52
16.8	96.6	8	58	157	162	226	224	167	169	156	51
16.8107	95.55	10	59	158	162	226	225	168	169	155	50
16.8213	94.5	10	59	160	161	227	225	168	169	154	49
16.832	94.5	10	60	162	160	227	225	168	170	154	49
16.8427	92.4	10	61	162	161	227	226	168	172	154	48
16.8533	90.3	13	63	163	163	229	227	168	171	155	48
16.864	90.3	15	65	163	165	232	227	171	170	157	47
16.8747	90.3	16	64	163	167	234	228	173	171	157	46
16.8853	90.3	17	65	165	170	235	229	174	174	156	47
16.896	89.25	18	67	167	172	236	230	174	174	155	47
16.9067	87.15	20	70	168	175	236	232	173	173	155	48
16.9173	86.1	21	72	170	178	238	232	174	173	155	48
16.928	84	22	73	173	178	240	233	174	175	155	48
16.9387	84	24	74	174	179	243	235	174	176	154	47
16.9493	85.05	27	77	174	181	244	235	176	176	154	49
16.96	84	29	80	177	181	244	236	179	178	155	51
16.9707	84	32	82	179	183	246	236	183	180	157	50
16.9813	84	34	84	180	183	248	238	183	181	159	50
16.992	84	36	85	184	185	250	239	182	182	161	50
17.0027	85.05	38	86	186	188	253	241	183	182	162	50
17.0133	85.05	39	87	188	190	254	243	186	183	162	50
17.024	85.05	43	88	190	191	255	244	188	185	162	50
17.0347	84	47	90	192	192	257	247	190	187	162	50
17.0453	81.9	49	93	196	195	257	248	193	190	163	50
17.056	81.9	52	96	196	199	259	249	194	191	164	51
17.0667	79.8	55	98	198	201	262	253	196	192	164	51
17.0773	78.75	57	99	201	204	262	256	197	194	166	52
17.088	79.8	58	101	203	206	263	259	199	193	167	52
17.0987	80.85	60	102	204	205	266	259	200	194	168	52
17.1093	81.9	62	103	207	206	267	260	204	196	172	51
17.12	80.85	64	108	208	207	268	261	207	197	174	50
17.1307	80.85	64	112	209	210	271	261	208	198	174	49
17.1413	81.9	65	113	210	213	273	265	208	199	176	49
17.152	82.95	67	112	211	215	276	268	209	200	178	49
17.1627	82.95	68	113	211	218	279	270	211	201	178	50
17.1733	82.95	68	115	212	219	280	272	212	201	179	51
17.184	81.9	70	115	213	219	282	273	214	203	180	52
17.1947	80.85	73	112	214	219	283	273	216	205	181	51
17.2053	81.9	73	110	214	220	285	274	217	208	181	51
17.216	81.9	71	109	216	222	287	276	215	212	182	52
17.2267	81.9	69	107	216	224	288	279	216	213	185	54
17.2373	80.85	67	106	215	225	289	280	218	213	187	56
17.248	80.85	65	106	214	225	292	281	221	215	189	56
17.2587	81.9	64	106	216	225	294	283	223	216	190	56
17.2693	82.95	62	106	216	226	296	283	226	217	192	56
17.28	82.95	60	105	216	227	299	284	229	219	192	55
17.2907	82.95	59	104	217	228	300	287	229	219	194	55
17.3013	82.95	58	103	217	228	300	288	231	220	197	55
17.312	81.9	54	102	217	229	301	288	232	221	198	55
17.3227	80.85	52	101	217	230	302	289	232	222	199	54
17.3333	79.8	50	100	217	231	303	289	233	223	201	54
17.344	78.75	49	98	217	231	304	291	234	225	202	55
17.3547	77.7	47	97	217	230	305	293	235	225	203	56
17.3653	78.75	45	95	216	231	306	296	237	227	204	56
17.376	80.85	43	93	215	232	308	298	238	229	204	56
17.3867	79.8	40	92	215	232	309	298	240	230	205	57
17.3973	79.8	40	91	214	231	311	298	241	232	208	58
17.408	80.85	39	89	214	232	313	300	241	233	210	57
17.4187	80.85	37	87	213	232	313	302	242	234	211	58
17.4293	79.8	35	86	214	234	314	303	246	236	211	58
17.44	77.7	33	85	215	235	315	303	248	238	212	59
17.4507	77.7	30	83	215	235	315	305	249	240	212	60
17.4613	78.75	28	83	214	235	315	306	251	241	213	61
17.472	78.75	25	83	214	236	315	306	253	242	214	60
17.4827	77.7	23	83	214	236	314	308	254	242	215	59
17.4933	78.75	24	81	213	235	316	310	254	242	217	57
17.504	78.75	23	80	214	235	319	311	254	241	219	58
17.5147	79.8	21	80	215	236	320	312	254	241	220	58
17.5253	80.85	19	78	216	237	321	313	253	240	220	57
17.536	80.85	16	78	215	236	322	314	253	239	218	57
17.5467	80.85	15	79	213	235	324	314	253	242	219	56
17.5573	77.7	14	78	212	235	325	314	254	246	220	57
17.568	73.5	12	79	211	236	326	316	257	246	221	58
17.5787	72.45	11	80	212	236	328	318	258	245	220	59
17.5893	72.45	10	80	213	236	328	318	256	246	222	60
17.6	73.5	10	79	214	235	328	318	256	248	223	62
17.6107	74.55	9	79	212	235	328	318	256	247	223	60
17.6213	74.55	7	79	212	235	328	318	256	246	222	58
17.632	74.55	7	77	211	235	327	318	256	246	222	58
17.6427	73.5	7	77	211	235	326	318	256	246	223	60
17.6533	72.45	8	76	212	234	326	318	256	245	222	61
17.664	72.45	7	76	210	232	326	318	255	243	222	61
17.6747	73.5	7	76	209	233	323	317	255	242	222	60
17.6853	74.55	7	78	209	233	320	316	256	241	220	60
17.696	74.55	7	79	208	232	320	316	257	241	219	59
17.7067	73.5	7	77	208	233	321	315	256	240	219	60
17.7173	72.45	7	75	208	233	320	315	255	240	219	60
17.728	72.45	7	75	206	231	320	316	255	239	217	60
17.7387	72.45	7	75	206	230	320	314	253	238	216	58
17.7493	71.4	8	76	207	229	320	311	253	236	216	57
17.76	71.4	7	75	205	228	319	311	251	233	215	58
17.7707	72.45	6	74	203	226	317	310	248	231	215	59
17.7813	70.35	7	74	202	223	315	309	246	232	213	60
17.792	70.35	8	74	200	221	313	309	244	229	210	61
17.8027	71.4	8	73	199	221	311	309	242	226	210	60
17.8133	71.4	9	73	198	219	310	306	240	226	210	59
17.824	70.35	9	72	197	218	308	303	238	225	208	59
17.8347	69.3	7	72	198	218	305	302	235	224	208	60
17.8453	69.3	6	71	197	216	302	302	233	223	207	60
17.856	68.25	4	70	196	214	300	300	231	221	206	60
17.8667	67.2	3	70	195	213	298	300	229	220	203	59
17.8773	67.2	3	70	193	209	296	303	227	219	200	58
17.888	67.2	3	68	191	207	293	304	225	216	199	59
17.8987	67.2	4	66	188	206	290	301	223	214	199	58
17.9093	68.25	4	62	185	204	288	296	220	210	198	58
17.92	68.25	5	60	183	202	287	292	217	208	196	58
17.9307	67.2	5	59	183	200	286	288	217	205	193	59
17.9413	66.15	5	58	182	198	284	284	215	204	191	58
17.952	66.15	6	58	180	199	281	281	214	202	188	56
17.9627	65.1	7	58	178	197	277	278	211	200	186	55
17.9733	66.15	8	57	177	194	275	275	206	197	186	56
17.984	68.25	8	56	176	191	272	271	204	195	186	56
17.9947	68.25	7	56	175	190	269	269	200	193	182	56
18.0053	67.2	6	57	173	190	265	266	197	191	179	57
18.016	66.15	4	57	170	188	262	263	194	189	175	58
18.0267	66.15	3	55	169	185	259	261	191	190	172	57
18.0373	66.15	4	53	168	183	257	260	187	188	170	57
18.048	67.2	5	51	166	181	255	259	186	183	169	56
18.0587	69.3	5	49	165	180	253	254	186	180	169	55
18.0693	68.25	4	49	164	179	250	250	185	178	168	55
18.08	65.1	3	50	162	178	247	247	182	176	166	55
18.0907	65.1	2	49	161	177	244	242	179	174	166	54
18.1013	66.15	1	46	159	173	242	238	177	173	164	54
18.112	67.2	-1	44	159	171	240	237	176	172	161	52
18.1227	67.2	0	43	158	169	236	234	174	170	159	51
18.1333	68.25	-1	42	156	166	231	232	171	168	157	50
18.144	70.35	-2	41	155	165	230	230	169	166	155	50
18.1547	71.4	-2	40	152	164	229	227	167	165	152	49
18.1653	71.4	-2	40	151	162	225	224	165	164	151	49
18.176	70.35	-3	40	150	160	222	221	162	160	150	48
18.1867	68.25	-4	39	149	159	221	218	158	158	146	47
18.1973	68.25	-4	38	148	157	219	216	155	157	143	49
18.208	69.3	-5	37	148	155	218	214	153	155	144	51
18.2187	68.25	-6	35	147	152	216	211	152	153	143	51
18.2293	65.1	-6	34	146	151	214	210	151	151	142	49
18.24	65.1	-7	33	144	151	212	207	149	150	142	48
18.2507	66.15	-7	32	143	152	210	206	146	148	140	46
18.2613	66.15	-7	32	144	150	207	205	144	148	135	45
18.272	64.05	-7	33	142	147	204	205	143	146	133	46
18.2827	61.95	-6	33	139	144	201	204	142	143	133	46
18.2933	60.9	-6	31	138	142	200	202	141	141	131	46
18.304	60.9	-9	29	138	141	197	199	140	141	128	45
18.3147	61.95	-11	29	136	139	196	195	139	140	126	44
18.3253	63	-11	29	134	137	197	194	137	138	124	44
18.336	63	-12	28	133	136	195	194	133	136	123	44
18.3467	64.05	-12	28	131	133	192	193	130	135	121	44
18.3573	65.1	-13	27	130	132	191	191	128	134	119	44
18.368	64.05	-14	25	129	130	187	188	127	132	117	43
18.3787	63	-16	24	127	128	184	185	123	129	113	42
18.3893	63	-16	21	125	127	183	182	121	126	112	41
18.4	64.05	-16	20	122	126	182	179	121	124	114	43
18.4107	64.05	-18	20	120	125	178	178	120	123	114	44
18.4213	65.1	-20	20	118	125	177	178	119	122	112	43
18.432	66.15	-20	19	119	123	177	176	119	119	111	42
18.4427	65.1	-19	17	118	123	176	174	117	117	113	43
18.4533	64.05	-20	15	116	123	175	175	115	117	112	43
18.464	61.95	-21	13	116	123	175	173	112	115	111	44
18.4747	59.85	-23	10	115	122	173	171	112	114	110	44
18.4853	59.85	-24	9	114	121	171	170	112	114	108	44
18.496	58.8	-24	9	113	118	171	169	110	113	107	44
18.5067	58.8	-24	6	113	117	170	168	109	109	106	42
18.5173	58.8	-26	4	115	117	167	167	108	107	104	40
18.528	58.8	-28	3	115	116	164	165	108	105	101	42
18.5387	59.85	-28	4	113	113	163	163	108	105	100	44
18.5493	58.8	-28	5	110	112	162	163	106	107	98	43
18.56	59.85	-29	5	108	112	162	161	104	108	97	43
18.5707	60.9	-28	5	109	110	161	158	103	106	96	42
18.5813	61.95	-29	6	110	109	160	156	101	105	95	41
18.592	60.9	-31	6	111	108	159	156	101	106	93	40
18.6027	58.8	-33	5	110	108	158	156	102	105	91	41
18.6133	56.7	-34	4	109	108	160	157	102	103	92	41
18.624	56.7	-34	3	108	109	160	157	102	100	93	41
18.6347	56.7	-33	1	108	110	158	156	102	98	92	41
18.6453	57.75	-33	1	108	109	157	155	101	99	89	40
18.656	58.8	-34	1	109	109	156	154	101	99	89	40
18.6667	59.85	-36	2	108	109	154	154	101	97	88	40
18.6773	63	-37	2	107	109	154	154	100	96	88	39
18.688	66.15	-37	1	107	109	155	155	100	95	88	39
18.6987	66.15	-36	2	107	111	156	154	99	94	88	39
18.7093	66.15	-35	2	108	112	156	152	97	94	87	40
18.72	66.15	-36	0	107	111	154	151	96	94	85	40
18.7307	65.1	-36	0	107	110	154	150	97	95	83	40
18.7413	65.1	-36	0	105	110	155	149	95	96	83	41
18.752	67.2	-34	0	104	110	156	147	95	97	84	41
18.7627	69.3	-33	-1	105	110	155	146	96	95	85	40
18.7733	71.4	-32	0	107	108	155	146	98	93	84	41
18.784	72.45	-31	2	108	107	156	145	98	92	82	41
18.7947	71.4	-32	2	109	108	155	144	96	94	82	41
18.8053	71.4	-33	2	109	111	155	145	95	94	83	41
18.816	70.35	-31	1	107	112	156	147	94	92	83	41
18.8267	69.3	-31	0	105	113	157	148	95	93	83	40
18.8373	69.3	-31	1	107	113	157	147	96	95	83	40
18.848	69.3	-30	2	109	112	157	147	96	95	84	38
18.8587	68.25	-30	1	109	112	156	148	95	94	84	38
18.8693	69.3	-32	2	109	113	154	148	96	95	84	39
18.88	69.3	-33	3	110	113	154	148	96	96	85	39
18.8907	68.25	-34	2	112	114	156	149	97	96	85	38
18.9013	68.25	-32	2	113	115	157	152	98	96	82	38
18.912	69.3	-31	4	113	117	157	153	98	95	81	37
18.9227	68.25	-30	6	112	118	157	153	99	96	82	37
18.9333	66.15	-30	6	112	118	157	153	98	96	82	38
18.944	66.15	-28	6	112	117	158	153	98	94	81	37
18.9547	67.2	-26	8	112	118	161	153	99	95	80	38
18.9653	67.2	-24	11	113	118	163	154	101	95	79	39
18.976	66.15	-24	11	114	118	161	155	102	95	77	38
18.9867	67.2	-23	11	116	121	161	154	101	96	78	38
18.9973	66.15	-23	12	118	121	162	156	100	95	79	39
19.008	64.05	-22	13	120	121	163	158	101	95	76	39
19.0187	64.05	-19	11	122	122	165	158	102	96	74	38
19.0293	65.1	-17	9	122	123	166	158	103	97	77	39
19.04	65.1	-16	9	121	123	166	158	105	95	79	39
19.0507	65.1	-15	11	120	122	165	157	105	96	77	39
19.0613	66.15	-14	13	120	122	165	156	104	98	76	41
19.072	68.25	-14	13	118	125	167	157	105	97	77	43
19.0827	68.25	-14	13	118	125	167	158	105	96	78	44
19.0933	67.2	-16	14	119	124	166	158	106	97	77	45
19.104	67.2	-16	16	119	124	166	159	106	100	78	44
19.1147	65.1	-14	16	120	124	167	161	106	100	80	42
19.1253	63	-14	17	121	123	168	162	107	99	81	41
19.136	60.9	-14	17	120	123	169	161	107	99	80	43
19.1467	61.95	-14	17	120	124	170	160	107	99	80	44
19.1573	63	-13	18	119	125	170	160	108	99	80	45
19.168	60.9	-13	17	120	126	170	160	109	99	79	47
19.1787	61.95	-12	17	120	127	171	160	108	98	80	48
19.1893	63	-11	16	120	128	171	160	108	99	79	48
19.2	61.95	-12	12	119	129	170	161	108	99	79	50
19.2107	63	-12	12	118	129	168	161	107	100	78	50
19.2213	63	-13	14	116	127	167	159	107	101	79	49
19.232	63	-12	14	118	127	166	160	107	100	78	50
19.2427	60.9	-11	13	120	128	167	162	108	100	77	51
19.2533	59.85	-11	12	120	127	168	163	109	101	78	51
19.264	59.85	-13	12	119	125	169	162	108	101	79	52
19.2747	60.9	-15	10	119	124	167	161	106	101	79	54
19.2853	61.95	-18	9	118	125	166	160	107	101	80	55
19.296	61.95	-20	10	115	125	167	159	109	99	81	55
19.3067	63	-20	8	114	124	168	159	111	98	81	55
19.3173	64.05	-20	8	115	124	168	159	111	98	79	54
19.328	65.1	-20	9	114	123	168	159	110	99	78	54
19.3387	66.15	-20	8	114	122	168	159	108	101	78	55
19.3493	64.05	-20	6	116	122	167	160	107	102	78	56
19.36	65.1	-20	6	116	123	165	159	108	102	77	58
19.3707	65.1	-20	4	118	123	164	157	107	103	76	59
19.3813	65.1	-22	1	117	123	164	157	105	103	74	60
19.392	64.05	-23	1	115	123	163	158	103	103	73	59
19.4027	64.05	-24	1	115	122	162	157	103	103	73	58
19.4133	64.05	-26	2	115	123	162	155	102	101	73	56
19.424	65.1	-27	1	114	122	162	155	102	100	73	57
19.4347	64.05	-28	0	113	120	161	154	101	100	72	57
19.4453	63	-29	0	114	117	159	153	101	101	71	56
19.456	63	-29	0	113	115	157	151	100	100	70	56
19.4667	63	-31	-2	111	113	157	151	99	99	70	56
19.4773	64.05	-33	-3	109	111	157	152	98	100	71	55
19.488	66.15	-34	-4	108	108	157	153	98	100	72	56
19.4987	67.2	-35	-4	108	108	157	152	98	97	71	56
19.5093	68.25	-35	-5	107	109	156	151	97	96	71	56
19.52	69.3	-36	-5	105	110	155	149	97	97	70	55
19.5307	68.25	-37	-4	104	111	155	149	96	97	69	55
19.5413	68.25	-38	-5	104	110	155	147	95	95	67	56
19.552	66.15	-38	-8	104	108	154	146	94	94	65	55
19.5627	66.15	-39	-9	103	108	152	144	93	93	63	53
19.5733	66.15	-39	-12	102	109	150	143	92	92	61	53
19.584	65.1	-40	-14	101	108	148	142	94	92	61	53
19.5947	64.05	-42	-15	100	107	146	142	94	93	60	52
19.6053	63	-42	-14	98	105	144	142	92	92	58	52
19.616	63	-43	-15	98	104	143	142	90	90	58	50
19.6267	64.05	-44	-17	97	103	143	140	88	89	58	48
19.6373	65.1	-44	-16	95	102	143	139	87	89	57	48
19.648	65.1	-44	-16	94	102	142	139	86	88	56	50
19.6587	65.1	-45	-18	93	102	139	139	86	86	54	51
19.6693	65.1	-46	-20	92	103	137	138	86	83	53	50
19.68	67.2	-47	-20	90	101	136	137	85	82	52	48
19.6907	68.25	-47	-21	88	99	136	135	84	83	53	47
19.7013	68.25	-48	-23	89	98	137	134	83	82	53	47
19.712	66.15	-49	-22	91	97	136	133	82	79	52	47
19.7227	65.1	-49	-20	92	96	134	133	80	77	50	46
19.7333	67.2	-49	-21	91	95	133	133	81	76	50	46
19.744	69.3	-49	-22	90	93	133	133	81	77	49	45
19.7547	67.2	-50	-22	89	93	134	132	80	75	49	43
19.7653	67.2	-50	-24	88	93	133	130	80	74	48	41
19.776	69.3	-49	-24	89	93	133	130	80	76	47	40
19.7867	67.2	-51	-25	89	94	134	131	79	75	47	40
19.7973	64.05	-51	-25	87	93	134	129	79	75	46	38
19.808	64.05	-51	-26	87	91	133	128	79	75	45	37
19.8187	67.2	-52	-28	88	91	132	126	77	74	44	37
19.8293	68.25	-53	-27	87	90	131	123	76	75	43	36
19.84	69.3	-51	-27	87	90	130	123	75	75	42	36
19.8507	68.25	-51	-27	87	90	130	125	74	73	42	36
19.8613	67.2	-53	-29	87	88	131	127	73	71	43	36
19.872	66.15	-54	-32	85	86	132	126	73	70	43	36
19.8827	66.15	-56	-32	85	86	131	125	73	70	41	36
19.8933	66.15	-57	-32	86	87	130	126	72	70	40	37
19.904	66.15	-57	-31	87	86	129	125	71	70	39	37
19.9147	66.15	-56	-30	88	86	128	123	71	70	39	35
19.9253	66.15	-56	-31	87	86	127	123	71	71	39	33
19.936	65.1	-55	-31	86	86	126	123	71	72	40	33
19.9467	66.15	-54	-32	86	86	124	122	71	73	38	32
19.9573	67.2	-53	-33	87	85	125	124	72	72	36	31
19.968	69.3	-52	-31	87	85	126	125	72	70	36	31
19.9787	71.4	-53	-30	85	86	126	125	71	69	35	30
19.9893	73.5	-55	-33	85	85	126	124	71	68	34	30
20	73.5	-56	-34	85	85	125	123	71	69	33	29
20.0107	73.5	-57	-33	85	85	126	122	71	70	31	28
20.0213	72.45	-58	-31	84	84	125	120	70	70	31	27
20.032	72.45	-58	-30	83	83	123	121	70	70	32	27
20.0427	71.4	-56	-31	83	84	123	122	71	70	30	27
20.0533	69.3	-55	-30	82	84	124	121	70	68	28	27
20.064	68.25	-57	-32	83	85	124	122	70	69	29	27
20.0747	68.25	-59	-34	85	86	124	122	70	69	29	26
20.0853	69.3	-59	-33	85	88	124	122	71	68	28	27
20.096	71.4	-59	-32	83	88	123	121	71	69	28	27
20.1067	70.35	-60	-31	82	88	123	121	70	70	27	28
20.1173	71.4	-61	-32	81	86	123	122	70	69	27	28
20.128	71.4	-61	-33	80	85	125	122	68	69	27	27
20.1387	70.35	-62	-33	80	86	125	120	69	68	26	27
20.1493	71.4	-62	-33	81	86	125	120	72	69	26	27
20.16	72.45	-63	-32	82	85	124	119	72	70	24	28
20.1707	72.45	-61	-32	83	85	124	120	72	69	22	29
20.1813	72.45	-58	-35	83	85	123	121	71	69	22	29
20.192	71.4	-57	-36	83	84	122	121	70	70	23	29
20.2027	71.4	-59	-37	82	85	122	122	70	70	22	29
20.2133	72.45	-60	-39	82	85	123	121	70	68	20	28
20.224	72.45	-60	-39	79	85	124	121	70	68	19	28
20.2347	72.45	-62	-37	79	86	123	120	70	69	20	28
20.2453	72.45	-62	-37	79	86	122	118	70	69	18	28
20.256	72.45	-60	-37	79	85	121	118	69	69	17	29
20.2667	73.5	-61	-36	79	84	121	118	68	69	16	29
20.2773	73.5	-63	-35	80	82	121	117	67	70	16	28
20.288	73.5	-63	-36	81	82	119	116	66	70	16	27
20.2987	73.5	-63	-38	80	82	119	116	66	69	15	27
20.3093	72.45	-64	-40	81	82	119	115	67	68	15	28
20.32	72.45	-63	-39	80	82	118	114	66	67	14	29
20.3307	71.4	-60	-39	77	82	118	112	65	68	11	28
20.3413	70.35	-61	-40	74	82	116	112	65	68	9	26
20.352	69.3	-64	-39	73	82	114	111	66	68	8	24
20.3627	70.35	-65	-39	72	81	113	110	65	68	10	24
20.3733	70.35	-67	-40	73	79	113	111	66	68	11	26
20.384	70.35	-67	-43	73	79	113	110	65	67	10	27
20.3947	70.35	-66	-45	73	79	115	109	63	67	11	28
20.4053	70.35	-66	-46	74	78	115	109	62	66	12	28
20.416	70.35	-65	-46	74	76	114	109	62	66	11	28
20.4267	69.3	-67	-46	73	75	114	109	60	65	10	28
20.4373	68.25	-70	-48	72	75	114	109	58	64	7	26
20.448	67.2	-71	-51	71	75	112	109	56	62	6	25
20.4587	67.2	-71	-52	70	73	110	109	55	62	6	25
20.4693	67.2	-72	-52	68	73	109	107	55	63	8	25
20.48	67.2	-72	-52	67	72	108	104	56	63	9	26
20.4907	66.15	-71	-53	66	70	106	103	57	63	7	26
20.5013	65.1	-73	-53	65	69	105	103	56	63	4	27
20.512	65.1	-75	-53	64	69	103	103	55	64	3	27
20.5227	64.05	-74	-53	63	68	103	104	55	64	2	27
20.5333	64.05	-74	-54	63	66	104	103	55	62	2	25
20.544	66.15	-74	-57	62	66	104	102	56	61	3	25
20.5547	66.15	-75	-59	62	66	104	100	56	59	1	26
20.5653	65.1	-77	-59	60	65	103	100	55	58	1	27
20.576	64.05	-77	-57	59	66	103	101	53	58	1	28
20.5867	63	-76	-57	59	66	103	100	52	56	1	27
20.5973	64.05	-75	-59	61	68	103	100	52	54	1	27
20.608	63	-76	-58	63	67	102	102	50	54	1	27
20.6187	60.9	-78	-59	62	66	101	102	49	56	1	28
20.6293	60.9	-79	-59	60	66	101	100	49	57	0	28
20.64	59.85	-80	-59	58	66	100	99	48	56	-1	28
20.6507	57.75	-80	-58	55	65	99	99	47	55	-1	27
20.6613	56.7	-80	-56	53	64	99	99	46	56	0	28
20.672	57.75	-81	-55	52	64	100	100	48	56	-1	30
20.6827	56.7	-82	-57	53	65	98	102	49	56	-2	29
20.6933	54.6	-82	-59	54	64	97	100	50	54	-3	27
20.704	53.55	-82	-60	56	64	96	98	50	54	-4	27
20.7147	53.55	-83	-60	54	63	98	98	50	54	-3	29
20.7253	51.45	-83	-59	55	62	98	97	51	54	-3	29
20.736	50.4	-84	-59	55	62	99	96	50	54	-2	29
20.7467	49.35	-84	-59	55	60	99	97	51	56	-2	30
20.7573	51.45	-85	-60	56	58	98	97	52	58	-2	30
20.768	52.5	-86	-61	55	57	97	98	52	58	-2	30
20.7787	54.6	-87	-63	54	58	95	97	51	59	-1	30
20.7893	56.7	-87	-62	53	58	96	97	52	59	0	31
20.8	54.6	-85	-63	51	56	98	97	53	58	1	32
20.8107	54.6	-85	-64	50	54	98	96	52	57	0	33
20.8213	55.65	-85	-64	49	54	98	96	52	57	0	33
20.832	55.65	-86	-63	50	56	99	97	51	58	0	32
20.8427	55.65	-86	-63	52	57	99	97	52	59	0	30
20.8533	53.55	-86	-63	53	57	98	96	52	61	0	29
20.864	53.55	-86	-65	54	57	97	98	54	62	1	29
20.8747	52.5	-87	-66	53	58	97	101	56	64	2	29
20.8853	51.45	-87	-65	53	60	98	102	55	64	2	29
20.896	51.45	-88	-65	53	59	99	102	54	65	3	31
20.9067	50.4	-88	-66	54	59	99	101	56	67	6	32
20.9173	50.4	-87	-67	55	59	101	102	58	69	10	33
20.928	51.45	-88	-68	56	60	102	104	61	71	11	33
20.9387	50.4	-87	-70	57	61	104	104	63	73	13	34
20.9493	49.35	-86	-69	58	62	104	105	65	74	16	34
20.96	50.4	-88	-66	58	64	104	107	65	74	17	35
20.9707	49.35	-88	-66	57	64	104	108	67	75	16	37
20.9813	48.3	-87	-67	57	64	105	110	69	78	16	38
20.992	48.3	-88	-66	58	65	108	112	72	80	19	40
21.0027	49.35	-87	-65	60	67	111	114	75	82	21	41
21.0133	48.3	-87	-64	62	70	113	116	77	86	23	42
21.024	48.3	-87	-63	64	72	115	117	79	89	27	42
21.0347	48.3	-86	-63	64	73	117	118	82	92	30	44
21.0453	48.3	-86	-63	64	73	121	121	84	96	31	46
21.056	48.3	-87	-62	66	75	123	124	88	99	35	48
21.0667	48.3	-86	-61	67	78	125	127	92	103	40	52
21.0773	47.25	-84	-61	67	81	127	130	97	110	44	55
21.088	47.25	-85	-61	69	83	131	133	103	116	47	57
21.0987	46.2	-85	-60	71	85	135	137	109	120	52	62
21.1093	44.1	-84	-59	74	90	137	141	116	125	58	65
21.12	42	-83	-58	77	93	141	145	123	130	64	68
21.1307	42	-83	-57	80	95	147	149	129	137	70	73
21.1413	43.05	-83	-55	83	98	152	154	136	145	77	77
21.152	44.1	-82	-52	85	102	157	160	145	153	84	82
21.1627	44.1	-84	-50	90	107	162	167	153	161	93	88
21.1733	45.15	-84	-49	93	112	169	176	162	170	103	94
21.184	45.15	-84	-47	94	116	174	184	171	180	112	101
21.1947	45.15	-83	-45	98	122	180	192	180	192	120	108
21.2053	44.1	-81	-44	102	130	187	198	189	203	132	115
21.216	44.1	-80	-43	104	138	195	206	200	213	144	122
21.2267	43.05	-79	-41	109	144	203	216	213	226	156	130
21.2373	44.1	-78	-39	115	150	211	225	228	240	170	141
21.248	44.1	-78	-37	123	158	222	235	241	255	184	153
21.2587	42	-76	-34	131	165	232	246	254	271	198	165
21.2693	42	-76	-31	137	172	243	255	268	288	214	178
21.28	43.05	-74	-28	142	181	256	268	284	305	230	193
21.2907	43.05	-72	-24	150	191	270	282	303	324	250	209
21.3013	40.95	-70	-21	157	202	283	298	323	345	271	224
21.312	39.9	-68	-17	166	212	298	314	345	366	293	241
21.3227	38.85	-66	-13	173	224	314	331	370	387	315	258
21.3333	39.9	-63	-8	181	237	330	349	395	412	340	278
21.344	40.95	-62	-4	191	251	349	367	422	439	369	300
21.3547	40.95	-59	1	203	265	370	387	450	468	397	324
21.3653	38.85	-55	7	215	279	392	411	479	499	425	349
21.376	37.8	-51	12	227	296	415	437	512	532	459	378
21.3867	38.85	-48	18	241	314	439	463	548	569	496	409
21.3973	38.85	-45	25	255	332	465	490	585	607	535	440
21.408	39.9	-43	31	270	352	492	520	625	646	576	474
21.4187	40.95	-40	37	285	374	522	551	665	688	619	514
21.4293	39.9	-38	45	303	396	552	585	708	734	664	557
21.44	38.85	-33	54	324	422	586	620	756	784	714	603
21.4507	40.95	-28	63	345	449	623	658	808	836	768	650
21.4613	40.95	-23	73	368	476	660	699	864	891	824	702
21.472	38.85	-18	84	390	507	703	743	922	951	883	758
21.4827	39.9	-12	96	413	539	748	790	983	1014	948	816
21.4933	40.95	-6	109	438	573	794	840	1046	1082	1017	881
21.504	39.9	1	121	465	609	842	895	1116	1154	1090	950
21.5147	37.8	7	136	493	646	893	952	1190	1230	1168	1026
21.5253	37.8	14	153	523	686	949	1011	1270	1311	1252	1107
21.536	37.8	21	167	555	729	1010	1076	1355	1399	1340	1192
21.5467	38.85	28	183	590	776	1074	1144	1446	1490	1431	1286
21.5573	38.85	36	200	626	826	1140	1216	1542	1586	1530	1388
21.568	37.8	44	218	665	877	1212	1292	1643	1690	1636	1497
21.5787	38.85	51	238	708	931	1289	1373	1749	1800	1750	1615
21.5893	39.9	60	259	751	989	1368	1461	1863	1918	1870	1739
21.6	38.85	72	282	798	1051	1453	1553	1984	2043	1999	1874
21.6107	35.7	83	306	849	1118	1545	1652	2112	2175	2135	2018
21.6213	35.7	95	331	903	1190	1642	1756	2246	2314	2278	2172
21.632	35.7	109	358	959	1266	1746	1867	2389	2463	2431	2338
21.6427	34.65	124	387	1019	1346	1855	1983	2543	2623	2592	2515
21.6533	34.65	139	416	1083	1430	1969	2106	2703	2789	2763	2703
21.664	35.7	156	448	1151	1518	2092	2237	2876	2966	2946	2906
21.6747	36.75	172	483	1222	1611	2221	2377	3061	3154	3140	3122
21.6853	37.8	190	520	1297	1708	2358	2526	3256	3352	3346	3352
21.696	36.75	207	559	1378	1810	2504	2685	3460	3563	3565	3599
21.7067	35.7	226	599	1463	1922	2658	2853	3676	3784	3796	3862
21.7173	35.7	244	641	1553	2041	2821	3029	3905	4017	4039	4144
21.728	36.75	264	687	1646	2168	2993	3217	4147	4264	4296	4444
21.7387	38.85	286	735	1747	2300	3176	3414	4403	4529	4569	4762
21.7493	37.8	312	786	1854	2440	3367	3621	4676	4809	4857	5101
21.76	38.85	338	840	1966	2587	3570	3840	4963	5103	5163	5463
21.7707	40.95	367	895	2085	2741	3784	4072	5264	5413	5489	5849
21.7813	43.05	395	952	2209	2902	4009	4317	5580	5740	5832	6262
21.792	42	424	1014	2339	3074	4246	4576	5915	6083	6190	6701
21.8027	40.95	455	1080	2476	3256	4497	4849	6266	6446	6567	7164
21.8133	43.05	488	1151	2623	3447	4760	5138	6636	6831	6968	7653
21.824	44.1	524	1226	2776	3648	5037	5445	7027	7235	7391	8171
21.8347	44.1	561	1305	2936	3861	5330	5767	7441	7658	7837	8721
21.8453	44.1	599	1387	3107	4085	5639	6106	7876	8105	8306	9304
21.856	44.1	640	1472	3287	4319	5966	6464	8335	8575	8802	9920
21.8667	43.05	685	1563	3475	4566	6310	6840	8817	9067	9324	10571
21.8773	43.05	732	1660	3675	4828	6672	7235	9321	9584	9870	11259
21.888	43.05	781	1762	3885	5102	7054	7649	9848	10129	10443	11984
21.8987	42	833	1867	4104	5390	7452	8084	10404	10702	11049	12748
21.9093	39.9	885	1978	4332	5692	7868	8541	10987	11301	11683	13554
21.92	39.9	941	2094	4574	6007	8306	9023	11598	11930	12349	14405
21.9307	38.85	998	2216	4828	6337	8767	9529	12238	12592	13048	15301
21.9413	39.9	1060	2343	5094	6685	9248	10060	12908	13283	13780	16246
21.952	40.95	1127	2477	5373	7048	9751	10616	13609	14006	14546	17238
21.9627	44.1	1194	2617	5664	7427	10279	11197	14343	14762	15349	18278
21.9733	45.15	1264	2764	5969	7825	10828	11806	15113	15552	16194	19367
21.984	46.2	1337	2917	6289	8242	11403	12446	15919	16377	17077	20508
21.9947	48.3	1415	3078	6623	8676	12006	13114	16758	17237	17999	21706
22.0053	47.25	1497	3246	6972	9128	12638	13814	17632	18137	18964	22961
22.016	46.2	1581	3420	7337	9601	13298	14546	18542	19073	19971	24274
22.0267	45.15	1669	3604	7717	10095	13987	15310	19491	20047	21021	25646
22.0373	45.15	1763	3800	8115	10611	14702	16105	20478	21061	22118	27079
22.048	44.1	1862	4001	8530	11149	15449	16933	21507	22120	23258	28571
22.0587	45.15	1964	4212	8962	11708	16226	17796	22581	23221	24439	30127
22.0693	45.15	2070	4430	9410	12289	17032	18696	23695	24366	25668	31750
22.08	46.2	2181	4655	9875	12890	17869	19635	24849	25557	26948	33445
22.0907	47.25	2295	4890	10359	13513	18742	20611	26045	26791	28278	35209
22.1013	47.25	2413	5136	10864	14163	19648	21623	27285	28066	29657	37045
22.112	48.3	2537	5392	11389	14838	20586	22673	28571	29387	31087	38949
22.1227	49.35	2667	5656	11934	15539	21560	23763	29905	30755	32574	40919
22.1333	49.35	2803	5931	12498	16262	22568	24896	31286	32171	34116	42960
22.144	49.35	2942	6218	13081	17009	23612	26075	32715	33636	35712	45075
22.1547	48.3	3086	6515	13682	17783	24694	27297	34194	35151	37364	47264
22.1653	46.2	3237	6821	14306	18582	25813	28560	35718	36711	39069	49530
22.176	44.1	3395	7137	14953	19411	26971	29864	37287	38317	40828	51871
22.1867	45.15	3558	7466	15622	20268	28166	31211	38902	39973	42643	54284
22.1973	45.15	3723	7804	16313	21153	29397	32603	40567	41680	44512	56770
22.208	45.15	3896	8155	17025	22065	30666	34039	42283	43437	46439	59328
22.2187	44.1	4076	8520	17759	23002	31971	35519	44048	45246	48425	61962
22.2293	44.1	4262	8896	18514	23964	33315	37044	45859	47106	50468	64677
22.24	45.15	4454	9281	19292	24954	34697	38614	47717	49012	52564	67470
22.2507	44.1	4651	9678	20090	25973	36119	40227	49618	50965	54714	70340
22.2613	44.1	4854	10085	20911	27020	37576	41885	51563	52963	56918	73283
22.272	45.15	5062	10503	21756	28092	39070	43586	53556	55006	59180	76295
22.2827	45.15	5276	10936	22623	29188	40599	45334	55600	57097	61501	79376
22.2933	45.15	5496	11380	23512	30309	42163	47127	57692	59239	63879	82524
22.304	45.15	5725	11836	24420	31457	43766	48966	59829	61425	66310	85740
22.3147	43.05	5959	12301	25348	32630	45408	50850	62008	63651	68792	89023
22.3253	42	6197	12779	26297	33830	47088	52776	64225	65916	71323	92371
22.336	43.05	6442	13270	27270	35058	48801	54740	66478	68220	73901	95779
22.3467	43.05	6694	13771	28264	36311	50544	56744	68771	70563	76526	99244
22.3573	44.1	6952	14285	29278	37588	52320	58787	71104	72947	79200	102762
22.368	45.15	7215	14809	30310	38884	54124	60871	73473	75372	81918	106332
22.3787	43.05	7485	15341	31360	40200	55958	62994	75876	77834	84678	109960
22.3893	43.05	7761	15882	32428	41536	57822	65152	78309	80329	87479	113643
22.4	43.05	8042	16433	33512	42893	59712	67343	80769	82850	90315	117376
22.4107	43.05	8328	16997	34615	44269	61631	69567	83255	85392	93180	121153
22.4213	43.05	8619	17572	35733	45662	63575	71819	85767	87958	96081	124964
22.432	42	8915	18155	36865	47072	65537	74099	88306	90549	99020	128805
22.4427	42	9216	18744	38010	48495	67516	76412	90871	93162	101991	132672
22.4533	42	9523	19340	39167	49928	69516	78756	93455	95791	104992	136567
22.464	39.9	9835	19944	40333	51375	71535	81127	96050	98436	108014	140486
22.4747	38.85	10153	20556	41510	52835	73573	83518	98655	101088	111049	144425
22.4853	40.95	10472	21173	42700	54308	75628	85923	101265	103746	114094	148375
22.496	42	10795	21797	43898	55790	77690	88340	103880	106409	117148	152331
22.5067	44.1	11123	22429	45103	57278	79758	90771	106500	109078	120215	156286
22.5173	44.1	11454	23067	46316	58766	81830	93215	109123	111750	123289	160234
22.528	45.15	11790	23711	47535	60257	83904	95667	111742	114419	126363	164176
22.5387	46.2	12127	24355	48752	61747	85982	98126	114354	117082	129434	168113
22.5493	47.25	12465	24999	49969	63237	88059	100587	116952	119731	132498	172038
22.56	49.35	12806	25645	51188	64725	90131	103044	119532	122360	135546	175943
22.5707	49.35	13149	26293	52403	66208	92195	105496	122094	124968	138577	179818
22.5813	48.3	13494	26942	53617	67684	94245	107942	124637	127556	141594	183654
22.592	48.3	13840	27593	54826	69153	96280	110381	127160	130119	144596	187444
22.6027	48.3	14186	28241	56025	70610	98302	112810	129657	132653	147575	191189
22.6133	49.35	14532	28886	57217	72051	100309	115225	132123	135154	150523	194886
22.624	50.4	14878	29526	58398	73477	102298	117623	134552	137616	153435	198528
22.6347	49.35	15224	30163	59569	74888	104265	119996	136937	140033	156302	202109
22.6453	48.3	15568	30799	60728	76284	106206	122339	139278	142403	159120	205622
22.656	48.3	15910	31431	61874	77659	108113	124649	141575	144728	161891	209057
22.6667	49.35	16250	32057	63007	79012	109985	126924	143823	147007	164612	212408
22.6773	49.35	16588	32676	64120	80339	111823	129165	146016	149233	167276	215680
22.688	50.4	16923	33284	65212	81633	113624	131371	148153	151399	169878	218869
22.6987	52.5	17255	33884	66281	82898	115383	133531	150230	153503	172416	221971
22.7093	54.6	17584	34472	67328	84133	117100	135643	152240	155538	174881	224976
22.72	55.65	17907	35051	68351	85337	118769	137703	154180	157502	177269	227880
22.7307	55.65	18227	35618	69346	86504	120390	139710	156053	159394	179584	230671
22.7413	56.7	18542	36173	70313	87634	121956	141662	157856	161209	181823	233346
22.752	58.8	18849	36715	71250	88725	123466	143557	159585	162948	183980	235907
22.7627	59.85	19147	37242	72154	89772	124924	145393	161235	164610	186052	238348
22.7733	58.8	19440	37754	73026	90777	126325	147163	162805	166188	188030	240668
22.784	57.75	19726	38250	73867	91741	127666	148866	164287	167676	189913	242860
22.7947	58.8	20005	38729	74673	92663	128944	150498	165680	169074	191697	244920
22.8053	58.8	20276	39190	75444	93538	130155	152053	166984	170384	193381	246841
22.816	58.8	20539	39635	76176	94364	131299	153532	168198	171601	194964	248623
22.8267	59.85	20794	40063	76869	95139	132370	154931	169321	172725	196441	250264
22.8373	59.85	21040	40469	77520	95860	133372	156250	170348	173752	197811	251767
22.848	59.85	21276	40853	78131	96527	134300	157491	171279	174681	199071	253132
22.8587	61.95	21500	41216	78698	97143	135154	158645	172113	175509	200217	254350
22.8693	63	21715	41558	79220	97706	135933	159712	172849	176234	201250	255421
22.88	65.1	21919	41877	79699	98213	136635	160689	173483	176858	202169	256340
22.8907	67.2	22110	42173	80135	98663	137257	161576	174017	177377	202975	257104
22.9013	69.3	22290	42448	80524	99057	137802	162374	174452	177795	203665	257716
22.912	69.3	22460	42698	80866	99393	138270	163081	174783	178108	204236	258180
22.9227	69.3	22619	42925	81162	99671	138657	163694	175010	178314	204686	258497
22.9333	70.35	22764	43129	81411	99891	138963	164210	175133	178416	205014	258661
22.944	70.35	22896	43308	81613	100054	139189	164632	175153	178415	205220	258673
22.9547	70.35	23014	43463	81767	100159	139333	164958	175073	178309	205308	258529
22.9653	69.3	23120	43590	81874	100204	139394	165188	174893	178100	205277	258231
22.976	69.3	23215	43692	81930	100190	139373	165323	174608	177790	205126	257787
22.9867	70.35	23297	43768	81939	100118	139271	165359	174221	177375	204856	257196
22.9973	70.35	23364	43819	81900	99986	139089	165302	173734	176855	204468	256459
23.008	70.35	23418	43843	81810	99794	138827	165152	173147	176234	203960	255579
23.0187	70.35	23458	43843	81673	99546	138485	164903	172464	175514	203337	254555
23.0293	71.4	23483	43818	81491	99241	138062	164559	171687	174696	202601	253386
23.04	71.4	23495	43767	81262	98879	137563	164122	170815	173786	201754	252074
23.0507	72.45	23495	43688	80986	98461	136987	163593	169849	172781	200792	250631
23.0613	72.45	23480	43584	80665	97988	136336	162971	168789	171680	199719	249064
23.072	72.45	23451	43454	80296	97463	135611	162258	167637	170488	198536	247372
23.0827	71.4	23406	43300	79884	96888	134811	161456	166395	169208	197248	245552
23.0933	69.3	23348	43124	79430	96259	133936	160562	165071	167844	195857	243610
23.104	68.25	23278	42924	78933	95578	132989	159583	163669	166400	194368	241546
23.1147	71.4	23197	42699	78394	94844	131973	158524	162186	164877	192785	239367
23.1253	74.55	23103	42448	77811	94062	130894	157384	160625	163274	191103	237079
23.136	75.6	22995	42174	77189	93236	129752	156163	158990	161592	189328	234689
23.1467	75.6	22875	41878	76528	92363	128549	154861	157283	159835	187463	232200
23.1573	76.65	22739	41560	75829	91445	127283	153482	155509	158007	185511	229611
23.168	76.65	22592	41223	75095	90489	125958	152031	153668	156112	183478	226924
23.1787	77.7	22432	40867	74326	89493	124576	150513	151764	154154	181373	224145
23.1893	77.7	22261	40488	73521	88455	123141	148928	149804	152140	179193	221277
23.2	77.7	22079	40089	72683	87380	121656	147280	147785	150071	176939	218332
23.2107	78.75	21887	39671	71815	86270	120124	145569	145707	147947	174614	215319
23.2213	78.75	21684	39238	70919	85127	118548	143793	143576	145771	172219	212238
23.232	79.8	21471	38786	69994	83953	116924	141959	141399	143547	169761	209092
23.2427	77.7	21246	38317	69044	82749	115255	140068	139179	141282	167248	205887
23.2533	77.7	21012	37832	68068	81516	113545	138126	136923	138978	164686	202624
23.264	80.85	20770	37333	67067	80254	111797	136140	134634	136640	162078	199308
23.2747	82.95	20520	36818	66042	78966	110017	134112	132311	134267	159424	195947
23.2853	82.95	20262	36289	64997	77655	108209	132044	129955	131861	156727	192549
23.296	81.9	19995	35748	63931	76324	106373	129936	127569	129424	153991	189116
23.3067	80.85	19718	35197	62848	74978	104512	127790	125159	126959	151221	185648
23.3173	79.8	19435	34634	61751	73617	102627	125610	122728	124473	148421	182149
23.328	78.75	19145	34060	60642	72241	100720	123401	120283	121973	145599	178622
23.3387	78.75	18849	33479	59520	70853	98793	121167	117827	119465	142758	175071
23.3493	78.75	18549	32889	58385	69453	96855	118913	115359	116946	139896	171502
23.36	79.8	18243	32289	57239	68041	94906	116641	112878	114418	137013	167932
23.3707	79.8	17933	31683	56085	66623	92949	114347	110386	111884	134114	164362
23.3813	77.7	17617	31072	54926	65201	90981	112035	107889	109347	131204	160793
23.392	76.65	17295	30457	53764	63775	89005	109705	105393	106808	128289	157224
23.4027	74.55	16969	29838	52599	62343	87021	107367	102901	104276	125374	153658
23.4133	73.5	16642	29217	51428	60910	85033	105026	100418	101754	122466	150101
23.424	72.45	16313	28593	50254	59479	83047	102686	97946	99240	119565	146561
23.4347	72.45	15981	27962	49079	58051	81066	100345	95486	96737	116670	143042
23.4453	73.5	15646	27328	47903	56624	79093	98006	93035	94245	113783	139547
23.456	74.55	15311	26693	46732	55205	77129	95671	90600	91765	110907	136072
23.4667	73.5	14974	26062	45568	53795	75172	93340	88184	89301	108047	132619
23.4773	69.3	14635	25434	44410	52393	73226	91017	85789	86860	105209	129191
23.488	68.25	14297	24808	43258	51000	71292	88708	83418	84445	102398	125788
23.4987	70.35	13960	24185	42114	49616	69372	86417	81069	82058	99614	122416
23.5093	71.4	13623	23564	40979	48244	67473	84142	78742	79696	96851	119087
23.52	71.4	13287	22947	39853	46887	65595	81880	76442	77362	94112	115804
23.5307	70.35	12952	22332	38735	45546	63736	79635	74167	75056	91400	112566
23.5413	71.4	12619	21722	37633	44220	61894	77409	71921	72783	88719	109371
23.552	71.4	12288	21118	36544	42912	60072	75205	69710	70547	86073	106218
23.5627	71.4	11960	20523	35467	41620	58273	73025	67535	68345	83466	103111
23.5733	70.35	11634	19933	34402	40343	56495	70877	65396	66180	80902	100051
23.584	68.25	11311	19348	33351	39084	54746	68762	63295	64053	78375	97043
23.5947	67.2	10990	18769	32314	37844	53028	66675	61228	61957	75889	94091
23.6053	67.2	10674	18198	31292	36626	51339	64620	59198	59896	73443	91195
23.616	66.15	10360	17635	30289	35432	49679	62595	57209	57873	71040	88350
23.6267	66.15	10048	17080	29305	34259	48048	60603	55259	55890	68682	85555
23.6373	65.1	9741	16535	28340	33107	46445	58645	53348	53952	66372	82811
23.648	63	9438	16001	27391	31979	44872	56722	51480	52058	64110	80121
23.6587	63	9142	15473	26460	30874	43333	54838	49652	50204	61897	77491
23.6693	61.95	8849	14956	25546	29792	41828	52990	47863	48393	59727	74926
23.68	63	8563	14450	24651	28732	40356	51175	46114	46623	57602	72423
23.6907	61.95	8282	13953	23778	27699	38915	49396	44405	44896	55522	69978
23.7013	61.95	8003	13467	22926	26691	37505	47653	42740	43212	53490	67591
23.712	59.85	7732	12991	22094	25707	36128	45948	41119	41574	51509	65261
23.7227	58.8	7464	12525	21281	24745	34783	44285	39543	39980	49582	62986
23.7333	56.7	7201	12070	20484	23804	33471	42666	38010	38429	47705	60771
23.744	55.65	6947	11624	19705	22887	32195	41088	36520	36921	45876	58619
23.7547	55.65	6696	11187	18948	21996	30954	39548	35070	35454	44094	56526
23.7653	55.65	6449	10762	18215	21132	29749	38045	33660	34027	42363	54489
23.776	55.65	6209	10350	17501	20295	28577	36582	32294	32640	40681	52506
23.7867	55.65	5974	9947	16807	19482	27435	35159	30969	31295	39046	50579
23.7973	55.65	5745	9556	16133	18690	26326	33778	29684	29996	37463	48705
23.808	53.55	5523	9175	15479	17923	25251	32439	28441	28737	35929	46886
23.8187	55.65	5308	8805	14846	17180	24210	31137	27235	27521	34438	45125
23.8293	56.7	5099	8447	14232	16457	23204	29871	26068	26344	32992	43423
23.84	56.7	4894	8099	13636	15760	22230	28642	24939	25205	31592	41774
23.8507	56.7	4694	7762	13057	15087	21288	27449	23848	24104	30237	40178
23.8613	53.55	4500	7434	12499	14436	20374	26294	22796	23043	28927	38633
23.872	53.55	4314	7117	11960	13807	19490	25176	21782	22021	27664	37137
23.8827	54.6	4133	6809	11440	13199	18633	24097	20806	21037	26444	35691
23.8933	53.55	3957	6512	10937	12612	17806	23056	19865	20087	25268	34295
23.904	51.45	3785	6226	10449	12045	17012	22050	18958	19169	24135	32951
23.9147	49.35	3619	5949	9978	11498	16247	21079	18085	18284	23043	31654
23.9253	51.45	3457	5679	9525	10972	15511	20142	17244	17434	21989	30404
23.936	52.5	3302	5419	9089	10467	14803	19237	16437	16617	20975	29196
23.9467	49.35	3153	5169	8670	9984	14120	18366	15663	15835	20001	28027
23.9573	46.2	3009	4929	8268	9518	13463	17531	14920	15084	19068	26900
23.968	47.25	2871	4698	7881	9069	12833	16727	14207	14364	18171	25815
23.9787	49.35	2737	4475	7509	8637	12228	15953	13522	13673	17309	24776
23.9893	49.35	2605	4262	7150	8224	11647	15208	12864	13009	16480	23778
24	47.25	2478	4056	6806	7827	11090	14490	12231	12372	15683	22817
24.0107	47.25	2357	3860	6477	7446	10554	13798	11625	11762	14916	21894
24.0213	47.25	2242	3670	6164	7082	10038	13136	11048	11181	14184	21007
24.032	45.15	2132	3488	5863	6732	9543	12503	10497	10627	13486	20153
24.0427	44.1	2024	3313	5572	6396	9072	11896	9970	10096	12818	19333
24.0533	43.05	1919	3145	5294	6077	8622	11315	9466	9588	12180	18550
24.064	42	1820	2983	5029	5772	8192	10758	8985	9102	11569	17798
24.0747	40.95	1727	2829	4775	5480	7781	10226	8526	8638	10982	17077
24.0853	40.95	1637	2682	4532	5201	7388	9718	8089	8195	10424	16385
24.096	39.9	1550	2541	4300	4935	7014	9232	7670	7772	9893	15719
24.1067	40.95	1466	2407	4079	4681	6656	8767	7271	7369	9387	15079
24.1173	40.95	1385	2279	3869	4438	6311	8322	6893	6986	8905	14466
24.128	40.95	1310	2156	3669	4206	5984	7898	6533	6624	8442	13882
24.1387	38.85	1238	2040	3479	3987	5675	7494	6190	6280	8000	13326
24.1493	37.8	1168	1930	3297	3779	5379	7108	5862	5950	7579	12794
24.16	37.8	1100	1826	3124	3580	5097	6739	5549	5638	7180	12284
24.1707	37.8	1037	1726	2961	3393	4829	6388	5254	5341	6801	11797
24.1813	38.85	979	1629	2804	3214	4575	6055	4975	5058	6439	11330
24.192	38.85	922	1537	2655	3042	4333	5740	4710	4789	6096	10882
24.2027	39.9	868	1447	2512	2879	4105	5438	4458	4536	5772	10454
24.2133	39.9	815	1362	2378	2726	3888	5151	4218	4296	5465	10048
24.224	37.8	764	1283	2249	2581	3680	4879	3991	4068	5172	9660
24.2347	36.75	717	1208	2126	2444	3485	4619	3776	3849	4894	9288
24.2453	36.75	672	1138	2010	2314	3299	4372	3571	3643	4631	8931
24.256	36.75	632	1071	1900	2189	3122	4140	3378	3449	4380	8589
24.2667	36.75	593	1009	1795	2071	2955	3920	3196	3266	4144	8262
24.2773	35.7	556	949	1697	1959	2796	3711	3024	3092	3920	7951
24.288	35.7	519	890	1606	1851	2645	3513	2862	2928	3707	7656
24.2987	35.7	484	833	1519	1751	2503	3326	2706	2772	3506	7374
24.3093	35.7	449	779	1437	1658	2370	3147	2559	2623	3315	7105
24.32	36.75	416	730	1358	1569	2241	2977	2422	2484	3136	6847
24.3307	36.75	387	683	1281	1484	2121	2817	2291	2355	2967	6602
24.3413	37.8	360	640	1212	1404	2009	2668	2166	2231	2806	6366
24.352	36.75	334	600	1147	1329	1904	2528	2050	2113	2655	6141
24.3627	35.7	308	561	1082	1258	1803	2393	1941	2002	2512	5927
24.3733	34.65	284	526	1021	1191	1706	2265	1839	1898	2377	5722
24.384	34.65	262	493	966	1128	1615	2146	1743	1801	2249	5525
24.3947	33.6	240	461	915	1068	1529	2034	1652	1709	2130	5337
24.4053	32.55	219	429	867	1011	1447	1927	1565	1622	2016	5158
24.416	33.6	201	401	822	957	1373	1825	1483	1541	1909	4985
24.4267	36.75	185	375	779	907	1305	1729	1408	1464	1809	4821
24.4373	36.75	168	347	736	860	1239	1639	1336	1391	1713	4666
24.448	33.6	152	322	697	817	1177	1554	1268	1321	1622	4519
24.4587	31.5	136	298	661	775	1119	1474	1205	1257	1537	4377
24.4693	30.45	121	276	626	736	1063	1399	1144	1196	1458	4240
24.48	31.5	108	255	594	698	1010	1328	1087	1139	1385	4108
24.4907	31.5	97	235	564	662	960	1263	1034	1087	1314	3980
24.5013	31.5	85	217	536	631	912	1202	984	1035	1248	3860
24.512	32.55	73	200	509	601	868	1143	937	986	1187	3745
24.5227	32.55	63	184	484	572	828	1088	890	940	1129	3637
24.5333	33.6	55	169	458	545	790	1035	848	899	1075	3534
24.544	32.55	47	156	434	520	754	986	809	860	1024	3433
24.5547	31.5	38	144	411	496	719	940	774	823	975	3336
24.5653	31.5	29	130	391	471	687	895	738	789	928	3243
24.576	30.45	22	118	374	448	658	852	704	757	885	3154
24.5867	31.5	14	107	356	428	631	815	675	724	845	3066
24.5973	29.4	6	98	339	411	604	781	648	694	808	2984
24.608	29.4	-2	88	325	395	579	746	621	667	772	2906
24.6187	31.5	-8	80	315	379	554	714	596	640	738	2830
24.6293	31.5	-13	71	303	362	531	683	571	616	706	2757
24.64	31.5	-18	63	291	348	511	653	548	594	676	2687
24.6507	30.45	-23	55	278	336	493	628	528	572	647	2619
24.6613	29.4	-29	48	266	322	475	604	510	552	621	2556
24.672	28.35	-34	41	255	308	457	581	493	534	596	2494
24.6827	28.35	-39	34	246	298	441	559	476	515	572	2434
24.6933	28.35	-41	28	237	291	426	540	459	498	549	2377
24.704	29.4	-44	23	229	282	411	521	446	483	529	2321
24.7147	29.4	-46	17	220	272	398	504	432	469	509	2267
24.7253	29.4	-47	14	213	263	386	486	418	454	490	2215
24.736	29.4	-50	10	207	255	374	470	404	441	473	2165
24.7467	28.35	-54	6	199	247	362	455	391	429	457	2118
24.7573	29.4	-57	2	192	238	351	440	379	416	443	2073
24.768	30.45	-59	-1	186	231	343	426	369	402	428	2028
24.7787	30.45	-64	-6	181	225	334	413	359	391	413	1983
24.7893	27.3	-67	-11	175	218	324	401	348	382	400	1939
24.8	25.2	-67	-15	170	210	314	392	338	374	388	1896
24.8107	25.2	-67	-18	166	205	307	381	328	365	376	1855
24.8213	26.25	-70	-21	160	201	301	370	321	358	365	1818
24.832	27.3	-72	-24	156	196	295	361	314	350	354	1781
24.8427	28.35	-74	-24	153	191	289	351	306	342	343	1746
24.8533	28.35	-76	-25	149	188	285	342	300	334	333	1712
24.864	29.4	-78	-27	145	182	280	335	294	327	324	1678
24.8747	28.35	-78	-29	141	178	273	329	287	320	317	1644
24.8853	26.25	-78	-31	138	175	267	323	281	313	309	1610
24.896	25.2	-78	-33	137	173	261	316	275	307	303	1578
24.9067	26.25	-79	-35	134	169	255	310	269	302	294	1548
24.9173	26.25	-80	-37	131	165	251	304	264	297	284	1519
24.928	26.25	-80	-37	127	162	247	298	260	293	275	1491
24.9387	28.35	-80	-38	121	160	243	292	255	289	268	1463
24.9493	30.45	-81	-39	117	157	240	288	251	284	264	1438
24.96	29.4	-81	-41	115	155	235	283	247	280	260	1412
24.9707	27.3	-83	-43	115	153	231	279	242	276	257	1386
24.9813	28.35	-83	-45	116	151	229	274	237	272	252	1361
24.992	29.4	-83	-46	115	147	226	269	233	267	246	1338
25.0027	26.25	-83	-46	112	143	224	264	230	263	242	1315
25.0133	25.2	-83	-47	109	140	222	260	227	259	238	1291
25.024	27.3	-84	-50	107	139	218	257	224	255	233	1269
25.0347	28.35	-86	-52	106	138	215	252	222	251	227	1247
25.0453	29.4	-87	-53	106	137	211	247	219	247	223	1225
25.056	30.45	-86	-52	106	135	208	243	215	245	219	1204
25.0667	32.55	-87	-54	106	133	204	240	211	244	214	1183
25.0773	34.65	-87	-55	106	132	204	239	209	241	211	1164
25.088	33.6	-88	-55	105	130	204	237	206	238	207	1145
25.0987	32.55	-88	-56	104	130	202	234	202	235	204	1127
25.1093	32.55	-87	-58	101	128	200	231	200	232	202	1108
25.12	32.55	-87	-59	99	126	198	228	198	230	198	1088
25.1307	30.45	-88	-59	98	125	196	224	198	230	195	1070
25.1413	29.4	-88	-58	98	124	195	221	196	227	193	1055
25.152	28.35	-88	-58	95	123	194	219	193	222	190	1039
25.1627	28.35	-88	-58	94	122	193	217	190	220	187	1022
25.1733	30.45	-88	-59	93	120	192	216	187	220	184	1007
25.184	32.55	-88	-60	93	119	188	215	185	216	183	990
25.1947	34.65	-87	-62	92	118	185	213	183	214	180	975
25.2053	35.7	-88	-62	91	117	184	212	181	213	175	961
25.216	36.75	-90	-62	89	115	183	210	180	212	172	946
25.2267	36.75	-90	-61	89	114	182	208	181	211	171	932
25.2373	36.75	-90	-61	91	112	181	206	179	210	170	918
25.248	36.75	-89	-60	92	112	179	204	179	209	169	904
25.2587	36.75	-89	-59	92	112	176	203	179	206	168	891
25.2693	36.75	-88	-60	89	112	175	202	178	204	164	878
25.28	35.7	-86	-60	86	113	174	200	176	203	161	867
25.2907	35.7	-85	-60	85	114	173	199	175	201	160	854
25.3013	34.65	-86	-60	84	114	174	197	174	199	159	842
25.312	35.7	-87	-61	84	112	174	198	173	196	157	829
25.3227	36.75	-89	-59	84	112	173	198	172	195	157	816
25.3333	36.75	-89	-59	84	111	173	197	170	195	156	806
25.344	36.75	-88	-58	86	109	173	196	169	194	153	797
25.3547	36.75	-88	-58	84	108	172	193	169	193	152	788
25.3653	35.7	-88	-58	82	110	173	191	170	191	152	777
25.376	35.7	-87	-58	83	112	173	189	168	190	150	767
25.3867	35.7	-85	-58	84	111	172	189	165	190	148	756
25.3973	36.75	-84	-59	84	110	170	188	164	188	149	748
25.408	38.85	-84	-59	84	109	168	187	165	186	150	739
25.4187	39.9	-84	-58	83	110	167	187	164	186	150	730
25.4293	39.9	-85	-59	83	109	169	187	163	187	147	721
25.44	37.8	-86	-61	83	108	171	188	163	187	145	710
25.4507	36.75	-84	-60	83	108	173	186	163	187	144	700
25.4613	36.75	-83	-60	86	108	173	186	164	186	144	691
25.472	38.85	-81	-59	87	108	172	185	164	185	144	684
25.4827	43.05	-81	-57	86	108	172	184	165	184	145	675
25.4933	44.1	-80	-57	86	109	172	185	165	185	145	665
25.504	42	-82	-56	86	111	173	186	164	186	145	656
25.5147	40.95	-82	-54	86	113	175	188	164	189	146	649
25.5253	40.95	-80	-52	88	116	175	188	165	189	146	641
25.536	40.95	-79	-51	88	118	175	190	165	189	145	633
25.5467	40.95	-80	-50	89	119	178	190	164	189	143	625
25.5573	44.1	-78	-51	90	121	180	190	165	190	143	617
25.568	44.1	-76	-51	90	122	180	189	169	191	143	610
25.5787	43.05	-74	-50	90	124	180	191	172	192	142	603
25.5893	43.05	-72	-49	93	125	181	193	175	194	142	595
25.6	44.1	-71	-47	96	126	181	194	177	194	143	589
25.6107	46.2	-70	-46	98	128	185	195	180	194	143	584
25.6213	47.25	-69	-45	99	130	189	197	182	196	143	577
25.632	46.2	-68	-42	102	133	192	200	184	198	143	571
25.6427	46.2	-67	-39	105	136	195	204	187	200	144	564
25.6533	46.2	-65	-37	107	138	199	206	190	203	146	558
25.664	46.2	-65	-34	110	139	202	207	193	206	147	553
25.6747	46.2	-66	-32	113	141	206	211	197	209	149	546
25.6853	46.2	-66	-31	116	143	209	214	202	212	152	540
25.696	46.2	-64	-30	120	147	212	217	206	216	154	534
25.7067	46.2	-62	-27	123	152	218	220	209	219	156	527
25.7173	48.3	-61	-26	126	156	223	223	213	222	158	520
25.728	49.35	-60	-25	130	161	226	228	217	227	162	516
25.7387	50.4	-58	-22	134	165	231	232	222	230	163	512
25.7493	50.4	-56	-19	136	169	238	236	228	235	165	508
25.76	51.45	-53	-16	139	173	244	241	235	240	170	504
25.7707	52.5	-51	-13	143	179	249	245	241	245	174	499
25.7813	53.55	-50	-9	148	186	255	252	247	249	178	493
25.792	54.6	-48	-6	154	191	260	260	254	255	183	491
25.8027	52.5	-45	-2	162	196	266	266	261	263	188	488
25.8133	52.5	-42	3	168	204	274	274	266	270	193	483
25.824	54.6	-39	9	175	210	284	282	275	277	197	478
25.8347	55.65	-36	12	182	215	294	291	285	283	202	472
25.8453	57.75	-31	17	188	223	303	299	295	289	208	466
25.856	57.75	-28	22	195	230	312	308	305	297	214	461
25.8667	58.8	-25	28	201	240	322	316	315	305	221	457
25.8773	57.75	-21	33	208	251	333	326	325	314	228	453
25.888	53.55	-17	39	215	262	346	339	337	324	236	451
25.8987	49.35	-13	46	223	272	358	351	349	335	246	447
25.9093	49.35	-10	53	232	283	371	364	364	346	255	441
25.92	51.45	-6	61	242	294	386	379	379	357	266	436
25.9307	52.5	-1	67	254	306	400	394	394	370	277	434
25.9413	53.55	4	73	265	318	415	408	408	385	288	431
25.952	52.5	9	83	278	331	431	423	425	401	298	428
25.9627	54.6	16	92	292	347	449	439	442	416	308	426
25.9733	56.7	24	99	306	365	468	458	461	429	320	427
25.984	55.65	30	108	321	381	487	476	480	445	334	427
25.9947	56.7	35	120	336	400	508	494	500	463	349	423
26.0053	57.75	42	129	351	420	531	515	523	483	363	421
26.016	57.75	50	139	369	439	556	536	545	504	380	419
26.0267	57.75	58	152	388	459	580	560	569	527	397	418
26.0373	57.75	68	165	408	480	607	584	597	549	415	416
26.048	58.8	78	178	428	502	636	607	626	573	435	414
26.0587	59.85	87	192	448	526	664	634	654	597	456	413
26.0693	60.9	96	208	470	551	694	663	685	624	476	411
26.08	61.95	108	227	494	579	727	694	720	652	497	410
26.0907	61.95	120	245	519	609	763	727	755	682	519	410
26.1013	63	131	263	545	639	800	762	790	714	544	410
26.112	63	144	281	572	673	839	799	828	747	568	410
26.1227	65.1	160	300	600	708	881	839	870	782	594	410
26.1333	65.1	175	321	631	743	925	881	914	818	621	412
26.144	66.15	189	345	663	782	971	923	961	857	651	414
26.1547	67.2	203	369	696	823	1021	968	1011	899	684	415
26.1653	66.15	220	395	735	867	1074	1014	1063	941	719	417
26.176	67.2	240	423	775	912	1129	1063	1119	986	755	419
26.1867	69.3	259	450	814	959	1186	1118	1177	1033	793	422
26.1973	71.4	277	479	857	1009	1245	1176	1236	1082	832	424
26.208	72.45	297	511	903	1060	1308	1237	1301	1134	874	426
26.2187	73.5	318	543	951	1115	1374	1300	1369	1191	918	427
26.2293	74.55	340	577	1001	1173	1445	1365	1440	1253	965	431
26.24	75.6	366	616	1054	1235	1520	1434	1514	1317	1015	436
26.2507	78.75	393	655	1110	1301	1599	1505	1592	1385	1066	440
26.2613	79.8	419	695	1169	1369	1682	1580	1675	1454	1122	445
26.272	79.8	446	737	1231	1441	1769	1662	1761	1525	1181	450
26.2827	78.75	476	782	1296	1516	1862	1749	1851	1602	1241	456
26.2933	80.85	509	829	1364	1596	1958	1838	1948	1682	1306	461
26.304	86.1	543	879	1436	1679	2058	1932	2048	1766	1374	467
26.3147	90.3	578	930	1514	1768	2164	2032	2152	1855	1444	473
26.3253	93.45	615	984	1594	1861	2276	2134	2260	1946	1517	481
26.336	96.6	654	1039	1676	1958	2392	2242	2375	2041	1596	488
26.3467	99.75	696	1099	1764	2061	2514	2355	2497	2141	1677	496
26.3573	103.95	737	1162	1856	2165	2641	2475	2625	2248	1761	505
26.368	107.1	778	1229	1953	2273	2774	2601	2759	2360	1849	513
26.3787	110.25	822	1299	2055	2389	2915	2734	2896	2475	1942	522
26.3893	112.35	870	1372	2161	2509	3062	2871	3039	2595	2038	532
26.4	116.55	923	1450	2269	2634	3214	3015	3189	2721	2137	543
26.4107	121.8	978	1531	2383	2766	3373	3164	3344	2852	2240	554
26.4213	126	1035	1614	2504	2906	3542	3322	3507	2988	2349	565
26.432	133.35	1094	1701	2629	3051	3715	3487	3676	3130	2464	575
26.4427	140.7	1156	1791	2759	3199	3896	3658	3854	3278	2582	588
26.4533	147	1220	1883	2895	3351	4084	3836	4040	3431	2704	602
26.464	154.35	1285	1982	3036	3510	4279	4020	4231	3590	2832	617
26.4747	162.75	1353	2085	3182	3679	4482	4212	4428	3756	2966	631
26.4853	168	1427	2192	3335	3853	4695	4412	4633	3928	3105	644
26.496	173.25	1501	2301	3494	4034	4914	4622	4845	4105	3247	659
26.5067	180.6	1578	2414	3659	4222	5141	4837	5063	4289	3396	675
26.5173	187.95	1662	2534	3829	4414	5376	5061	5291	4480	3550	692
26.528	196.35	1748	2658	4004	4614	5618	5293	5524	4674	3709	709
26.5387	207.9	1836	2785	4186	4818	5869	5532	5763	4873	3873	725
26.5493	218.4	1927	2917	4372	5029	6127	5778	6011	5079	4041	742
26.56	229.95	2020	3054	4566	5247	6393	6034	6264	5291	4213	759
26.5707	240.45	2116	3196	4766	5472	6667	6298	6525	5509	4390	779
26.5813	253.05	2217	3342	4971	5705	6949	6568	6795	5731	4573	799
26.592	265.65	2322	3491	5181	5943	7239	6847	7069	5960	4761	820
26.6027	279.3	2430	3646	5397	6186	7537	7135	7350	6197	4953	841
26.6133	291.9	2540	3802	5618	6433	7841	7429	7639	6436	5149	862
26.624	305.55	2653	3960	5844	6687	8152	7731	7933	6679	5352	883
26.6347	321.3	2768	4125	6075	6946	8470	8040	8232	6926	5556	904
26.6453	337.05	2887	4295	6311	7212	8796	8353	8535	7177	5766	925
26.656	353.85	3010	4467	6553	7483	9128	8676	8845	7434	5981	946
26.6667	371.7	3136	4646	6802	7759	9465	9007	9159	7694	6198	969
26.6773	390.6	3265	4828	7053	8037	9807	9343	9477	7959	6419	993
26.688	408.45	3397	5012	7308	8321	10153	9684	9800	8227	6643	1016
26.6987	427.35	3532	5199	7566	8607	10506	10031	10125	8497	6869	1039
26.7093	445.2	3667	5389	7828	8897	10864	10382	10451	8769	7096	1062
26.72	464.1	3803	5583	8093	9190	11226	10736	10779	9041	7324	1086
26.7307	486.15	3943	5779	8360	9485	11594	11093	11110	9316	7556	1109
26.7413	508.2	4085	5976	8629	9784	11964	11455	11444	9595	7790	1132
26.752	531.3	4229	6175	8902	10084	12331	11822	11780	9873	8025	1158
26.7627	554.4	4373	6375	9176	10384	12697	12190	12115	10150	8261	1183
26.7733	578.55	4523	6577	9448	10685	13066	12560	12449	10426	8498	1206
26.784	603.75	4675	6780	9721	10985	13437	12930	12780	10700	8733	1229
26.7947	628.95	4824	6984	9996	11285	13806	13301	13111	10970	8969	1252
26.8053	655.2	4975	7189	10269	11582	14174	13672	13438	11239	9202	1275
26.816	681.45	5128	7393	10542	11875	14541	14042	13759	11507	9432	1298
26.8267	706.65	5279	7595	10813	12167	14905	14411	14079	11773	9661	1322
26.8373	733.95	5429	7799	11080	12458	15267	14775	14397	12033	9888	1344
26.848	764.4	5581	8001	11345	12744	15623	15139	14708	12290	10110	1365
26.8587	793.8	5731	8199	11608	13025	15975	15500	15011	12542	10331	1387
26.8693	821.1	5881	8396	11866	13299	16321	15855	15306	12790	10548	1409
26.88	849.45	6028	8590	12119	13568	16661	16203	15597	13029	10761	1430
26.8907	878.85	6175	8781	12368	13833	16991	16546	15879	13261	10970	1450
26.9013	909.3	6319	8966	12611	14092	17312	16882	16153	13485	11172	1469
26.912	939.75	6462	9151	12844	14341	17627	17209	16417	13696	11367	1486
26.9227	969.15	6601	9331	13071	14581	17932	17530	16670	13901	11553	1505
26.9333	998.55	6737	9505	13291	14814	18226	17838	16912	14099	11734	1523
26.944	1029	6871	9675	13501	15039	18507	18136	17140	14287	11907	1540
26.9547	1058.4	7001	9840	13704	15253	18776	18424	17359	14466	12073	1557
26.9653	1086.75	7127	9999	13900	15455	19034	18699	17565	14634	12232	1572
26.976	1116.15	7250	10151	14087	15647	19277	18961	17755	14792	12381	1586
26.9867	1146.6	7368	10294	14263	15825	19507	19212	17932	14937	12521	1600
26.9973	1176	7481	10430	14427	15990	19723	19449	18096	15070	12651	1614
27.008	1204.35	7590	10560	14580	16144	19923	19672	18245	15191	12769	1627
27.0187	1233.75	7695	10682	14722	16286	20108	19881	18378	15296	12877	1639
27.0293	1263.15	7793	10794	14851	16415	20274	20073	18496	15390	12976	1648
27.04	1291.5	7884	10897	14970	16528	20425	20249	18600	15472	13063	1656
27.0507	1318.8	7969	10991	15075	16627	20560	20409	18688	15541	13141	1664
27.0613	1345.05	8047	11076	15166	16711	20675	20552	18757	15596	13206	1670
27.072	1371.3	8120	11153	15242	16781	20773	20679	18809	15639	13260	1676
27.0827	1395.45	8187	11220	15305	16836	20854	20788	18848	15667	13304	1681
27.0933	1419.6	8246	11277	15357	16877	20917	20879	18870	15679	13334	1686
27.104	1442.7	8297	11324	15397	16903	20960	20951	18873	15677	13353	1690
27.1147	1464.75	8341	11361	15422	16915	20985	21004	18859	15663	13360	1693
27.1253	1484.7	8378	11387	15433	16913	20991	21039	18830	15635	13355	1693
27.136	1502.55	8409	11404	15429	16892	20977	21054	18782	15591	13338	1693
27.1467	1518.3	8432	11410	15412	16855	20945	21050	18717	15535	13308	1693
27.1573	1534.05	8446	11403	15381	16805	20894	21027	18637	15466	13266	1691
27.168	1549.8	8453	11387	15335	16741	20825	20987	18542	15383	13214	1690
27.1787	1563.45	8453	11363	15275	16662	20738	20926	18432	15287	13152	1688
27.1893	1577.1	8443	11329	15202	16567	20632	20849	18305	15177	13078	1685
27.2	1588.65	8426	11285	15116	16458	20510	20755	18163	15055	12993	1678
27.2107	1599.15	8402	11228	15017	16336	20370	20642	18004	14922	12899	1673
27.2213	1609.65	8370	11162	14905	16200	20213	20509	17831	14777	12795	1669
27.232	1615.95	8331	11087	14780	16051	20038	20360	17643	14619	12680	1663
27.2427	1621.2	8286	11002	14645	15889	19848	20196	17442	14450	12554	1654
27.2533	1625.4	8232	10907	14499	15716	19642	20015	17230	14272	12418	1644
27.264	1626.45	8171	10805	14342	15530	19421	19819	17006	14084	12273	1633
27.2747	1626.45	8105	10695	14172	15331	19186	19606	16770	13888	12118	1623
27.2853	1625.4	8032	10576	13989	15121	18938	19379	16522	13682	11956	1612
27.296	1623.3	7951	10447	13797	14901	18678	19137	16264	13468	11786	1601
27.3067	1619.1	7864	10311	13595	14672	18405	18883	15998	13242	11608	1588
27.3173	1612.8	7772	10167	13386	14435	18119	18616	15722	13010	11424	1577
27.328	1604.4	7675	10017	13171	14190	17822	18336	15435	12773	11235	1566
27.3387	1594.95	7569	9860	12948	13935	17515	18046	15141	12529	11040	1553
27.3493	1585.5	7457	9696	12716	13675	17199	17747	14841	12280	10837	1540
27.36	1573.95	7342	9526	12478	13410	16872	17438	14536	12026	10630	1528
27.3707	1561.35	7223	9351	12235	13137	16539	17119	14224	11768	10419	1514
27.3813	1547.7	7097	9173	11985	12858	16200	16790	13907	11507	10202	1499
27.392	1530.9	6968	8989	11730	12575	15855	16453	13587	11242	9982	1484
27.4027	1513.05	6837	8803	11470	12288	15501	16108	13264	10974	9758	1470
27.4133	1495.2	6702	8613	11208	11997	15142	15755	12939	10705	9532	1454
27.424	1475.25	6564	8418	10942	11703	14780	15401	12610	10435	9306	1439
27.4347	1453.2	6422	8220	10672	11406	14416	15044	12279	10164	9075	1426
27.4453	1432.2	6278	8021	10399	11106	14048	14681	11946	9889	8844	1410
27.456	1410.15	6132	7818	10124	10807	13680	14314	11612	9613	8614	1393
27.4667	1386	5985	7615	9850	10508	13313	13947	11282	9338	8382	1377
27.4773	1357.65	5835	7412	9576	10209	12944	13578	10954	9065	8150	1361
27.488	1330.35	5687	7209	9303	9910	12574	13210	10626	8797	7920	1344
27.4987	1308.3	5538	7007	9029	9613	12206	12842	10301	8531	7691	1328
27.5093	1282.05	5386	6804	8756	9317	11841	12475	9979	8264	7464	1312
27.52	1254.75	5232	6600	8485	9022	11478	12108	9658	7999	7238	1297
27.5307	1228.5	5079	6397	8216	8731	11117	11741	9339	7740	7015	1283
27.5413	1202.25	4926	6196	7951	8444	10759	11377	9025	7482	6793	1268
27.552	1172.85	4773	5997	7689	8161	10405	11018	8717	7228	6574	1252
27.5627	1143.45	4621	5800	7430	7881	10056	10660	8414	6981	6359	1236
27.5733	1116.15	4471	5605	7175	7604	9710	10307	8116	6738	6147	1221
27.584	1086.75	4323	5410	6924	7332	9371	9961	7825	6499	5937	1207
27.5947	1057.35	4178	5217	6677	7067	9039	9620	7538	6266	5733	1194
27.6053	1029	4033	5029	6434	6808	8714	9285	7260	6038	5532	1180
27.616	999.6	3888	4845	6196	6554	8395	8954	6988	5815	5335	1166
27.6267	970.2	3747	4663	5962	6304	8080	8629	6723	5598	5143	1153
27.6373	940.8	3609	4484	5733	6060	7772	8311	6465	5384	4956	1139
27.648	909.3	3471	4311	5510	5822	7473	8002	6215	5176	4775	1125
27.6587	878.85	3336	4140	5293	5592	7181	7700	5971	4977	4597	1112
27.6693	851.55	3207	3973	5081	5369	6898	7405	5733	4781	4425	1100
27.68	824.25	3080	3810	4877	5151	6624	7117	5501	4592	4257	1088
27.6907	796.95	2955	3653	4677	4941	6358	6837	5277	4411	4095	1075
27.7013	768.6	2834	3502	4483	4736	6100	6566	5061	4236	3938	1062
27.712	740.25	2715	3355	4298	4539	5849	6303	4854	4067	3787	1050
27.7227	711.9	2599	3211	4119	4348	5609	6047	4655	3905	3640	1039
27.7333	684.6	2488	3071	3944	4164	5377	5800	4463	3749	3499	1030
27.744	658.35	2380	2936	3775	3987	5151	5562	4279	3598	3362	1020
27.7547	633.15	2275	2804	3612	3818	4935	5331	4103	3454	3230	1009
27.7653	610.05	2171	2677	3455	3656	4727	5111	3932	3316	3105	999
27.776	586.95	2072	2555	3306	3498	4528	4898	3770	3183	2985	989
27.7867	563.85	1978	2438	3164	3348	4337	4693	3616	3056	2869	980
27.7973	542.85	1886	2326	3028	3204	4155	4496	3472	2936	2759	972
27.808	521.85	1796	2220	2898	3066	3980	4308	3332	2822	2656	964
27.8187	499.8	1710	2118	2772	2935	3814	4129	3196	2714	2556	954
27.8293	479.85	1628	2020	2652	2812	3656	3958	3068	2610	2460	945
27.84	460.95	1548	1927	2539	2696	3506	3793	2947	2513	2369	936
27.8507	441	1472	1839	2432	2586	3364	3635	2833	2421	2282	927
27.8613	422.1	1401	1753	2332	2480	3229	3487	2726	2337	2200	919
27.872	405.3	1332	1671	2236	2381	3099	3346	2625	2255	2124	912
27.8827	389.55	1266	1593	2144	2287	2979	3214	2530	2177	2052	905
27.8933	373.8	1202	1519	2058	2200	2866	3089	2444	2105	1982	897
27.904	355.95	1141	1449	1977	2117	2759	2969	2360	2036	1918	890
27.9147	337.05	1084	1383	1902	2040	2658	2857	2281	1973	1858	886
27.9253	321.3	1030	1324	1830	1967	2562	2752	2209	1914	1801	881
27.936	306.6	980	1267	1763	1899	2475	2654	2142	1860	1747	874
27.9467	290.85	931	1213	1702	1837	2396	2562	2081	1812	1699	868
27.9573	278.25	885	1162	1647	1781	2320	2478	2026	1767	1657	862
27.968	267.75	842	1115	1596	1730	2251	2400	1977	1727	1618	857
27.9787	256.2	803	1071	1547	1684	2189	2326	1933	1690	1581	851
27.9893	244.65	766	1033	1502	1642	2132	2259	1892	1657	1548	845
28	232.05	730	996	1463	1604	2079	2198	1856	1629	1515	840
28.0107	222.6	696	960	1427	1569	2034	2142	1823	1604	1485	836
28.0213	212.1	665	929	1396	1538	1994	2091	1794	1581	1459	832
28.032	203.7	637	902	1369	1511	1958	2045	1772	1562	1437	828
28.0427	198.45	613	876	1346	1487	1927	2004	1755	1547	1420	825
28.0533	192.15	589	852	1324	1469	1902	1968	1741	1537	1406	822
28.064	185.85	567	833	1306	1455	1882	1937	1730	1529	1395	820
28.0747	176.4	546	818	1291	1445	1865	1913	1724	1523	1386	817
28.0853	170.1	527	805	1280	1438	1852	1892	1723	1521	1378	815
28.096	163.8	510	793	1274	1436	1846	1875	1724	1524	1374	812
28.1067	159.6	496	785	1272	1437	1843	1864	1731	1529	1373	809
28.1173	153.3	483	778	1270	1443	1845	1858	1742	1539	1376	807
28.128	145.95	470	773	1274	1450	1851	1855	1755	1551	1380	805
28.1387	139.65	461	770	1281	1462	1859	1857	1773	1567	1386	801
28.1493	133.35	453	768	1291	1476	1874	1864	1795	1585	1395	799
28.16	129.15	446	769	1302	1492	1895	1874	1821	1605	1406	798
28.1707	123.9	441	774	1315	1513	1917	1889	1849	1629	1420	798
28.1813	119.7	440	781	1333	1537	1947	1910	1882	1655	1438	797
28.192	116.55	439	791	1356	1567	1980	1934	1918	1686	1458	798
28.2027	113.4	438	802	1381	1603	2017	1961	1959	1720	1484	798
28.2133	111.3	440	816	1412	1640	2059	1993	2005	1757	1511	797
28.224	109.2	444	832	1445	1679	2104	2030	2057	1797	1540	797
28.2347	106.05	447	850	1480	1721	2154	2070	2110	1842	1572	798
28.2453	101.85	453	868	1517	1767	2208	2114	2166	1891	1605	798
28.256	99.75	460	889	1559	1817	2268	2162	2227	1940	1640	800
28.2667	97.65	467	914	1605	1871	2332	2215	2291	1994	1680	801
28.2773	96.6	476	940	1654	1930	2400	2274	2362	2053	1722	801
28.288	93.45	486	968	1708	1991	2472	2336	2437	2116	1769	803
28.2987	90.3	499	997	1764	2056	2549	2403	2515	2181	1819	806
28.3093	88.2	514	1031	1823	2125	2633	2476	2599	2249	1871	809
28.32	87.15	529	1069	1885	2198	2722	2553	2689	2322	1927	812
28.3307	86.1	546	1106	1950	2277	2816	2635	2782	2399	1986	815
28.3413	84	564	1145	2019	2360	2915	2721	2882	2481	2047	818
28.352	80.85	584	1190	2093	2447	3020	2813	2986	2567	2111	821
28.3627	76.65	604	1235	2171	2539	3129	2910	3094	2656	2180	825
28.3733	73.5	625	1283	2254	2637	3244	3012	3208	2750	2252	829
28.384	72.45	648	1334	2341	2740	3366	3119	3328	2850	2328	834
28.3947	74.55	675	1387	2433	2848	3495	3232	3455	2954	2409	839
28.4053	75.6	701	1444	2529	2960	3631	3351	3589	3063	2491	844
28.416	75.6	728	1503	2628	3076	3772	3477	3727	3177	2578	851
28.4267	74.55	756	1566	2731	3198	3920	3608	3871	3296	2671	857
28.4373	75.6	786	1632	2841	3326	4074	3747	4021	3420	2767	864
28.448	75.6	817	1701	2956	3459	4234	3893	4179	3550	2869	871
28.4587	72.45	852	1774	3076	3598	4404	4045	4345	3686	2974	880
28.4693	72.45	890	1851	3202	3746	4583	4203	4519	3829	3083	888
28.48	71.4	929	1930	3334	3901	4767	4369	4700	3976	3197	895
28.4907	68.25	968	2013	3471	4061	4959	4543	4887	4128	3317	903
28.5013	67.2	1010	2100	3615	4226	5160	4724	5079	4288	3441	911
28.512	69.3	1055	2190	3765	4398	5368	4911	5280	4454	3571	920
28.5227	68.25	1099	2284	3920	4577	5583	5107	5488	4627	3704	929
28.5333	67.2	1146	2381	4080	4763	5808	5310	5703	4806	3842	938
28.544	66.15	1198	2483	4248	4957	6041	5522	5926	4988	3988	949
28.5547	65.1	1249	2589	4422	5158	6284	5742	6159	5177	4139	960
28.5653	64.05	1302	2700	4603	5368	6537	5971	6400	5375	4296	971
28.576	63	1359	2814	4790	5585	6797	6209	6649	5581	4457	982
28.5867	63	1418	2932	4982	5808	7066	6457	6908	5793	4623	996
28.5973	64.05	1480	3054	5183	6036	7345	6714	7177	6011	4794	1006
28.608	65.1	1544	3181	5391	6272	7635	6980	7452	6236	4974	1018
28.6187	63	1610	3314	5607	6520	7936	7255	7734	6470	5160	1030
28.6293	63	1679	3450	5831	6776	8245	7539	8023	6709	5351	1043
28.64	64.05	1750	3593	6060	7039	8564	7832	8323	6954	5545	1056
28.6507	65.1	1823	3741	6296	7311	8894	8135	8631	7208	5745	1069
28.6613	66.15	1899	3892	6542	7590	9233	8448	8948	7467	5951	1084
28.672	64.05	1979	4049	6794	7877	9580	8771	9276	7732	6164	1099
28.6827	61.95	2060	4209	7053	8171	9937	9102	9611	8008	6384	1114
28.6933	61.95	2144	4375	7320	8473	10304	9440	9954	8289	6609	1129
28.704	60.9	2231	4547	7593	8784	10681	9790	10304	8575	6839	1146
28.7147	60.9	2321	4723	7874	9103	11067	10150	10663	8870	7076	1163
28.7253	60.9	2414	4902	8163	9430	11463	10519	11029	9171	7317	1180
28.736	61.95	2510	5086	8460	9765	11871	10897	11405	9479	7564	1198
28.7467	60.9	2608	5277	8762	10106	12287	11288	11788	9793	7816	1215
28.7573	60.9	2710	5474	9072	10453	12711	11689	12180	10111	8075	1234
28.768	61.95	2812	5675	9389	10811	13146	12096	12579	10436	8339	1253
28.7787	59.85	2917	5879	9710	11176	13591	12514	12984	10766	8607	1270
28.7893	57.75	3026	6089	10038	11547	14042	12941	13394	11100	8880	1288
28.8	56.7	3139	6304	10374	11926	14502	13373	13812	11441	9159	1307
28.8107	57.75	3253	6524	10717	12311	14969	13814	14237	11786	9442	1326
28.8213	57.75	3371	6747	11067	12701	15443	14266	14665	12137	9730	1344
28.832	56.7	3489	6975	11423	13096	15925	14724	15100	12495	10020	1362
28.8427	57.75	3611	7207	11783	13498	16414	15190	15539	12854	10312	1380
28.8533	59.85	3736	7443	12148	13905	16909	15664	15980	13215	10611	1398
28.864	58.8	3865	7682	12517	14315	17410	16142	16425	13579	10910	1418
28.8747	57.75	3995	7925	12889	14727	17914	16627	16873	13947	11211	1436
28.8853	55.65	4126	8171	13267	15144	18422	17116	17326	14317	11517	1454
28.896	54.6	4260	8422	13650	15568	18934	17612	17782	14688	11827	1474
28.9067	54.6	4398	8675	14031	15993	19452	18115	18240	15058	12136	1492
28.9173	56.7	4536	8928	14417	16420	19975	18622	18698	15430	12447	1511
28.928	58.8	4674	9182	14807	16849	20500	19131	19155	15803	12760	1529
28.9387	58.8	4815	9440	15198	17279	21024	19644	19614	16176	13070	1548
28.9493	57.75	4956	9702	15589	17710	21551	20158	20072	16546	13382	1567
28.96	58.8	5099	9965	15982	18142	22077	20674	20526	16916	13694	1583
28.9707	60.9	5245	10229	16376	18570	22601	21192	20977	17284	14006	1599
28.9813	63	5391	10495	16770	18997	23125	21710	21426	17650	14316	1615
28.992	65.1	5539	10760	17163	19424	23647	22226	21871	18011	14623	1632
29.0027	65.1	5686	11024	17554	19847	24166	22742	22310	18368	14927	1649
29.0133	65.1	5834	11287	17943	20264	24681	23256	22741	18721	15228	1664
29.024	65.1	5984	11550	18329	20678	25190	23765	23169	19068	15525	1681
29.0347	66.15	6136	11813	18711	21090	25693	24270	23592	19409	15820	1695
29.0453	67.2	6287	12075	19089	21496	26190	24774	24007	19745	16110	1708
29.056	68.25	6439	12335	19461	21897	26680	25275	24415	20078	16396	1720
29.0667	68.25	6589	12590	19828	22290	27164	25767	24813	20400	16677	1733
29.0773	68.25	6733	12842	20189	22674	27639	26253	25201	20713	16952	1746
29.088	69.3	6877	13093	20545	23050	28103	26731	25579	21016	17221	1759
29.0987	69.3	7022	13340	20894	23417	28558	27199	25945	21309	17483	1770
29.1093	67.2	7166	13582	21234	23776	29003	27658	26300	21595	17736	1778
29.12	68.25	7310	13822	21567	24126	29433	28108	26642	21871	17983	1786
29.1307	71.4	7451	14056	21891	24464	29849	28546	26970	22137	18221	1797
29.1413	70.35	7589	14284	22205	24789	30252	28972	27285	22390	18449	1808
29.152	71.4	7725	14506	22509	25102	30642	29384	27584	22629	18670	1818
29.1627	72.45	7859	14721	22800	25403	31016	29782	27867	22857	18880	1826
29.1733	71.4	7989	14929	23080	25691	31373	30167	28132	23072	19078	1835
29.184	72.45	8115	15131	23350	25964	31713	30536	28384	23275	19267	1842
29.1947	71.4	8240	15327	23606	26222	32034	30890	28620	23465	19448	1846
29.2053	70.35	8361	15515	23848	26466	32335	31229	28837	23638	19616	1850
29.216	70.35	8477	15694	24077	26693	32620	31551	29036	23797	19772	1854
29.2267	71.4	8589	15864	24290	26903	32887	31856	29217	23941	19915	1859
29.2373	71.4	8697	16025	24490	27099	33134	32143	29382	24070	20045	1861
29.248	72.45	8802	16177	24676	27279	33359	32409	29528	24183	20164	1861
29.2587	74.55	8901	16321	24848	27440	33562	32653	29654	24280	20269	1862
29.2693	75.6	8995	16453	25004	27584	33746	32881	29762	24364	20360	1861
29.28	75.6	9084	16573	25143	27711	33909	33086	29850	24430	20441	1860
29.2907	74.55	9169	16684	25265	27817	34047	33269	29915	24478	20506	1858
29.3013	75.6	9246	16786	25370	27903	34164	33434	29961	24512	20559	1855
29.312	75.6	9318	16878	25458	27975	34259	33577	29987	24528	20598	1853
29.3227	75.6	9383	16958	25529	28028	34330	33699	29993	24528	20623	1849
29.3333	75.6	9444	17027	25583	28060	34378	33797	29978	24514	20634	1844
29.344	75.6	9501	17083	25618	28074	34403	33875	29943	24482	20631	1839
29.3547	77.7	9552	17129	25637	28068	34405	33930	29890	24432	20615	1833
29.3653	77.7	9594	17163	25639	28041	34383	33960	29815	24366	20585	1826
29.376	77.7	9629	17185	25624	27997	34338	33968	29719	24283	20542	1819
29.3867	79.8	9657	17196	25592	27934	34271	33952	29604	24185	20486	1810
29.3973	82.95	9678	17196	25542	27851	34181	33914	29469	24071	20416	1799
29.408	82.95	9695	17183	25474	27749	34069	33852	29317	23942	20332	1788
29.4187	82.95	9706	17156	25388	27630	33933	33767	29145	23799	20233	1778
29.4293	81.9	9711	17119	25287	27495	33775	33662	28955	23641	20121	1767
29.44	81.9	9707	17070	25168	27341	33594	33534	28748	23465	19998	1756
29.4507	82.95	9698	17009	25032	27168	33393	33385	28523	23277	19862	1743
29.4613	82.95	9684	16936	24881	26980	33172	33216	28281	23077	19713	1728
29.472	82.95	9662	16855	24718	26775	32929	33024	28021	22863	19553	1716
29.4827	82.95	9633	16763	24537	26553	32665	32811	27747	22635	19384	1703
29.4933	85.05	9597	16660	24339	26315	32382	32577	27457	22393	19204	1690
29.504	86.1	9554	16546	24128	26061	32082	32324	27149	22140	19011	1677
29.5147	85.05	9504	16422	23901	25791	31763	32052	26826	21876	18809	1661
29.5253	86.1	9447	16287	23659	25508	31428	31761	26492	21599	18596	1647
29.536	86.1	9386	16140	23405	25213	31074	31451	26145	21313	18372	1633
29.5467	84	9321	15986	23141	24904	30701	31123	25785	21017	18140	1618
29.5573	85.05	9250	15824	22864	24582	30312	30776	25413	20711	17899	1602
29.568	87.15	9172	15652	22573	24248	29909	30416	25031	20397	17651	1584
29.5787	87.15	9088	15470	22270	23902	29493	30043	24638	20075	17394	1567
29.5893	87.15	9000	15280	21955	23546	29065	29652	24235	19746	17128	1551
29.6	86.1	8905	15081	21632	23178	28623	29245	23823	19407	16855	1535
29.6107	87.15	8806	14874	21301	22801	28169	28825	23404	19062	16578	1517
29.6213	90.3	8701	14661	20962	22417	27704	28395	22977	18712	16294	1501
29.632	89.25	8591	14443	20613	22024	27230	27952	22540	18356	16004	1485
29.6427	88.2	8477	14218	20256	21625	26746	27499	22100	17995	15710	1469
29.6533	88.2	8361	13985	19894	21219	26253	27037	21655	17630	15413	1451
29.664	87.15	8241	13747	19524	20806	25753	26564	21205	17263	15112	1433
29.6747	87.15	8116	13506	19150	20390	25248	26082	20751	16892	14807	1415
29.6853	87.15	7986	13260	18769	19968	24736	25592	20293	16518	14496	1399
29.696	87.15	7854	13009	18384	19543	24218	25092	19835	16143	14184	1382
29.7067	86.1	7720	12754	17997	19114	23695	24587	19374	15767	13872	1365
29.7173	86.1	7584	12495	17606	18682	23168	24078	18911	15391	13558	1347
29.728	87.15	7446	12235	17211	18247	22639	23566	18450	15017	13243	1328
29.7387	90.3	7303	11971	16813	17812	22107	23051	17988	14642	12927	1312
29.7493	90.3	7157	11706	16415	17377	21576	22533	17526	14266	12611	1295
29.76	89.25	7010	11440	16015	16941	21045	22011	17065	13890	12296	1280
29.7707	88.2	6863	11172	15615	16505	20513	21489	16605	13515	11982	1264
29.7813	88.2	6712	10903	15218	16071	19983	20965	16150	13144	11670	1246
29.792	87.15	6560	10634	14821	15639	19455	20442	15698	12779	11359	1230
29.8027	87.15	6409	10365	14424	15209	18930	19921	15250	12415	11050	1213
29.8133	86.1	6257	10096	14030	14781	18406	19401	14805	12054	10743	1198
29.824	85.05	6104	9829	13639	14357	17888	18883	14365	11696	10438	1184
29.8347	82.95	5951	9561	13250	13938	17376	18365	13929	11344	10135	1169
29.8453	81.9	5799	9293	12864	13524	16865	17850	13498	10994	9834	1153
29.856	82.95	5647	9029	12482	13113	16357	17340	13074	10649	9539	1140
29.8667	84	5495	8769	12104	12706	15857	16835	12656	10311	9247	1125
29.8773	84	5343	8507	11731	12304	15363	16337	12244	9979	8960	1109
29.888	84	5193	8249	11363	11907	14875	15845	11839	9652	8678	1095
29.8987	84	5045	7994	10999	11515	14394	15358	11442	9330	8399	1082
29.9093	85.05	4898	7741	10638	11131	13923	14876	11052	9014	8125	1070
29.92	86.1	4752	7493	10285	10758	13459	14402	10669	8705	7857	1058
29.9307	86.1	4607	7248	9938	10391	13003	13934	10293	8403	7595	1044
29.9413	84	4462	7006	9599	10028	12556	13475	9927	8108	7339	1029
29.952	80.85	4318	6767	9265	9672	12117	13023	9569	7817	7089	1016
29.9627	79.8	4178	6535	8937	9324	11688	12580	9220	7534	6844	1004
29.9733	78.75	4040	6307	8615	8984	11268	12147	8880	7258	6603	994
29.984	78.75	3902	6081	8300	8651	10860	11722	8546	6987	6366	985
29.9947	79.8	3768	5861	7996	8327	10461	11305	8221	6725	6134	975
30.0053	80.85	3637	5646	7697	8011	10069	10895	7905	6470	5909	964
30.016	80.85	3508	5436	7405	7704	9688	10495	7599	6224	5692	952
30.0267	79.8	3382	5231	7120	7405	9317	10107	7302	5983	5482	942
30.0373	79.8	3257	5029	6841	7111	8955	9730	7014	5749	5276	932
30.048	78.75	3135	4833	6570	6825	8603	9362	6735	5524	5074	921
30.0587	76.65	3018	4641	6306	6547	8262	9003	6464	5305	4879	913
30.0693	75.6	2903	4454	6051	6281	7931	8656	6201	5093	4691	905
30.08	74.55	2790	4272	5804	6024	7608	8316	5947	4888	4509	894
30.0907	73.5	2680	4096	5565	5774	7298	7987	5702	4690	4333	886
30.1013	73.5	2572	3926	5333	5532	6997	7669	5465	4499	4163	877
30.112	73.5	2467	3761	5109	5299	6705	7360	5237	4315	3998	867
30.1227	70.35	2365	3600	4893	5074	6424	7059	5018	4137	3840	859
30.1333	68.25	2266	3445	4682	4855	6154	6767	4803	3965	3689	850
30.144	69.3	2168	3295	4481	4644	5891	6485	4597	3801	3541	844
30.1547	69.3	2075	3150	4287	4440	5639	6212	4399	3643	3397	838
30.1653	69.3	1985	3011	4098	4244	5396	5949	4209	3487	3260	830
30.176	68.25	1898	2876	3916	4056	5160	5696	4026	3342	3131	823
30.1867	68.25	1813	2746	3740	3876	4932	5456	3853	3204	3004	815
30.1973	67.2	1731	2620	3571	3704	4715	5223	3687	3068	2884	808
30.208	65.1	1651	2498	3411	3537	4507	4997	3528	2938	2769	802
30.2187	64.05	1575	2381	3257	3377	4307	4778	3374	2815	2656	794
30.2293	64.05	1502	2269	3109	3223	4117	4568	3225	2696	2549	788
30.24	63	1429	2161	2966	3074	3934	4370	3084	2583	2446	782
30.2507	61.95	1360	2059	2828	2931	3759	4181	2948	2475	2348	777
30.2613	61.95	1296	1959	2697	2796	3590	3998	2820	2373	2255	772
30.272	61.95	1232	1862	2571	2670	3428	3823	2698	2274	2166	767
30.2827	63	1170	1771	2451	2549	3274	3652	2581	2180	2081	763
30.2933	61.95	1113	1683	2337	2432	3126	3489	2469	2091	1999	757
30.304	59.85	1057	1597	2229	2319	2987	3334	2364	2006	1921	750
30.3147	59.85	1002	1516	2125	2213	2854	3187	2264	1924	1847	744
30.3253	57.75	951	1440	2025	2111	2726	3046	2165	1846	1775	739
30.336	54.6	901	1367	1931	2014	2606	2912	2073	1773	1707	735
30.3467	56.7	852	1296	1841	1921	2491	2787	1985	1702	1644	732
30.3573	57.75	808	1230	1754	1833	2381	2664	1902	1635	1582	729
30.368	56.7	765	1168	1673	1748	2277	2547	1823	1573	1524	724
30.3787	55.65	725	1109	1597	1669	2176	2437	1750	1512	1470	719
30.3893	54.6	686	1052	1523	1596	2081	2330	1680	1456	1418	716
30.4	52.5	649	998	1450	1524	1990	2230	1614	1403	1368	712
30.4107	53.55	613	946	1383	1456	1904	2135	1550	1352	1319	708
30.4213	53.55	580	897	1322	1391	1823	2044	1489	1303	1273	703
30.432	52.5	548	849	1264	1330	1747	1958	1431	1258	1231	699
30.4427	51.45	516	803	1205	1272	1673	1876	1377	1213	1191	695
30.4533	52.5	488	762	1151	1217	1604	1799	1327	1172	1154	691
30.464	52.5	461	722	1101	1165	1539	1725	1278	1134	1118	687
30.4747	50.4	436	686	1053	1116	1478	1656	1232	1097	1084	685
30.4853	50.4	410	650	1008	1070	1420	1591	1189	1063	1053	682
30.496	50.4	387	615	967	1026	1365	1529	1147	1032	1021	678
30.5067	51.45	364	583	926	986	1312	1469	1110	1002	991	675
30.5173	50.4	342	553	888	949	1263	1414	1075	972	962	671
30.528	49.35	322	525	853	915	1217	1362	1039	943	935	668
30.5387	49.35	303	499	819	881	1173	1312	1007	918	911	663
30.5493	49.35	287	475	786	846	1130	1266	976	895	890	659
30.56	46.2	270	451	754	815	1090	1223	947	871	870	655
30.5707	45.15	254	427	726	786	1054	1181	920	848	851	652
30.5813	47.25	240	405	700	759	1022	1140	894	829	831	651
30.592	47.25	226	386	675	734	991	1102	868	809	813	650
30.6027	44.1	212	366	651	710	960	1067	846	788	797	646
30.6133	45.15	199	346	630	689	930	1033	825	770	780	642
30.624	44.1	185	328	607	669	902	1002	804	754	764	640
30.6347	43.05	173	313	586	648	875	974	785	740	747	638
30.6453	42	162	298	568	629	851	946	769	726	734	634
30.656	42	152	283	548	611	830	920	754	713	722	631
30.6667	42	142	270	530	594	808	894	739	701	710	627
30.6773	42	133	258	515	578	787	870	722	689	699	624
30.688	42	125	246	503	565	768	850	707	676	689	623
30.6987	42	116	234	490	550	751	828	695	665	678	620
30.7093	44.1	108	224	478	536	735	808	681	657	669	618
30.72	46.2	102	215	467	523	718	789	669	646	659	616
30.7307	46.2	95	206	455	509	703	772	656	637	650	614
30.7413	43.05	90	198	443	497	689	755	646	629	641	611
30.752	39.9	84	189	432	487	676	740	636	620	632	608
30.7627	37.8	79	179	422	477	664	726	626	610	625	604
30.7733	38.85	75	170	410	467	651	713	618	602	616	601
30.784	39.9	68	163	401	457	640	701	610	595	610	598
30.7947	39.9	62	158	393	449	631	691	602	589	604	597
30.8053	42	56	153	385	442	622	680	594	583	598	595
30.816	42	50	146	378	436	613	668	587	577	591	593
30.8267	42	48	140	371	430	604	658	583	571	584	591
30.8373	42	48	135	365	422	596	648	576	564	579	588
30.848	42	43	129	359	416	588	638	569	559	576	585
30.8587	40.95	37	125	355	412	580	629	562	553	572	583
30.8693	37.8	34	123	350	407	572	622	557	549	568	581
30.88	38.85	32	120	345	399	564	614	551	546	565	578
30.8907	39.9	29	117	341	393	557	606	545	542	559	576
30.9013	37.8	26	114	337	389	550	600	540	539	554	575
30.912	37.8	24	110	333	383	543	594	536	534	551	572
30.9227	37.8	22	108	328	379	537	587	531	529	546	570
30.9333	39.9	19	104	325	377	533	582	526	525	542	569
30.944	42	16	99	321	374	529	577	523	521	538	567
30.9547	40.95	13	95	315	370	524	572	519	518	535	565
30.9653	39.9	10	92	312	365	519	566	515	515	532	564
30.976	39.9	7	90	310	361	515	559	511	511	529	562
30.9867	39.9	4	87	308	357	512	555	509	508	526	560
30.9973	39.9	2	83	305	354	508	551	505	506	523	557
31.008	40.95	1	80	302	351	504	546	501	503	520	553
31.0187	40.95	-1	78	298	347	499	541	497	500	518	552
31.0293	40.95	-4	77	292	343	497	536	494	497	513	551
31.04	39.9	-6	73	287	341	496	532	492	493	510	550
31.0507	39.9	-6	72	285	339	493	529	489	490	508	549
31.0613	40.95	-8	71	283	337	490	526	486	486	504	547
31.072	40.95	-10	69	281	335	486	522	483	484	501	544
31.0827	39.9	-9	69	278	333	483	516	479	483	499	541
31.0933	40.95	-10	69	276	330	478	511	478	481	496	539
31.104	39.9	-12	67	274	328	474	508	475	480	494	538
31.1147	39.9	-13	63	271	326	472	506	471	479	492	534
31.1253	38.85	-14	62	269	323	470	503	469	476	490	532
31.136	38.85	-15	61	266	319	467	501	468	474	489	531
31.1467	38.85	-15	59	265	316	465	500	465	472	488	530
31.1573	36.75	-15	59	264	315	464	496	467	469	486	529
31.168	37.8	-18	59	262	315	463	493	468	467	483	527
31.1787	37.8	-19	56	262	313	460	492	464	466	481	524
31.1893	37.8	-19	55	260	312	455	489	459	464	479	523
31.2	37.8	-21	53	256	311	452	485	456	462	477	521
31.2107	38.85	-23	51	255	309	449	484	455	462	475	518
31.2213	38.85	-23	49	255	306	445	483	453	462	473	516
31.232	37.8	-22	48	253	304	443	479	450	460	472	516
31.2427	39.9	-22	47	251	301	441	476	448	456	470	516
31.2533	38.85	-22	47	249	300	440	475	446	456	468	513
31.264	38.85	-23	48	248	300	437	471	445	454	466	510
31.2747	39.9	-25	46	246	299	436	470	445	450	464	508
31.2853	39.9	-27	44	244	298	436	469	444	450	461	507
31.296	39.9	-27	43	243	296	437	465	440	450	458	506
[truncated: 1,754 more rows]

## Sheet: Figure 6g
Charge	Concentration	Concentration	Concentration	Concentration	Concentration
C	mM	mM	mM	mM	mM
	HMF	FDCA	FFCA	HMFCA	DFF
0	10	0	0	0	0
20	8.18127	0.54509	0.33204	0.68061	0.2374
40	6.48761	1.38709	0.91698	0.91948	0.5936
60	4.21447	2.58715	1.36024	1.23269	0.71809
80	3.28729	3.16677	1.4891	1.35312	0.70517
100	2.62065	4.01497	1.68879	1.68603	0.78125
120	1.93574	4.85214	1.62983	1.69502	0.66963
140	1.49714	5.54152	1.59238	1.51264	0.51348
160	0.89723	6.04502	1.29773	1.24944	0.35424
175	0.81712	7.25142	1.0359	0.92899	0.14033
185	0.10442	8.74526	0.69302	0.36155	0.03892

## Sheet: Figure 6h
Charge	Conversion	Yield of FDCA	Charge	FE of formate
C	%	%	C	%
0	0	0	20	88
20	18.1974	5.41274	60	90
40	35.1239	13.8709	80	90.7
60	57.8522	25.8715	100	89.8
80	67.1271	31.6677	120	88.3
100	73.7985	40.3577	140	87.2
120	80.6456	48.4924	160	89.5
140	85.0286	55.4152	175	90.6
160	91.0277	60.4792
175	91.8289	72.6687
185	98.9598	87.4526
