# Supplementary material for: The role of oxygen-vacancy in bifunctional indium oxyhydroxide catalysts for electrochemical coupling of biomass valorization with CO2 conversion
Source: Nat Commun. 2023 Apr 11;14:2040. doi: 10.1038/s41467-023-37679-3 (PMC10090200; doi:10.1038/s41467-023-37679-3)
Supplement: Supplementary file 4 — Source Data [file 41467_2023_37679_MOESM4_ESM.zip › Source data/Supplementary Figure 10.xlsx]

## Sheet: a
chemical shift
ppm
4.00006	10.876
4.00031	11.0746
4.00055	11.1357
4.00079	10.9427
4.00104	10.7597
4.00128	10.8913
4.00153	11.264
4.00177	11.5206
4.00202	11.4594
4.00226	11.2174
4.00251	11.0573
4.00275	11.1089
4.00299	11.2819
4.00324	11.3362
4.00348	11.0983
4.00373	10.686
4.00397	10.4197
4.00422	10.434
4.00446	10.5258
4.00471	10.4941
4.00495	10.4326
4.00519	10.5204
4.00544	10.7172
4.00568	10.8951
4.00593	11.0818
4.00617	11.3004
4.00642	11.3365
4.00666	11.0114
4.0069	10.5808
4.00715	10.4912
4.00739	10.7676
4.00764	11.0093
4.00788	11.0143
4.00813	11.0345
4.00837	11.3
4.00862	11.6218
4.00886	11.662
4.0091	11.3953
4.00935	11.1184
4.00959	11.1065
4.00984	11.3736
4.01008	11.7024
4.01033	11.8506
4.01057	11.7811
4.01082	11.6893
4.01106	11.7664
4.0113	12.0125
4.01155	12.3404
4.01179	12.7001
4.01204	12.9634
4.01228	12.8888
4.01253	12.4498
4.01277	12.0288
4.01301	11.9926
4.01326	12.2087
4.0135	12.2917
4.01375	12.1693
4.01399	12.0263
4.01424	11.8362
4.01448	11.4405
4.01473	11.0351
4.01497	11.0382
4.01521	11.4103
4.01546	11.6195
4.0157	11.4173
4.01595	11.1618
4.01619	11.1924
4.01644	11.351
4.01668	11.3636
4.01692	11.2731
4.01717	11.2256
4.01741	11.2016
4.01766	11.2308
4.0179	11.5159
4.01815	12.0567
4.01839	12.4804
4.01864	12.5207
4.01888	12.3468
4.01912	12.1612
4.01937	11.8638
4.01961	11.4413
4.01986	11.2702
4.0201	11.579
4.02035	11.9468
4.02059	11.8515
4.02084	11.4686
4.02108	11.3914
4.02132	11.7358
4.02157	12.0744
4.02181	12.1595
4.02206	12.1489
4.0223	12.1256
4.02255	11.9438
4.02279	11.6457
4.02303	11.5374
4.02328	11.6673
4.02352	11.6429
4.02377	11.2071
4.02401	10.6929
4.02426	10.6338
4.0245	11.0989
4.02475	11.6519
4.02499	11.8961
4.02523	11.8799
4.02548	11.9467
4.02572	12.2668
4.02597	12.5977
4.02621	12.5815
4.02646	12.2414
4.0267	11.9981
4.02695	12.1263
4.02719	12.4169
4.02743	12.5279
4.02768	12.4451
4.02792	12.3727
4.02817	12.3814
4.02841	12.4499
4.02866	12.6784
4.0289	13.1194
4.02914	13.5152
4.02939	13.5577
4.02963	13.3264
4.02988	13.1242
4.03012	12.9658
4.03037	12.6408
4.03061	12.2461
4.03086	12.1855
4.0311	12.5498
4.03134	12.9235
4.03159	12.9724
4.03183	12.8643
4.03208	12.9033
4.03232	13.0454
4.03257	13.0082
4.03281	12.6528
4.03306	12.068
4.0333	11.451
4.03354	11.0512
4.03379	11.0547
4.03403	11.3764
4.03428	11.7166
4.03452	11.9178
4.03477	12.0777
4.03501	12.2362
4.03525	12.2181
4.0355	11.9531
4.03574	11.6999
4.03599	11.7245
4.03623	11.9395
4.03648	12.093
4.03672	12.1416
4.03697	12.1709
4.03721	12.0891
4.03745	11.7328
4.0377	11.2495
4.03794	11.055
4.03819	11.3248
4.03843	11.7648
4.03868	12.0063
4.03892	12.0437
4.03916	12.1238
4.03941	12.3325
4.03965	12.5159
4.0399	12.5942
4.04014	12.7222
4.04039	13.0179
4.04063	13.2895
4.04088	13.231
4.04112	12.8392
4.04136	12.4308
4.04161	12.2503
4.04185	12.2833
4.0421	12.4801
4.04234	12.8609
4.04259	13.2512
4.04283	13.2194
4.04308	12.5793
4.04332	11.7555
4.04356	11.3172
4.04381	11.2827
4.04405	11.247
4.0443	11.1078
4.04454	11.2178
4.04479	11.7557
4.04503	12.3575
4.04527	12.566
4.04552	12.3771
4.04576	12.1638
4.04601	12.2476
4.04625	12.6675
4.0465	13.1866
4.04674	13.4255
4.04699	13.1775
4.04723	12.6907
4.04747	12.4552
4.04772	12.6341
4.04796	12.9065
4.04821	12.9373
4.04845	12.7446
4.0487	12.4903
4.04894	12.1912
4.04919	11.8334
4.04943	11.5424
4.04967	11.415
4.04992	11.3556
4.05016	11.2888
4.05041	11.3621
4.05065	11.7054
4.0509	12.1287
4.05114	12.3131
4.05138	12.232
4.05163	12.1613
4.05187	12.309
4.05212	12.6179
4.05236	12.9013
4.05261	13.0095
4.05285	12.8843
4.0531	12.5909
4.05334	12.2967
4.05358	12.1203
4.05383	12.0113
4.05407	11.8281
4.05432	11.5031
4.05456	11.1146
4.05481	10.8731
4.05505	11.0146
4.05529	11.546
4.05554	12.0809
4.05578	12.1411
4.05603	11.702
4.05627	11.2305
4.05652	11.0904
4.05676	11.1549
4.05701	11.1482
4.05725	11.0925
4.05749	11.1739
4.05774	11.3751
4.05798	11.5334
4.05823	11.6385
4.05847	11.8088
4.05872	12.0544
4.05896	12.2842
4.05921	12.4658
4.05945	12.5973
4.05969	12.642
4.05994	12.6708
4.06018	12.8871
4.06043	13.2742
4.06067	13.4243
4.06092	13.0381
4.06116	12.4135
4.0614	12.0429
4.06165	11.8741
4.06189	11.4626
4.06214	10.8226
4.06238	10.553
4.06263	10.9564
4.06287	11.5323
4.06312	11.6558
4.06336	11.3861
4.0636	11.2243
4.06385	11.31
4.06409	11.3017
4.06434	11.0018
4.06458	10.7138
4.06483	10.8404
4.06507	11.3404
4.06532	11.7668
4.06556	11.8022
4.0658	11.6189
4.06605	11.6416
4.06629	12.0112
4.06654	12.4225
4.06678	12.5271
4.06703	12.3504
4.06727	12.1784
4.06751	12.1551
4.06776	12.1925
4.068	12.212
4.06825	12.2384
4.06849	12.2442
4.06874	12.127
4.06898	11.9098
4.06923	11.7906
4.06947	11.9105
4.06971	12.1905
4.06996	12.4403
4.0702	12.5172
4.07045	12.3743
4.07069	12.1012
4.07094	11.9249
4.07118	12.0095
4.07143	12.2434
4.07167	12.3996
4.07191	12.4896
4.07216	12.7186
4.0724	13.0769
4.07265	13.2818
4.07289	13.2234
4.07314	13.1559
4.07338	13.2662
4.07362	13.3502
4.07387	13.1803
4.07411	12.9386
4.07436	12.942
4.0746	13.1057
4.07485	13.0662
4.07509	12.7788
4.07534	12.6005
4.07558	12.7404
4.07582	12.9926
4.07607	13.1353
4.07631	13.268
4.07656	13.5248
4.0768	13.697
4.07705	13.4531
4.07729	12.8487
4.07753	12.3293
4.07778	12.197
4.07802	12.2952
4.07827	12.3069
4.07851	12.1932
4.07876	12.1818
4.079	12.4069
4.07925	12.7341
4.07949	12.9577
4.07973	13.0374
4.07998	13.0685
4.08022	13.1075
4.08047	13.1278
4.08071	13.1248
4.08096	13.167
4.0812	13.3073
4.08145	13.4795
4.08169	13.5174
4.08193	13.2927
4.08218	12.8604
4.08242	12.4659
4.08267	12.3562
4.08291	12.5486
4.08316	12.8206
4.0834	12.9533
4.08364	12.9386
4.08389	12.9152
4.08413	12.9762
4.08438	13.1061
4.08462	13.2497
4.08487	13.3617
4.08511	13.4227
4.08536	13.4694
4.0856	13.5567
4.08584	13.6344
4.08609	13.5526
4.08633	13.2778
4.08658	13.0004
4.08682	12.9034
4.08707	12.932
4.08731	12.9477
4.08756	12.9807
4.0878	13.099
4.08804	13.1355
4.08829	12.8688
4.08853	12.4594
4.08878	12.3575
4.08902	12.7007
4.08927	13.1345
4.08951	13.3529
4.08975	13.4717
4.09	13.6554
4.09024	13.7091
4.09049	13.376
4.09073	12.8107
4.09098	12.3853
4.09122	12.1713
4.09147	11.993
4.09171	11.8932
4.09195	12.0928
4.0922	12.4589
4.09244	12.4746
4.09269	11.9393
4.09293	11.3413
4.09318	11.2409
4.09342	11.5246
4.09366	11.6086
4.09391	11.265
4.09415	10.8881
4.0944	10.9165
4.09464	11.2963
4.09489	11.6545
4.09513	11.791
4.09538	11.8043
4.09562	11.843
4.09586	11.9619
4.09611	12.2113
4.09635	12.6508
4.0966	13.1814
4.09684	13.5274
4.09709	13.5448
4.09733	13.4721
4.09758	13.6982
4.09782	14.283
4.09806	14.8544
4.09831	15.0075
4.09855	14.692
4.0988	14.1781
4.09904	13.7773
4.09929	13.6581
4.09953	13.8119
4.09977	14.0949
4.10002	14.3586
4.10026	14.59
4.10051	14.8505
4.10075	15.0613
4.101	15.0068
4.10124	14.6456
4.10149	14.2578
4.10173	14.1172
4.10197	14.1251
4.10222	13.9746
4.10246	13.6259
4.10271	13.3966
4.10295	13.5466
4.1032	13.9432
4.10344	14.2101
4.10369	14.1116
4.10393	13.7467
4.10417	13.445
4.10442	13.4981
4.10466	13.9187
4.10491	14.4361
4.10515	14.7641
4.1054	14.8509
4.10564	14.8152
4.10588	14.7263
4.10613	14.5822
4.10637	14.4412
4.10662	14.3789
4.10686	14.3185
4.10711	14.1049
4.10735	13.7938
4.1076	13.672
4.10784	13.9041
4.10808	14.327
4.10833	14.6801
4.10857	14.8531
4.10882	14.7972
4.10906	14.42
4.10931	13.7876
4.10955	13.2555
4.1098	13.1129
4.11004	13.1778
4.11028	13.0427
4.11053	12.6898
4.11077	12.537
4.11102	12.8109
4.11126	13.196
4.11151	13.2801
4.11175	13.0939
4.11199	12.9731
4.11224	13.0514
4.11248	13.1501
4.11273	13.0975
4.11297	12.9203
4.11322	12.7362
4.11346	12.6432
4.11371	12.699
4.11395	12.8397
4.11419	12.8536
4.11444	12.6298
4.11468	12.4046
4.11493	12.5154
4.11517	12.8919
4.11542	13.0669
4.11566	12.7857
4.1159	12.3406
4.11615	12.1458
4.11639	12.2197
4.11664	12.2973
4.11688	12.2472
4.11713	12.1157
4.11737	11.927
4.11762	11.7482
4.11786	11.8499
4.1181	12.4525
4.11835	13.3122
4.11859	13.8734
4.11884	13.8967
4.11908	13.6918
4.11933	13.6809
4.11957	13.9932
4.11982	14.5491
4.12006	15.2337
4.1203	15.8247
4.12055	16.0022
4.12079	15.6724
4.12104	15.1539
4.12128	14.8622
4.12153	14.901
4.12177	15.0774
4.12201	15.1784
4.12226	15.0862
4.1225	14.7593
4.12275	14.2814
4.12299	13.8611
4.12324	13.6582
4.12348	13.6814
4.12373	13.9157
4.12397	14.3652
4.12421	14.8463
4.12446	14.9602
4.1247	14.5162
4.12495	13.8379
4.12519	13.4051
4.12544	13.2999
4.12568	13.252
4.12593	13.1188
4.12617	13.0071
4.12641	12.9685
4.12666	12.9065
4.1269	12.8389
4.12715	12.9806
4.12739	13.4646
4.12764	14.1551
4.12788	14.7877
4.12812	15.1398
4.12837	15.0711
4.12861	14.6134
4.12886	14.0511
4.1291	13.7085
4.12935	13.6124
4.12959	13.5539
4.12984	13.484
4.13008	13.5935
4.13032	13.9377
4.13057	14.2493
4.13081	14.2571
4.13106	14.0021
4.1313	13.7303
4.13155	13.6458
4.13179	13.8466
4.13204	14.2818
4.13228	14.6625
4.13252	14.6367
4.13277	14.2041
4.13301	13.7742
4.13326	13.6879
4.1335	13.8793
4.13375	14.1231
4.13399	14.3519
4.13423	14.5412
4.13448	14.5519
4.13472	14.3633
4.13497	14.2542
4.13521	14.4499
4.13546	14.7587
4.1357	14.8723
4.13595	14.8731
4.13619	15.076
4.13643	15.4583
4.13668	15.6474
4.13692	15.4765
4.13717	15.168
4.13741	14.9011
4.13766	14.5644
4.1379	14.0804
4.13814	13.6715
4.13839	13.5922
4.13863	13.7907
4.13888	14.0161
4.13912	14.1223
4.13937	14.1197
4.13961	14.0438
4.13986	13.9086
4.1401	13.7279
4.14034	13.5103
4.14059	13.2977
4.14083	13.2228
4.14108	13.4058
4.14132	13.7692
4.14157	14.0902
4.14181	14.2539
4.14206	14.3128
4.1423	14.3003
4.14254	14.1928
4.14279	14.0752
4.14303	14.0945
4.14328	14.1821
4.14352	14.0887
4.14377	13.8069
4.14401	13.6684
4.14425	13.8415
4.1445	14.0256
4.14474	13.9095
4.14499	13.6772
4.14523	13.712
4.14548	13.9801
4.14572	14.1131
4.14597	14.0298
4.14621	14.0573
4.14645	14.3853
4.1467	14.7601
4.14694	14.8523
4.14719	14.6602
4.14743	14.4014
4.14768	14.209
4.14792	14.0983
4.14817	14.0953
4.14841	14.2415
4.14865	14.5043
4.1489	14.7534
4.14914	14.8228
4.14939	14.655
4.14963	14.4561
4.14988	14.5851
4.15012	15.1102
4.15036	15.5789
4.15061	15.4887
4.15085	14.9186
4.1511	14.382
4.15134	14.1008
4.15159	13.835
4.15183	13.4766
4.15208	13.3072
4.15232	13.4407
4.15256	13.4877
4.15281	13.1694
4.15305	12.8939
4.1533	13.2235
4.15354	14.013
4.15379	14.6317
4.15403	14.9157
4.15427	15.2937
4.15452	15.926
4.15476	16.3228
4.15501	16.0661
4.15525	15.4573
4.1555	15.1129
4.15574	15.2156
4.15599	15.4787
4.15623	15.6227
4.15647	15.5594
4.15672	15.2518
4.15696	14.7294
4.15721	14.2064
4.15745	13.935
4.1577	13.943
4.15794	14.0885
4.15819	14.3057
4.15843	14.5802
4.15867	14.734
4.15892	14.5301
4.15916	14.0705
4.15941	13.8432
4.15965	14.1849
4.1599	14.8157
4.16014	15.1198
4.16038	14.8861
4.16063	14.5753
4.16087	14.7265
4.16112	15.2162
4.16136	15.3573
4.16161	14.8094
4.16185	14.1372
4.1621	14.1831
4.16234	14.9895
4.16258	15.7273
4.16283	15.7657
4.16307	15.4216
4.16332	15.3765
4.16356	15.6775
4.16381	15.7769
4.16405	15.4638
4.1643	15.2357
4.16454	15.5898
4.16478	16.3256
4.16503	16.8367
4.16527	16.8658
4.16552	16.6577
4.16576	16.4746
4.16601	16.3087
4.16625	16.1193
4.16649	16.0502
4.16674	16.2112
4.16698	16.4033
4.16723	16.3014
4.16747	15.8977
4.16772	15.5659
4.16796	15.6249
4.16821	15.9785
4.16845	16.2704
4.16869	16.2789
4.16894	16.0533
4.16918	15.7686
4.16943	15.5947
4.16967	15.6343
4.16992	15.8164
4.17016	15.8988
4.17041	15.7586
4.17065	15.6324
4.17089	15.8312
4.17114	16.2348
4.17138	16.3837
4.17163	16.1446
4.17187	15.9378
4.17212	16.1048
4.17236	16.3763
4.1726	16.292
4.17285	15.914
4.17309	15.718
4.17334	15.8786
4.17358	16.0756
4.17383	16.0205
4.17407	15.7983
4.17432	15.5906
4.17456	15.3814
4.1748	15.0999
4.17505	14.8259
4.17529	14.6783
4.17554	14.6587
4.17578	14.7486
4.17603	15.0396
4.17627	15.6142
4.17651	16.3411
4.17676	16.8844
4.177	16.9357
4.17725	16.493
4.17749	15.971
4.17774	15.9198
4.17798	16.4581
4.17823	17.0719
4.17847	17.1971
4.17871	16.9197
4.17896	16.8021
4.1792	17.0675
4.17945	17.349
4.17969	17.3014
4.17994	17.0374
4.18018	16.7939
4.18043	16.5789
4.18067	16.4099
4.18091	16.5219
4.18116	16.9736
4.1814	17.3371
4.18165	17.1825
4.18189	16.6735
4.18214	16.2962
4.18238	16.1821
4.18262	16.1258
4.18287	16.11
4.18311	16.3008
4.18336	16.5622
4.1836	16.493
4.18385	16.0284
4.18409	15.5558
4.18434	15.3257
4.18458	15.1938
4.18482	15.0939
4.18507	15.2929
4.18531	15.8869
4.18556	16.4377
4.1858	16.4954
4.18605	16.2309
4.18629	16.181
4.18654	16.5441
4.18678	17.0702
4.18702	17.5075
4.18727	17.8002
4.18751	17.9208
4.18776	17.8503
4.188	17.7085
4.18825	17.6192
4.18849	17.4801
4.18873	17.1516
4.18898	16.8205
4.18922	16.8148
4.18947	17.0442
4.18971	17.0312
4.18996	16.6138
4.1902	16.2156
4.19045	16.1943
4.19069	16.283
4.19093	16.0248
4.19118	15.5087
4.19142	15.2784
4.19167	15.6337
4.19191	16.385
4.19216	17.2076
4.1924	17.8491
4.19265	18.027
4.19289	17.5781
4.19313	16.8252
4.19338	16.3976
4.19362	16.4954
4.19387	16.6514
4.19411	16.4135
4.19436	15.9225
4.1946	15.5477
4.19484	15.2987
4.19509	14.9992
4.19533	14.7803
4.19558	14.9047
4.19582	15.2323
4.19607	15.3912
4.19631	15.4579
4.19656	15.9108
4.1968	16.7936
4.19704	17.471
4.19729	17.4782
4.19753	17.1456
4.19778	17.0202
4.19802	17.0637
4.19827	16.8989
4.19851	16.5844
4.19875	16.5879
4.199	17.0399
4.19924	17.5085
4.19949	17.6027
4.19973	17.4286
4.19998	17.3193
4.20022	17.4
4.20047	17.571
4.20071	17.7172
4.20095	17.7856
4.2012	17.7804
4.20144	17.7697
4.20169	17.8043
4.20193	17.807
4.20218	17.6733
4.20242	17.4909
4.20267	17.4931
4.20291	17.7531
4.20315	18.0863
4.2034	18.3035
4.20364	18.4018
4.20389	18.4356
4.20413	18.354
4.20438	18.0696
4.20462	17.5959
4.20486	17.0514
4.20511	16.613
4.20535	16.4894
4.2056	16.8096
4.20584	17.4735
4.20609	18.1981
4.20633	18.7276
4.20658	18.9125
4.20682	18.6549
4.20706	18.0131
4.20731	17.3724
4.20755	17.2178
4.2078	17.5919
4.20804	18.0089
4.20829	18.0679
4.20853	17.9237
4.20878	17.9209
4.20902	17.9887
4.20926	17.7572
4.20951	17.1989
4.20975	16.7784
4.21	16.8775
4.21024	17.3465
4.21049	17.7644
4.21073	17.9429
4.21097	17.9969
4.21122	18.0429
4.21146	18.0415
4.21171	17.9374
4.21195	17.7989
4.2122	17.7464
4.21244	17.8133
4.21269	17.946
4.21293	18.1091
4.21317	18.3149
4.21342	18.5446
4.21366	18.7203
4.21391	18.797
4.21415	18.8232
4.2144	18.8541
4.21464	18.8652
4.21488	18.8267
4.21513	18.7978
4.21537	18.8326
4.21562	18.8518
4.21586	18.7579
4.21611	18.6437
4.21635	18.695
4.2166	18.87
4.21684	18.8928
4.21708	18.6477
4.21733	18.3751
4.21757	18.3262
4.21782	18.3933
4.21806	18.2833
4.21831	17.9622
4.21855	17.7065
4.2188	17.7177
4.21904	17.8557
4.21928	17.8064
4.21953	17.4279
4.21977	16.9017
4.22002	16.5823
4.22026	16.6859
4.22051	17.0861
4.22075	17.4368
4.22099	17.5136
4.22124	17.3961
4.22148	17.3152
4.22173	17.4173
4.22197	17.7041
4.22222	18.0874
4.22246	18.4242
4.22271	18.5889
4.22295	18.5898
4.22319	18.5572
4.22344	18.5961
4.22368	18.7418
4.22393	19.0393
4.22417	19.4682
4.22442	19.7533
4.22466	19.5246
4.22491	18.8211
4.22515	18.1938
4.22539	18.0953
4.22564	18.3649
4.22588	18.5504
4.22613	18.5248
4.22637	18.4741
4.22662	18.4497
4.22686	18.3228
4.2271	18.1198
4.22735	18.0322
4.22759	18.0963
4.22784	18.1823
4.22808	18.2904
4.22833	18.5253
4.22857	18.7825
4.22882	18.821
4.22906	18.6748
4.2293	18.62
4.22955	18.6939
4.22979	18.6645
4.23004	18.5384
4.23028	18.5983
4.23053	18.7654
4.23077	18.4915
4.23102	17.6415
4.23126	16.9818
4.2315	17.2751
4.23175	18.2493
4.23199	19.0288
4.23224	19.3255
4.23248	19.5615
4.23273	19.9366
4.23297	20.078
4.23321	19.718
4.23346	19.1354
4.2337	18.7198
4.23395	18.5613
4.23419	18.6805
4.23444	19.2142
4.23468	20.0675
4.23493	20.7307
4.23517	20.7914
4.23541	20.4093
4.23566	20.0069
4.2359	19.7102
4.23615	19.3875
4.23639	19.0454
4.23664	18.848
4.23688	18.8385
4.23712	18.9221
4.23737	19.0468
4.23761	19.1664
4.23786	19.1509
4.2381	19.0086
4.23835	19.0669
4.23859	19.5849
4.23884	20.2699
4.23908	20.5781
4.23932	20.4862
4.23957	20.5175
4.23981	20.9039
4.24006	21.1901
4.2403	20.9409
4.24055	20.4502
4.24079	20.3381
4.24104	20.6662
4.24128	20.8979
4.24152	20.6829
4.24177	20.2817
4.24201	20.1452
4.24226	20.3828
4.2425	20.7732
4.24275	21.0725
4.24299	21.1549
4.24323	20.9965
4.24348	20.6879
4.24372	20.4231
4.24397	20.3825
4.24421	20.6308
4.24446	21.1163
4.2447	21.6656
4.24495	21.9614
4.24519	21.6947
4.24543	20.8897
4.24568	20.0195
4.24592	19.6368
4.24617	19.8467
4.24641	20.2257
4.24666	20.3122
4.2469	20.1094
4.24715	20.0185
4.24739	20.2992
4.24763	20.7473
4.24788	20.9956
4.24812	21.0044
4.24837	21.0455
4.24861	21.245
4.24886	21.42
4.2491	21.45
4.24934	21.5152
4.24959	21.7555
4.24983	21.9369
4.25008	21.7718
4.25032	21.4035
4.25057	21.2032
4.25081	21.1766
4.25106	20.9975
4.2513	20.6371
4.25154	20.503
4.25179	20.8105
4.25203	21.2169
4.25228	21.3012
4.25252	21.0729
4.25277	20.7675
4.25301	20.4521
4.25325	20.1174
4.2535	19.8864
4.25374	19.8157
4.25399	19.7199
4.25423	19.4984
4.25448	19.4015
4.25472	19.6333
4.25497	19.9433
4.25521	20.017
4.25545	20.0335
4.2557	20.3352
4.25594	20.7387
4.25619	20.7691
4.25643	20.4991
4.25668	20.4994
4.25692	20.9153
4.25717	21.2703
4.25741	21.3567
4.25765	21.6201
4.2579	22.3085
4.25814	22.8755
4.25839	22.7476
4.25863	22.2015
4.25888	21.8902
4.25912	21.8495
4.25936	21.6252
4.25961	21.1796
4.25985	20.985
4.2601	21.2191
4.26034	21.4689
4.26059	21.3721
4.26083	21.106
4.26108	21.0712
4.26132	21.4146
4.26156	21.9877
4.26181	22.4947
4.26205	22.5986
4.2623	22.1699
4.26254	21.5236
4.26279	21.1372
4.26303	21.0585
4.26328	20.8958
4.26352	20.4851
4.26376	20.2037
4.26401	20.4135
4.26425	20.9
4.2645	21.1558
4.26474	21.026
4.26499	20.7964
4.26523	20.7738
4.26547	21.0237
4.26572	21.4308
4.26596	21.7942
4.26621	21.9275
4.26645	21.8451
4.2667	21.7791
4.26694	21.8581
4.26719	21.8931
4.26743	21.6748
4.26767	21.3441
4.26792	21.2108
4.26816	21.315
4.26841	21.4785
4.26865	21.7101
4.2689	22.1707
4.26914	22.7111
4.26939	22.8766
4.26963	22.5516
4.26987	22.2259
4.27012	22.3509
4.27036	22.7255
4.27061	22.8542
4.27085	22.6739
4.2711	22.5196
4.27134	22.5188
4.27158	22.4972
4.27183	22.474
4.27207	22.7532
4.27232	23.3624
4.27256	23.8158
4.27281	23.7035
4.27305	23.2285
4.2733	22.89
4.27354	22.8706
4.27378	23.0156
4.27403	23.2078
4.27427	23.4291
4.27452	23.5976
4.27476	23.6836
4.27501	23.8894
4.27525	24.3632
4.27549	24.8149
4.27574	24.8053
4.27598	24.3928
4.27623	24.0711
4.27647	24.0184
4.27672	23.8644
4.27696	23.3543
4.27721	22.803
4.27745	22.6248
4.27769	22.7769
4.27794	22.9769
4.27818	23.1579
4.27843	23.3576
4.27867	23.4368
4.27892	23.3256
4.27916	23.3425
4.27941	23.7927
4.27965	24.3604
4.27989	24.3881
4.28014	23.7614
4.28038	23.0482
4.28063	22.6892
4.28087	22.5206
4.28112	22.2821
4.28136	22.1674
4.2816	22.5352
4.28185	23.3259
4.28209	24.0986
4.28234	24.5328
4.28258	24.6351
4.28283	24.5408
4.28307	24.3709
4.28332	24.2677
4.28356	24.3522
4.2838	24.5881
4.28405	24.8076
4.28429	24.9108
4.28454	24.9602
4.28478	25.0519
4.28503	25.1684
4.28527	25.211
4.28552	25.1571
4.28576	25.1293
4.286	25.2652
4.28625	25.5263
4.28649	25.6942
4.28674	25.5736
4.28698	25.1415
4.28723	24.502
4.28747	23.8312
4.28771	23.4174
4.28796	23.5474
4.2882	24.1616
4.28845	24.7763
4.28869	25.0069
4.28894	25.0635
4.28918	25.4245
4.28943	26.083
4.28967	26.5078
4.28991	26.4047
4.29016	26.1145
4.2904	26.0795
4.29065	26.271
4.29089	26.4061
4.29114	26.4313
4.29138	26.4557
4.29163	26.4133
4.29187	26.1708
4.29211	25.8638
4.29236	25.7617
4.2926	25.829
4.29285	25.7738
4.29309	25.5616
4.29334	25.5354
4.29358	25.8933
4.29382	26.3387
4.29407	26.4644
4.29431	26.2971
4.29456	26.2068
4.2948	26.3428
4.29505	26.4245
4.29529	26.1795
4.29554	25.8228
4.29578	25.8924
4.29602	26.5775
4.29627	27.3751
4.29651	27.5899
4.29676	27.145
4.297	26.6918
4.29725	26.8414
4.29749	27.4737
4.29773	27.9652
4.29798	27.9535
4.29822	27.6399
4.29847	27.3875
4.29871	27.2767
4.29896	27.1392
4.2992	26.8632
4.29945	26.5496
4.29969	26.4226
4.29993	26.6215
4.30018	27.0242
4.30042	27.2852
4.30067	27.1481
4.30091	26.7369
4.30116	26.4358
4.3014	26.4683
4.30165	26.7103
4.30189	26.9383
4.30213	27.0991
4.30238	27.2422
4.30262	27.3235
4.30287	27.2474
4.30311	27.0575
4.30336	26.9359
4.3036	26.9986
4.30384	27.193
4.30409	27.4131
4.30433	27.6145
4.30458	27.7725
4.30482	27.8203
4.30507	27.7147
4.30531	27.5235
4.30556	27.3582
4.3058	27.2311
4.30604	27.0715
4.30629	26.9016
4.30653	26.8952
4.30678	27.183
4.30702	27.6502
4.30727	28.0044
4.30751	28.0246
4.30776	27.6931
4.308	27.153
4.30824	26.6522
4.30849	26.4927
4.30873	26.8553
4.30898	27.5934
4.30922	28.3038
4.30947	28.6833
4.30971	28.7689
4.30995	28.8023
4.3102	28.9536
4.31044	29.2314
4.31069	29.5463
4.31093	29.753
4.31118	29.7051
4.31142	29.3937
4.31167	28.994
4.31191	28.6718
4.31215	28.3948
4.3124	28.0684
4.31264	27.8222
4.31289	27.9592
4.31313	28.55
4.31338	29.2422
4.31362	29.6285
4.31386	29.7191
4.31411	29.8495
4.31435	30.1227
4.3146	30.1894
4.31484	29.7472
4.31509	29.0759
4.31533	28.7688
4.31558	28.9496
4.31582	29.1
4.31606	28.8097
4.31631	28.3805
4.31655	28.3954
4.3168	28.9082
4.31704	29.4463
4.31729	29.7071
4.31753	29.8145
4.31778	29.8711
4.31802	29.716
4.31826	29.3009
4.31851	28.9299
4.31875	28.8736
4.319	29.0165
4.31924	29.1248
4.31949	29.2074
4.31973	29.3482
4.31997	29.4161
4.32022	29.253
4.32046	28.9849
4.32071	28.8446
4.32095	28.8239
4.3212	28.7915
4.32144	28.8083
4.32169	28.9893
4.32193	29.1712
4.32217	29.096
4.32242	28.8719
4.32266	28.8646
4.32291	29.1188
4.32315	29.2656
4.3234	29.086
4.32364	28.8243
4.32389	28.8129
4.32413	29.0614
4.32437	29.3689
4.32462	29.6231
4.32486	29.8386
4.32511	30.0524
4.32535	30.289
4.3256	30.5251
4.32584	30.6721
4.32608	30.7345
4.32633	30.9322
4.32657	31.4338
4.32682	31.9967
4.32706	32.176
4.32731	31.9171
4.32755	31.6224
4.3278	31.5673
4.32804	31.6087
4.32828	31.5977
4.32853	31.6906
4.32877	31.9987
4.32902	32.2578
4.32926	32.1842
4.32951	31.9449
4.32975	31.9399
4.33	32.2461
4.33024	32.5697
4.33048	32.6497
4.33073	32.4403
4.33097	32.0024
4.33122	31.5139
4.33146	31.3273
4.33171	31.6961
4.33195	32.414
4.33219	32.9839
4.33244	33.1906
4.33268	33.2705
4.33293	33.4681
4.33317	33.6885
4.33342	33.7267
4.33366	33.61
4.33391	33.48
4.33415	33.2651
4.33439	32.7731
4.33464	32.139
4.33488	31.8988
4.33513	32.4046
4.33537	33.3042
4.33562	33.8556
4.33586	33.738
4.3361	33.3041
4.33635	33.004
4.33659	32.8762
4.33684	32.7676
4.33708	32.7417
4.33733	32.9438
4.33757	33.2506
4.33782	33.4143
4.33806	33.4537
4.3383	33.5529
4.33855	33.6476
4.33879	33.4954
4.33904	33.1275
4.33928	32.8352
4.33953	32.7097
4.33977	32.6288
4.34002	32.7264
4.34026	33.3596
4.3405	34.4399
4.34075	35.2827
4.34099	35.3923
4.34124	35.0163
4.34148	34.6757
4.34173	34.5287
4.34197	34.4676
4.34221	34.4501
4.34246	34.4112
4.3427	34.2012
4.34295	33.9233
4.34319	33.9555
4.34344	34.2972
4.34368	34.3296
4.34393	33.6651
4.34417	32.8113
4.34441	32.4532
4.34466	32.4746
4.3449	32.3527
4.34515	32.1947
4.34539	32.5734
4.34564	33.4629
4.34588	34.1662
4.34613	34.3682
4.34637	34.5292
4.34661	35.0539
4.34686	35.7029
4.3471	36.0578
4.34735	36.0492
4.34759	35.8032
4.34784	35.4312
4.34808	35.1699
4.34832	35.2823
4.34857	35.6253
4.34881	35.7409
4.34906	35.5414
4.3493	35.4471
4.34955	35.6669
4.34979	35.8557
4.35004	35.7461
4.35028	35.6054
4.35052	35.7125
4.35077	35.8474
4.35101	35.7283
4.35126	35.5687
4.3515	35.7176
4.35175	36.0258
4.35199	36.0591
4.35224	35.7696
4.35248	35.5184
4.35272	35.5303
4.35297	35.6982
4.35321	35.8588
4.35346	35.9511
4.3537	35.967
4.35395	35.9976
4.35419	36.2442
4.35443	36.7512
4.35468	37.2332
4.35492	37.3835
4.35517	37.2362
4.35541	37.0276
4.35566	36.8659
4.3559	36.766
4.35615	36.8229
4.35639	37.0699
4.35663	37.3159
4.35688	37.4117
4.35712	37.5362
4.35737	37.9203
4.35761	38.4096
4.35786	38.6251
4.3581	38.4797
4.35834	38.2311
4.35859	38.0859
4.35883	38.0504
4.35908	38.1241
4.35932	38.3262
4.35957	38.5247
4.35981	38.5163
4.36006	38.3222
4.3603	38.2118
4.36054	38.4187
4.36079	38.9735
4.36103	39.7373
4.36128	40.4253
4.36152	40.7146
4.36177	40.5705
4.36201	40.372
4.36226	40.4588
4.3625	40.6428
4.36274	40.4657
4.36299	39.8792
4.36323	39.3504
4.36348	39.2806
4.36372	39.5919
4.36397	39.9091
4.36421	39.9232
4.36445	39.5958
4.3647	39.2287
4.36494	39.2754
4.36519	39.8232
4.36543	40.3493
4.36568	40.3115
4.36592	39.9029
4.36617	39.8206
4.36641	40.3127
4.36665	40.9273
4.3669	41.2794
4.36714	41.5603
4.36739	42.0536
4.36763	42.5844
4.36788	42.7886
4.36812	42.6327
4.36837	42.333
4.36861	41.9984
4.36885	41.684
4.3691	41.6026
4.36934	41.9022
4.36959	42.3207
4.36983	42.408
4.37008	42.0814
4.37032	41.6811
4.37056	41.4825
4.37081	41.4367
4.37105	41.4329
4.3713	41.5267
4.37154	41.7657
4.37179	41.9977
4.37203	42.0488
4.37228	41.9911
4.37252	42.0543
4.37276	42.3178
4.37301	42.6601
4.37325	43.0097
4.3735	43.4474
4.37374	43.9683
4.37399	44.3085
4.37423	44.1991
4.37447	43.7403
4.37472	43.343
4.37496	43.3101
4.37521	43.6243
4.37545	44.1124
4.3757	44.5958
4.37594	44.8679
4.37619	44.7943
4.37643	44.538
4.37667	44.4472
4.37692	44.6084
4.37716	44.761
4.37741	44.779
4.37765	44.9184
4.3779	45.3624
4.37814	45.852
4.37839	46.0779
4.37863	46.1286
4.37887	46.1573
4.37912	45.9127
4.37936	45.1379
4.37961	44.2418
4.37985	43.9639
4.3801	44.4262
4.38034	45.0933
4.38058	45.6472
4.38083	46.2483
4.38107	46.8508
4.38132	46.9747
4.38156	46.4537
4.38181	45.8115
4.38205	45.5285
4.3823	45.4404
4.38254	45.2534
4.38278	45.1555
4.38303	45.4198
4.38327	45.7994
4.38352	45.8813
4.38376	45.7687
4.38401	45.8497
4.38425	46.0815
4.3845	46.0867
4.38474	45.8893
4.38498	45.9867
4.38523	46.6074
4.38547	47.3397
4.38572	47.6421
4.38596	47.4256
4.38621	47.0243
4.38645	46.8091
4.38669	46.9038
4.38694	47.1315
4.38718	47.2337
4.38743	47.2286
4.38767	47.4157
4.38792	47.8843
4.38816	48.2659
4.38841	48.2714
4.38865	48.2278
4.38889	48.627
4.38914	49.2883
4.38938	49.5145
4.38963	49.097
4.38987	48.6142
4.39012	48.5701
4.39036	48.7182
4.39061	48.517
4.39085	47.888
4.39109	47.2108
4.39134	46.832
4.39158	46.8783
4.39183	47.3447
4.39207	48.0371
4.39232	48.5429
4.39256	48.5732
4.3928	48.3217
4.39305	48.2683
4.39329	48.6271
4.39354	49.1568
4.39378	49.4976
4.39403	49.5232
4.39427	49.3356
4.39452	49.0794
4.39476	48.8722
4.395	48.849
4.39525	49.1326
4.39549	49.681
4.39574	50.2133
4.39598	50.4235
4.39623	50.3246
4.39647	50.2654
4.39671	50.4945
4.39696	50.8188
4.3972	50.8673
4.39745	50.6198
4.39769	50.4457
4.39794	50.6171
4.39818	51.01
4.39843	51.3416
4.39867	51.4932
4.39891	51.509
4.39916	51.4601
4.3994	51.4307
4.39965	51.5083
4.39989	51.6843
4.40014	51.8766
4.40038	52.0966
4.40063	52.4176
4.40087	52.6916
4.40111	52.5415
4.40136	51.8549
4.4016	51.1332
4.40185	51.0741
4.40209	51.8286
4.40234	52.8617
4.40258	53.5267
4.40282	53.6049
4.40307	53.3044
4.40331	52.9456
4.40356	52.7164
4.4038	52.5946
4.40405	52.4344
4.40429	52.1957
4.40454	52.0898
4.40478	52.3847
4.40502	53.0574
4.40527	53.7776
4.40551	54.2699
4.40576	54.5473
4.406	54.7377
4.40625	54.8634
4.40649	54.9217
4.40674	55.0114
4.40698	55.1752
4.40722	55.2311
4.40747	55.0125
4.40771	54.7207
4.40796	54.7423
4.4082	55.0881
4.40845	55.3375
4.40869	55.2716
4.40893	55.236
4.40918	55.6151
4.40942	56.2085
4.40967	56.501
4.40991	56.4079
4.41016	56.3419
4.4104	56.5816
4.41065	56.9948
4.41089	57.435
4.41113	57.9683
4.41138	58.5383
4.41162	58.8115
4.41187	58.6348
4.41211	58.3401
4.41236	58.2808
4.4126	58.3187
4.41284	58.1057
4.41309	57.6708
4.41333	57.3548
4.41358	57.3062
4.41382	57.4276
4.41407	57.7166
4.41431	58.2303
4.41456	58.729
4.4148	58.8031
4.41504	58.4631
4.41529	58.2326
4.41553	58.4944
4.41578	59.0371
4.41602	59.4133
4.41627	59.4853
4.41651	59.4335
4.41676	59.4523
4.417	59.6432
4.41724	60.0323
4.41749	60.4736
4.41773	60.6376
4.41798	60.3017
4.41822	59.6308
4.41847	59.0708
4.41871	58.9976
4.41895	59.4893
4.4192	60.3066
4.41944	61.0263
4.41969	61.3337
4.41993	61.3015
4.42018	61.2944
4.42042	61.5348
4.42067	61.8799
4.42091	62.0795
4.42115	62.0861
4.4214	62.0042
4.42164	61.9077
4.42189	61.8661
4.42213	62.0102
4.42238	62.377
4.42262	62.7855
4.42287	63.0681
4.42311	63.356
4.42335	63.8953
4.4236	64.5734
4.42384	64.8806
4.42409	64.486
4.42433	63.714
4.42458	63.272
4.42482	63.5291
4.42506	64.2043
4.42531	64.7784
4.42555	65.0392
4.4258	65.1055
4.42604	65.0722
4.42629	64.9003
4.42653	64.6478
4.42678	64.5161
4.42702	64.5649
4.42726	64.6447
4.42751	64.7572
4.42775	65.1767
4.428	65.9418
4.42824	66.5255
4.42849	66.4326
4.42873	65.9393
4.42898	65.7495
4.42922	66.0074
4.42946	66.1909
4.42971	66.004
4.42995	65.7904
4.4302	65.8942
4.43044	66.1584
4.43069	66.3475
4.43093	66.6058
4.43117	67.1332
4.43142	67.7673
4.43166	68.2491
4.43191	68.5988
4.43215	68.8915
4.4324	68.9873
4.43264	68.8631
4.43289	68.8992
4.43313	69.3744
4.43337	69.934
4.43362	70.0436
4.43386	69.7707
4.43411	69.6057
4.43435	69.6849
4.4346	69.7612
4.43484	69.8399
4.43508	70.1986
4.43533	70.7314
4.43557	70.9006
4.43582	70.5214
4.43606	70.0707
4.43631	69.9972
4.43655	70.2014
4.4368	70.4475
4.43704	70.8141
4.43728	71.3743
4.43753	71.8194
4.43777	71.8507
4.43802	71.7091
4.43826	71.8721
4.43851	72.3488
4.43875	72.6865
4.439	72.6568
4.43924	72.5664
4.43948	72.793
4.43973	73.2666
4.43997	73.5644
4.44022	73.4277
4.44046	73.081
4.44071	73.0285
4.44095	73.5285
4.44119	74.2855
4.44144	74.7408
4.44168	74.6761
4.44193	74.4145
4.44217	74.3785
4.44242	74.5912
4.44266	74.7324
4.44291	74.6029
4.44315	74.3973
4.44339	74.5118
4.44364	75.1269
4.44388	75.9607
4.44413	76.4395
4.44437	76.1965
4.44462	75.4322
4.44486	74.7435
4.44511	74.6193
4.44535	75.1515
4.44559	76.1145
4.44584	77.1216
4.44608	77.7771
4.44633	77.9711
4.44657	78.0595
4.44682	78.4616
4.44706	79.0139
4.4473	79.0784
4.44755	78.4601
4.44779	77.8337
4.44804	77.9285
4.44828	78.5869
4.44853	79.0799
4.44877	79.1728
4.44902	79.3463
4.44926	79.9547
4.4495	80.6862
4.44975	81.0542
4.44999	81.0239
4.45024	80.8782
4.45048	80.7601
4.45073	80.6845
4.45097	80.8141
4.45122	81.3418
4.45146	82.1229
4.4517	82.7396
4.45195	82.9928
4.45219	83.0927
4.45244	83.2919
4.45268	83.5646
4.45293	83.7857
4.45317	84.0242
4.45341	84.4395
4.45366	84.977
4.4539	85.3835
4.45415	85.5049
4.45439	85.4005
4.45464	85.1796
4.45488	84.9134
4.45513	84.7172
4.45537	84.7143
4.45561	84.8478
4.45586	84.919
4.4561	84.9023
4.45635	85.0321
4.45659	85.4492
4.45684	85.9522
4.45708	86.2692
4.45732	86.3911
4.45757	86.4153
4.45781	86.2526
4.45806	85.8192
4.4583	85.416
4.45855	85.5136
4.45879	86.1144
4.45904	86.6797
4.45928	86.817
4.45952	86.7453
4.45977	86.9234
4.46001	87.4722
4.46026	88.1656
4.4605	88.7876
4.46075	89.267
4.46099	89.5886
4.46124	89.7832
4.46148	89.9299
4.46172	90.0193
4.46197	89.9189
4.46221	89.6242
4.46246	89.418
4.4627	89.578
4.46295	90.0218
4.46319	90.4597
4.46343	90.8206
4.46368	91.2722
4.46392	91.8343
4.46417	92.2606
4.46441	92.4035
4.46466	92.4779
4.4649	92.8026
4.46515	93.3967
4.46539	93.9783
4.46563	94.3058
4.46588	94.3974
4.46612	94.4426
4.46637	94.609
4.46661	94.9437
4.46686	95.3606
4.4671	95.6742
4.46735	95.71
4.46759	95.4645
4.46783	95.1548
4.46808	95.0595
4.46832	95.3016
4.46857	95.8132
4.46881	96.4784
4.46906	97.2177
4.4693	97.9218
4.46954	98.4173
4.46979	98.5862
4.47003	98.4836
4.47028	98.3096
4.47052	98.3118
4.47077	98.6797
4.47101	99.3629
4.47126	99.9648
4.4715	100.058
4.47174	99.7284
4.47199	99.5493
4.47223	99.813
4.47248	100.102
4.47272	99.9728
4.47297	99.7454
4.47321	100.045
4.47345	100.704
4.4737	100.868
4.47394	100.306
4.47419	99.8923
4.47443	100.405
4.47468	101.484
4.47492	102.284
4.47517	102.668
4.47541	103.069
4.47565	103.514
4.4759	103.561
4.47614	103.156
4.47639	102.837
4.47663	102.914
4.47688	103.06
4.47712	102.942
4.47737	102.797
4.47761	103.044
4.47785	103.649
4.4781	104.256
4.47834	104.764
4.47859	105.452
4.47883	106.517
4.47908	107.704
4.47932	108.473
4.47956	108.502
4.47981	108.043
4.48005	107.744
4.4803	108.059
4.48054	108.843
4.48079	109.607
4.48103	110.06
4.48128	110.249
4.48152	110.288
4.48176	110.216
4.48201	110.137
4.48225	110.211
4.4825	110.447
4.48274	110.717
4.48299	111.024
4.48323	111.498
4.48348	112.078
4.48372	112.454
4.48396	112.5
4.48421	112.498
4.48445	112.769
4.4847	113.277
4.48494	113.795
4.48519	114.287
4.48543	114.893
4.48567	115.633
4.48592	116.359
4.48616	116.955
4.48641	117.405
4.48665	117.685
4.4869	117.764
4.48714	117.709
4.48739	117.697
4.48763	117.89
4.48787	118.359
4.48812	119.051
[truncated: 22,554 more rows]

## Sheet: b
chemical shift
ppm
4.00006	1.09376
4.0003	1.99585
4.00054	2.17953
4.00079	1.99892
4.00103	2.00377
4.00128	2.49696
4.00152	3.24262
4.00176	3.5804
4.00201	3.14337
4.00225	2.40969
4.00249	2.1299
4.00274	2.29461
4.00298	2.22409
4.00323	1.66406
4.00347	1.10107
4.00371	0.84381
4.00396	0.54437
4.0042	-0.03808
4.00444	-0.50964
4.00469	-0.55146
4.00493	-0.50283
4.00518	-0.64534
4.00542	-0.50728
4.00566	0.36238
4.00591	1.35849
4.00615	1.41898
4.0064	0.4906
4.00664	-0.35005
4.00688	-0.18659
4.00713	0.91051
4.00737	2.22027
4.00761	2.91875
4.00786	2.42475
4.0081	0.8939
4.00835	-0.6015
4.00859	-0.98177
4.00883	-0.29957
4.00908	0.49047
4.00932	0.79209
4.00957	0.78889
4.00981	0.68432
4.01005	0.27969
4.0103	-0.51341
4.01054	-1.34145
4.01078	-1.81934
4.01103	-1.85475
4.01127	-1.51953
4.01152	-1.07993
4.01176	-1.12835
4.012	-2.03957
4.01225	-3.20536
4.01249	-3.4866
4.01274	-2.62222
4.01298	-1.56674
4.01322	-1.20171
4.01347	-1.36506
4.01371	-1.45144
4.01395	-1.31484
4.0142	-1.10899
4.01444	-0.76634
4.01469	-0.17691
4.01493	0.41114
4.01517	0.59853
4.01542	0.27041
4.01566	-0.37185
4.0159	-0.95631
4.01615	-1.02305
4.01639	-0.37712
4.01664	0.51894
4.01688	0.97617
4.01712	1.02679
4.01737	1.36045
4.01761	2.14194
4.01786	2.60471
4.0181	2.1866
4.01834	1.39621
4.01859	1.03192
4.01883	1.1228
4.01907	1.2066
4.01932	1.17057
4.01956	1.22732
4.01981	1.43447
4.02005	1.75693
4.02029	2.24615
4.02054	2.7146
4.02078	2.65954
4.02103	1.95765
4.02127	1.13908
4.02151	0.53442
4.02176	-0.20355
4.022	-1.14243
4.02224	-1.40203
4.02249	-0.34113
4.02273	1.19941
4.02298	1.89057
4.02322	1.69891
4.02346	1.58213
4.02371	1.78601
4.02395	1.7266
4.0242	1.39493
4.02444	1.4745
4.02468	1.88474
4.02493	1.54855
4.02517	0.07709
4.02541	-1.43528
4.02566	-1.90252
4.0259	-1.61347
4.02615	-1.45952
4.02639	-1.57618
4.02663	-1.50606
4.02688	-1.16793
4.02712	-0.91731
4.02737	-0.90978
4.02761	-0.94843
4.02785	-0.80367
4.0281	-0.40215
4.02834	0.0463
4.02858	-0.02957
4.02883	-1.04233
4.02907	-2.43947
4.02932	-2.98501
4.02956	-2.18098
4.0298	-0.85648
4.03005	0.01781
4.03029	0.48102
4.03053	1.05887
4.03078	1.73678
4.03102	2.16685
4.03127	2.41004
4.03151	2.66799
4.03175	2.61464
4.032	1.85279
4.03224	0.8644
4.03249	0.62168
4.03273	1.24432
4.03297	1.88295
4.03322	2.07345
4.03346	2.37075
4.0337	3.25164
4.03395	4.09741
4.03419	3.89241
4.03444	2.58583
4.03468	1.17087
4.03492	0.52143
4.03517	0.61047
4.03541	0.88874
4.03566	1.07115
4.0359	1.38359
4.03614	2.17494
4.03639	3.4098
4.03663	4.57848
4.03687	5.17498
4.03712	5.28165
4.03736	5.49807
4.03761	6.1365
4.03785	6.64457
4.03809	6.14337
4.03834	4.55245
4.03858	2.85048
4.03883	2.05005
4.03907	2.15307
4.03931	2.36053
4.03956	2.11435
4.0398	1.57868
4.04004	1.15779
4.04029	0.91778
4.04053	0.59067
4.04078	-0.07299
4.04102	-0.97324
4.04126	-1.48005
4.04151	-0.73267
4.04175	1.39533
4.04199	3.66493
4.04224	4.46252
4.04248	3.62268
4.04273	2.60464
4.04297	2.52864
4.04321	2.80959
4.04346	2.33445
4.0437	1.19515
4.04395	0.25128
4.04419	-0.46153
4.04443	-1.58641
4.04468	-2.87254
4.04492	-3.1267
4.04516	-2.00772
4.04541	-0.66323
4.04565	-0.07901
4.0459	0.13562
4.04614	0.66391
4.04638	1.17733
4.04663	1.05575
4.04687	0.69436
4.04712	0.99451
4.04736	1.86993
4.0476	2.27151
4.04785	1.67139
4.04809	0.72908
4.04833	0.4056
4.04858	0.99642
4.04882	2.09197
4.04907	2.99772
4.04931	3.13886
4.04955	2.47958
4.0498	1.59222
4.05004	1.0202
4.05029	0.66231
4.05053	0.11596
4.05077	-0.56015
4.05102	-0.91365
4.05126	-0.80534
4.0515	-0.5033
4.05175	-0.10129
4.05199	0.58138
4.05224	1.44002
4.05248	1.97825
4.05272	1.96383
4.05297	1.73497
4.05321	1.62197
4.05345	1.47049
4.0537	1.01048
4.05394	0.36223
4.05419	-0.1458
4.05443	-0.41669
4.05467	-0.51542
4.05492	-0.32768
4.05516	0.362
4.05541	1.46778
4.05565	2.51375
4.05589	2.98806
4.05614	2.68569
4.05638	1.77932
4.05662	0.70925
4.05687	-0.04801
4.05711	-0.31017
4.05736	-0.34195
4.0576	-0.53506
4.05784	-0.89187
4.05809	-1.00044
4.05833	-0.63218
4.05858	-0.15987
4.05882	-0.09969
4.05906	-0.3324
4.05931	-0.18143
4.05955	0.63234
4.05979	1.52351
4.06004	1.80126
4.06028	1.53564
4.06053	1.25586
4.06077	1.08611
4.06101	0.76449
4.06126	0.36032
4.0615	0.26656
4.06175	0.41945
4.06199	0.22783
4.06223	-0.48066
4.06248	-1.09002
4.06272	-1.1348
4.06296	-1.01594
4.06321	-1.28436
4.06345	-1.68927
4.0637	-1.54366
4.06394	-0.73083
4.06418	0.22833
4.06443	0.90426
4.06467	1.20074
4.06491	1.02872
4.06516	0.32203
4.0654	-0.62452
4.06565	-1.30661
4.06589	-1.57134
4.06613	-1.7202
4.06638	-2.05149
4.06662	-2.53252
4.06687	-2.84029
4.06711	-2.53079
4.06735	-1.39073
4.0676	0.09992
4.06784	0.92718
4.06808	0.54799
4.06833	-0.50088
4.06857	-1.36993
4.06882	-1.92683
4.06906	-2.49167
4.0693	-2.89606
4.06955	-2.57654
4.06979	-1.52429
4.07004	-0.42713
4.07028	0.17285
4.07052	0.26314
4.07077	-0.05885
4.07101	-0.6958
4.07125	-1.18264
4.0715	-0.92811
4.07174	-0.01326
4.07199	0.87195
4.07223	1.42717
4.07247	1.99096
4.07272	2.61405
4.07296	2.68883
4.07321	1.92795
4.07345	0.99725
4.07369	0.59224
4.07394	0.4515
4.07418	-0.05218
4.07442	-0.75514
4.07467	-0.87825
4.07491	-0.20201
4.07516	0.56788
4.0754	0.62516
4.07564	-0.16497
4.07589	-1.30753
4.07613	-2.13492
4.07638	-2.234
4.07662	-1.70361
4.07686	-1.02238
4.07711	-0.51684
4.07735	-0.039
4.07759	0.69047
4.07784	1.55972
4.07808	2.09341
4.07833	1.95341
4.07857	1.3316
4.07881	0.90929
4.07906	1.34148
4.0793	2.49213
4.07954	3.2244
4.07979	2.44094
4.08003	0.47392
4.08028	-1.08237
4.08052	-1.21312
4.08076	-0.62292
4.08101	-0.59016
4.08125	-1.18703
4.0815	-1.35218
4.08174	-0.5048
4.08198	0.6794
4.08223	1.18209
4.08247	0.76669
4.08271	0.01781
4.08296	-0.34567
4.0832	-0.02589
4.08345	0.7036
4.08369	1.23663
4.08393	1.15734
4.08418	0.564
4.08442	-0.1899
4.08467	-0.91032
4.08491	-1.51076
4.08515	-1.76596
4.0854	-1.51963
4.08564	-1.03493
4.08588	-0.68972
4.08613	-0.32614
4.08637	0.60975
4.08662	2.1424
4.08686	3.43496
4.0871	3.66588
4.08735	2.96454
4.08759	2.20903
4.08784	2.09095
4.08808	2.60216
4.08832	3.26463
4.08857	3.62101
4.08881	3.60389
4.08905	3.62816
4.0893	4.19903
4.08954	5.23396
4.08979	5.92733
4.09003	5.57547
4.09027	4.44133
4.09052	3.46475
4.09076	3.15597
4.091	3.18996
4.09125	3.14964
4.09149	3.11938
4.09174	3.18854
4.09198	2.85409
4.09222	1.59844
4.09247	-0.0862
4.09271	-0.98612
4.09296	-0.61292
4.0932	0.25516
4.09344	0.72232
4.09369	0.83575
4.09393	1.06934
4.09417	1.36022
4.09442	1.37417
4.09466	1.35974
4.09491	1.87968
4.09515	2.74456
4.09539	3.02301
4.09564	2.29945
4.09588	1.28821
4.09613	0.91805
4.09637	1.2972
4.09661	1.84997
4.09686	2.06321
4.0971	1.80822
4.09734	1.25869
4.09759	0.78595
4.09783	0.72431
4.09808	1.05282
4.09832	1.46504
4.09856	1.77184
4.09881	1.97315
4.09905	2.00331
4.0993	1.82117
4.09954	1.72168
4.09978	2.01789
4.10003	2.40316
4.10027	2.26723
4.10051	1.71972
4.10076	1.56735
4.101	2.08662
4.10125	2.65785
4.10149	2.91092
4.10173	3.24994
4.10198	3.68858
4.10222	3.24795
4.10246	1.48722
4.10271	-0.23965
4.10295	-0.33278
4.1032	0.77668
4.10344	1.24866
4.10368	0.48553
4.10393	-0.2176
4.10417	0.29089
4.10442	1.65333
4.10466	2.95823
4.1049	3.84589
4.10515	4.1847
4.10539	3.73022
4.10563	2.78289
4.10588	2.33486
4.10612	2.82664
4.10637	3.38755
4.10661	2.9952
4.10685	1.83447
4.1071	0.81174
4.10734	0.23952
4.10759	-0.20797
4.10783	-0.60998
4.10807	-0.74137
4.10832	-0.75801
4.10856	-1.12189
4.1088	-1.79956
4.10905	-2.21142
4.10929	-2.10933
4.10954	-1.92469
4.10978	-2.03291
4.11002	-2.14886
4.11027	-1.74167
4.11051	-0.74332
4.11076	0.40385
4.111	1.19318
4.11124	1.36182
4.11149	0.96298
4.11173	0.33427
4.11197	-0.13142
4.11222	-0.35757
4.11246	-0.61294
4.11271	-1.05403
4.11295	-1.39931
4.11319	-1.24186
4.11344	-0.55516
4.11368	0.3635
4.11392	1.35487
4.11417	2.46209
4.11441	3.49285
4.11466	3.89805
4.1149	3.35176
4.11514	2.24628
4.11539	1.31615
4.11563	0.87226
4.11588	0.65752
4.11612	0.32966
4.11636	-0.24335
4.11661	-1.09253
4.11685	-2.10838
4.11709	-2.81302
4.11734	-2.60282
4.11758	-1.45299
4.11783	-0.13012
4.11807	0.47989
4.11831	0.057
4.11856	-1.16433
4.1188	-2.66755
4.11905	-3.7437
4.11929	-3.80577
4.11953	-3.033
4.11978	-2.37027
4.12002	-2.46979
4.12026	-2.88101
4.12051	-2.69027
4.12075	-1.68915
4.121	-0.44791
4.12124	0.49097
4.12148	0.93268
4.12173	0.76041
4.12197	0.02421
4.12222	-0.71493
4.12246	-0.77031
4.1227	-0.1922
4.12295	0.25322
4.12319	0.07753
4.12343	-0.42857
4.12368	-0.79401
4.12392	-0.97669
4.12417	-1.15419
4.12441	-1.33602
4.12465	-1.46188
4.1249	-1.60143
4.12514	-1.8131
4.12539	-1.99203
4.12563	-1.99995
4.12587	-1.78305
4.12612	-1.31068
4.12636	-0.59291
4.1266	0.24328
4.12685	1.1105
4.12709	2.11794
4.12734	3.25039
4.12758	4.00088
4.12782	3.79504
4.12807	2.81586
4.12831	1.91427
4.12855	1.57778
4.1288	1.45575
4.12904	1.08137
4.12929	0.57125
4.12953	0.27576
4.12977	0.10577
4.13002	-0.3503
4.13026	-1.18478
4.13051	-2.02694
4.13075	-2.55578
4.13099	-2.88121
4.13124	-3.22605
4.13148	-3.30687
4.13172	-2.38253
4.13197	-0.24982
4.13221	1.99995
4.13246	2.86595
4.1327	2.21354
4.13294	1.46934
4.13319	1.70748
4.13343	2.34488
4.13368	2.34564
4.13392	1.83266
4.13416	1.46987
4.13441	1.0102
4.13465	-0.15142
4.13489	-1.42917
4.13514	-1.65725
4.13538	-1.10813
4.13563	-1.22327
4.13587	-2.20841
4.13611	-2.68814
4.13636	-2.14211
4.1366	-1.78177
4.13685	-2.17082
4.13709	-1.86664
4.13733	0.23475
4.13758	2.80047
4.13782	3.94053
4.13806	3.94139
4.13831	4.30809
4.13855	5.0111
4.1388	4.67936
4.13904	3.06986
4.13928	1.45018
4.13953	0.63671
4.13977	0.34862
4.14001	0.48659
4.14026	1.39004
4.1405	2.6183
4.14075	3.00575
4.14099	2.30851
4.14123	1.50999
4.14148	1.16046
4.14172	0.71664
4.14197	-0.08001
4.14221	-0.48195
4.14245	-0.01936
4.1427	0.62388
4.14294	0.71933
4.14318	0.54256
4.14343	0.62001
4.14367	0.77515
4.14392	0.6465
4.14416	0.45345
4.1444	0.55598
4.14465	0.84312
4.14489	1.16328
4.14514	1.7638
4.14538	2.6967
4.14562	3.37278
4.14587	3.37433
4.14611	3.17114
4.14635	3.33997
4.1466	3.5446
4.14684	3.06757
4.14709	2.02433
4.14733	1.25786
4.14757	1.17508
4.14782	1.38819
4.14806	1.48622
4.14831	1.55969
4.14855	1.86064
4.14879	2.34584
4.14904	2.67908
4.14928	2.51144
4.14952	1.79377
4.14977	0.95047
4.15001	0.58912
4.15026	0.86755
4.1505	1.31265
4.15074	1.40399
4.15099	1.10939
4.15123	0.67992
4.15147	0.20966
4.15172	-0.33569
4.15196	-0.87313
4.15221	-1.25507
4.15245	-1.44662
4.15269	-1.4878
4.15294	-1.41365
4.15318	-1.29223
4.15343	-1.15648
4.15367	-0.88535
4.15391	-0.44403
4.15416	-0.2211
4.1544	-0.68384
4.15464	-1.60378
4.15489	-2.11924
4.15513	-1.78099
4.15538	-1.08091
4.15562	-0.69625
4.15586	-0.68007
4.15611	-0.7118
4.15635	-0.7153
4.1566	-0.8062
4.15684	-0.92551
4.15708	-0.91476
4.15733	-0.75526
4.15757	-0.47901
4.15781	-0.0782
4.15806	0.3149
4.1583	0.46993
4.15855	0.45336
4.15879	0.62764
4.15903	1.07137
4.15928	1.42539
4.15952	1.47639
4.15977	1.39181
4.16001	1.15875
4.16025	0.41984
4.1605	-0.75735
4.16074	-1.5517
4.16098	-1.32597
4.16123	-0.37663
4.16147	0.70684
4.16172	1.84301
4.16196	3.05197
4.1622	3.86783
4.16245	3.90588
4.16269	3.53305
4.16294	3.19052
4.16318	2.51651
4.16342	1.0505
4.16367	-0.55967
4.16391	-1.12891
4.16415	-0.62794
4.1644	-0.29202
4.16464	-0.91497
4.16489	-1.91116
4.16513	-2.28281
4.16537	-1.76477
4.16562	-0.75447
4.16586	0.2378
4.1661	0.74018
4.16635	0.43934
4.16659	-0.49848
4.16684	-1.50481
4.16708	-2.1748
4.16732	-2.53438
4.16757	-2.75417
4.16781	-2.9086
4.16806	-2.97012
4.1683	-2.73763
4.16854	-1.92091
4.16879	-0.69593
4.16903	0.06034
4.16927	-0.33954
4.16952	-1.41068
4.16976	-2.01489
4.17001	-1.7609
4.17025	-1.2512
4.17049	-1.03581
4.17074	-1.06198
4.17098	-1.1583
4.17123	-1.29821
4.17147	-1.30642
4.17171	-1.05896
4.17196	-1.04526
4.1722	-1.86972
4.17244	-2.99994
4.17269	-2.98599
4.17293	-1.37902
4.17318	0.39277
4.17342	0.67053
4.17366	-0.53818
4.17391	-1.87644
4.17415	-2.30736
4.1744	-1.87196
4.17464	-1.24933
4.17488	-1.15803
4.17513	-1.86638
4.17537	-2.77438
4.17561	-2.77809
4.17586	-1.4954
4.1761	0.17428
4.17635	1.10517
4.17659	1.18248
4.17683	1.05769
4.17708	1.113
4.17732	1.24041
4.17756	1.31936
4.17781	1.2878
4.17805	0.93553
4.1783	0.19764
4.17854	-0.48512
4.17878	-0.59643
4.17903	-0.21428
4.17927	0.17382
4.17952	0.34112
4.17976	0.36049
4.18	0.21093
4.18025	-0.08852
4.18049	-0.10769
4.18073	0.6077
4.18098	1.78912
4.18122	2.63712
4.18147	2.79457
4.18171	2.62964
4.18195	2.51599
4.1822	2.35763
4.18244	1.97323
4.18269	1.48905
4.18293	1.11956
4.18317	0.88024
4.18342	0.72071
4.18366	0.72431
4.1839	1.01487
4.18415	1.59634
4.18439	2.30051
4.18464	2.74603
4.18488	2.46638
4.18512	1.41701
4.18537	0.33042
4.18561	0.17491
4.18586	1.13182
4.1861	2.38137
4.18634	2.96993
4.18659	2.61642
4.18683	1.64006
4.18707	0.52344
4.18732	-0.23138
4.18756	-0.20788
4.18781	0.51768
4.18805	1.18702
4.18829	0.96251
4.18854	-0.20068
4.18878	-1.51039
4.18902	-2.23077
4.18927	-2.4086
4.18951	-2.55411
4.18976	-2.78138
4.19	-2.61712
4.19024	-1.74878
4.19049	-0.63629
4.19073	-0.04843
4.19098	-0.09809
4.19122	-0.11082
4.19146	0.48285
4.19171	1.42112
4.19195	1.91966
4.19219	1.50177
4.19244	0.4042
4.19268	-0.66999
4.19293	-1.11756
4.19317	-0.93713
4.19341	-0.73292
4.19366	-1.04624
4.1939	-1.70427
4.19415	-2.09329
4.19439	-1.98
4.19463	-1.61507
4.19488	-1.06707
4.19512	-0.13894
4.19536	0.85734
4.19561	1.01157
4.19585	0.018
4.1961	-1.13775
4.19634	-1.3305
4.19658	-0.66942
4.19683	-0.06687
4.19707	0.08748
4.19732	-0.00495
4.19756	-0.43032
4.1978	-1.46466
4.19805	-2.6574
4.19829	-3.02317
4.19853	-2.3571
4.19878	-1.53496
4.19902	-1.24777
4.19927	-1.19037
4.19951	-0.83564
4.19975	-0.2954
4.2	0.05513
4.20024	0.24213
4.20048	0.47039
4.20073	0.6503
4.20097	0.6598
4.20122	0.7875
4.20146	1.42067
4.2017	2.39309
4.20195	2.99962
4.20219	2.6794
4.20244	1.57971
4.20268	0.5195
4.20292	0.3616
4.20317	1.17205
4.20341	2.03587
4.20365	2.02792
4.2039	1.28612
4.20414	0.66642
4.20439	0.42138
4.20463	-0.03841
4.20487	-0.92526
4.20512	-1.46507
4.20536	-1.03561
4.20561	-0.26344
4.20585	-0.2842
4.20609	-1.28114
4.20634	-2.44054
4.20658	-3.12668
4.20682	-3.42036
4.20707	-3.55552
4.20731	-3.45552
4.20756	-2.99123
4.2078	-2.30554
4.20804	-1.69006
4.20829	-1.28866
4.20853	-0.98216
4.20878	-0.53336
4.20902	0.04751
4.20926	0.27617
4.20951	-0.383
4.20975	-1.73851
4.20999	-2.85654
4.21024	-3.06618
4.21048	-2.6675
4.21073	-2.36472
4.21097	-2.33201
4.21121	-2.2174
4.21146	-1.81387
4.2117	-1.30732
4.21195	-1.00547
4.21219	-1.11921
4.21243	-1.61066
4.21268	-1.99546
4.21292	-1.64072
4.21316	-0.6527
4.21341	-0.12859
4.21365	-0.98022
4.2139	-2.70879
4.21414	-3.88495
4.21438	-3.7122
4.21463	-2.61053
4.21487	-1.40649
4.21511	-0.55349
4.21536	-0.13781
4.2156	-0.0757
4.21585	-0.15996
4.21609	-0.2646
4.21633	-0.52406
4.21658	-1.00269
4.21682	-1.32894
4.21707	-1.1274
4.21731	-0.71708
4.21755	-0.83791
4.2178	-1.6611
4.21804	-2.59443
4.21828	-3.13479
4.21853	-3.40603
4.21877	-3.72298
4.21902	-4.06805
4.21926	-4.1706
4.2195	-3.78341
4.21975	-2.81456
4.21999	-1.51917
4.22024	-0.55027
4.22048	-0.41709
4.22072	-0.86016
4.22097	-1.15483
4.22121	-1.01734
4.22145	-0.79242
4.2217	-0.79626
4.22194	-0.98309
4.22219	-1.22236
4.22243	-1.33815
4.22267	-0.91731
4.22292	0.21701
4.22316	1.26923
4.22341	1.01546
4.22365	-0.62715
4.22389	-2.26175
4.22414	-2.58373
4.22438	-1.66368
4.22462	-0.34802
4.22487	0.87923
4.22511	1.89285
4.22536	2.42301
4.2256	2.28022
4.22584	1.7682
4.22609	1.32418
4.22633	1.00385
4.22657	0.73951
4.22682	0.74228
4.22706	1.14692
4.22731	1.55514
4.22755	1.44278
4.22779	0.82118
4.22804	0.10325
4.22828	-0.43733
4.22853	-0.70832
4.22877	-0.61518
4.22901	-0.25565
4.22926	-0.01532
4.2295	-0.07631
4.22974	-0.13127
4.22999	0.0693
4.23023	0.29628
4.23048	0.38915
4.23072	0.71993
4.23096	1.51777
4.23121	2.17409
4.23145	1.95516
4.2317	1.11636
4.23194	0.57655
4.23218	0.70424
4.23243	1.13771
4.23267	1.60605
4.23291	2.13606
4.23316	2.53894
4.2334	2.50527
4.23365	2.26907
4.23389	2.46525
4.23413	3.20742
4.23438	3.88917
4.23462	3.98052
4.23487	3.50269
4.23511	2.70684
4.23535	1.83682
4.2356	1.20913
4.23584	0.97422
4.23608	0.80423
4.23633	0.36077
4.23657	-0.02027
4.23682	0.26772
4.23706	1.11342
4.2373	1.8237
4.23755	2.17707
4.23779	2.53643
4.23803	2.92717
4.23828	2.91405
4.23852	2.52611
4.23877	2.37566
4.23901	2.60743
4.23925	2.6141
4.2395	2.11429
4.23974	1.63404
4.23999	1.54093
4.24023	1.47943
4.24047	1.22261
4.24072	1.18788
4.24096	1.53293
4.2412	1.62051
4.24145	1.09983
4.24169	0.73073
4.24194	1.29934
4.24218	2.37165
4.24242	2.98311
4.24267	3.0012
4.24291	2.9062
4.24316	2.72062
4.2434	2.16037
4.24364	1.53592
4.24389	1.51697
4.24413	2.12485
4.24437	2.78459
4.24462	3.24277
4.24486	3.63764
4.24511	3.79957
4.24535	3.34044
4.24559	2.44444
4.24584	1.81525
4.24608	1.79214
4.24633	2.1338
4.24657	2.62089
4.24681	3.20109
4.24706	3.59419
4.2473	3.47809
4.24754	3.08141
4.24779	2.91215
4.24803	2.9105
4.24828	2.59446
4.24852	2.03708
4.24876	1.86404
4.24901	2.15686
4.24925	2.19312
4.2495	1.53046
4.24974	0.59193
4.24998	-0.10133
4.25023	-0.51654
4.25047	-0.57721
4.25071	0.12363
4.25096	1.4621
4.2512	2.27603
4.25145	1.5056
4.25169	-0.44326
4.25193	-2.10008
4.25218	-2.52854
4.25242	-2.00663
4.25266	-1.25949
4.25291	-0.61294
4.25315	-0.05488
4.2534	0.27994
4.25364	0.08876
4.25388	-0.56555
4.25413	-0.94643
4.25437	-0.26807
4.25462	1.25999
4.25486	2.43612
4.2551	2.45232
4.25535	1.8564
4.25559	1.62305
4.25583	1.73598
4.25608	1.5393
4.25632	1.15165
4.25657	1.32921
4.25681	1.90028
4.25705	1.66457
4.2573	0.34352
4.25754	-0.5711
4.25779	0.27785
4.25803	2.28491
4.25827	3.8616
4.25852	4.46665
4.25876	4.64868
4.259	4.68402
4.25925	4.34523
4.25949	3.7181
4.25974	3.16184
4.25998	2.57442
4.26022	1.64666
4.26047	0.73286
4.26071	0.52119
4.26096	0.8931
4.2612	1.08101
4.26144	0.95851
4.26169	1.1551
4.26193	1.74387
4.26217	1.89021
4.26242	1.18327
4.26266	0.36655
4.26291	0.23664
4.26315	0.60152
4.26339	0.86084
4.26364	0.87223
4.26388	0.66528
4.26412	0.03639
4.26437	-0.83156
4.26461	-0.96361
4.26486	0.29948
4.2651	2.16644
4.26534	3.21676
4.26559	3.10986
4.26583	2.67537
4.26608	2.55015
4.26632	2.65964
4.26656	2.98597
4.26681	3.79367
4.26705	4.81582
4.26729	5.1406
4.26754	4.45398
4.26778	3.71761
4.26803	3.96262
4.26827	4.84457
4.26851	5.08223
4.26876	4.11383
4.269	2.65904
4.26925	1.66609
4.26949	1.31878
4.26973	1.28249
4.26998	1.45897
4.27022	2.07302
4.27046	3.10216
4.27071	3.96246
4.27095	3.93738
4.2712	2.88962
4.27144	1.41789
4.27168	0.22835
4.27193	-0.56235
4.27217	-1.33574
4.27242	-2.2598
4.27266	-2.98567
4.2729	-3.17256
4.27315	-3.00151
4.27339	-2.85369
4.27363	-2.65437
4.27388	-1.92869
4.27412	-0.55092
4.27437	0.84407
4.27461	1.35316
4.27485	0.65285
4.2751	-0.63934
4.27534	-1.40284
4.27558	-0.93631
4.27583	0.38476
4.27607	1.42858
4.27632	1.40014
4.27656	0.49122
4.2768	-0.63084
4.27705	-1.60976
4.27729	-2.31233
4.27754	-2.33515
4.27778	-1.31797
4.27802	0.28716
4.27827	1.44755
4.27851	1.71081
4.27875	1.54955
4.279	1.43001
4.27924	1.25941
4.27949	1.05248
4.27973	1.3331
4.27997	2.27105
4.28022	3.07797
4.28046	3.02828
4.28071	2.60159
4.28095	2.76597
4.28119	3.4881
4.28144	3.88635
4.28168	3.67036
4.28192	3.43136
4.28217	3.50803
4.28241	3.55942
4.28266	3.47273
4.2829	3.74988
4.28314	4.59153
4.28339	5.37216
4.28363	5.52149
4.28388	5.32122
4.28412	5.32919
4.28436	5.52101
4.28461	5.49124
4.28485	5.09513
4.28509	4.45969
4.28534	3.74226
4.28558	3.27751
4.28583	3.55793
4.28607	4.61325
4.28631	5.75384
4.28656	6.32736
4.2868	6.37585
4.28704	6.15389
4.28729	5.46821
4.28753	4.07937
4.28778	2.41013
4.28802	1.20965
4.28826	0.6872
4.28851	0.52357
4.28875	0.54639
4.289	0.81965
4.28924	1.16781
4.28948	1.17646
4.28973	0.7131
4.28997	0.07585
4.29021	-0.33666
4.29046	-0.25144
4.2907	0.37301
4.29095	1.15802
4.29119	1.51805
4.29143	1.43382
4.29168	1.64785
4.29192	2.61492
4.29217	3.67479
4.29241	3.89231
4.29265	3.31784
4.2929	2.68588
4.29314	2.25562
4.29338	1.85904
4.29363	1.76425
4.29387	2.35054
4.29412	3.03129
4.29436	2.70226
4.2946	1.37727
4.29485	0.20709
4.29509	-0.3051
4.29534	-0.81161
4.29558	-1.4814
4.29582	-1.3053
4.29607	0.16119
4.29631	1.67635
4.29655	2.04687
4.2968	1.91351
4.29704	2.48861
4.29729	3.38887
4.29753	3.30027
4.29777	2.30992
4.29802	1.88599
4.29826	2.57056
4.29851	3.25494
4.29875	3.02189
4.29899	2.32401
4.29924	1.86285
4.29948	1.53599
4.29972	1.17381
4.29997	1.27817
4.30021	2.168
4.30046	3.12332
4.3007	3.24489
4.30094	2.66328
4.30119	2.13257
4.30143	1.86331
4.30167	1.54564
4.30192	1.21737
4.30216	1.26509
4.30241	1.65191
4.30265	1.84167
4.30289	1.52049
4.30314	0.8678
4.30338	0.1467
4.30363	-0.48079
4.30387	-0.78711
4.30411	-0.63749
4.30436	-0.28778
4.3046	-0.03082
4.30484	0.37112
4.30509	1.31606
4.30533	2.49183
4.30558	3.09605
4.30582	3.02689
4.30606	3.06893
4.30631	3.60273
4.30655	3.90447
4.3068	3.24985
4.30704	2.06411
4.30728	1.3068
4.30753	1.18244
4.30777	1.19445
4.30801	1.13172
4.30826	1.1758
4.3085	1.19088
4.30875	0.77026
4.30899	0.0828
4.30923	-0.04448
4.30948	0.8703
4.30972	2.38528
4.30997	3.71403
4.31021	4.41663
4.31045	4.42059
4.3107	3.89526
4.31094	3.29725
4.31118	3.06875
4.31143	3.12465
4.31167	3.08368
4.31192	3.0483
4.31216	3.48636
4.3124	4.20479
4.31265	4.29823
4.31289	3.53219
4.31313	2.9044
4.31338	3.14531
4.31362	3.46741
4.31387	2.78876
4.31411	1.61809
4.31435	1.5257
4.3146	2.9454
4.31484	4.68879
4.31509	5.69381
4.31533	6.11641
4.31557	6.40766
4.31582	6.3985
4.31606	5.90224
4.3163	5.42219
4.31655	5.50413
4.31679	5.84803
4.31704	5.73215
4.31728	5.04005
4.31752	4.31021
4.31777	3.94928
4.31801	3.89538
4.31826	3.95611
4.3185	4.04959
4.31874	4.12281
4.31899	4.13851
4.31923	4.16347
4.31947	4.28819
4.31972	4.49855
4.31996	4.74011
4.32021	5.0137
4.32045	5.29723
4.32069	5.50644
4.32094	5.64941
4.32118	5.87721
4.32143	6.28053
4.32167	6.76939
4.32191	7.20268
4.32216	7.46005
4.3224	7.39324
4.32264	7.00284
4.32289	6.69277
4.32313	6.91315
4.32338	7.37155
4.32362	7.08707
4.32386	5.61629
4.32411	3.88319
4.32435	3.27847
4.32459	4.09296
4.32484	5.32274
4.32508	5.95648
4.32533	5.96011
4.32557	5.87836
4.32581	5.91568
4.32606	5.75947
4.3263	5.17892
4.32655	4.47088
4.32679	4.16532
4.32703	4.38516
4.32728	4.6982
4.32752	4.6884
4.32776	4.51767
4.32801	4.69946
4.32825	5.35729
4.3285	5.95281
4.32874	5.8071
4.32898	4.7536
4.32923	3.28773
4.32947	2.21865
4.32972	2.09373
4.32996	2.72952
4.3302	3.36947
4.33045	3.56162
4.33069	3.76497
4.33093	4.72812
4.33118	6.37905
4.33142	7.82071
4.33167	8.40856
4.33191	8.30492
4.33215	7.9384
4.3324	7.52701
4.33264	7.29151
4.33289	7.48572
4.33313	7.9175
4.33337	7.97731
4.33362	7.4334
4.33386	6.66438
4.3341	5.87997
4.33435	4.81518
4.33459	3.54618
4.33484	2.80454
4.33508	2.89742
4.33532	3.07402
4.33557	2.68468
4.33581	2.27037
4.33605	2.61746
4.3363	3.3613
4.33654	3.5923
4.33679	3.36879
4.33703	3.45089
4.33727	3.82512
4.33752	3.75975
4.33776	3.24083
4.33801	3.06502
4.33825	3.35577
4.33849	3.21711
4.33874	2.20867
4.33898	1.05818
4.33922	0.46644
4.33947	0.20656
4.33971	-0.06535
4.33996	-0.06631
4.3402	0.39768
4.34044	0.80368
4.34069	0.72005
4.34093	0.57291
4.34118	0.8968
4.34142	1.41822
4.34166	1.60745
4.34191	1.61779
4.34215	1.93169
4.34239	2.49707
4.34264	2.90874
4.34288	3.05014
4.34313	2.91177
4.34337	2.26574
4.34361	1.30113
4.34386	1.0846
4.3441	2.40676
4.34435	4.47533
4.34459	5.77919
4.34483	6.04754
4.34508	6.25042
4.34532	6.75133
4.34556	6.77405
4.34581	5.99056
4.34605	5.36128
4.3463	5.7054
4.34654	6.4199
4.34678	6.46897
4.34703	5.91488
4.34727	5.53199
4.34752	5.44477
4.34776	5.18709
4.348	4.86647
4.34825	5.21146
4.34849	6.37232
4.34873	7.54483
4.34898	8.0346
4.34922	8.03252
4.34947	8.05635
4.34971	8.2149
4.34995	8.36875
4.3502	8.49613
4.35044	8.46885
4.35068	7.86218
4.35093	6.47789
4.35117	4.82531
4.35142	3.67417
4.35166	3.31412
4.3519	3.58126
4.35215	4.32132
4.35239	5.3183
4.35264	5.99004
4.35288	5.79817
4.35312	4.99051
4.35337	4.40356
4.35361	4.45779
4.35385	4.82051
4.3541	5.10909
4.35434	5.33887
4.35459	5.51425
4.35483	5.42193
4.35507	5.18463
4.35532	5.44485
4.35556	6.46376
4.35581	7.47497
4.35605	7.57904
4.35629	7.03006
4.35654	6.9327
4.35678	7.66653
4.35702	8.25562
4.35727	7.54914
4.35751	5.64661
4.35776	3.86235
4.358	3.41029
4.35824	4.28854
4.35849	5.42864
4.35873	5.83184
4.35898	5.45564
4.35922	4.94921
4.35946	4.74476
4.35971	4.74296
4.35995	4.77899
4.36019	4.87441
4.36044	4.92849
4.36068	4.68798
4.36093	4.22245
4.36117	3.88919
4.36141	3.59569
4.36166	2.78213
4.3619	1.53504
4.36214	0.94966
4.36239	1.71501
4.36263	3.03168
4.36288	3.77379
4.36312	4.09559
4.36336	4.83161
4.36361	5.82328
4.36385	6.13401
4.3641	5.68464
4.36434	5.31121
4.36458	5.19299
4.36483	4.63706
4.36507	3.68424
4.36531	3.51598
4.36556	4.65198
4.3658	5.92311
4.36605	6.02832
4.36629	5.20388
4.36653	4.57333
4.36678	4.6098
4.36702	5.05115
4.36727	5.69275
4.36751	6.43314
4.36775	6.96347
4.368	7.12422
4.36824	7.27548
4.36848	7.81408
4.36873	8.69449
4.36897	9.76938
4.36922	11.0547
4.36946	12.2643
4.3697	12.7713
4.36995	12.5464
4.37019	12.4334
4.37044	12.8976
4.37068	13.2315
4.37092	12.714
4.37117	11.8164
4.37141	11.4079
4.37165	11.4457
4.3719	11.3948
4.37214	11.3254
4.37239	11.5212
4.37263	11.526
4.37287	10.7623
4.37312	9.75163
4.37336	9.5301
4.3736	10.0592
4.37385	10.3638
4.37409	10.1107
4.37434	9.90413
4.37458	10.0497
4.37482	10.1531
4.37507	9.9947
4.37531	9.75048
4.37556	9.30048
4.3758	8.40197
4.37604	7.63343
4.37629	8.02178
4.37653	9.47118
4.37677	10.6072
4.37702	10.5085
4.37726	9.71194
4.37751	9.27897
4.37775	9.75705
4.37799	11.1719
4.37824	12.9919
4.37848	13.9463
4.37873	13.0962
4.37897	11.3787
4.37921	10.8175
4.37946	11.8317
4.3797	12.7678
4.37994	12.6296
4.38019	12.5486
4.38043	13.4854
4.38068	14.1745
4.38092	13.0767
4.38116	11.1496
4.38141	10.6352
4.38165	11.7248
4.3819	12.5084
4.38214	12.0642
4.38238	11.5432
4.38263	11.8628
4.38287	12.2169
4.38311	11.6994
4.38336	10.9499
4.3836	11.0807
4.38385	11.9287
4.38409	12.4734
4.38433	12.4236
4.38458	12.3648
4.38482	12.6231
4.38507	12.8701
4.38531	12.8192
4.38555	12.608
4.3858	12.4059
4.38604	12.1793
4.38628	11.9659
4.38653	11.9767
4.38677	12.2331
4.38702	12.3971
4.38726	12.1717
4.3875	11.6833
4.38775	11.2838
4.38799	11.1425
4.38823	11.2755
4.38848	11.8341
4.38872	12.9485
4.38897	14.2319
4.38921	14.9091
4.38945	14.7446
4.3897	14.484
4.38994	14.9238
4.39019	15.8335
4.39043	16.4167
4.39067	16.6382
4.39092	17.2402
4.39116	18.3262
4.3914	18.868
4.39165	18.1072
4.39189	16.7192
4.39214	15.9034
4.39238	15.8693
4.39262	15.9794
4.39287	15.9851
4.39311	16.237
4.39336	16.8228
4.3936	17.3379
4.39384	17.5591
4.39409	17.6532
4.39433	17.6643
4.39457	17.4715
4.39482	17.3374
4.39506	17.7968
4.39531	18.7698
4.39555	19.4439
4.39579	19.3675
4.39604	19.0835
4.39628	19.26
4.39653	19.7153
4.39677	19.8265
4.39701	19.5466
4.39726	19.4255
4.3975	19.7768
4.39774	20.3199
4.39799	20.5873
4.39823	20.3094
4.39848	19.5036
4.39872	18.6137
4.39896	18.4901
4.39921	19.6939
4.39945	21.6507
4.39969	22.9198
4.39994	22.614
4.40018	21.3199
4.40043	20.378
4.40067	20.4624
4.40091	21.1534
4.40116	21.7197
4.4014	21.893
4.40165	21.8721
4.40189	21.9576
4.40213	22.3374
4.40238	22.9601
4.40262	23.4758
4.40286	23.5661
4.40311	23.4627
4.40335	23.7514
4.4036	24.3912
4.40384	24.3767
4.40408	22.9716
4.40433	21.0362
4.40457	20.3726
4.40482	21.6654
4.40506	23.7247
4.4053	24.9877
4.40555	25.1689
4.40579	25.0691
4.40603	25.3015
4.40628	25.755
4.40652	26.0308
4.40677	25.9177
4.40701	25.558
4.40725	25.4334
4.4075	25.9567
4.40774	26.8049
4.40799	27.0168
4.40823	26.1706
4.40847	25.1311
4.40872	25.0763
4.40896	26.0241
4.4092	26.9407
4.40945	27.1462
4.40969	26.9074
4.40994	26.6456
4.41018	26.3017
4.41042	25.738
4.41067	25.1782
4.41091	24.8824
4.41115	24.7647
4.4114	24.6616
4.41164	24.687
4.41189	25.0105
4.41213	25.47
4.41237	25.6641
4.41262	25.3421
4.41286	24.5642
4.41311	23.6057
4.41335	22.8208
4.41359	22.4821
4.41384	22.6597
4.41408	23.293
4.41432	24.3128
4.41457	25.5416
4.41481	26.5689
4.41506	27.0137
4.4153	26.9147
4.41554	26.6344
4.41579	26.4273
4.41603	26.3642
4.41628	26.5829
4.41652	27.202
4.41676	27.9689
4.41701	28.4101
4.41725	28.4232
4.41749	28.3531
4.41774	28.4436
4.41798	28.6365
4.41823	28.9943
4.41847	29.802
4.41871	31.047
4.41896	32.2649
4.4192	33.1477
4.41945	33.8548
4.41969	34.4839
4.41993	34.7947
4.42018	34.8457
4.42042	35.3111
4.42066	36.5367
4.42091	37.7318
4.42115	37.8683
4.4214	37.1297
4.42164	36.644
4.42188	36.8422
4.42213	36.9465
4.42237	36.2832
4.42261	35.3253
4.42286	34.9766
4.4231	35.3518
4.42335	35.7772
4.42359	35.7076
4.42383	35.1554
4.42408	34.375
4.42432	33.5667
4.42457	32.889
4.42481	32.4434
4.42505	32.2
4.4253	32.1417
4.42554	32.4851
4.42578	33.5007
4.42603	35.0167
4.42627	36.2983
4.42652	36.6473
4.42676	36.1163
4.427	35.4779
4.42725	35.4058
4.42749	35.7655
4.42774	35.8624
4.42798	35.3741
4.42822	34.814
4.42847	34.8852
4.42871	35.5208
4.42895	35.8952
4.4292	35.4425
4.42944	34.5573
4.42969	34.0552
4.42993	34.1724
4.43017	34.4658
4.43042	34.6363
4.43066	34.9796
4.43091	35.8211
4.43115	36.8895
4.43139	37.6577
4.43164	38.1026
4.43188	38.6136
4.43212	39.1511
4.43237	39.0829
4.43261	38.1422
4.43286	37.0747
4.4331	36.8196
4.43334	37.304
4.43359	37.6386
4.43383	37.4414
4.43408	37.3239
4.43432	37.8719
4.43456	38.7299
4.43481	39.1498
4.43505	39.0868
4.43529	39.196
4.43554	39.8457
4.43578	40.694
4.43603	41.3744
4.43627	42.1161
4.43651	43.2961
4.43676	44.6105
4.437	45.2024
4.43724	44.7436
4.43749	44.0204
4.43773	44.1248
4.43798	45.2505
4.43822	46.6776
4.43846	47.8502
4.43871	48.8942
4.43895	49.8746
4.4392	50.1683
4.43944	49.186
4.43968	47.4374
4.43993	46.1887
4.44017	46.0812
4.44041	46.653
4.44066	47.2386
4.4409	47.6878
4.44115	48.0374
4.44139	48.1378
4.44163	47.976
4.44188	47.8729
4.44212	48.0013
4.44237	48.1655
4.44261	48.3887
4.44285	49.1237
4.4431	50.3527
4.44334	51.0731
4.44358	50.49
4.44383	49.3268
4.44407	49.011
4.44432	49.7277
4.44456	50.2926
4.4448	50.0277
4.44505	49.6912
4.44529	50.121
4.44554	50.8802
4.44578	51.0013
4.44602	50.505
4.44627	50.3449
4.44651	51.0567
4.44675	52.2129
4.447	53.2682
4.44724	54.3372
4.44749	55.8402
4.44773	57.6688
4.44797	59.0615
4.44822	59.3707
4.44846	58.7976
4.4487	58.1366
4.44895	57.7831
4.44919	57.3717
4.44944	56.6786
4.44968	56.4196
4.44992	57.409
4.45017	59.112
4.45041	60.0363
4.45066	59.7698
4.4509	59.5756
4.45114	60.3811
4.45139	61.2198
4.45163	60.7172
4.45187	59.3743
4.45212	58.9671
4.45236	59.9302
4.45261	60.8282
4.45285	60.662
4.45309	60.332
4.45334	61.1283
4.45358	62.7812
4.45383	63.9127
4.45407	63.834
4.45431	63.0774
4.45456	62.4861
4.4548	62.4898
4.45504	63.0851
4.45529	63.9564
4.45553	64.6968
4.45578	65.2467
4.45602	65.8856
4.45626	66.5574
4.45651	66.6945
4.45675	66.1494
4.457	65.7322
4.45724	66.1369
4.45748	66.8371
4.45773	66.9364
4.45797	66.7665
4.45821	67.5523
4.45846	69.5227
4.4587	71.4139
4.45895	72.07
4.45919	71.6393
4.45943	70.9173
4.45968	70.3922
4.45992	70.3522
4.46016	71.1179
4.46041	72.5779
4.46065	74.0414
4.4609	75.0093
4.46114	75.5887
4.46138	75.8656
4.46163	75.6248
4.46187	75.1383
4.46212	75.357
4.46236	76.5865
4.4626	77.7691
4.46285	78.0158
4.46309	78.1305
4.46333	79.4063
4.46358	81.4111
4.46382	82.4201
4.46407	81.9698
4.46431	81.4993
4.46455	82.1294
4.4648	83.1274
4.46504	83.2706
4.46529	82.7166
4.46553	82.6371
4.46577	83.6053
4.46602	85.1934
4.46626	86.8127
4.4665	88.2071
4.46675	89.2285
4.46699	89.71
4.46724	89.643
4.46748	89.2503
4.46772	88.9279
4.46797	89.1325
4.46821	90.0164
4.46846	91.0855
4.4687	91.6611
4.46894	91.8668
4.46919	92.625
4.46943	94.3592
4.46967	96.2391
4.46992	97.2099
4.47016	97.2972
4.47041	97.2838
4.47065	97.4792
4.47089	97.5862
4.47114	97.6496
4.47138	98.344
4.47163	100.115
4.47187	102.52
4.47211	104.587
4.47236	105.564
4.4726	105.328
4.47284	104.435
4.47309	103.776
4.47333	103.817
4.47358	104.125
4.47382	103.967
4.47406	103.353
4.47431	103.074
4.47455	103.618
4.47479	104.482
4.47504	104.799
4.47528	104.389
4.47553	103.953
4.47577	104.353
4.47601	105.817
4.47626	107.73
4.4765	109.142
4.47675	109.59
4.47699	109.454
4.47723	109.446
4.47748	109.858
4.47772	110.493
4.47796	111.162
4.47821	111.929
4.47845	112.895
4.4787	114.055
4.47894	115.366
4.47918	116.651
4.47943	117.492
4.47967	117.646
4.47992	117.599
4.48016	118.22
4.4804	119.688
4.48065	121.216
4.48089	122.082
4.48113	122.499
4.48138	123.079
4.48162	123.872
4.48187	124.466
4.48211	124.817
4.48235	125.349
4.4826	126.218
4.48284	127.005
4.48309	127.278
4.48333	127.078
4.48357	126.681
4.48382	126.26
4.48406	126.026
4.4843	126.348
4.48455	127.371
4.48479	128.624
4.48504	129.416
4.48528	129.631
4.48552	129.84
4.48577	130.582
4.48601	131.784
4.48625	133.02
4.4865	134.071
4.48674	135.004
4.48699	135.889
[truncated: 22,610 more rows]

## Sheet: c
Retention time	MS relative intensity	MS relative intensity
s	%	%
	12CO (m/z = 28)	13CO (m/z = 29)
3.2	0.9	0.12
3.205	0.89	0.13
3.21	0.89	0.13
3.215	0.9	0.12
3.22	0.9	0.12
3.225	0.9	0.12
3.23	0.9	0.12
3.235	0.91	0.12
3.24	0.91	0.13
3.245	0.9	0.13
3.25	0.9	0.12
3.255	0.9	0.12
3.26	0.9	0.12
3.265	0.91	0.12
3.27	0.91	0.12
3.275	0.9	0.13
3.28	0.9	0.13
3.285	0.9	0.12
3.29	0.9	0.12
3.295	0.9	0.12
3.3	0.9	0.12
3.305	0.9	0.13
3.31	0.9	0.12
3.315	0.9	0.12
3.32	0.9	0.12
3.325	0.9	0.13
3.33	0.9	0.12
3.335	0.89	0.13
3.34	0.89	0.13
3.345	0.89	0.13
3.35	0.88	0.13
3.355	0.87	0.12
3.36	0.87	0.12
3.365	0.89	0.13
3.37	0.89	0.12
3.375	0.88	0.13
3.38	0.88	0.13
3.385	0.89	0.13
3.39	0.88	0.13
3.395	0.88	0.13
3.4	0.89	0.13
3.405	0.88	0.13
3.41	0.89	0.12
3.415	0.89	0.12
3.42	0.88	0.13
3.425	0.88	0.12
3.43	0.89	0.12
3.435	0.88	0.12
3.44	0.88	0.12
3.445	0.88	0.12
3.45	0.86	0.12
3.455	0.87	0.12
3.46	0.88	0.13
3.465	0.88	0.13
3.47	0.87	0.13
3.475	0.87	0.13
3.48	0.88	0.13
3.485	0.88	0.13
3.49	0.88	0.13
3.495	0.89	0.13
3.5	0.89	0.13
3.505	0.89	0.13
3.51	0.88	0.13
3.515	0.87	0.13
3.52	0.87	0.12
3.525	0.89	0.12
3.53	0.89	0.12
3.535	0.88	0.12
3.54	0.87	0.13
3.545	0.87	0.12
3.55	0.88	0.12
3.555	0.87	0.13
3.56	0.88	0.13
3.565	0.89	0.13
3.57	0.88	0.13
3.575	0.87	0.13
3.58	0.87	0.13
3.585	0.87	0.12
3.59	0.88	0.12
3.595	0.88	0.12
3.6	0.88	0.12
3.605	0.89	0.12
3.61	0.89	0.11
3.615	0.88	0.12
3.62	0.87	0.12
3.625	0.88	0.12
3.63	0.88	0.12
3.635	0.88	0.13
3.64	0.87	0.12
3.645	0.87	0.12
3.65	0.87	1.11
3.655	0.91	25.98
3.66	1.01	72.74
3.665	1.07	95.64
3.67	1.08	95.63
3.675	1.1	96.04
3.68	1.11	97.6
3.685	1.14	99.41
3.69	1.13	100
3.695	1.11	99.46
3.7	1.09	98.41
3.705	1.07	97.23
3.71	1.03	95.97
3.715	0.99	94.2
3.72	0.97	92.11
3.725	0.96	90.23
3.73	0.94	88.13
3.735	0.93	85.41
3.74	0.91	82.23
3.745	0.9	78.6
3.75	0.88	74.09
3.755	0.84	68.44
3.76	0.8	62.28
3.765	0.79	55.94
3.77	0.78	49.2
3.775	0.77	42.53
3.78	0.77	36.23
3.785	0.78	30.17
3.79	0.81	24.52
3.795	0.84	19.3
3.8	0.86	14.71
3.805	0.88	11.05
3.81	0.89	8.29
3.815	0.9	6.34
3.82	0.91	5.01
3.825	0.92	4.13
3.83	0.93	3.53
3.835	0.92	3.1
3.84	0.92	2.76
3.845	0.91	2.48
3.85	0.91	2.26
3.855	0.91	2.08
3.86	0.92	1.93
3.865	0.91	1.79
3.87	0.91	1.68
3.875	0.9	1.57
3.88	0.91	1.46
3.885	0.91	1.37
3.89	0.91	1.31
3.895	0.91	1.23
3.9	0.92	1.16
3.905	0.92	1.09
3.91	0.9	1.04
3.915	0.9	0.99
3.92	0.9	0.94
3.925	0.92	0.89
3.93	0.92	0.86
3.935	0.91	0.83
3.94	0.91	0.79
3.945	0.92	0.76
3.95	0.92	0.73
3.955	0.91	0.7
3.96	0.9	0.68
3.965	0.9	0.65
3.97	0.92	0.63
3.975	0.92	0.62
3.98	0.91	0.62
3.985	0.9	0.6
3.99	0.91	0.58
3.995	0.91	0.56
4	0.91	0.53
4.005	0.9	0.51
4.01	0.9	0.49
4.015	0.9	0.49
4.02	0.91	0.48
4.025	0.91	0.46
4.03	0.91	0.45
4.035	0.9	0.44
4.04	0.91	0.43
4.045	0.92	0.42
4.05	0.91	0.41
4.055	0.91	0.4
4.06	0.91	0.39
4.065	0.9	0.39
4.07	0.89	0.39
4.075	0.9	0.38
4.08	0.91	0.36
4.085	0.91	0.35
4.09	0.91	0.35
4.095	0.9	0.35
4.1	0.9	0.34
4.105	0.89	0.34
4.11	0.9	0.33
4.115	0.91	0.32
4.12	0.91	0.32
4.125	0.91	0.32
4.13	0.91	0.32
4.135	0.9	0.3
4.14	0.89	0.29
4.145	0.89	0.29
4.15	0.9	0.29
4.155	0.9	0.29
4.16	0.89	0.29
4.165	0.88	0.29
4.17	0.9	0.28
4.175	0.92	0.27
4.18	0.9	0.27
4.185	0.89	0.27
4.19	0.89	0.26
4.195	0.9	0.26
4.2	0.9	0.26
4.205	0.89	0.26
4.21	0.89	0.26
4.215	0.9	0.26
4.22	0.89	0.25
4.225	0.88	0.24
4.23	0.88	0.24
4.235	0.88	0.24
4.24	0.89	0.24
4.245	0.9	0.24
4.25	0.89	0.23
4.255	0.88	0.23
4.26	0.89	0.23
4.265	0.9	0.24
4.27	0.89	0.24
4.275	0.88	0.23
4.28	0.87	0.23
4.285	0.88	0.22
4.29	0.89	0.23
4.295	0.89	0.23
4.3	0.88	0.22
4.305	0.89	0.22
4.31	0.89	0.22
4.315	0.9	0.21
4.32	0.9	0.21
4.325	0.9	0.21
4.33	0.89	0.21
4.335	0.89	0.21
4.34	0.89	0.21
4.345	0.89	0.21
4.35	0.89	0.21
4.355	0.89	0.2
4.36	0.89	0.19
4.365	0.9	0.19
4.37	0.89	0.2
4.375	0.88	0.2
4.38	0.89	0.2
4.385	0.9	0.19
4.39	0.89	0.19
4.395	0.88	0.19
4.4	0.88	0.2
4.405	0.89	0.2
4.41	0.9	0.2
4.415	0.9	0.19
4.42	0.9	0.19
4.425	0.89	0.19
4.43	0.88	0.19
4.435	0.87	0.19
4.44	0.88	0.19
4.445	0.89	0.19
4.45	0.9	0.18
4.455	0.9	0.18
4.46	0.9	0.18
4.465	0.9	0.18
4.47	0.9	0.17
4.475	0.89	0.18
4.48	0.89	0.18
4.485	0.89	0.18
4.49	0.9	0.17
4.495	0.9	0.18
4.5	0.89	0.18
4.505	0.88	0.18
4.51	0.88	0.18
4.515	0.88	0.18
4.52	0.87	0.17
4.525	0.87	0.17
4.53	0.89	0.17
4.535	0.89	0.18
4.54	0.88	0.17
4.545	0.87	0.17
4.55	0.89	0.17
4.555	0.89	0.18
4.56	0.89	0.18
4.565	0.88	0.17
4.57	0.88	0.17
4.575	0.89	0.16
4.58	0.89	0.16
4.585	0.88	0.16
4.59	0.88	0.16
4.595	0.89	0.16
4.6	0.89	0.16
4.605	0.89	0.17
4.61	0.89	0.16
4.615	0.88	0.16
4.62	0.88	0.16
4.625	0.89	0.17
4.63	0.9	0.17
4.635	0.89	0.17
4.64	0.89	0.17
4.645	0.88	0.16
4.65	0.87	0.16
4.655	0.87	0.16
4.66	0.89	0.16
4.665	0.9	0.16
4.67	0.88	0.16
4.675	0.88	0.16
4.68	0.88	0.15
4.685	0.9	0.16
4.69	0.89	0.16
4.695	0.87	0.16
4.7	0.88	0.16
	--
--	--
--	--
--	--
--	--
--	--
--	--
--	--
--	--
--	--
--	--
--	--
--	--
--	--
--	--
--	--
--	--
--	--
--	--
--	--
--	--
--	--
--	--
--	--
--	--
--	--
--	--
--	--
--	--
--	--
--	--
--	--
--	--
--	--
--	--
--	--
--	--
--	--
--	--
--	--
--	--
--	--
--	--
--	--
--	--
--	--
--	--
--	--
--	--
--	--
--	--
--	--
--	--
--	--
--	--
--	--
--	--
--	--
--	--
--	--
--	--
--	--
--	--
--	--
--	--
--	--
--	--
--	--
--	--
--	--
--	--
--	--
--	--
--	--
--	--
--	--
--	--
--	--
--	--
--	--
--	--
--	--
--	--
--	--
--	--
--	--
--	--
--	--
--	--
--	--
--	--
--	--
--	--
--	--
--	--
--	--
--	--
--	--
--	--
--	--
--	--
--	--
--	--
--	--
--	--
--	--
--	--
--	--
--	--
--	--
--	--
--	--
--	--
--	--
--	--
--	--
--	--
--	--
--	--
--	--
--	--
--	--
--	--
--	--
--	--
--	--
--	--
--	--
--	--
--	--
--	--
--	--
--	--
--	--
--	--
--	--
--	--
--	--
--	--
--	--
--	--
--	--
--	--
--	--
--	--
--	--
--	--
--	--
--	--
--	--
--	--
--	--
--	--
--	--
--	--
--	--
--	--
--	--
--	--
--	--
--	--
--	--
--	--
--	--
--	--
--	--
--	--
--	--
--	--
--	--
--	--
--	--
--	--
--	--
--	--
--	--
--	--
--	--
--	--
--	--
--	--
--	--
--	--
--	--
--	--
--	--
--	--
--	--
--	--
--	--
--	--
--	--
--	--
--	--
--	--
--	--
--	--
--	--
--	--
--	--
--	--
--	--
--	--
--	--
--	--
--	--
--	--
--	--
--	--
--	--
--	--
--	--
--	--
--	--
--	--
--	--
--	--
--	--
--	--
--	--
--	--
--	--
--	--
--	--
--	--
--	--
--	--
--	--
--	--
--	--
--	--
--	--
--	--
--	--
--	--
--	--
--	--
--	--
--	--
--	--
--	--
--	--
--	--
--	--
--	--
--	--
--	--
--	--
--	--
--	--
--	--
--	--
--	--
--	--
--	--
--	--
--	--
--	--
--	--
--	--
--	--
--	--
--	--
--	--
--	--
--	--
--	--
--	--
--	--
--	--
--	--
--	--
--	--
--	--
--	--
--	--
--	--
--	--
--	--
--	--
--	--
--	--
--	--
--	--
--	--
--	--
--	--
--	--
--	--
--	--
--	--
--	--
--	--
--	--
--	--
--	--
--	--
--	--
--	--
--	--
--	--
--	--
--	--
--	--
--	--
--	--
--	--
--	--
--	--
--	--
--	--
--	--
--	--
--	--
--	--
--	--
--	--
--	--
--	--
--	--
--	--
--	--
--	--
--	--
--	--
--	--
--	--
--	--
--	--
--	--
--	--
--	--
--	--
--	--
--	--
--	--
--	--
--	--
--	--
--	--
--	--
--	--
--	--
--	--
--	--
--	--
--	--
--	--
--	--
--	--
--	--
--	--
--	--
--	--
--	--
--	--
--	--
--	--
--	--
--	--
--	--
--	--
--	--
--	--
--	--
--	--
--	--
--	--
--	--
--	--
--	--
--	--
--	--
--	--
--	--
--	--
--	--
--	--
--	--
--	--
--	--
--	--
--	--
--	--
--	--
--	--
--	--
--	--
--	--
--	--
--	--
--	--
--	--
--	--
--	--
--	--
--	--
--	--
--	--
--	--
--	--
--	--
--	--
--	--
--	--
--	--
--	--
--	--
--	--
--	--
--	--
--	--
--	--
--	--
--	--
--	--
--	--
--	--
--	--
--	--
--	--
--	--
--	--
--	--
--	--
--	--
--	--
--	--
--	--
--	--
--	--
--	--
--	--
--	--
--	--
--	--
--	--
--	--
--	--
--	--
--	--
--	--
--	--
--	--
--	--
--	--
--	--
--	--
--	--
--	--
--	--
--	--
--	--
--	--
--	--
--	--
--	--
--	--
--	--
--	--
--	--
--	--
--	--
--	--
--	--
--	--
--	--
--	--
--	--
--	--
--	--
--	--
--	--
--	--
--	--
--	--
--	--
--	--
--	--
--	--
--	--
--	--
--	--
--	--
--	--
--	--
--	--
--	--
--	--
--	--
--	--
--	--
--	--
--	--
--	--
--	--
--	--
--	--
--	--
--	--
--	--
--	--
--	--
--	--
--	--
--	--
--	--
--	--
--	--
--	--
--	--
--	--
--	--
--	--
--	--
--	--
--	--
--	--
--	--
--	--
--	--
--	--
--	--
--	--
--	--
--	--
--	--
--	--
--	--
--	--
--	--
--	--
--	--
--	--
--	--
--	--
--	--
--	--
--	--
--	--
--	--
--	--
--	--
--	--
--	--
--	--
--	--
--	--
--	--
--	--
--	--
--	--
--	--
--	--
--	--
--	--
--	--
--	--
--	--
--	--
--	--
--	--
--	--
--	--
--	--
--	--
--	--
--	--
--	--
--	--
--	--
--	--
--	--
--	--
--	--
--	--
--	--
--	--
--	--
--	--
--	--
--	--
--	--
--	--
--	--
--	--
--	--
--	--
--	--
--	--
--	--
--	--
--	--
--	--
--	--
--	--
--	--
--	--
--	--
--	--
--	--
--	--
--	--
--	--
--	--
--	--
--	--
--	--
--	--
--	--
--	--
--	--
--	--
--	--
--	--
--	--
--	--
--	--
--	--
--	--
--	--
--	--
--	--
--	--
--	--
--	--
--	--
--	--
--	--
--	--
--	--
--	--
--	--
--	--
--	--
--	--
--	--
--	--
--	--
--	--
--	--
--	--
--	--
--	--
--	--
--	--
--	--
--	--
--	--
--	--
--	--
--	--
--	--
--	--
--	--
--	--
--	--
--	--
--	--
--	--
--	--
--	--
--	--
--	--
--	--
--	--
--	--
--	--
--	--
--	--
--	--
--	--
--	--
--	--
--	--
--	--
--	--
--	--
--	--
--	--
--	--
--	--
--	--
--	--
--	--
--	--
--	--
--	--
--	--
--	--
--	--
--	--
--	--
--	--
--	--
--	--
--	--
--	--
--	--
--	--
--	--
--	--
--	--
--	--
--	--
--	--
--	--
--	--
--	--
--	--
--	--
--	--
--	--
--	--
--	--
--	--
--	--
--	--
--	--
--	--
--	--
--	--
--	--
--	--
--	--
--	--
--	--
--	--
--	--
--	--
--	--
--	--
--	--
--	--
--	--
--	--
--	--
--	--
--	--
--	--
--	--
--	--
--	--
--	--
--	--
--	--
--	--
--	--
--	--
--	--
--	--
--	--
--	--
--	--
--	--
--	--
--	--
--	--
--	--
--	--
--	--
--	--
--	--
--	--
--	--
--	--
--	--
--	--
--	--
--	--
--	--
--	--
--	--
--	--
--	--
--	--
--	--
--	--
--	--
--	--
--	--
--	--
--	--
--	--
--	--
--	--
--	--
--	--
--	--
--	--
--	--
--	--
--	--
--	--
--	--
--	--
--	--
--	--
--	--
--	--
--	--
--	--
--	--
--	--
--	--
--	--
--	--
--	--
--	--
--	--
--	--
--	--
--	--
--	--
--	--
--	--
--	--
--	--
--	--
--	--
--	--
--	--
--	--
--	--
--	--
--	--
--	--
--	--
--	--
--	--
--	--
--	--
--	--
--	--
--	--
--	--
--	--
--	--
--	--
--	--
--	--
--	--
--	--
--	--
--	--
--	--
--	--
--	--
--	--
--	--
--	--
--	--
--	--
--	--
--	--
--	--
--	--
--	--
--	--
--	--
--	--
--	--
--	--
--	--
--	--
--	--
--	--
--	--
--	--
--	--
--	--
--	--
--	--
--	--
--	--
--	--
--	--
--	--
--	--
--	--
--	--
--	--
--	--
--	--
--	--
--	--
--	--
--	--
--	--
--	--
--	--
--	--
--	--
--	--
--	--
--	--
--	--
--	--
--	--
--	--
--	--
--	--
--	--
--	--
--	--
--	--
--	--
--	--
--	--
--	--
--	--
--	--
--	--
--	--
--	--
--	--
--	--
--	--
--	--
--	--
--	--
--	--
--	--
--	--
--	--
--	--
--	--
--	--
--	--
--	--
--	--
--	--
--	--
--	--
--	--
--	--
--	--
--	--
--	--
--	--
--	--
--	--
--	--
--	--
--	--
--	--
--	--
--	--
--	--
--	--
--	--
--	--
--	--
--	--
--	--
--	--
--	--
--	--
--	--
--	--
--	--
--	--
--	--
--	--
--	--
--	--
--	--
--	--
--	--
--	--
--	--
--	--
--	--
--	--
--	--
--	--
--	--
--	--
--	--
--	--
--	--
--	--
--	--
--	--
--	--
--	--
--	--
--	--
--	--
--	--
--	--
--	--
--	--
--	--
--	--
--	--
--	--
--	--
--	--
--	--
--	--
--	--
--	--
--	--
--	--
--	--
--	--
--	--
--	--
--	--
--	--
--	--
--	--
--	--
--	--
--	--
--	--
--	--
--	--
--	--
--	--
--	--
--	--
--	--
--	--
--	--
--	--
--	--
--	--
--	--
--	--
--	--
--	--
--	--
--	--
--	--
--	--
--	--
--	--
--	--
--	--
--	--
--	--
--	--
--	--
--	--
--	--
--	--
--	--
--	--
--	--
--	--
--	--
--	--
--	--
--	--
--	--
--	--
--	--
--	--
--	--
--	--
--	--
--	--
--	--
--	--
--	--
--	--
--	--
--	--
--	--
--	--
--	--
--	--
--	--
--	--
--	--
--	--
--	--
--	--
--	--
--	--
--	--
--	--
--	--
--	--
--	--
--	--
--	--
--	--
--	--
--	--
--	--
--	--
--	--
--	--
--	--
--	--
--	--
--	--
--	--
--	--
--	--
--	--
--	--
--	--
--	--
--	--
--	--
--	--
--	--
--	--
--	--
--	--
--	--
--	--
--	--
--	--
--	--
--	--
--	--
--	--
--	--
--	--
--	--
--	--
--	--
--	--
--	--
--	--
--	--
--	--
--	--
--	--
--	--
--	--
--	--
--	--
--	--
--	--
--	--
--	--
--	--
--	--
--	--
--	--
--	--
--	--
--	--
--	--
--	--
--	--
--	--
--	--
--	--
--	--
--	--
--	--
--	--
--	--
--	--
--	--
--	--
--	--
--	--
--	--
--	--
--	--
--	--
--	--
--	--
--	--
--	--
--	--
--	--
--	--
--	--
--	--
--	--
--	--
--	--
--	--
--	--
--	--
--	--
--	--
--	--
--	--
--	--
--	--
--	--
--	--
--	--
--	--
--	--
--	--
--	--
--	--
--	--
--	--
--	--
--	--
--	--
--	--
--	--
--	--
--	--
--	--
--	--
--	--
--	--
--	--
--	--
--	--
--	--
--	--
--	--
--	--
--	--
--	--
--	--
--	--
--	--
--	--
--	--
--	--
--	--
--	--
--	--
--	--
--	--
--	--
--	--
--	--
--	--
--	--
--	--
--	--
--	--
--	--
--	--
--	--
--	--
--	--
--	--
--	--
--	--
--	--
--	--
--	--
--	--
--	--
--	--
--	--
--	--
--	--
--	--
--	--
--	--
--	--
--	--
--	--
--	--
--	--
--	--
--	--
--	--
--	--
--	--
--	--
--	--
--	--
--	--
--	--
--	--
--	--
--	--
--	--
--	--
--	--
--	--
--	--
--	--
--	--
--	--
--	--
--	--
--	--
--	--
--	--
--	--
--	--
--	--
--	--
--	--
--	--
--	--
--	--
--	--
--	--
--	--
--	--
--	--
--	--
--	--
--	--
--	--
--	--
--	--
--	--
--	--
--	--
--	--
--	--
--	--
--	--
--	--
--	--
--	--
--	--
--	--
--	--
--	--
--	--
--	--
--	--
--	--
--	--
--	--
--	--
--	--
--	--
--	--
--	--
--	--
--	--
--	--
--	--
--	--
--	--
--	--
--	--
--	--
--	--
--	--
--	--
--	--
--	--
--	--
--	--
--	--
--	--
--	--
--	--
--	--
--	--
--	--
--	--
--	--
--	--
--	--
--	--
--	--
--	--
--	--
--	--
--	--
--	--
--	--
--	--
--	--
--	--
--	--
--	--
--	--
--	--
--	--
--	--
--	--
--	--
--	--
--	--
--	--
--	--
--	--
--	--
--	--
--	--
--	--
--	--
--	--
--	--
--	--
--	--
--	--
--	--
--	--
--	--
--	--
--	--
--	--
--	--
--	--
--	--
--	--
--	--
--	--
--	--
--	--
--	--
--	--
--	--
--	--
--	--
--	--
--	--
--	--
--	--
--	--
--	--
--	--
--	--
--	--
--	--
--	--
--	--
--	--
--	--
--	--
--	--
--	--
--	--
--	--
--	--
--	--
--	--
--	--
--	--
--	--
--	--
--	--
--	--
--	--
--	--
--	--
--	--
--	--
--	--
--	--
--	--
--	--
--	--
--	--
--	--
--	--
--	--
--	--
--	--
--	--
--	--
--	--
--	--
--	--
--	--
--	--
--	--
--	--
--	--
--	--
--	--
--	--
--	--
--	--
--	--
--	--
--	--
--	--
--	--
--	--
--	--
--	--
--	--
--	--
--	--
--	--
--	--
--	--
--	--
--	--
--	--
--	--
--	--
--	--
--	--
--	--
--	--
--	--
--	--
--	--
--	--
--	--
--	--
--	--
--	--
--	--
--	--
--	--
--	--
--	--
--	--
--	--
--	--
--	--
--	--
--	--
--	--
--	--
--	--
--	--
--	--
--	--
--	--
--	--
--	--
--	--
--	--
--	--
--	--
--	--
--	--
--	--
--	--
--	--
--	--
--	--
--	--
--	--
--	--
--	--
--	--
--	--
--	--
--	--
--	--
--	--
--	--
--	--
--	--
--	--
--	--
--	--
--	--
--	--
--	--
--	--
--	--
--	--
--	--
--	--
--	--
--	--
--	--
--	--
--	--
--	--
--	--
--	--
--	--
--	--
--	--
--	--
--	--
--	--
--	--
--	--
--	--
--	--
--	--
--	--
--	--
--	--
--	--
--	--
--	--
--	--
--	--
--	--
--	--
--	--
--	--
--	--
--	--
--	--
--	--
--	--
--	--
--	--
--	--
--	--
--	--
--	--
--	--
--	--
--	--
--	--
--	--
--	--
--	--
--	--
--	--
--	--
--	--
--	--
--	--
--	--
--	--
--	--
--	--
--	--
--	--
--	--
--	--
--	--
--	--
--	--
--	--
--	--
--	--
--	--
--	--
--	--
--	--
--	--
--	--
--	--
--	--
--	--
--	--
--	--
--	--
--	--
--	--
--	--
--	--
--	--
--	--
--	--
--	--
--	--
--	--
--	--
--	--
--	--
--	--
--	--
--	--
--	--
--	--
--	--
--	--
--	--
--	--
--	--
--	--
--	--
--	--
--	--
--	--
--	--
--	--
--	--
--	--
--	--
--	--
--	--
--	--
--	--
--	--
--	--
--	--
--	--
--	--
--	--
--	--
--	--
--	--
--	--
--	--
--	--
--	--
--	--
--	--
--	--
--	--
--	--
--	--
[truncated: 778 more rows]
