# Supplementary material for: The role of oxygen-vacancy in bifunctional indium oxyhydroxide catalysts for electrochemical coupling of biomass valorization with CO2 conversion
Source: Nat Commun. 2023 Apr 11;14:2040. doi: 10.1038/s41467-023-37679-3 (PMC10090200; doi:10.1038/s41467-023-37679-3)
Supplement: Supplementary file 4 — Source Data [file 41467_2023_37679_MOESM4_ESM.zip › Source data/Supplementary Figure 12.xlsx]

## Sheet: a
E	Current density	E	Current density	E	Current density	E	Current density	E	Current density
V vs RHE	mA cm-2	V vs RHE	mA cm-2	V vs RHE	mA cm-2	V vs RHE	mA cm-2	V vs RHE	mA cm-2
10 mV s-1	10 mV s-1	20 mV s-1	20 mV s-1	30 mV s-1	30 mV s-1	40 mV s-1	40 mV s-1	50 mV s-1	50 mV s-1
-0.00012	-0.05015	-0.00012	-0.0846	-0.00012	-0.11505	-0.00012	-0.1441	-0.00012	-0.17345
-0.00012	-0.00841	-0.00012	-0.00205	-0.00012	0.00174	-0.00012	0.00526	-0.00012	0.00738
0.00188	0.00367	0.00188	0.01522	0.00188	0.02483	0.00188	0.03512	0.00188	0.04677
0.00388	0.0087	0.00388	0.02305	0.00388	0.03542	0.00388	0.04907	0.00388	0.0616
0.00588	0.01221	0.00588	0.02857	0.00588	0.04354	0.00588	0.05695	0.00588	0.07235
0.00788	0.01521	0.00788	0.03274	0.00788	0.04848	0.00788	0.06505	0.00788	0.08095
0.00988	0.0176	0.00988	0.03638	0.00988	0.0533	0.00988	0.06975	0.00988	0.088
0.01188	0.01964	0.01188	0.03939	0.01188	0.05775	0.01188	0.07565	0.01188	0.09385
0.01388	0.02147	0.01388	0.04199	0.01388	0.06055	0.01388	0.0786	0.01388	0.0985
0.01588	0.02295	0.01588	0.04451	0.01588	0.06375	0.01588	0.08365	0.01588	0.10305
0.01788	0.02438	0.01788	0.04646	0.01788	0.0671	0.01788	0.0857	0.01788	0.1067
0.01988	0.02571	0.01988	0.04856	0.01988	0.06905	0.01988	0.08985	0.01988	0.1108
0.02188	0.02669	0.02188	0.04974	0.02188	0.0705	0.02188	0.0909	0.02188	0.11295
0.02388	0.02781	0.02388	0.0515	0.02388	0.07345	0.02388	0.09435	0.02388	0.1162
0.02588	0.02877	0.02588	0.0529	0.02588	0.0748	0.02588	0.0958	0.02588	0.119
0.02788	0.02963	0.02788	0.05415	0.02788	0.0761	0.02788	0.09845	0.02788	0.1209
0.02988	0.03043	0.02988	0.0553	0.02988	0.0785	0.02988	0.09935	0.02988	0.12295
0.03188	0.03132	0.03188	0.0566	0.03188	0.0793	0.03188	0.1023	0.03188	0.12585
0.03388	0.032	0.03388	0.0574	0.03388	0.08045	0.03388	0.10255	0.03388	0.12695
0.03588	0.03275	0.03588	0.0585	0.03588	0.0826	0.03588	0.10535	0.03588	0.1292
0.03788	0.03342	0.03788	0.05935	0.03788	0.08285	0.03788	0.10555	0.03788	0.13035
0.03988	0.03408	0.03988	0.0603	0.03988	0.08425	0.03988	0.10785	0.03988	0.13235
0.04188	0.03469	0.04188	0.06115	0.04188	0.08605	0.04188	0.1084	0.04188	0.13395
0.04388	0.03533	0.04388	0.0621	0.04388	0.0863	0.04388	0.11065	0.04388	0.1356
0.04588	0.03592	0.04588	0.0629	0.04588	0.08765	0.04588	0.11115	0.04588	0.13735
0.04788	0.03657	0.04788	0.06375	0.04788	0.08925	0.04788	0.1132	0.04788	0.13845
0.04988	0.03709	0.04988	0.0644	0.04988	0.0895	0.04988	0.11315	0.04988	0.1399
0.05188	0.03771	0.05188	0.0654	0.05188	0.09055	0.05188	0.11545	0.05188	0.14165
0.05388	0.03812	0.05388	0.0658	0.05388	0.09215	0.05388	0.11555	0.05388	0.1425
0.05588	0.03879	0.05588	0.06685	0.05588	0.0924	0.05588	0.1176	0.05588	0.14435
0.05788	0.03942	0.05788	0.06765	0.05788	0.0936	0.05788	0.11825	0.05788	0.14595
0.05988	0.03994	0.05988	0.06825	0.05988	0.09515	0.05988	0.11995	0.05988	0.1465
0.06188	0.04035	0.06188	0.069	0.06188	0.0953	0.06188	0.12	0.06188	0.14795
0.06388	0.04112	0.06388	0.06995	0.06388	0.09655	0.06388	0.12265	0.06388	0.1503
0.06588	0.04169	0.06588	0.07065	0.06588	0.0981	0.06588	0.12255	0.06588	0.151
0.06788	0.04227	0.06788	0.07135	0.06788	0.09855	0.06788	0.12455	0.06788	0.15315
0.06988	0.0428	0.06988	0.07225	0.06988	0.09945	0.06988	0.12525	0.06988	0.15445
0.07188	0.04344	0.07188	0.073	0.07188	0.1012	0.07188	0.1273	0.07188	0.15525
0.07388	0.04399	0.07388	0.07375	0.07388	0.1018	0.07388	0.1275	0.07388	0.15745
0.07588	0.04452	0.07588	0.07465	0.07588	0.1026	0.07588	0.12955	0.07588	0.15895
0.07788	0.04523	0.07788	0.0755	0.07788	0.1042	0.07788	0.13	0.07788	0.16055
0.07988	0.04582	0.07988	0.07625	0.07988	0.1052	0.07988	0.13245	0.07988	0.16225
0.08188	0.04645	0.08188	0.07715	0.08188	0.10615	0.08188	0.13265	0.08188	0.16375
0.08388	0.04714	0.08388	0.07825	0.08388	0.10805	0.08388	0.13565	0.08388	0.1659
0.08588	0.0477	0.08588	0.0788	0.08588	0.1082	0.08588	0.1352	0.08588	0.16645
0.08788	0.04837	0.08788	0.08	0.08788	0.10965	0.08788	0.138	0.08788	0.1693
0.08988	0.04902	0.08988	0.081	0.08988	0.1119	0.08988	0.13845	0.08988	0.1712
0.09188	0.04971	0.09188	0.0816	0.09188	0.1121	0.09188	0.1412	0.09188	0.1729
0.09388	0.0503	0.09388	0.08265	0.09388	0.1134	0.09388	0.14115	0.09388	0.1738
0.09588	0.05115	0.09588	0.084	0.09588	0.116	0.09588	0.14465	0.09588	0.17755
0.09788	0.0518	0.09788	0.0848	0.09788	0.11615	0.09788	0.14475	0.09788	0.17875
0.09788	0.01372	0.09788	0.00828	0.09788	0.0078	0.09788	0.00666	0.09788	0.00796
0.09588	0.00424	0.09588	-0.00595	0.09588	-0.01161	0.09588	-0.0212	0.09588	-0.02676
0.09388	0.000558	0.09388	-0.01169	0.09388	-0.0207	0.09388	-0.03033	0.09388	-0.03863
0.09188	-0.00233	0.09188	-0.0158	0.09188	-0.02642	0.09188	-0.0391	0.09188	-0.04827
0.08988	-0.00489	0.08988	-0.0198	0.08988	-0.0312	0.08988	-0.04416	0.08988	-0.05645
0.08788	-0.00703	0.08788	-0.0228	0.08788	-0.03579	0.08788	-0.0504	0.08788	-0.06235
0.08588	-0.00893	0.08588	-0.02567	0.08588	-0.03968	0.08588	-0.05405	0.08588	-0.06815
0.08388	-0.01064	0.08388	-0.02808	0.08388	-0.04204	0.08388	-0.05885	0.08388	-0.0728
0.08188	-0.01217	0.08188	-0.03037	0.08188	-0.0459	0.08188	-0.0615	0.08188	-0.0773
0.07988	-0.01365	0.07988	-0.0325	0.07988	-0.04872	0.07988	-0.0659	0.07988	-0.0816
0.07788	-0.01492	0.07788	-0.03428	0.07788	-0.05045	0.07788	-0.06775	0.07788	-0.085
0.07588	-0.01614	0.07588	-0.03611	0.07588	-0.05335	0.07588	-0.07165	0.07588	-0.08855
0.07388	-0.01731	0.07388	-0.03782	0.07388	-0.0558	0.07388	-0.07325	0.07388	-0.09165
0.07188	-0.0184	0.07188	-0.03931	0.07188	-0.0571	0.07188	-0.0767	0.07188	-0.09455
0.06988	-0.01957	0.06988	-0.04109	0.06988	-0.06005	0.06988	-0.0787	0.06988	-0.0981
0.06788	-0.02043	0.06788	-0.04224	0.06788	-0.06155	0.06788	-0.0812	0.06788	-0.10005
0.06588	-0.02135	0.06588	-0.04372	0.06588	-0.0626	0.06588	-0.08265	0.06588	-0.1027
0.06388	-0.02236	0.06388	-0.04525	0.06388	-0.06515	0.06388	-0.0858	0.06388	-0.1057
0.06188	-0.02322	0.06188	-0.0462	0.06188	-0.0669	0.06188	-0.08655	0.06188	-0.1078
0.05988	-0.02397	0.05988	-0.04731	0.05988	-0.06745	0.05988	-0.0894	0.05988	-0.10925
0.05788	-0.02491	0.05788	-0.04875	0.05788	-0.07005	0.05788	-0.09035	0.05788	-0.11255
0.05588	-0.02568	0.05588	-0.04999	0.05588	-0.07145	0.05588	-0.0931	0.05588	-0.1145
0.05388	-0.02647	0.05388	-0.05105	0.05388	-0.0724	0.05388	-0.0941	0.05388	-0.11655
0.05188	-0.02721	0.05188	-0.05205	0.05188	-0.0743	0.05188	-0.0963	0.05188	-0.1185
0.04988	-0.02801	0.04988	-0.0532	0.04988	-0.0756	0.04988	-0.0972	0.04988	-0.12025
0.04788	-0.02877	0.04788	-0.0544	0.04788	-0.07655	0.04788	-0.09995	0.04788	-0.12245
0.04588	-0.0295	0.04588	-0.05535	0.04588	-0.0785	0.04588	-0.10035	0.04588	-0.1243
0.04388	-0.03032	0.04388	-0.0566	0.04388	-0.08005	0.04388	-0.10335	0.04388	-0.12675
0.04188	-0.03107	0.04188	-0.05755	0.04188	-0.0806	0.04188	-0.1038	0.04188	-0.12825
0.03988	-0.03166	0.03988	-0.05855	0.03988	-0.08265	0.03988	-0.1064	0.03988	-0.13005
0.03788	-0.03256	0.03788	-0.05985	0.03788	-0.0843	0.03788	-0.1072	0.03788	-0.13215
0.03588	-0.03318	0.03588	-0.06055	0.03588	-0.08435	0.03588	-0.10945	0.03588	-0.13375
0.03388	-0.03396	0.03388	-0.06175	0.03388	-0.0868	0.03388	-0.1102	0.03388	-0.13575
0.03188	-0.03478	0.03188	-0.06325	0.03188	-0.08845	0.03188	-0.1131	0.03188	-0.1382
0.02988	-0.03551	0.02988	-0.06405	0.02988	-0.0888	0.02988	-0.1137	0.02988	-0.13965
0.02788	-0.03636	0.02788	-0.06505	0.02788	-0.09085	0.02788	-0.11595	0.02788	-0.1412
0.02588	-0.03717	0.02588	-0.0664	0.02588	-0.09245	0.02588	-0.11715	0.02588	-0.14375
0.02388	-0.038	0.02388	-0.0675	0.02388	-0.09325	0.02388	-0.11945	0.02388	-0.1456
0.02188	-0.03884	0.02188	-0.0687	0.02188	-0.0954	0.02188	-0.1206	0.02188	-0.14765
0.01988	-0.03973	0.01988	-0.07005	0.01988	-0.09715	0.01988	-0.12335	0.01988	-0.14995
0.01788	-0.04066	0.01788	-0.0711	0.01788	-0.09765	0.01788	-0.1239	0.01788	-0.15165
0.01588	-0.04149	0.01588	-0.07255	0.01588	-0.1001	0.01588	-0.12705	0.01588	-0.1541
0.01388	-0.04247	0.01388	-0.0738	0.01388	-0.10195	0.01388	-0.1277	0.01388	-0.1561
0.01188	-0.04341	0.01188	-0.0751	0.01188	-0.10265	0.01188	-0.13075	0.01188	-0.15815
0.00988	-0.04452	0.00988	-0.07665	0.00988	-0.10515	0.00988	-0.13195	0.00988	-0.16105
0.00788	-0.04548	0.00788	-0.07795	0.00788	-0.1071	0.00788	-0.13475	0.00788	-0.16305
0.00588	-0.04682	0.00588	-0.07985	0.00588	-0.10835	0.00588	-0.13635	0.00588	-0.1659
0.00388	-0.04783	0.00388	-0.08105	0.00388	-0.1108	0.00388	-0.13935	0.00388	-0.16785
0.00188	-0.04899	0.00188	-0.0829	0.00188	-0.113	0.00188	-0.1405	0.00188	-0.17075
-0.00012	-0.05045	-0.00012	-0.08475	-0.00012	-0.1146	-0.00012	-0.14445	-0.00012	-0.1739
--	--	--	--	--	--	--	--	--	--
--	--	--	--	--	--	--	--	--	--
--	--	--	--	--	--	--	--	--	--
--	--	--	--	--	--	--	--	--	--
--	--	--	--	--	--	--	--	--	--
--	--	--	--	--	--	--	--	--	--
--	--	--	--	--	--	--	--	--	--
--	--	--	--	--	--	--	--	--	--
--	--	--	--	--	--	--	--	--	--
--	--	--	--	--	--	--	--	--	--
--	--	--	--	--	--	--	--	--	--
--	--	--	--	--	--	--	--	--	--
--	--	--	--	--	--	--	--	--	--
--	--	--	--	--	--	--	--	--	--
--	--	--	--	--	--	--	--	--	--
--	--	--	--	--	--	--	--	--	--
--	--	--	--	--	--	--	--	--	--
--	--	--	--	--	--	--	--	--	--
--	--	--	--	--	--	--	--	--	--
--	--	--	--	--	--	--	--	--	--
--	--	--	--	--	--	--	--	--	--
--	--	--	--	--	--	--	--	--	--
--	--	--	--	--	--	--	--	--	--
--	--	--	--	--	--	--	--	--	--
--	--	--	--	--	--	--	--	--	--
--	--	--	--	--	--	--	--	--	--
--	--	--	--	--	--	--	--	--	--
--	--	--	--	--	--	--	--	--	--
--	--	--	--	--	--	--	--	--	--
--	--	--	--	--	--	--	--	--	--
--	--	--	--	--	--	--	--	--	--
--	--	--	--	--	--	--	--	--	--
--	--	--	--	--	--	--	--	--	--
--	--	--	--	--	--	--	--	--	--
--	--	--	--	--	--	--	--	--	--
--	--	--	--	--	--	--	--	--	--
--	--	--	--	--	--	--	--	--	--
--	--	--	--	--	--	--	--	--	--
--	--	--	--	--	--	--	--	--	--
--	--	--	--	--	--	--	--	--	--
--	--	--	--	--	--	--	--	--	--
--	--	--	--	--	--	--	--	--	--
--	--	--	--	--	--	--	--	--	--
--	--	--	--	--	--	--	--	--	--
--	--	--	--	--	--	--	--	--	--
--	--	--	--	--	--	--	--	--	--
--	--	--	--	--	--	--	--	--	--
--	--	--	--	--	--	--	--	--	--
--	--	--	--	--	--	--	--	--	--
--	--	--	--	--	--	--	--	--	--
--	--	--	--	--	--	--	--	--	--
--	--	--	--	--	--	--	--	--	--
--	--	--	--	--	--	--	--	--	--
--	--	--	--	--	--	--	--	--	--
--	--	--	--	--	--	--	--	--	--
--	--	--	--	--	--	--	--	--	--
--	--	--	--	--	--	--	--	--	--
--	--	--	--	--	--	--	--	--	--
--	--	--	--	--	--	--	--	--	--
--	--	--	--	--	--	--	--	--	--
--	--	--	--	--	--	--	--	--	--
--	--	--	--	--	--	--	--	--	--
--	--	--	--	--	--	--	--	--	--
--	--	--	--	--	--	--	--	--	--
--	--	--	--	--	--	--	--	--	--
--	--	--	--	--	--	--	--	--	--
--	--	--	--	--	--	--	--	--	--
--	--	--	--	--	--	--	--	--	--
--	--	--	--	--	--	--	--	--	--
--	--	--	--	--	--	--	--	--	--
--	--	--	--	--	--	--	--	--	--
--	--	--	--	--	--	--	--	--	--
--	--	--	--	--	--	--	--	--	--
--	--	--	--	--	--	--	--	--	--
--	--	--	--	--	--	--	--	--	--
--	--	--	--	--	--	--	--	--	--
--	--	--	--	--	--	--	--	--	--
--	--	--	--	--	--	--	--	--	--
--	--	--	--	--	--	--	--	--	--
--	--	--	--	--	--	--	--	--	--
--	--	--	--	--	--	--	--	--	--
--	--	--	--	--	--	--	--	--	--
--	--	--	--	--	--	--	--	--	--
--	--	--	--	--	--	--	--	--	--
--	--	--	--	--	--	--	--	--	--
--	--	--	--	--	--	--	--	--	--
--	--	--	--	--	--	--	--	--	--
--	--	--	--	--	--	--	--	--	--
--	--	--	--	--	--	--	--	--	--
--	--	--	--	--	--	--	--	--	--
--	--	--	--	--	--	--	--	--	--
--	--	--	--	--	--	--	--	--	--
--	--	--	--	--	--	--	--	--	--
--	--	--	--	--	--	--	--	--	--
--	--	--	--	--	--	--	--	--	--
--	--	--	--	--	--	--	--	--	--
--	--	--	--	--	--	--	--	--	--
--	--	--	--	--	--	--	--	--	--
--	--	--	--	--	--	--	--	--	--
--	--	--	--	--	--	--	--	--	--

## Sheet: b
E	Current density	E	Current density	E	Current density	E	Current density	E	Current density
V vs RHE	mA cm-2	V vs RHE	mA cm-2	V vs RHE	mA cm-2	V vs RHE	mA cm-2	V vs RHE	mA cm-2
10 mV s-1	10 mV s-1	20 mV s-1	20 mV s-1	30 mV s-1	30 mV s-1	40 mV s-1	40 mV s-1	50 mV s-1	50 mV s-1
-0.00012	-0.03035	-0.00012	-0.0554	-0.00012	-0.07915	-0.00012	-0.10505	-0.00012	-0.12675
-0.00012	0.00534	-0.00012	0.01904	-0.00012	0.02806	-0.00012	0.03827	-0.00012	0.04782
0.00188	0.01125	0.00188	0.0258	0.00188	0.03858	0.00188	0.0514	0.00188	0.06795
0.00388	0.01348	0.00388	0.02882	0.00388	0.04291	0.00388	0.0572	0.00388	0.07125
0.00588	0.0153	0.00588	0.03156	0.00588	0.04597	0.00588	0.06045	0.00588	0.0768
0.00788	0.01678	0.00788	0.0338	0.00788	0.04961	0.00788	0.06615	0.00788	0.081
0.00988	0.01787	0.00988	0.03545	0.00988	0.0524	0.00988	0.06745	0.00988	0.08465
0.01188	0.01894	0.01188	0.03676	0.01188	0.05345	0.01188	0.07195	0.01188	0.08735
0.01388	0.01994	0.01388	0.03845	0.01388	0.0564	0.01388	0.07335	0.01388	0.09085
0.01588	0.02083	0.01588	0.03958	0.01588	0.05815	0.01588	0.07695	0.01588	0.0932
0.01788	0.02163	0.01788	0.04068	0.01788	0.05915	0.01788	0.0776	0.01788	0.0955
0.01988	0.0224	0.01988	0.04189	0.01988	0.0614	0.01988	0.08095	0.01988	0.09805
0.02188	0.02299	0.02188	0.04259	0.02188	0.0627	0.02188	0.08145	0.02188	0.0995
0.02388	0.0237	0.02388	0.0437	0.02388	0.0632	0.02388	0.0844	0.02388	0.10175
0.02588	0.02424	0.02588	0.0445	0.02588	0.06515	0.02588	0.08455	0.02588	0.103
0.02788	0.02481	0.02788	0.04519	0.02788	0.0663	0.02788	0.08725	0.02788	0.10485
0.02988	0.02543	0.02988	0.04602	0.02988	0.0667	0.02988	0.08775	0.02988	0.10675
0.03188	0.02594	0.03188	0.04688	0.03188	0.06845	0.03188	0.0901	0.03188	0.10785
0.03388	0.02658	0.03388	0.04779	0.03388	0.07015	0.03388	0.0906	0.03388	0.1101
0.03588	0.02696	0.03588	0.04793	0.03588	0.0694	0.03588	0.09235	0.03588	0.11065
0.03788	0.02746	0.03788	0.04888	0.03788	0.07155	0.03788	0.0928	0.03788	0.1121
0.03988	0.02798	0.03988	0.04967	0.03988	0.0725	0.03988	0.0952	0.03988	0.11375
0.04188	0.02849	0.04188	0.05015	0.04188	0.0726	0.04188	0.0952	0.04188	0.11485
0.04388	0.02891	0.04388	0.05075	0.04388	0.0742	0.04388	0.0972	0.04388	0.11585
0.04588	0.0295	0.04588	0.0517	0.04588	0.07565	0.04588	0.098	0.04588	0.1181
0.04788	0.02994	0.04788	0.0521	0.04788	0.07525	0.04788	0.0996	0.04788	0.1185
0.04988	0.03046	0.04988	0.0527	0.04988	0.077	0.04988	0.1001	0.04988	0.12005
0.05188	0.03082	0.05188	0.05335	0.05188	0.07785	0.05188	0.10205	0.05188	0.12135
0.05388	0.03136	0.05388	0.05395	0.05388	0.078	0.05388	0.1021	0.05388	0.12215
0.05588	0.03186	0.05588	0.05475	0.05588	0.07995	0.05588	0.1046	0.05588	0.12445
0.05788	0.03229	0.05788	0.05535	0.05788	0.0804	0.05788	0.1044	0.05788	0.12515
0.05988	0.03273	0.05988	0.0558	0.05988	0.0809	0.05988	0.1069	0.05988	0.1261
0.06188	0.03336	0.06188	0.05665	0.06188	0.08275	0.06188	0.1071	0.06188	0.12805
0.06388	0.0338	0.06388	0.05715	0.06388	0.08345	0.06388	0.10925	0.06388	0.12905
0.06588	0.03426	0.06588	0.05795	0.06588	0.08385	0.06588	0.1099	0.06588	0.13065
0.06788	0.03478	0.06788	0.05845	0.06788	0.0856	0.06788	0.1115	0.06788	0.1318
0.06988	0.03533	0.06988	0.0592	0.06988	0.0865	0.06988	0.1122	0.06988	0.13365
0.07188	0.03595	0.07188	0.06025	0.07188	0.0872	0.07188	0.115	0.07188	0.1354
0.07388	0.03626	0.07388	0.06055	0.07388	0.08875	0.07388	0.115	0.07388	0.1361
0.07588	0.03683	0.07588	0.06135	0.07588	0.0895	0.07588	0.1172	0.07588	0.1378
0.07788	0.03748	0.07788	0.06245	0.07788	0.0901	0.07788	0.11805	0.07788	0.1397
0.07988	0.03798	0.07988	0.06285	0.07988	0.0923	0.07988	0.12035	0.07988	0.141
0.08188	0.0386	0.08188	0.06385	0.08188	0.09315	0.08188	0.1211	0.08188	0.14315
0.08388	0.03913	0.08388	0.06445	0.08388	0.09355	0.08388	0.12315	0.08388	0.14455
0.08588	0.03973	0.08588	0.06535	0.08588	0.09585	0.08588	0.12435	0.08588	0.14615
0.08788	0.04037	0.08788	0.0662	0.08788	0.0968	0.08788	0.12675	0.08788	0.14845
0.08988	0.04091	0.08988	0.0671	0.08988	0.0974	0.08988	0.12775	0.08988	0.15
0.09188	0.04156	0.09188	0.06785	0.09188	0.09965	0.09188	0.13015	0.09188	0.152
0.09388	0.04228	0.09388	0.06895	0.09388	0.10085	0.09388	0.1312	0.09388	0.15425
0.09588	0.04292	0.09588	0.0698	0.09588	0.1018	0.09588	0.13415	0.09588	0.1561
0.09788	0.04371	0.09788	0.07095	0.09788	0.1044	0.09788	0.1356	0.09788	0.15895
0.09788	0.00964	0.09788	-0.0007455	0.09788	-0.0009745	0.09788	-0.00174	0.09788	-0.01128
0.09588	0.00452	0.09588	-0.00645	0.09588	-0.00983	0.09588	-0.01484	0.09588	-0.02947
0.09388	0.00226	0.09388	-0.0097	0.09388	-0.01335	0.09388	-0.01958	0.09388	-0.03382
0.09188	0.0004598	0.09188	-0.01219	0.09188	-0.01769	0.09188	-0.02509	0.09188	-0.03888
0.08988	-0.00108	0.08988	-0.01438	0.08988	-0.02133	0.08988	-0.02869	0.08988	-0.04395
0.08788	-0.00253	0.08788	-0.01653	0.08788	-0.02354	0.08788	-0.0337	0.08788	-0.04803
0.08588	-0.00387	0.08588	-0.01833	0.08588	-0.02658	0.08588	-0.03582	0.08588	-0.052
0.08388	-0.00499	0.08388	-0.02012	0.08388	-0.02983	0.08388	-0.04044	0.08388	-0.0558
0.08188	-0.00604	0.08188	-0.02141	0.08188	-0.03071	0.08188	-0.04231	0.08188	-0.05855
0.07988	-0.00711	0.07988	-0.02288	0.07988	-0.03369	0.07988	-0.0458	0.07988	-0.06185
0.07788	-0.0081	0.07788	-0.02437	0.07788	-0.036	0.07788	-0.04787	0.07788	-0.0649
0.07588	-0.00897	0.07588	-0.02561	0.07588	-0.03692	0.07588	-0.05055	0.07588	-0.0671
0.07388	-0.00966	0.07388	-0.02652	0.07388	-0.0388	0.07388	-0.05225	0.07388	-0.0698
0.07188	-0.01069	0.07188	-0.02799	0.07188	-0.04154	0.07188	-0.05545	0.07188	-0.07245
0.06988	-0.01134	0.06988	-0.02891	0.06988	-0.04162	0.06988	-0.05645	0.06988	-0.0741
0.06788	-0.01204	0.06788	-0.03003	0.06788	-0.04383	0.06788	-0.05905	0.06788	-0.0764
0.06588	-0.01274	0.06588	-0.03071	0.06588	-0.04558	0.06588	-0.0601	0.06588	-0.0786
0.06388	-0.01341	0.06388	-0.03181	0.06388	-0.04605	0.06388	-0.06245	0.06388	-0.08015
0.06188	-0.01415	0.06188	-0.03273	0.06188	-0.04786	0.06188	-0.0638	0.06188	-0.08205
0.05988	-0.01464	0.05988	-0.03363	0.05988	-0.04945	0.05988	-0.0655	0.05988	-0.0842
0.05788	-0.01525	0.05788	-0.03437	0.05788	-0.04974	0.05788	-0.067	0.05788	-0.08555
0.05588	-0.01598	0.05588	-0.03535	0.05588	-0.05155	0.05588	-0.06875	0.05588	-0.08745
0.05388	-0.01646	0.05388	-0.03592	0.05388	-0.05285	0.05388	-0.0698	0.05388	-0.08875
0.05188	-0.0171	0.05188	-0.03696	0.05188	-0.05325	0.05188	-0.0719	0.05188	-0.0909
0.04988	-0.0175	0.04988	-0.03736	0.04988	-0.05465	0.04988	-0.0724	0.04988	-0.0916
0.04788	-0.01817	0.04788	-0.03832	0.04788	-0.0564	0.04788	-0.0744	0.04788	-0.09355
0.04588	-0.01872	0.04588	-0.03932	0.04588	-0.0565	0.04588	-0.0758	0.04588	-0.09535
0.04388	-0.01922	0.04388	-0.03982	0.04388	-0.05805	0.04388	-0.0769	0.04388	-0.09645
0.04188	-0.01962	0.04188	-0.04036	0.04188	-0.0591	0.04188	-0.0781	0.04188	-0.09765
0.03988	-0.0203	0.03988	-0.04134	0.03988	-0.0594	0.03988	-0.07945	0.03988	-0.09965
0.03788	-0.0207	0.03788	-0.04181	0.03788	-0.06095	0.03788	-0.0806	0.03788	-0.10045
0.03588	-0.02118	0.03588	-0.0427	0.03588	-0.06235	0.03588	-0.0821	0.03588	-0.102
0.03388	-0.02175	0.03388	-0.04326	0.03388	-0.06225	0.03388	-0.0827	0.03388	-0.10355
0.03188	-0.0222	0.03188	-0.04399	0.03188	-0.0638	0.03188	-0.0849	0.03188	-0.10475
0.02988	-0.0227	0.02988	-0.04467	0.02988	-0.0653	0.02988	-0.08535	0.02988	-0.1065
0.02788	-0.02319	0.02788	-0.0453	0.02788	-0.06505	0.02788	-0.08685	0.02788	-0.10715
0.02588	-0.0237	0.02588	-0.04598	0.02588	-0.0667	0.02588	-0.08815	0.02588	-0.10885
0.02388	-0.02418	0.02388	-0.04666	0.02388	-0.06795	0.02388	-0.0891	0.02388	-0.11015
0.02188	-0.02466	0.02188	-0.04742	0.02188	-0.068	0.02188	-0.0905	0.02188	-0.11135
0.01988	-0.02526	0.01988	-0.04835	0.01988	-0.06995	0.01988	-0.0921	0.01988	-0.1135
0.01788	-0.02566	0.01788	-0.04867	0.01788	-0.0708	0.01788	-0.0927	0.01788	-0.11395
0.01588	-0.02612	0.01588	-0.0495	0.01588	-0.0708	0.01588	-0.09395	0.01588	-0.11555
0.01388	-0.02669	0.01388	-0.05035	0.01388	-0.07285	0.01388	-0.0957	0.01388	-0.11715
0.01188	-0.0272	0.01188	-0.05105	0.01188	-0.07385	0.01188	-0.0967	0.01188	-0.11865
0.00988	-0.02762	0.00988	-0.05145	0.00988	-0.0737	0.00988	-0.09775	0.00988	-0.11955
0.00788	-0.02835	0.00788	-0.0527	0.00788	-0.076	0.00788	-0.0994	0.00788	-0.12145
0.00588	-0.02892	0.00588	-0.0531	0.00588	-0.07695	0.00588	-0.1007	0.00588	-0.1228
0.00388	-0.02939	0.00388	-0.05415	0.00388	-0.07705	0.00388	-0.102	0.00388	-0.12445
0.00188	-0.02997	0.00188	-0.05465	0.00188	-0.0791	0.00188	-0.1033	0.00188	-0.1257
-0.00012	-0.03054	-0.00012	-0.0557	-0.00012	-0.08	-0.00012	-0.10435	-0.00012	-0.1273
				--	--
				--	--
				--	--
				--	--
				--	--
				--	--
				--	--
				--	--
				--	--
				--	--
				--	--
				--	--
				--	--
				--	--
				--	--
				--	--
				--	--
				--	--
				--	--
				--	--
				--	--
				--	--
				--	--
				--	--
				--	--
				--	--
				--	--
				--	--
				--	--
				--	--
				--	--
				--	--
				--	--
				--	--
				--	--
				--	--
				--	--
				--	--
				--	--
				--	--
				--	--
				--	--
				--	--
				--	--
				--	--
				--	--
				--	--
				--	--
				--	--
				--	--
				--	--
				--	--
				--	--
				--	--
				--	--
				--	--
				--	--
				--	--
				--	--
				--	--
				--	--
				--	--
				--	--
				--	--
				--	--
				--	--
				--	--
				--	--
				--	--
				--	--
				--	--
				--	--
				--	--
				--	--
				--	--
				--	--
				--	--
				--	--
				--	--
				--	--
				--	--
				--	--
				--	--
				--	--
				--	--
				--	--
				--	--
				--	--
				--	--
				--	--
				--	--
				--	--
				--	--
				--	--
				--	--
				--	--
				--	--
				--	--
				--	--
				--	--

## Sheet: c
E	Current density	E	Current density	E	Current density	E	Current density	E	Current density
V vs RHE	mA cm-2	V vs RHE	mA cm-2	V vs RHE	mA cm-2	V vs RHE	mA cm-2	V vs RHE	mA cm-2
10 mV s-1	10 mV s-1	20 mV s-1	20 mV s-1	30 mV s-1	30 mV s-1	40 mV s-1	40 mV s-1	50 mV s-1	50 mV s-1
-0.00012	-0.02139	-0.00012	-0.03812	-0.00012	-0.05599	-0.00012	-0.07411	-0.00012	-0.09174
-0.00112	0.00698	-0.00112	-0.00475	-0.00112	-0.02441	-0.00112	-0.04791	-0.00112	-0.07111
-0.00012	0.0141	-0.00012	0.02829	-0.00012	0.03687	-0.00012	0.03631	-0.00012	0.02586
0.00088	0.01478	0.00088	0.03042	0.00088	0.04379	0.00088	0.05564	0.00088	0.06451
0.00188	0.01519	0.00188	0.0317	0.00188	0.04588	0.00188	0.0594	0.00188	0.07182
0.00288	0.01556	0.00288	0.03222	0.00288	0.0474	0.00288	0.06155	0.00288	0.07522
0.00388	0.01586	0.00388	0.03274	0.00388	0.04825	0.00388	0.06304	0.00388	0.07735
0.00488	0.01612	0.00488	0.03335	0.00488	0.04862	0.00488	0.06388	0.00488	0.07858
0.00588	0.01633	0.00588	0.03365	0.00588	0.04945	0.00588	0.06474	0.00588	0.07997
0.00688	0.01656	0.00688	0.03401	0.00688	0.05002	0.00688	0.06541	0.00688	0.08079
0.00788	0.0167	0.00788	0.03407	0.00788	0.04987	0.00788	0.06573	0.00788	0.08121
0.00888	0.01681	0.00888	0.03453	0.00888	0.05074	0.00888	0.06652	0.00888	0.08216
0.00988	0.01695	0.00988	0.03473	0.00988	0.05099	0.00988	0.06694	0.00988	0.08283
0.01088	0.01706	0.01088	0.03485	0.01088	0.05109	0.01088	0.06683	0.01088	0.083
0.01188	0.01727	0.01188	0.03509	0.01188	0.0517	0.01188	0.06761	0.01188	0.08341
0.01288	0.01744	0.01288	0.03548	0.01288	0.0518	0.01288	0.06812	0.01288	0.0839
0.01388	0.01738	0.01388	0.03529	0.01388	0.0517	0.01388	0.06805	0.01388	0.0844
0.01488	0.01749	0.01488	0.03568	0.01488	0.05237	0.01488	0.06833	0.01488	0.08448
0.01588	0.01779	0.01588	0.03568	0.01588	0.05216	0.01588	0.06861	0.01588	0.08464
0.01688	0.01771	0.01688	0.03582	0.01688	0.05246	0.01688	0.06903	0.01688	0.08531
0.01788	0.01778	0.01788	0.03618	0.01788	0.05295	0.01788	0.06897	0.01788	0.08547
0.01888	0.01798	0.01888	0.03618	0.01888	0.05305	0.01888	0.06942	0.01888	0.0858
0.01988	0.01796	0.01988	0.03625	0.01988	0.05309	0.01988	0.06972	0.01988	0.0863
0.02088	0.01811	0.02088	0.03647	0.02088	0.05325	0.02088	0.06958	0.02088	0.08605
0.02188	0.01815	0.02188	0.03647	0.02188	0.05344	0.02188	0.06994	0.02188	0.08638
0.02288	0.01816	0.02288	0.03675	0.02288	0.0535	0.02288	0.07017	0.02288	0.08671
0.02388	0.01838	0.02388	0.03658	0.02388	0.05355	0.02388	0.07025	0.02388	0.08671
0.02488	0.01855	0.02488	0.03708	0.02488	0.05405	0.02488	0.07083	0.02488	0.08729
0.02588	0.01843	0.02588	0.03703	0.02588	0.05419	0.02588	0.07091	0.02588	0.08778
0.02688	0.01839	0.02688	0.03692	0.02688	0.05389	0.02688	0.07056	0.02688	0.08745
0.02788	0.01859	0.02788	0.03702	0.02788	0.05419	0.02788	0.07096	0.02788	0.0877
0.02888	0.01874	0.02888	0.03734	0.02888	0.05414	0.02888	0.07116	0.02888	0.08762
0.02988	0.01868	0.02988	0.03713	0.02988	0.05434	0.02988	0.07094	0.02988	0.08794
0.03088	0.01882	0.03088	0.03736	0.03088	0.05455	0.03088	0.07123	0.03088	0.08811
0.03188	0.01886	0.03188	0.03735	0.03188	0.05475	0.03188	0.07167	0.03188	0.08828
0.03288	0.01887	0.03288	0.03746	0.03288	0.05471	0.03288	0.07173	0.03288	0.08852
0.03388	0.01901	0.03388	0.03772	0.03388	0.05481	0.03388	0.07159	0.03388	0.08852
0.03488	0.01899	0.03488	0.03767	0.03488	0.05491	0.03488	0.07168	0.03488	0.08877
0.03588	0.01898	0.03588	0.03763	0.03588	0.055	0.03588	0.07212	0.03588	0.08885
0.03688	0.01926	0.03688	0.03785	0.03688	0.05504	0.03688	0.072	0.03688	0.08885
0.03788	0.01935	0.03788	0.0381	0.03788	0.05534	0.03788	0.07231	0.03788	0.0891
0.03888	0.01903	0.03888	0.03802	0.03888	0.05565	0.03888	0.07259	0.03888	0.08968
0.03988	0.01929	0.03988	0.03776	0.03988	0.05511	0.03988	0.07218	0.03988	0.08902
0.04088	0.01931	0.04088	0.03809	0.04088	0.05526	0.04088	0.07258	0.04088	0.08943
0.04188	0.01941	0.04188	0.03816	0.04188	0.0556	0.04188	0.0726	0.04188	0.08943
0.04288	0.01932	0.04288	0.0381	0.04288	0.05536	0.04288	0.07226	0.04288	0.08918
0.04388	0.01956	0.04388	0.03821	0.04388	0.0557	0.04388	0.07264	0.04388	0.08976
0.04488	0.01957	0.04488	0.03847	0.04488	0.05598	0.04488	0.07311	0.04488	0.08984
0.04588	0.01942	0.04588	0.03807	0.04588	0.0557	0.04588	0.07276	0.04588	0.08993
0.04688	0.0196	0.04688	0.03849	0.04688	0.05589	0.04688	0.07291	0.04688	0.09009
0.04788	0.01962	0.04788	0.03842	0.04788	0.05589	0.04788	0.07292	0.04788	0.09001
0.04888	0.01961	0.04888	0.03854	0.04888	0.05589	0.04888	0.07337	0.04888	0.09034
0.04988	0.01977	0.04988	0.03855	0.04988	0.05588	0.04988	0.07316	0.04988	0.09026
0.05088	0.01987	0.05088	0.03892	0.05088	0.05659	0.05088	0.07375	0.05088	0.09067
0.05188	0.01979	0.05188	0.03862	0.05188	0.05637	0.05188	0.07362	0.05188	0.09083
0.05288	0.01986	0.05288	0.03873	0.05288	0.05612	0.05288	0.07332	0.05288	0.09075
0.05388	0.01985	0.05388	0.03868	0.05388	0.05641	0.05388	0.07343	0.05388	0.09075
0.05488	0.01986	0.05488	0.03898	0.05488	0.0565	0.05488	0.07361	0.05488	0.09092
0.05588	0.02001	0.05588	0.03869	0.05588	0.05617	0.05588	0.07361	0.05588	0.09108
0.05688	0.02006	0.05688	0.03902	0.05688	0.05667	0.05688	0.07378	0.05688	0.09116
0.05788	0.02011	0.05788	0.03913	0.05788	0.05687	0.05788	0.074	0.05788	0.09125
0.05888	0.02007	0.05888	0.03884	0.05888	0.05639	0.05888	0.0738	0.05888	0.09108
0.05988	0.02023	0.05988	0.03903	0.05988	0.05687	0.05988	0.07399	0.05988	0.09116
0.06088	0.02034	0.06088	0.03928	0.06088	0.05675	0.06088	0.07416	0.06088	0.09125
0.06188	0.02015	0.06188	0.03908	0.06188	0.05669	0.06188	0.07423	0.06188	0.09141
0.06288	0.02039	0.06288	0.03931	0.06288	0.05705	0.06288	0.07415	0.06288	0.09133
0.06388	0.02039	0.06388	0.03939	0.06388	0.05705	0.06388	0.07447	0.06388	0.09191
0.06488	0.02022	0.06488	0.03921	0.06488	0.05701	0.06488	0.07444	0.06488	0.09166
0.06588	0.0205	0.06588	0.03939	0.06588	0.05714	0.06588	0.07418	0.06588	0.09149
0.06688	0.02043	0.06688	0.03939	0.06688	0.05702	0.06688	0.0742	0.06688	0.09158
0.06788	0.0203	0.06788	0.03938	0.06788	0.0572	0.06788	0.07462	0.06788	0.09182
0.06888	0.02052	0.06888	0.03956	0.06888	0.05737	0.06888	0.07465	0.06888	0.09166
0.06988	0.02066	0.06988	0.03947	0.06988	0.05737	0.06988	0.07482	0.06988	0.09232
0.07088	0.02041	0.07088	0.03974	0.07088	0.05726	0.07088	0.07473	0.07088	0.09215
0.07188	0.02069	0.07188	0.0394	0.07188	0.05731	0.07188	0.07456	0.07188	0.09182
0.07288	0.02072	0.07288	0.03969	0.07288	0.05746	0.07288	0.07507	0.07288	0.09207
0.07388	0.02075	0.07388	0.03969	0.07388	0.05745	0.07388	0.07496	0.07388	0.09223
0.07488	0.02059	0.07488	0.03983	0.07488	0.05756	0.07488	0.07479	0.07488	0.09215
0.07588	0.0209	0.07588	0.03989	0.07588	0.05776	0.07588	0.07505	0.07588	0.09273
0.07688	0.02087	0.07688	0.04008	0.07688	0.05802	0.07688	0.07559	0.07688	0.09306
0.07788	0.02065	0.07788	0.03972	0.07788	0.05765	0.07788	0.07501	0.07788	0.09265
0.07888	0.02086	0.07888	0.04004	0.07888	0.05772	0.07888	0.07506	0.07888	0.09248
0.07988	0.02092	0.07988	0.03982	0.07988	0.05762	0.07988	0.07528	0.07988	0.09257
0.08088	0.02092	0.08088	0.04005	0.08088	0.05819	0.08088	0.07555	0.08088	0.09265
0.08188	0.02104	0.08188	0.0401	0.08188	0.05791	0.08188	0.07522	0.08188	0.09265
0.08288	0.02115	0.08288	0.04026	0.08288	0.05796	0.08288	0.07555	0.08288	0.09306
0.08388	0.02096	0.08388	0.04011	0.08388	0.05827	0.08388	0.07566	0.08388	0.09314
0.08488	0.02106	0.08488	0.04017	0.08488	0.05782	0.08488	0.07552	0.08488	0.09273
0.08588	0.02116	0.08588	0.04016	0.08588	0.05801	0.08588	0.0757	0.08588	0.09314
0.08688	0.02109	0.08688	0.04045	0.08688	0.05837	0.08688	0.07578	0.08688	0.09339
0.08788	0.0212	0.08788	0.04025	0.08788	0.05816	0.08788	0.07554	0.08788	0.09314
0.08888	0.02144	0.08888	0.04057	0.08888	0.05867	0.08888	0.07613	0.08888	0.09347
0.08988	0.02126	0.08988	0.04051	0.08988	0.05874	0.08988	0.07616	0.08988	0.09388
0.09088	0.02114	0.09088	0.0403	0.09088	0.05811	0.09088	0.07561	0.09088	0.09339
0.09188	0.02125	0.09188	0.04046	0.09188	0.05846	0.09188	0.07611	0.09188	0.09339
0.09288	0.02161	0.09288	0.04062	0.09288	0.05853	0.09288	0.0761	0.09288	0.09339
0.09388	0.02128	0.09388	0.04038	0.09388	0.05851	0.09388	0.07613	0.09388	0.09331
0.09488	0.02157	0.09488	0.04075	0.09488	0.05866	0.09488	0.07607	0.09488	0.09355
0.09588	0.0215	0.09588	0.0407	0.09588	0.05877	0.09588	0.07605	0.09588	0.0938
0.09688	0.02141	0.09688	0.04067	0.09688	0.05865	0.09688	0.07627	0.09688	0.09372
0.09788	0.02149	0.09788	0.0408	0.09788	0.05873	0.09788	0.07629	0.09788	0.09347
0.09888	-0.00574	0.09888	0.0083	0.09888	0.02763	0.09888	0.05029	0.09888	0.07351
0.09788	-0.01247	0.09788	-0.02384	0.09788	-0.03199	0.09788	-0.03182	0.09788	-0.02155
0.09688	-0.01327	0.09688	-0.02586	0.09688	-0.03886	0.09688	-0.05046	0.09688	-0.0593
0.09588	-0.01357	0.09588	-0.027	0.09588	-0.04102	0.09588	-0.05443	0.09588	-0.06694
0.09488	-0.0139	0.09488	-0.02762	0.09488	-0.04239	0.09488	-0.05664	0.09488	-0.06999
0.09388	-0.01407	0.09388	-0.02803	0.09388	-0.04282	0.09388	-0.0575	0.09388	-0.07173
0.09288	-0.01441	0.09288	-0.0284	0.09288	-0.04349	0.09288	-0.05857	0.09288	-0.07319
0.09188	-0.01454	0.09188	-0.02902	0.09188	-0.04414	0.09188	-0.05918	0.09188	-0.07422
0.09088	-0.01464	0.09088	-0.02887	0.09088	-0.04446	0.09088	-0.0599	0.09088	-0.07498
0.08988	-0.01508	0.08988	-0.0296	0.08988	-0.04499	0.08988	-0.06048	0.08988	-0.07553
0.08888	-0.01519	0.08888	-0.0297	0.08888	-0.04566	0.08888	-0.0614	0.08888	-0.07674
0.08788	-0.01514	0.08788	-0.0299	0.08788	-0.04571	0.08788	-0.06147	0.08788	-0.07707
0.08688	-0.01534	0.08688	-0.03009	0.08688	-0.04589	0.08688	-0.06175	0.08688	-0.07744
0.08588	-0.01538	0.08588	-0.03034	0.08588	-0.04617	0.08588	-0.0621	0.08588	-0.07791
0.08488	-0.01554	0.08488	-0.03026	0.08488	-0.04651	0.08488	-0.06232	0.08488	-0.07831
0.08388	-0.01578	0.08388	-0.03077	0.08388	-0.04658	0.08388	-0.06259	0.08388	-0.07845
0.08288	-0.01582	0.08288	-0.03078	0.08288	-0.04717	0.08288	-0.06324	0.08288	-0.07913
0.08188	-0.0158	0.08188	-0.0311	0.08188	-0.04736	0.08188	-0.06354	0.08188	-0.07943
0.08088	-0.01599	0.08088	-0.03099	0.08088	-0.04719	0.08088	-0.06334	0.08088	-0.07961
0.07988	-0.01614	0.07988	-0.03128	0.07988	-0.04763	0.07988	-0.0639	0.07988	-0.08008
0.07888	-0.01608	0.07888	-0.03137	0.07888	-0.04794	0.07888	-0.06419	0.07888	-0.08021
0.07788	-0.01629	0.07788	-0.03142	0.07788	-0.04757	0.07788	-0.06402	0.07788	-0.08005
0.07688	-0.01636	0.07688	-0.03183	0.07688	-0.0484	0.07688	-0.06455	0.07688	-0.08064
0.07588	-0.01658	0.07588	-0.03204	0.07588	-0.04877	0.07588	-0.06509	0.07588	-0.08153
0.07488	-0.01646	0.07488	-0.03173	0.07488	-0.04825	0.07488	-0.06494	0.07488	-0.08123
0.07388	-0.01643	0.07388	-0.03209	0.07388	-0.04865	0.07388	-0.06524	0.07388	-0.08154
0.07288	-0.01677	0.07288	-0.03208	0.07288	-0.04878	0.07288	-0.06526	0.07288	-0.08158
0.07188	-0.01659	0.07188	-0.03218	0.07188	-0.04876	0.07188	-0.06546	0.07188	-0.0821
0.07088	-0.01695	0.07088	-0.03233	0.07088	-0.04905	0.07088	-0.06579	0.07088	-0.08199
0.06988	-0.01694	0.06988	-0.03262	0.06988	-0.04933	0.06988	-0.06589	0.06988	-0.08235
0.06888	-0.01689	0.06888	-0.03243	0.06888	-0.04926	0.06888	-0.06598	0.06888	-0.08267
0.06788	-0.017	0.06788	-0.0327	0.06788	-0.04943	0.06788	-0.0658	0.06788	-0.08258
0.06688	-0.01715	0.06688	-0.03274	0.06688	-0.04951	0.06688	-0.06634	0.06688	-0.083
0.06588	-0.01704	0.06588	-0.03287	0.06588	-0.04977	0.06588	-0.06664	0.06588	-0.08308
0.06488	-0.01735	0.06488	-0.03288	0.06488	-0.0497	0.06488	-0.06637	0.06488	-0.083
0.06388	-0.01743	0.06388	-0.03312	0.06388	-0.05004	0.06388	-0.06705	0.06388	-0.08333
0.06288	-0.01742	0.06288	-0.03323	0.06288	-0.05027	0.06288	-0.06718	0.06288	-0.08382
0.06188	-0.01741	0.06188	-0.03317	0.06188	-0.05004	0.06188	-0.06692	0.06188	-0.0839
0.06088	-0.01746	0.06088	-0.03336	0.06088	-0.0504	0.06088	-0.06718	0.06088	-0.08415
0.05988	-0.01754	0.05988	-0.03345	0.05988	-0.0504	0.05988	-0.06744	0.05988	-0.08415
0.05888	-0.01752	0.05888	-0.03319	0.05888	-0.05037	0.05888	-0.06743	0.05888	-0.08432
0.05788	-0.01776	0.05788	-0.03379	0.05788	-0.0508	0.05788	-0.06751	0.05788	-0.08415
0.05688	-0.01789	0.05688	-0.0337	0.05688	-0.05083	0.05688	-0.06763	0.05688	-0.08456
0.05588	-0.01777	0.05588	-0.03375	0.05588	-0.05077	0.05588	-0.0679	0.05588	-0.08481
0.05488	-0.01786	0.05488	-0.03387	0.05488	-0.05103	0.05488	-0.06814	0.05488	-0.08489
0.05388	-0.01801	0.05388	-0.03386	0.05388	-0.05097	0.05388	-0.06822	0.05388	-0.08498
0.05288	-0.01792	0.05288	-0.03384	0.05288	-0.05105	0.05288	-0.06815	0.05288	-0.08531
0.05188	-0.01814	0.05188	-0.03417	0.05188	-0.05124	0.05188	-0.068	0.05188	-0.08531
0.05088	-0.01836	0.05088	-0.03439	0.05088	-0.05158	0.05088	-0.06886	0.05088	-0.08588
0.04988	-0.01805	0.04988	-0.03434	0.04988	-0.05181	0.04988	-0.06906	0.04988	-0.08605
0.04888	-0.01835	0.04888	-0.03418	0.04888	-0.05155	0.04888	-0.06849	0.04888	-0.08547
0.04788	-0.01829	0.04788	-0.03452	0.04788	-0.05156	0.04788	-0.06896	0.04788	-0.08588
0.04688	-0.01832	0.04688	-0.03449	0.04688	-0.05185	0.04688	-0.06928	0.04688	-0.08588
0.04588	-0.01841	0.04588	-0.0344	0.04588	-0.05174	0.04588	-0.06881	0.04588	-0.08597
0.04488	-0.01854	0.04488	-0.03465	0.04488	-0.05198	0.04488	-0.06924	0.04488	-0.08638
0.04388	-0.01866	0.04388	-0.03484	0.04388	-0.05214	0.04388	-0.06935	0.04388	-0.08654
0.04288	-0.01856	0.04288	-0.03461	0.04288	-0.052	0.04288	-0.06941	0.04288	-0.08654
0.04188	-0.01864	0.04188	-0.03496	0.04188	-0.05226	0.04188	-0.06946	0.04188	-0.08663
0.04088	-0.01871	0.04088	-0.03483	0.04088	-0.05234	0.04088	-0.06935	0.04088	-0.08663
0.03988	-0.01869	0.03988	-0.03488	0.03988	-0.05232	0.03988	-0.06969	0.03988	-0.08687
0.03888	-0.01896	0.03888	-0.03513	0.03888	-0.0524	0.03888	-0.0699	0.03888	-0.08696
0.03788	-0.01894	0.03788	-0.0354	0.03788	-0.05291	0.03788	-0.07053	0.03788	-0.08762
0.03688	-0.01896	0.03688	-0.03514	0.03688	-0.05293	0.03688	-0.07014	0.03688	-0.08753
0.03588	-0.01929	0.03588	-0.03537	0.03588	-0.05251	0.03588	-0.07012	0.03588	-0.08729
0.03488	-0.019	0.03488	-0.03529	0.03488	-0.05303	0.03488	-0.07039	0.03488	-0.08753
0.03388	-0.01905	0.03388	-0.03557	0.03388	-0.0531	0.03388	-0.07041	0.03388	-0.0877
0.03288	-0.01917	0.03288	-0.03535	0.03288	-0.05273	0.03288	-0.07016	0.03288	-0.08778
0.03188	-0.01922	0.03188	-0.03561	0.03188	-0.05327	0.03188	-0.07077	0.03188	-0.08803
0.03088	-0.01934	0.03088	-0.03569	0.03088	-0.05341	0.03088	-0.0709	0.03088	-0.08819
0.02988	-0.01929	0.02988	-0.03569	0.02988	-0.0532	0.02988	-0.07076	0.02988	-0.08803
0.02888	-0.01949	0.02888	-0.03572	0.02888	-0.05341	0.02888	-0.0709	0.02888	-0.08794
0.02788	-0.01954	0.02788	-0.03601	0.02788	-0.05353	0.02788	-0.07098	0.02788	-0.08828
0.02688	-0.01944	0.02688	-0.03563	0.02688	-0.05327	0.02688	-0.07111	0.02688	-0.08836
0.02588	-0.01971	0.02588	-0.03623	0.02588	-0.05385	0.02588	-0.07123	0.02588	-0.08852
0.02488	-0.01978	0.02488	-0.03621	0.02488	-0.05406	0.02488	-0.07155	0.02488	-0.08927
0.02388	-0.01965	0.02388	-0.03613	0.02388	-0.05367	0.02388	-0.0714	0.02388	-0.08918
0.02288	-0.01983	0.02288	-0.03618	0.02288	-0.05405	0.02288	-0.07163	0.02288	-0.08877
0.02188	-0.01991	0.02188	-0.03625	0.02188	-0.05389	0.02188	-0.0716	0.02188	-0.08902
0.02088	-0.01983	0.02088	-0.03626	0.02088	-0.05392	0.02088	-0.07168	0.02088	-0.08927
0.01988	-0.0199	0.01988	-0.0365	0.01988	-0.05414	0.01988	-0.07168	0.01988	-0.08918
0.01888	-0.01993	0.01888	-0.03649	0.01888	-0.05448	0.01888	-0.07211	0.01888	-0.0896
0.01788	-0.02015	0.01788	-0.03665	0.01788	-0.05433	0.01788	-0.07211	0.01788	-0.08968
0.01688	-0.02015	0.01688	-0.03643	0.01688	-0.05435	0.01688	-0.07183	0.01688	-0.08951
0.01588	-0.02024	0.01588	-0.03676	0.01588	-0.05457	0.01588	-0.07234	0.01588	-0.08976
0.01488	-0.02023	0.01488	-0.03684	0.01488	-0.05463	0.01488	-0.07242	0.01488	-0.08993
0.01388	-0.02023	0.01388	-0.03662	0.01388	-0.05441	0.01388	-0.07221	0.01388	-0.08984
0.01288	-0.02048	0.01288	-0.03701	0.01288	-0.05476	0.01288	-0.07263	0.01288	-0.09009
0.01188	-0.02043	0.01188	-0.03719	0.01188	-0.05491	0.01188	-0.07273	0.01188	-0.09034
0.01088	-0.02047	0.01088	-0.03688	0.01088	-0.0548	0.01088	-0.07273	0.01088	-0.09034
0.00988	-0.02057	0.00988	-0.03722	0.00988	-0.05529	0.00988	-0.0729	0.00988	-0.09059
0.00888	-0.02066	0.00888	-0.03708	0.00888	-0.05494	0.00888	-0.07278	0.00888	-0.09059
0.00788	-0.02063	0.00788	-0.03721	0.00788	-0.05512	0.00788	-0.07301	0.00788	-0.09083
0.00688	-0.02079	0.00688	-0.03735	0.00688	-0.0553	0.00688	-0.0732	0.00688	-0.09083
0.00588	-0.02101	0.00588	-0.03752	0.00588	-0.05538	0.00588	-0.07357	0.00588	-0.091
0.00488	-0.02067	0.00488	-0.03743	0.00488	-0.05552	0.00488	-0.07331	0.00488	-0.09125
0.00388	-0.02084	0.00388	-0.03768	0.00388	-0.05552	0.00388	-0.07334	0.00388	-0.09092
0.00288	-0.02086	0.00288	-0.03745	0.00288	-0.05543	0.00288	-0.07376	0.00288	-0.09141
0.00188	-0.021	0.00188	-0.03778	0.00188	-0.05588	0.00188	-0.0738	0.00188	-0.09166
0.00088	-0.0211	0.00088	-0.03769	0.00088	-0.05556	0.00088	-0.07337	0.00088	-0.09125
-0.00012	-0.02141	-0.00012	-0.03814	-0.00012	-0.05617	-0.00012	-0.07403	-0.00012	-0.09174

## Sheet: d
Scan Rate	j	j	j			Fitted Curves Plot
mV s-1	mA cm-2	mA cm-2	mA cm-2			Scan Rate	j	Scan Rate	j	Scan Rate	j
	InOOH	InOOH-Ov	InOOH-O2			mV s-1	mA cm-2	mV s-1	mA cm-2	mV s-1	mA cm-2
10	0.066	0.041	0.038				InOOH		InOOH-Ov		InOOH-O2
20	0.115	0.092	0.073			10	0.0654	10	0.0452	10	0.038
30	0.163	0.133	0.108			10.04	0.0656	10.04	0.04537	10.04	0.03814
40	0.211	0.174	0.143			10.0801	0.06579	10.0801	0.04554	10.0801	0.03828
50	0.264	0.214	0.178			10.1201	0.06599	10.1201	0.04571	10.1201	0.03842
						10.1602	0.06619	10.1602	0.04589	10.1602	0.03856
						10.2002	0.06638	10.2002	0.04606	10.2002	0.0387
						10.2402	0.06658	10.2402	0.04623	10.2402	0.03884
						10.2803	0.06678	10.2803	0.0464	10.2803	0.03898
						10.3203	0.06698	10.3203	0.04657	10.3203	0.03912
						10.3604	0.06717	10.3604	0.04674	10.3604	0.03926
						10.4004	0.06737	10.4004	0.04691	10.4004	0.0394
						10.4404	0.06757	10.4404	0.04709	10.4404	0.03954
						10.4805	0.06776	10.4805	0.04726	10.4805	0.03968
						10.5205	0.06796	10.5205	0.04743	10.5205	0.03982
						10.5606	0.06816	10.5606	0.0476	10.5606	0.03996
						10.6006	0.06835	10.6006	0.04777	10.6006	0.0401
						10.6406	0.06855	10.6406	0.04794	10.6406	0.04024
						10.6807	0.06875	10.6807	0.04811	10.6807	0.04038
						10.7207	0.06895	10.7207	0.04828	10.7207	0.04052
						10.7608	0.06914	10.7608	0.04846	10.7608	0.04066
						10.8008	0.06934	10.8008	0.04863	10.8008	0.0408
						10.8408	0.06954	10.8408	0.0488	10.8408	0.04094
						10.8809	0.06973	10.8809	0.04897	10.8809	0.04108
						10.9209	0.06993	10.9209	0.04914	10.9209	0.04122
						10.961	0.07013	10.961	0.04931	10.961	0.04136
						11.001	0.07032	11.001	0.04948	11.001	0.0415
						11.041	0.07052	11.041	0.04966	11.041	0.04164
						11.0811	0.07072	11.0811	0.04983	11.0811	0.04178
						11.1211	0.07092	11.1211	0.05	11.1211	0.04192
						11.1612	0.07111	11.1612	0.05017	11.1612	0.04206
						11.2012	0.07131	11.2012	0.05034	11.2012	0.0422
						11.2412	0.07151	11.2412	0.05051	11.2412	0.04234
						11.2813	0.0717	11.2813	0.05068	11.2813	0.04248
						11.3213	0.0719	11.3213	0.05086	11.3213	0.04262
						11.3614	0.0721	11.3614	0.05103	11.3614	0.04276
						11.4014	0.07229	11.4014	0.0512	11.4014	0.0429
						11.4414	0.07249	11.4414	0.05137	11.4414	0.04305
						11.4815	0.07269	11.4815	0.05154	11.4815	0.04319
						11.5215	0.07289	11.5215	0.05171	11.5215	0.04333
						11.5616	0.07308	11.5616	0.05188	11.5616	0.04347
						11.6016	0.07328	11.6016	0.05205	11.6016	0.04361
						11.6416	0.07348	11.6416	0.05223	11.6416	0.04375
						11.6817	0.07367	11.6817	0.0524	11.6817	0.04389
						11.7217	0.07387	11.7217	0.05257	11.7217	0.04403
						11.7618	0.07407	11.7618	0.05274	11.7618	0.04417
						11.8018	0.07426	11.8018	0.05291	11.8018	0.04431
						11.8418	0.07446	11.8418	0.05308	11.8418	0.04445
						11.8819	0.07466	11.8819	0.05325	11.8819	0.04459
						11.9219	0.07486	11.9219	0.05343	11.9219	0.04473
						11.962	0.07505	11.962	0.0536	11.962	0.04487
						12.002	0.07525	12.002	0.05377	12.002	0.04501
						12.042	0.07545	12.042	0.05394	12.042	0.04515
						12.0821	0.07564	12.0821	0.05411	12.0821	0.04529
						12.1221	0.07584	12.1221	0.05428	12.1221	0.04543
						12.1622	0.07604	12.1622	0.05445	12.1622	0.04557
						12.2022	0.07623	12.2022	0.05463	12.2022	0.04571
						12.2422	0.07643	12.2422	0.0548	12.2422	0.04585
						12.2823	0.07663	12.2823	0.05497	12.2823	0.04599
						12.3223	0.07683	12.3223	0.05514	12.3223	0.04613
						12.3624	0.07702	12.3624	0.05531	12.3624	0.04627
						12.4024	0.07722	12.4024	0.05548	12.4024	0.04641
						12.4424	0.07742	12.4424	0.05565	12.4424	0.04655
						12.4825	0.07761	12.4825	0.05583	12.4825	0.04669
						12.5225	0.07781	12.5225	0.056	12.5225	0.04683
						12.5626	0.07801	12.5626	0.05617	12.5626	0.04697
						12.6026	0.0782	12.6026	0.05634	12.6026	0.04711
						12.6426	0.0784	12.6426	0.05651	12.6426	0.04725
						12.6827	0.0786	12.6827	0.05668	12.6827	0.04739
						12.7227	0.0788	12.7227	0.05685	12.7227	0.04753
						12.7628	0.07899	12.7628	0.05702	12.7628	0.04767
						12.8028	0.07919	12.8028	0.0572	12.8028	0.04781
						12.8428	0.07939	12.8428	0.05737	12.8428	0.04795
						12.8829	0.07958	12.8829	0.05754	12.8829	0.04809
						12.9229	0.07978	12.9229	0.05771	12.9229	0.04823
						12.963	0.07998	12.963	0.05788	12.963	0.04837
						13.003	0.08017	13.003	0.05805	13.003	0.04851
						13.043	0.08037	13.043	0.05822	13.043	0.04865
						13.0831	0.08057	13.0831	0.0584	13.0831	0.04879
						13.1231	0.08077	13.1231	0.05857	13.1231	0.04893
						13.1632	0.08096	13.1632	0.05874	13.1632	0.04907
						13.2032	0.08116	13.2032	0.05891	13.2032	0.04921
						13.2432	0.08136	13.2432	0.05908	13.2432	0.04935
						13.2833	0.08155	13.2833	0.05925	13.2833	0.04949
						13.3233	0.08175	13.3233	0.05942	13.3233	0.04963
						13.3634	0.08195	13.3634	0.0596	13.3634	0.04977
						13.4034	0.08214	13.4034	0.05977	13.4034	0.04991
						13.4434	0.08234	13.4434	0.05994	13.4434	0.05005
						13.4835	0.08254	13.4835	0.06011	13.4835	0.05019
						13.5235	0.08274	13.5235	0.06028	13.5235	0.05033
						13.5636	0.08293	13.5636	0.06045	13.5636	0.05047
						13.6036	0.08313	13.6036	0.06062	13.6036	0.05061
						13.6436	0.08333	13.6436	0.06079	13.6436	0.05075
						13.6837	0.08352	13.6837	0.06097	13.6837	0.05089
						13.7237	0.08372	13.7237	0.06114	13.7237	0.05103
						13.7638	0.08392	13.7638	0.06131	13.7638	0.05117
						13.8038	0.08411	13.8038	0.06148	13.8038	0.05131
						13.8438	0.08431	13.8438	0.06165	13.8438	0.05145
						13.8839	0.08451	13.8839	0.06182	13.8839	0.05159
						13.9239	0.08471	13.9239	0.06199	13.9239	0.05173
						13.964	0.0849	13.964	0.06217	13.964	0.05187
						14.004	0.0851	14.004	0.06234	14.004	0.05201
						14.044	0.0853	14.044	0.06251	14.044	0.05215
						14.0841	0.08549	14.0841	0.06268	14.0841	0.05229
						14.1241	0.08569	14.1241	0.06285	14.1241	0.05243
						14.1642	0.08589	14.1642	0.06302	14.1642	0.05257
						14.2042	0.08608	14.2042	0.06319	14.2042	0.05271
						14.2442	0.08628	14.2442	0.06337	14.2442	0.05285
						14.2843	0.08648	14.2843	0.06354	14.2843	0.05299
						14.3243	0.08668	14.3243	0.06371	14.3243	0.05314
						14.3644	0.08687	14.3644	0.06388	14.3644	0.05328
						14.4044	0.08707	14.4044	0.06405	14.4044	0.05342
						14.4444	0.08727	14.4444	0.06422	14.4444	0.05356
						14.4845	0.08746	14.4845	0.06439	14.4845	0.0537
						14.5245	0.08766	14.5245	0.06456	14.5245	0.05384
						14.5646	0.08786	14.5646	0.06474	14.5646	0.05398
						14.6046	0.08805	14.6046	0.06491	14.6046	0.05412
						14.6446	0.08825	14.6446	0.06508	14.6446	0.05426
						14.6847	0.08845	14.6847	0.06525	14.6847	0.0544
						14.7247	0.08865	14.7247	0.06542	14.7247	0.05454
						14.7648	0.08884	14.7648	0.06559	14.7648	0.05468
						14.8048	0.08904	14.8048	0.06576	14.8048	0.05482
						14.8448	0.08924	14.8448	0.06594	14.8448	0.05496
						14.8849	0.08943	14.8849	0.06611	14.8849	0.0551
						14.9249	0.08963	14.9249	0.06628	14.9249	0.05524
						14.965	0.08983	14.965	0.06645	14.965	0.05538
						15.005	0.09002	15.005	0.06662	15.005	0.05552
						15.045	0.09022	15.045	0.06679	15.045	0.05566
						15.0851	0.09042	15.0851	0.06696	15.0851	0.0558
						15.1251	0.09062	15.1251	0.06714	15.1251	0.05594
						15.1652	0.09081	15.1652	0.06731	15.1652	0.05608
						15.2052	0.09101	15.2052	0.06748	15.2052	0.05622
						15.2453	0.09121	15.2453	0.06765	15.2453	0.05636
						15.2853	0.0914	15.2853	0.06782	15.2853	0.0565
						15.3253	0.0916	15.3253	0.06799	15.3253	0.05664
						15.3654	0.0918	15.3654	0.06816	15.3654	0.05678
						15.4054	0.09199	15.4054	0.06834	15.4054	0.05692
						15.4454	0.09219	15.4454	0.06851	15.4454	0.05706
						15.4855	0.09239	15.4855	0.06868	15.4855	0.0572
						15.5255	0.09259	15.5255	0.06885	15.5255	0.05734
						15.5656	0.09278	15.5656	0.06902	15.5656	0.05748
						15.6056	0.09298	15.6056	0.06919	15.6056	0.05762
						15.6456	0.09318	15.6456	0.06936	15.6456	0.05776
						15.6857	0.09337	15.6857	0.06953	15.6857	0.0579
						15.7257	0.09357	15.7257	0.06971	15.7257	0.05804
						15.7658	0.09377	15.7658	0.06988	15.7658	0.05818
						15.8058	0.09396	15.8058	0.07005	15.8058	0.05832
						15.8459	0.09416	15.8459	0.07022	15.8459	0.05846
						15.8859	0.09436	15.8859	0.07039	15.8859	0.0586
						15.9259	0.09456	15.9259	0.07056	15.9259	0.05874
						15.966	0.09475	15.966	0.07073	15.966	0.05888
						16.006	0.09495	16.006	0.07091	16.006	0.05902
						16.0461	0.09515	16.0461	0.07108	16.0461	0.05916
						16.0861	0.09534	16.0861	0.07125	16.0861	0.0593
						16.1261	0.09554	16.1261	0.07142	16.1261	0.05944
						16.1662	0.09574	16.1662	0.07159	16.1662	0.05958
						16.2062	0.09593	16.2062	0.07176	16.2062	0.05972
						16.2462	0.09613	16.2462	0.07193	16.2462	0.05986
						16.2863	0.09633	16.2863	0.07211	16.2863	0.06
						16.3263	0.09653	16.3263	0.07228	16.3263	0.06014
						16.3664	0.09672	16.3664	0.07245	16.3664	0.06028
						16.4064	0.09692	16.4064	0.07262	16.4064	0.06042
						16.4464	0.09712	16.4464	0.07279	16.4464	0.06056
						16.4865	0.09731	16.4865	0.07296	16.4865	0.0607
						16.5265	0.09751	16.5265	0.07313	16.5265	0.06084
						16.5666	0.09771	16.5666	0.0733	16.5666	0.06098
						16.6066	0.0979	16.6066	0.07348	16.6066	0.06112
						16.6467	0.0981	16.6467	0.07365	16.6467	0.06126
						16.6867	0.0983	16.6867	0.07382	16.6867	0.0614
						16.7267	0.0985	16.7267	0.07399	16.7267	0.06154
						16.7668	0.09869	16.7668	0.07416	16.7668	0.06168
						16.8068	0.09889	16.8068	0.07433	16.8068	0.06182
						16.8468	0.09909	16.8468	0.0745	16.8468	0.06196
						16.8869	0.09928	16.8869	0.07468	16.8869	0.0621
						16.9269	0.09948	16.9269	0.07485	16.9269	0.06224
						16.967	0.09968	16.967	0.07502	16.967	0.06238
						17.007	0.09987	17.007	0.07519	17.007	0.06252
						17.047	0.10007	17.047	0.07536	17.047	0.06266
						17.0871	0.10027	17.0871	0.07553	17.0871	0.0628
						17.1271	0.10047	17.1271	0.0757	17.1271	0.06294
						17.1672	0.10066	17.1672	0.07588	17.1672	0.06309
						17.2072	0.10086	17.2072	0.07605	17.2072	0.06323
						17.2473	0.10106	17.2473	0.07622	17.2473	0.06337
						17.2873	0.10125	17.2873	0.07639	17.2873	0.06351
						17.3273	0.10145	17.3273	0.07656	17.3273	0.06365
						17.3674	0.10165	17.3674	0.07673	17.3674	0.06379
						17.4074	0.10184	17.4074	0.0769	17.4074	0.06393
						17.4474	0.10204	17.4474	0.07708	17.4474	0.06407
						17.4875	0.10224	17.4875	0.07725	17.4875	0.06421
						17.5275	0.10244	17.5275	0.07742	17.5275	0.06435
						17.5676	0.10263	17.5676	0.07759	17.5676	0.06449
						17.6076	0.10283	17.6076	0.07776	17.6076	0.06463
						17.6476	0.10303	17.6476	0.07793	17.6476	0.06477
						17.6877	0.10322	17.6877	0.0781	17.6877	0.06491
						17.7277	0.10342	17.7277	0.07827	17.7277	0.06505
						17.7678	0.10362	17.7678	0.07845	17.7678	0.06519
						17.8078	0.10381	17.8078	0.07862	17.8078	0.06533
						17.8479	0.10401	17.8479	0.07879	17.8479	0.06547
						17.8879	0.10421	17.8879	0.07896	17.8879	0.06561
						17.9279	0.10441	17.9279	0.07913	17.9279	0.06575
						17.968	0.1046	17.968	0.0793	17.968	0.06589
						18.008	0.1048	18.008	0.07947	18.008	0.06603
						18.048	0.105	18.048	0.07965	18.048	0.06617
						18.0881	0.10519	18.0881	0.07982	18.0881	0.06631
						18.1281	0.10539	18.1281	0.07999	18.1281	0.06645
						18.1682	0.10559	18.1682	0.08016	18.1682	0.06659
						18.2082	0.10578	18.2082	0.08033	18.2082	0.06673
						18.2482	0.10598	18.2482	0.0805	18.2482	0.06687
						18.2883	0.10618	18.2883	0.08067	18.2883	0.06701
						18.3283	0.10638	18.3283	0.08085	18.3283	0.06715
						18.3684	0.10657	18.3684	0.08102	18.3684	0.06729
						18.4084	0.10677	18.4084	0.08119	18.4084	0.06743
						18.4485	0.10697	18.4485	0.08136	18.4485	0.06757
						18.4885	0.10716	18.4885	0.08153	18.4885	0.06771
						18.5285	0.10736	18.5285	0.0817	18.5285	0.06785
						18.5686	0.10756	18.5686	0.08187	18.5686	0.06799
						18.6086	0.10775	18.6086	0.08204	18.6086	0.06813
						18.6486	0.10795	18.6486	0.08222	18.6486	0.06827
						18.6887	0.10815	18.6887	0.08239	18.6887	0.06841
						18.7287	0.10835	18.7287	0.08256	18.7287	0.06855
						18.7688	0.10854	18.7688	0.08273	18.7688	0.06869
						18.8088	0.10874	18.8088	0.0829	18.8088	0.06883
						18.8488	0.10894	18.8488	0.08307	18.8488	0.06897
						18.8889	0.10913	18.8889	0.08324	18.8889	0.06911
						18.9289	0.10933	18.9289	0.08342	18.9289	0.06925
						18.969	0.10953	18.969	0.08359	18.969	0.06939
						19.009	0.10972	19.009	0.08376	19.009	0.06953
						19.0491	0.10992	19.0491	0.08393	19.0491	0.06967
						19.0891	0.11012	19.0891	0.0841	19.0891	0.06981
						19.1291	0.11032	19.1291	0.08427	19.1291	0.06995
						19.1692	0.11051	19.1692	0.08444	19.1692	0.07009
						19.2092	0.11071	19.2092	0.08462	19.2092	0.07023
						19.2492	0.11091	19.2492	0.08479	19.2492	0.07037
						19.2893	0.1111	19.2893	0.08496	19.2893	0.07051
						19.3293	0.1113	19.3293	0.08513	19.3293	0.07065
						19.3694	0.1115	19.3694	0.0853	19.3694	0.07079
						19.4094	0.11169	19.4094	0.08547	19.4094	0.07093
						19.4494	0.11189	19.4494	0.08564	19.4494	0.07107
						19.4895	0.11209	19.4895	0.08582	19.4895	0.07121
						19.5295	0.11229	19.5295	0.08599	19.5295	0.07135
						19.5696	0.11248	19.5696	0.08616	19.5696	0.07149
						19.6096	0.11268	19.6096	0.08633	19.6096	0.07163
						19.6497	0.11288	19.6497	0.0865	19.6497	0.07177
						19.6897	0.11307	19.6897	0.08667	19.6897	0.07191
						19.7297	0.11327	19.7297	0.08684	19.7297	0.07205
						19.7698	0.11347	19.7698	0.08701	19.7698	0.07219
						19.8098	0.11366	19.8098	0.08719	19.8098	0.07233
						19.8498	0.11386	19.8498	0.08736	19.8498	0.07247
						19.8899	0.11406	19.8899	0.08753	19.8899	0.07261
						19.9299	0.11426	19.9299	0.0877	19.9299	0.07275
						19.97	0.11445	19.97	0.08787	19.97	0.07289
						20.01	0.11465	20.01	0.08804	20.01	0.07304
						20.05	0.11485	20.05	0.08821	20.05	0.07318
						20.0901	0.11504	20.0901	0.08839	20.0901	0.07332
						20.1301	0.11524	20.1301	0.08856	20.1301	0.07346
						20.1702	0.11544	20.1702	0.08873	20.1702	0.0736
						20.2102	0.11563	20.2102	0.0889	20.2102	0.07374
						20.2503	0.11583	20.2503	0.08907	20.2503	0.07388
						20.2903	0.11603	20.2903	0.08924	20.2903	0.07402
						20.3303	0.11623	20.3303	0.08941	20.3303	0.07416
						20.3704	0.11642	20.3704	0.08959	20.3704	0.0743
						20.4104	0.11662	20.4104	0.08976	20.4104	0.07444
						20.4505	0.11682	20.4505	0.08993	20.4505	0.07458
						20.4905	0.11701	20.4905	0.0901	20.4905	0.07472
						20.5305	0.11721	20.5305	0.09027	20.5305	0.07486
						20.5706	0.11741	20.5706	0.09044	20.5706	0.075
						20.6106	0.1176	20.6106	0.09061	20.6106	0.07514
						20.6506	0.1178	20.6506	0.09078	20.6506	0.07528
						20.6907	0.118	20.6907	0.09096	20.6907	0.07542
						20.7307	0.1182	20.7307	0.09113	20.7307	0.07556
						20.7708	0.11839	20.7708	0.0913	20.7708	0.0757
						20.8108	0.11859	20.8108	0.09147	20.8108	0.07584
						20.8509	0.11879	20.8509	0.09164	20.8509	0.07598
						20.8909	0.11898	20.8909	0.09181	20.8909	0.07612
						20.9309	0.11918	20.9309	0.09198	20.9309	0.07626
						20.971	0.11938	20.971	0.09216	20.971	0.0764
						21.011	0.11957	21.011	0.09233	21.011	0.07654
						21.0511	0.11977	21.0511	0.0925	21.0511	0.07668
						21.0911	0.11997	21.0911	0.09267	21.0911	0.07682
						21.1311	0.12017	21.1311	0.09284	21.1311	0.07696
						21.1712	0.12036	21.1712	0.09301	21.1712	0.0771
						21.2112	0.12056	21.2112	0.09318	21.2112	0.07724
						21.2512	0.12076	21.2512	0.09336	21.2512	0.07738
						21.2913	0.12095	21.2913	0.09353	21.2913	0.07752
						21.3313	0.12115	21.3313	0.0937	21.3313	0.07766
						21.3714	0.12135	21.3714	0.09387	21.3714	0.0778
						21.4114	0.12154	21.4114	0.09404	21.4114	0.07794
						21.4515	0.12174	21.4515	0.09421	21.4515	0.07808
						21.4915	0.12194	21.4915	0.09438	21.4915	0.07822
						21.5315	0.12214	21.5315	0.09455	21.5315	0.07836
						21.5716	0.12233	21.5716	0.09473	21.5716	0.0785
						21.6116	0.12253	21.6116	0.0949	21.6116	0.07864
						21.6517	0.12273	21.6517	0.09507	21.6517	0.07878
						21.6917	0.12292	21.6917	0.09524	21.6917	0.07892
						21.7317	0.12312	21.7317	0.09541	21.7317	0.07906
						21.7718	0.12332	21.7718	0.09558	21.7718	0.0792
						21.8118	0.12351	21.8118	0.09575	21.8118	0.07934
						21.8518	0.12371	21.8518	0.09593	21.8518	0.07948
						21.8919	0.12391	21.8919	0.0961	21.8919	0.07962
						21.9319	0.12411	21.9319	0.09627	21.9319	0.07976
						21.972	0.1243	21.972	0.09644	21.972	0.0799
						22.012	0.1245	22.012	0.09661	22.012	0.08004
						22.0521	0.1247	22.0521	0.09678	22.0521	0.08018
						22.0921	0.12489	22.0921	0.09695	22.0921	0.08032
						22.1321	0.12509	22.1321	0.09713	22.1321	0.08046
						22.1722	0.12529	22.1722	0.0973	22.1722	0.0806
						22.2122	0.12548	22.2122	0.09747	22.2122	0.08074
						22.2523	0.12568	22.2523	0.09764	22.2523	0.08088
						22.2923	0.12588	22.2923	0.09781	22.2923	0.08102
						22.3323	0.12608	22.3323	0.09798	22.3323	0.08116
						22.3724	0.12627	22.3724	0.09815	22.3724	0.0813
						22.4124	0.12647	22.4124	0.09833	22.4124	0.08144
						22.4524	0.12667	22.4524	0.0985	22.4524	0.08158
						22.4925	0.12686	22.4925	0.09867	22.4925	0.08172
						22.5325	0.12706	22.5325	0.09884	22.5325	0.08186
						22.5726	0.12726	22.5726	0.09901	22.5726	0.082
						22.6126	0.12745	22.6126	0.09918	22.6126	0.08214
						22.6527	0.12765	22.6527	0.09935	22.6527	0.08228
						22.6927	0.12785	22.6927	0.09952	22.6927	0.08242
						22.7327	0.12805	22.7327	0.0997	22.7327	0.08256
						22.7728	0.12824	22.7728	0.09987	22.7728	0.0827
						22.8128	0.12844	22.8128	0.10004	22.8128	0.08284
						22.8529	0.12864	22.8529	0.10021	22.8529	0.08298
						22.8929	0.12883	22.8929	0.10038	22.8929	0.08313
						22.9329	0.12903	22.9329	0.10055	22.9329	0.08327
						22.973	0.12923	22.973	0.10072	22.973	0.08341
						23.013	0.12942	23.013	0.1009	23.013	0.08355
						23.053	0.12962	23.053	0.10107	23.053	0.08369
						23.0931	0.12982	23.0931	0.10124	23.0931	0.08383
						23.1331	0.13002	23.1331	0.10141	23.1331	0.08397
						23.1732	0.13021	23.1732	0.10158	23.1732	0.08411
						23.2132	0.13041	23.2132	0.10175	23.2132	0.08425
						23.2533	0.13061	23.2533	0.10192	23.2533	0.08439
						23.2933	0.1308	23.2933	0.1021	23.2933	0.08453
						23.3333	0.131	23.3333	0.10227	23.3333	0.08467
						23.3734	0.1312	23.3734	0.10244	23.3734	0.08481
						23.4134	0.13139	23.4134	0.10261	23.4134	0.08495
						23.4535	0.13159	23.4535	0.10278	23.4535	0.08509
						23.4935	0.13179	23.4935	0.10295	23.4935	0.08523
						23.5335	0.13198	23.5335	0.10312	23.5335	0.08537
						23.5736	0.13218	23.5736	0.10329	23.5736	0.08551
						23.6136	0.13238	23.6136	0.10347	23.6136	0.08565
						23.6536	0.13258	23.6536	0.10364	23.6536	0.08579
						23.6937	0.13277	23.6937	0.10381	23.6937	0.08593
						23.7337	0.13297	23.7337	0.10398	23.7337	0.08607
						23.7738	0.13317	23.7738	0.10415	23.7738	0.08621
						23.8138	0.13336	23.8138	0.10432	23.8138	0.08635
						23.8539	0.13356	23.8539	0.10449	23.8539	0.08649
						23.8939	0.13376	23.8939	0.10467	23.8939	0.08663
						23.9339	0.13395	23.9339	0.10484	23.9339	0.08677
						23.974	0.13415	23.974	0.10501	23.974	0.08691
						24.014	0.13435	24.014	0.10518	24.014	0.08705
						24.0541	0.13455	24.0541	0.10535	24.0541	0.08719
						24.0941	0.13474	24.0941	0.10552	24.0941	0.08733
						24.1341	0.13494	24.1341	0.10569	24.1341	0.08747
						24.1742	0.13514	24.1742	0.10587	24.1742	0.08761
						24.2142	0.13533	24.2142	0.10604	24.2142	0.08775
						24.2542	0.13553	24.2542	0.10621	24.2542	0.08789
						24.2943	0.13573	24.2943	0.10638	24.2943	0.08803
						24.3343	0.13592	24.3343	0.10655	24.3343	0.08817
						24.3744	0.13612	24.3744	0.10672	24.3744	0.08831
						24.4144	0.13632	24.4144	0.10689	24.4144	0.08845
						24.4545	0.13652	24.4545	0.10707	24.4545	0.08859
						24.4945	0.13671	24.4945	0.10724	24.4945	0.08873
						24.5345	0.13691	24.5345	0.10741	24.5345	0.08887
						24.5746	0.13711	24.5746	0.10758	24.5746	0.08901
						24.6146	0.1373	24.6146	0.10775	24.6146	0.08915
						24.6547	0.1375	24.6547	0.10792	24.6547	0.08929
						24.6947	0.1377	24.6947	0.10809	24.6947	0.08943
						24.7347	0.13789	24.7347	0.10826	24.7347	0.08957
						24.7748	0.13809	24.7748	0.10844	24.7748	0.08971
						24.8148	0.13829	24.8148	0.10861	24.8148	0.08985
						24.8548	0.13849	24.8548	0.10878	24.8548	0.08999
						24.8949	0.13868	24.8949	0.10895	24.8949	0.09013
						24.9349	0.13888	24.9349	0.10912	24.9349	0.09027
						24.975	0.13908	24.975	0.10929	24.975	0.09041
						25.015	0.13927	25.015	0.10946	25.015	0.09055
						25.0551	0.13947	25.0551	0.10964	25.0551	0.09069
						25.0951	0.13967	25.0951	0.10981	25.0951	0.09083
						25.1351	0.13986	25.1351	0.10998	25.1351	0.09097
						25.1752	0.14006	25.1752	0.11015	25.1752	0.09111
						25.2152	0.14026	25.2152	0.11032	25.2152	0.09125
						25.2553	0.14046	25.2553	0.11049	25.2553	0.09139
						25.2953	0.14065	25.2953	0.11066	25.2953	0.09153
						25.3353	0.14085	25.3353	0.11084	25.3353	0.09167
						25.3754	0.14105	25.3754	0.11101	25.3754	0.09181
						25.4154	0.14124	25.4154	0.11118	25.4154	0.09195
						25.4555	0.14144	25.4555	0.11135	25.4555	0.09209
						25.4955	0.14164	25.4955	0.11152	25.4955	0.09223
						25.5355	0.14183	25.5355	0.11169	25.5355	0.09237
						25.5756	0.14203	25.5756	0.11186	25.5756	0.09251
						25.6156	0.14223	25.6156	0.11203	25.6156	0.09265
						25.6557	0.14243	25.6557	0.11221	25.6557	0.09279
						25.6957	0.14262	25.6957	0.11238	25.6957	0.09293
						25.7357	0.14282	25.7357	0.11255	25.7357	0.09308
						25.7758	0.14302	25.7758	0.11272	25.7758	0.09322
						25.8158	0.14321	25.8158	0.11289	25.8158	0.09336
						25.8559	0.14341	25.8559	0.11306	25.8559	0.0935
						25.8959	0.14361	25.8959	0.11323	25.8959	0.09364
						25.9359	0.1438	25.9359	0.11341	25.9359	0.09378
						25.976	0.144	25.976	0.11358	25.976	0.09392
						26.016	0.1442	26.016	0.11375	26.016	0.09406
						26.0561	0.1444	26.0561	0.11392	26.0561	0.0942
						26.0961	0.14459	26.0961	0.11409	26.0961	0.09434
						26.1361	0.14479	26.1361	0.11426	26.1361	0.09448
						26.1762	0.14499	26.1762	0.11443	26.1762	0.09462
						26.2162	0.14518	26.2162	0.11461	26.2162	0.09476
						26.2563	0.14538	26.2563	0.11478	26.2563	0.0949
						26.2963	0.14558	26.2963	0.11495	26.2963	0.09504
						26.3363	0.14577	26.3363	0.11512	26.3363	0.09518
						26.3764	0.14597	26.3764	0.11529	26.3764	0.09532
						26.4164	0.14617	26.4164	0.11546	26.4164	0.09546
						26.4565	0.14637	26.4565	0.11563	26.4565	0.0956
						26.4965	0.14656	26.4965	0.11581	26.4965	0.09574
						26.5365	0.14676	26.5365	0.11598	26.5365	0.09588
						26.5766	0.14696	26.5766	0.11615	26.5766	0.09602
						26.6166	0.14715	26.6166	0.11632	26.6166	0.09616
						26.6567	0.14735	26.6567	0.11649	26.6567	0.0963
						26.6967	0.14755	26.6967	0.11666	26.6967	0.09644
						26.7367	0.14774	26.7367	0.11683	26.7367	0.09658
						26.7768	0.14794	26.7768	0.117	26.7768	0.09672
						26.8168	0.14814	26.8168	0.11718	26.8168	0.09686
						26.8569	0.14834	26.8569	0.11735	26.8569	0.097
						26.8969	0.14853	26.8969	0.11752	26.8969	0.09714
						26.9369	0.14873	26.9369	0.11769	26.9369	0.09728
						26.977	0.14893	26.977	0.11786	26.977	0.09742
						27.017	0.14912	27.017	0.11803	27.017	0.09756
						27.0571	0.14932	27.0571	0.1182	27.0571	0.0977
						27.0971	0.14952	27.0971	0.11838	27.0971	0.09784
						27.1371	0.14971	27.1371	0.11855	27.1371	0.09798
						27.1772	0.14991	27.1772	0.11872	27.1772	0.09812
						27.2172	0.15011	27.2172	0.11889	27.2172	0.09826
						27.2573	0.15031	27.2573	0.11906	27.2573	0.0984
						27.2973	0.1505	27.2973	0.11923	27.2973	0.09854
						27.3373	0.1507	27.3373	0.1194	27.3373	0.09868
						27.3774	0.1509	27.3774	0.11958	27.3774	0.09882
						27.4174	0.15109	27.4174	0.11975	27.4174	0.09896
						27.4575	0.15129	27.4575	0.11992	27.4575	0.0991
						27.4975	0.15149	27.4975	0.12009	27.4975	0.09924
						27.5375	0.15168	27.5375	0.12026	27.5375	0.09938
						27.5776	0.15188	27.5776	0.12043	27.5776	0.09952
						27.6176	0.15208	27.6176	0.1206	27.6176	0.09966
						27.6577	0.15228	27.6577	0.12077	27.6577	0.0998
						27.6977	0.15247	27.6977	0.12095	27.6977	0.09994
						27.7377	0.15267	27.7377	0.12112	27.7377	0.10008
						27.7778	0.15287	27.7778	0.12129	27.7778	0.10022
						27.8178	0.15306	27.8178	0.12146	27.8178	0.10036
						27.8579	0.15326	27.8579	0.12163	27.8579	0.1005
						27.8979	0.15346	27.8979	0.1218	27.8979	0.10064
						27.9379	0.15365	27.9379	0.12197	27.9379	0.10078
						27.978	0.15385	27.978	0.12215	27.978	0.10092
						28.018	0.15405	28.018	0.12232	28.018	0.10106
						28.0581	0.15425	28.0581	0.12249	28.0581	0.1012
						28.0981	0.15444	28.0981	0.12266	28.0981	0.10134
						28.1381	0.15464	28.1381	0.12283	28.1381	0.10148
						28.1782	0.15484	28.1782	0.123	28.1782	0.10162
						28.2182	0.15503	28.2182	0.12317	28.2182	0.10176
						28.2583	0.15523	28.2583	0.12335	28.2583	0.1019
						28.2983	0.15543	28.2983	0.12352	28.2983	0.10204
						28.3383	0.15562	28.3383	0.12369	28.3383	0.10218
						28.3784	0.15582	28.3784	0.12386	28.3784	0.10232
						28.4184	0.15602	28.4184	0.12403	28.4184	0.10246
						28.4585	0.15622	28.4585	0.1242	28.4585	0.1026
						28.4985	0.15641	28.4985	0.12437	28.4985	0.10274
						28.5385	0.15661	28.5385	0.12454	28.5385	0.10288
						28.5786	0.15681	28.5786	0.12472	28.5786	0.10303
						28.6186	0.157	28.6186	0.12489	28.6186	0.10317
						28.6587	0.1572	28.6587	0.12506	28.6587	0.10331
						28.6987	0.1574	28.6987	0.12523	28.6987	0.10345
						28.7387	0.15759	28.7387	0.1254	28.7387	0.10359
						28.7788	0.15779	28.7788	0.12557	28.7788	0.10373
						28.8188	0.15799	28.8188	0.12574	28.8188	0.10387
						28.8589	0.15819	28.8589	0.12592	28.8589	0.10401
						28.8989	0.15838	28.8989	0.12609	28.8989	0.10415
						28.9389	0.15858	28.9389	0.12626	28.9389	0.10429
						28.979	0.15878	28.979	0.12643	28.979	0.10443
						29.019	0.15897	29.019	0.1266	29.019	0.10457
						29.0591	0.15917	29.0591	0.12677	29.0591	0.10471
						29.0991	0.15937	29.0991	0.12694	29.0991	0.10485
						29.1391	0.15956	29.1391	0.12712	29.1391	0.10499
						29.1792	0.15976	29.1792	0.12729	29.1792	0.10513
						29.2192	0.15996	29.2192	0.12746	29.2192	0.10527
						29.2593	0.16016	29.2593	0.12763	29.2593	0.10541
						29.2993	0.16035	29.2993	0.1278	29.2993	0.10555
						29.3393	0.16055	29.3393	0.12797	29.3393	0.10569
						29.3794	0.16075	29.3794	0.12814	29.3794	0.10583
						29.4194	0.16094	29.4194	0.12832	29.4194	0.10597
						29.4595	0.16114	29.4595	0.12849	29.4595	0.10611
						29.4995	0.16134	29.4995	0.12866	29.4995	0.10625
						29.5395	0.16153	29.5395	0.12883	29.5395	0.10639
						29.5796	0.16173	29.5796	0.129	29.5796	0.10653
						29.6196	0.16193	29.6196	0.12917	29.6196	0.10667
						29.6597	0.16213	29.6597	0.12934	29.6597	0.10681
						29.6997	0.16232	29.6997	0.12951	29.6997	0.10695
						29.7397	0.16252	29.7397	0.12969	29.7397	0.10709
						29.7798	0.16272	29.7798	0.12986	29.7798	0.10723
						29.8198	0.16291	29.8198	0.13003	29.8198	0.10737
						29.8599	0.16311	29.8599	0.1302	29.8599	0.10751
						29.8999	0.16331	29.8999	0.13037	29.8999	0.10765
						29.9399	0.1635	29.9399	0.13054	29.9399	0.10779
						29.98	0.1637	29.98	0.13071	29.98	0.10793
						30.02	0.1639	30.02	0.13089	30.02	0.10807
						30.0601	0.1641	30.0601	0.13106	30.0601	0.10821
						30.1001	0.16429	30.1001	0.13123	30.1001	0.10835
						30.1401	0.16449	30.1401	0.1314	30.1401	0.10849
						30.1802	0.16469	30.1802	0.13157	30.1802	0.10863
						30.2202	0.16488	30.2202	0.13174	30.2202	0.10877
						30.2603	0.16508	30.2603	0.13191	30.2603	0.10891
						30.3003	0.16528	30.3003	0.13209	30.3003	0.10905
						30.3403	0.16547	30.3403	0.13226	30.3403	0.10919
						30.3804	0.16567	30.3804	0.13243	30.3804	0.10933
						30.4204	0.16587	30.4204	0.1326	30.4204	0.10947
						30.4605	0.16607	30.4605	0.13277	30.4605	0.10961
						30.5005	0.16626	30.5005	0.13294	30.5005	0.10975
						30.5405	0.16646	30.5405	0.13311	30.5405	0.10989
						30.5806	0.16666	30.5806	0.13328	30.5806	0.11003
						30.6206	0.16685	30.6206	0.13346	30.6206	0.11017
						30.6607	0.16705	30.6607	0.13363	30.6607	0.11031
						30.7007	0.16725	30.7007	0.1338	30.7007	0.11045
						30.7407	0.16744	30.7407	0.13397	30.7407	0.11059
						30.7808	0.16764	30.7808	0.13414	30.7808	0.11073
						30.8208	0.16784	30.8208	0.13431	30.8208	0.11087
						30.8609	0.16804	30.8609	0.13448	30.8609	0.11101
						30.9009	0.16823	30.9009	0.13466	30.9009	0.11115
						30.9409	0.16843	30.9409	0.13483	30.9409	0.11129
						30.981	0.16863	30.981	0.135	30.981	0.11143
						31.021	0.16882	31.021	0.13517	31.021	0.11157
						31.0611	0.16902	31.0611	0.13534	31.0611	0.11171
						31.1011	0.16922	31.1011	0.13551	31.1011	0.11185
						31.1411	0.16941	31.1411	0.13568	31.1411	0.11199
						31.1812	0.16961	31.1812	0.13586	31.1812	0.11213
						31.2212	0.16981	31.2212	0.13603	31.2212	0.11227
						31.2613	0.17001	31.2613	0.1362	31.2613	0.11241
						31.3013	0.1702	31.3013	0.13637	31.3013	0.11255
						31.3413	0.1704	31.3413	0.13654	31.3413	0.11269
						31.3814	0.1706	31.3814	0.13671	31.3814	0.11283
						31.4214	0.17079	31.4214	0.13688	31.4214	0.11297
						31.4615	0.17099	31.4615	0.13706	31.4615	0.11312
						31.5015	0.17119	31.5015	0.13723	31.5015	0.11326
						31.5415	0.17138	31.5415	0.1374	31.5415	0.1134
						31.5816	0.17158	31.5816	0.13757	31.5816	0.11354
						31.6216	0.17178	31.6216	0.13774	31.6216	0.11368
						31.6617	0.17198	31.6617	0.13791	31.6617	0.11382
						31.7017	0.17217	31.7017	0.13808	31.7017	0.11396
						31.7417	0.17237	31.7417	0.13825	31.7417	0.1141
						31.7818	0.17257	31.7818	0.13843	31.7818	0.11424
						31.8218	0.17276	31.8218	0.1386	31.8218	0.11438
						31.8619	0.17296	31.8619	0.13877	31.8619	0.11452
						31.9019	0.17316	31.9019	0.13894	31.9019	0.11466
						31.9419	0.17335	31.9419	0.13911	31.9419	0.1148
						31.982	0.17355	31.982	0.13928	31.982	0.11494
						32.022	0.17375	32.022	0.13945	32.022	0.11508
						32.0621	0.17395	32.0621	0.13963	32.0621	0.11522
						32.1021	0.17414	32.1021	0.1398	32.1021	0.11536
						32.1421	0.17434	32.1421	0.13997	32.1421	0.1155
						32.1822	0.17454	32.1822	0.14014	32.1822	0.11564
						32.2222	0.17473	32.2222	0.14031	32.2222	0.11578
						32.2623	0.17493	32.2623	0.14048	32.2623	0.11592
						32.3023	0.17513	32.3023	0.14065	32.3023	0.11606
						32.3423	0.17532	32.3423	0.14083	32.3423	0.1162
						32.3824	0.17552	32.3824	0.141	32.3824	0.11634
						32.4224	0.17572	32.4224	0.14117	32.4224	0.11648
						32.4625	0.17592	32.4625	0.14134	32.4625	0.11662
						32.5025	0.17611	32.5025	0.14151	32.5025	0.11676
						32.5425	0.17631	32.5425	0.14168	32.5425	0.1169
						32.5826	0.17651	32.5826	0.14185	32.5826	0.11704
						32.6226	0.1767	32.6226	0.14202	32.6226	0.11718
						32.6627	0.1769	32.6627	0.1422	32.6627	0.11732
						32.7027	0.1771	32.7027	0.14237	32.7027	0.11746
						32.7427	0.17729	32.7427	0.14254	32.7427	0.1176
						32.7828	0.17749	32.7828	0.14271	32.7828	0.11774
						32.8228	0.17769	32.8228	0.14288	32.8228	0.11788
						32.8629	0.17789	32.8629	0.14305	32.8629	0.11802
						32.9029	0.17808	32.9029	0.14322	32.9029	0.11816
						32.9429	0.17828	32.9429	0.1434	32.9429	0.1183
						32.983	0.17848	32.983	0.14357	32.983	0.11844
						33.023	0.17867	33.023	0.14374	33.023	0.11858
						33.0631	0.17887	33.0631	0.14391	33.0631	0.11872
						33.1031	0.17907	33.1031	0.14408	33.1031	0.11886
						33.1431	0.17926	33.1431	0.14425	33.1431	0.119
						33.1832	0.17946	33.1832	0.14442	33.1832	0.11914
						33.2232	0.17966	33.2232	0.1446	33.2232	0.11928
						33.2633	0.17986	33.2633	0.14477	33.2633	0.11942
						33.3033	0.18005	33.3033	0.14494	33.3033	0.11956
						33.3433	0.18025	33.3433	0.14511	33.3433	0.1197
						33.3834	0.18045	33.3834	0.14528	33.3834	0.11984
						33.4234	0.18064	33.4234	0.14545	33.4234	0.11998
						33.4635	0.18084	33.4635	0.14562	33.4635	0.12012
						33.5035	0.18104	33.5035	0.14579	33.5035	0.12026
						33.5435	0.18123	33.5435	0.14597	33.5435	0.1204
						33.5836	0.18143	33.5836	0.14614	33.5836	0.12054
						33.6236	0.18163	33.6236	0.14631	33.6236	0.12068
						33.6637	0.18183	33.6637	0.14648	33.6637	0.12082
						33.7037	0.18202	33.7037	0.14665	33.7037	0.12096
						33.7437	0.18222	33.7437	0.14682	33.7437	0.1211
						33.7838	0.18242	33.7838	0.14699	33.7838	0.12124
						33.8238	0.18261	33.8238	0.14717	33.8238	0.12138
						33.8639	0.18281	33.8639	0.14734	33.8639	0.12152
						33.9039	0.18301	33.9039	0.14751	33.9039	0.12166
						33.9439	0.1832	33.9439	0.14768	33.9439	0.1218
						33.984	0.1834	33.984	0.14785	33.984	0.12194
						34.024	0.1836	34.024	0.14802	34.024	0.12208
						34.0641	0.1838	34.0641	0.14819	34.0641	0.12222
						34.1041	0.18399	34.1041	0.14837	34.1041	0.12236
						34.1441	0.18419	34.1441	0.14854	34.1441	0.1225
						34.1842	0.18439	34.1842	0.14871	34.1842	0.12264
						34.2242	0.18458	34.2242	0.14888	34.2242	0.12278
						34.2643	0.18478	34.2643	0.14905	34.2643	0.12292
						34.3043	0.18498	34.3043	0.14922	34.3043	0.12307
						34.3443	0.18517	34.3443	0.14939	34.3443	0.12321
						34.3844	0.18537	34.3844	0.14957	34.3844	0.12335
						34.4244	0.18557	34.4244	0.14974	34.4244	0.12349
						34.4645	0.18577	34.4645	0.14991	34.4645	0.12363
						34.5045	0.18596	34.5045	0.15008	34.5045	0.12377
						34.5445	0.18616	34.5445	0.15025	34.5445	0.12391
						34.5846	0.18636	34.5846	0.15042	34.5846	0.12405
						34.6246	0.18655	34.6246	0.15059	34.6246	0.12419
						34.6647	0.18675	34.6647	0.15076	34.6647	0.12433
						34.7047	0.18695	34.7047	0.15094	34.7047	0.12447
						34.7447	0.18714	34.7447	0.15111	34.7447	0.12461
						34.7848	0.18734	34.7848	0.15128	34.7848	0.12475
						34.8248	0.18754	34.8248	0.15145	34.8248	0.12489
						34.8649	0.18774	34.8649	0.15162	34.8649	0.12503
						34.9049	0.18793	34.9049	0.15179	34.9049	0.12517
						34.9449	0.18813	34.9449	0.15196	34.9449	0.12531
						34.985	0.18833	34.985	0.15214	34.985	0.12545
						35.025	0.18852	35.025	0.15231	35.025	0.12559
						35.0651	0.18872	35.0651	0.15248	35.0651	0.12573
						35.1051	0.18892	35.1051	0.15265	35.1051	0.12587
						35.1452	0.18911	35.1452	0.15282	35.1452	0.12601
						35.1852	0.18931	35.1852	0.15299	35.1852	0.12615
						35.2252	0.18951	35.2252	0.15316	35.2252	0.12629
						35.2653	0.18971	35.2653	0.15334	35.2653	0.12643
						35.3053	0.1899	35.3053	0.15351	35.3053	0.12657
						35.3454	0.1901	35.3454	0.15368	35.3454	0.12671
						35.3854	0.1903	35.3854	0.15385	35.3854	0.12685
						35.4254	0.19049	35.4254	0.15402	35.4254	0.12699
						35.4655	0.19069	35.4655	0.15419	35.4655	0.12713
						35.5055	0.19089	35.5055	0.15436	35.5055	0.12727
						35.5455	0.19108	35.5455	0.15453	35.5455	0.12741
						35.5856	0.19128	35.5856	0.15471	35.5856	0.12755
						35.6256	0.19148	35.6256	0.15488	35.6256	0.12769
						35.6657	0.19168	35.6657	0.15505	35.6657	0.12783
						35.7057	0.19187	35.7057	0.15522	35.7057	0.12797
						35.7458	0.19207	35.7458	0.15539	35.7458	0.12811
						35.7858	0.19227	35.7858	0.15556	35.7858	0.12825
						35.8258	0.19246	35.8258	0.15573	35.8258	0.12839
						35.8659	0.19266	35.8659	0.15591	35.8659	0.12853
						35.9059	0.19286	35.9059	0.15608	35.9059	0.12867
						35.946	0.19305	35.946	0.15625	35.946	0.12881
						35.986	0.19325	35.986	0.15642	35.986	0.12895
						36.026	0.19345	36.026	0.15659	36.026	0.12909
						36.0661	0.19365	36.0661	0.15676	36.0661	0.12923
						36.1061	0.19384	36.1061	0.15693	36.1061	0.12937
						36.1461	0.19404	36.1461	0.15711	36.1461	0.12951
						36.1862	0.19424	36.1862	0.15728	36.1862	0.12965
						36.2262	0.19443	36.2262	0.15745	36.2262	0.12979
						36.2663	0.19463	36.2663	0.15762	36.2663	0.12993
						36.3063	0.19483	36.3063	0.15779	36.3063	0.13007
						36.3464	0.19502	36.3464	0.15796	36.3464	0.13021
						36.3864	0.19522	36.3864	0.15813	36.3864	0.13035
						36.4264	0.19542	36.4264	0.15831	36.4264	0.13049
						36.4665	0.19562	36.4665	0.15848	36.4665	0.13063
						36.5065	0.19581	36.5065	0.15865	36.5065	0.13077
						36.5466	0.19601	36.5466	0.15882	36.5466	0.13091
						36.5866	0.19621	36.5866	0.15899	36.5866	0.13105
						36.6266	0.1964	36.6266	0.15916	36.6266	0.13119
						36.6667	0.1966	36.6667	0.15933	36.6667	0.13133
						36.7067	0.1968	36.7067	0.1595	36.7067	0.13147
						36.7467	0.19699	36.7467	0.15968	36.7467	0.13161
						36.7868	0.19719	36.7868	0.15985	36.7868	0.13175
						36.8268	0.19739	36.8268	0.16002	36.8268	0.13189
						36.8669	0.19758	36.8669	0.16019	36.8669	0.13203
						36.9069	0.19778	36.9069	0.16036	36.9069	0.13217
						36.947	0.19798	36.947	0.16053	36.947	0.13231
						36.987	0.19818	36.987	0.1607	36.987	0.13245
						37.027	0.19837	37.027	0.16088	37.027	0.13259
						37.0671	0.19857	37.0671	0.16105	37.0671	0.13273
						37.1071	0.19877	37.1071	0.16122	37.1071	0.13287
						37.1472	0.19896	37.1472	0.16139	37.1472	0.13302
						37.1872	0.19916	37.1872	0.16156	37.1872	0.13316
						37.2272	0.19936	37.2272	0.16173	37.2272	0.1333
						37.2673	0.19955	37.2673	0.1619	37.2673	0.13344
						37.3073	0.19975	37.3073	0.16208	37.3073	0.13358
						37.3473	0.19995	37.3473	0.16225	37.3473	0.13372
						37.3874	0.20015	37.3874	0.16242	37.3874	0.13386
						37.4274	0.20034	37.4274	0.16259	37.4274	0.134
						37.4675	0.20054	37.4675	0.16276	37.4675	0.13414
						37.5075	0.20074	37.5075	0.16293	37.5075	0.13428
						37.5476	0.20093	37.5476	0.1631	37.5476	0.13442
						37.5876	0.20113	37.5876	0.16327	37.5876	0.13456
						37.6276	0.20133	37.6276	0.16345	37.6276	0.1347
						37.6677	0.20152	37.6677	0.16362	37.6677	0.13484
						37.7077	0.20172	37.7077	0.16379	37.7077	0.13498
						37.7478	0.20192	37.7478	0.16396	37.7478	0.13512
						37.7878	0.20212	37.7878	0.16413	37.7878	0.13526
						37.8278	0.20231	37.8278	0.1643	37.8278	0.1354
						37.8679	0.20251	37.8679	0.16447	37.8679	0.13554
						37.9079	0.20271	37.9079	0.16465	37.9079	0.13568
						37.9479	0.2029	37.9479	0.16482	37.9479	0.13582
						37.988	0.2031	37.988	0.16499	37.988	0.13596
						38.028	0.2033	38.028	0.16516	38.028	0.1361
						38.0681	0.20349	38.0681	0.16533	38.0681	0.13624
						38.1081	0.20369	38.1081	0.1655	38.1081	0.13638
						38.1482	0.20389	38.1482	0.16567	38.1482	0.13652
						38.1882	0.20409	38.1882	0.16585	38.1882	0.13666
						38.2282	0.20428	38.2282	0.16602	38.2282	0.1368
						38.2683	0.20448	38.2683	0.16619	38.2683	0.13694
						38.3083	0.20468	38.3083	0.16636	38.3083	0.13708
						38.3484	0.20487	38.3484	0.16653	38.3484	0.13722
						38.3884	0.20507	38.3884	0.1667	38.3884	0.13736
						38.4284	0.20527	38.4284	0.16687	38.4284	0.1375
						38.4685	0.20546	38.4685	0.16705	38.4685	0.13764
						38.5085	0.20566	38.5085	0.16722	38.5085	0.13778
						38.5485	0.20586	38.5485	0.16739	38.5485	0.13792
						38.5886	0.20606	38.5886	0.16756	38.5886	0.13806
						38.6286	0.20625	38.6286	0.16773	38.6286	0.1382
						38.6687	0.20645	38.6687	0.1679	38.6687	0.13834
						38.7087	0.20665	38.7087	0.16807	38.7087	0.13848
						38.7488	0.20684	38.7488	0.16824	38.7488	0.13862
						38.7888	0.20704	38.7888	0.16842	38.7888	0.13876
						38.8288	0.20724	38.8288	0.16859	38.8288	0.1389
						38.8689	0.20743	38.8689	0.16876	38.8689	0.13904
						38.9089	0.20763	38.9089	0.16893	38.9089	0.13918
						38.949	0.20783	38.949	0.1691	38.949	0.13932
						38.989	0.20803	38.989	0.16927	38.989	0.13946
						39.029	0.20822	39.029	0.16944	39.029	0.1396
						39.0691	0.20842	39.0691	0.16962	39.0691	0.13974
						39.1091	0.20862	39.1091	0.16979	39.1091	0.13988
						39.1491	0.20881	39.1491	0.16996	39.1491	0.14002
						39.1892	0.20901	39.1892	0.17013	39.1892	0.14016
						39.2292	0.20921	39.2292	0.1703	39.2292	0.1403
						39.2693	0.2094	39.2693	0.17047	39.2693	0.14044
						39.3093	0.2096	39.3093	0.17064	39.3093	0.14058
						39.3494	0.2098	39.3494	0.17082	39.3494	0.14072
						39.3894	0.21	39.3894	0.17099	39.3894	0.14086
						39.4294	0.21019	39.4294	0.17116	39.4294	0.141
						39.4695	0.21039	39.4695	0.17133	39.4695	0.14114
						39.5095	0.21059	39.5095	0.1715	39.5095	0.14128
						39.5496	0.21078	39.5496	0.17167	39.5496	0.14142
						39.5896	0.21098	39.5896	0.17184	39.5896	0.14156
						39.6296	0.21118	39.6296	0.17201	39.6296	0.1417
						39.6697	0.21137	39.6697	0.17219	39.6697	0.14184
						39.7097	0.21157	39.7097	0.17236	39.7097	0.14198
						39.7497	0.21177	39.7497	0.17253	39.7497	0.14212
						39.7898	0.21197	39.7898	0.1727	39.7898	0.14226
						39.8298	0.21216	39.8298	0.17287	39.8298	0.1424
						39.8699	0.21236	39.8699	0.17304	39.8699	0.14254
						39.9099	0.21256	39.9099	0.17321	39.9099	0.14268
						39.95	0.21275	39.95	0.17339	39.95	0.14282
						39.99	0.21295	39.99	0.17356	39.99	0.14296
						40.03	0.21315	40.03	0.17373	40.03	0.14311
						40.0701	0.21334	40.0701	0.1739	40.0701	0.14325
						40.1101	0.21354	40.1101	0.17407	40.1101	0.14339
						40.1501	0.21374	40.1501	0.17424	40.1501	0.14353
						40.1902	0.21394	40.1902	0.17441	40.1902	0.14367
						40.2302	0.21413	40.2302	0.17459	40.2302	0.14381
						40.2703	0.21433	40.2703	0.17476	40.2703	0.14395
						40.3103	0.21453	40.3103	0.17493	40.3103	0.14409
						40.3503	0.21472	40.3503	0.1751	40.3503	0.14423
						40.3904	0.21492	40.3904	0.17527	40.3904	0.14437
						40.4304	0.21512	40.4304	0.17544	40.4304	0.14451
						40.4705	0.21531	40.4705	0.17561	40.4705	0.14465
						40.5105	0.21551	40.5105	0.17578	40.5105	0.14479
						40.5506	0.21571	40.5506	0.17596	40.5506	0.14493
						40.5906	0.21591	40.5906	0.17613	40.5906	0.14507
						40.6306	0.2161	40.6306	0.1763	40.6306	0.14521
						40.6707	0.2163	40.6707	0.17647	40.6707	0.14535
						40.7107	0.2165	40.7107	0.17664	40.7107	0.14549
						40.7507	0.21669	40.7507	0.17681	40.7507	0.14563
						40.7908	0.21689	40.7908	0.17698	40.7908	0.14577
						40.8308	0.21709	40.8308	0.17716	40.8308	0.14591
						40.8709	0.21728	40.8709	0.17733	40.8709	0.14605
						40.9109	0.21748	40.9109	0.1775	40.9109	0.14619
						40.9509	0.21768	40.9509	0.17767	40.9509	0.14633
						40.991	0.21788	40.991	0.17784	40.991	0.14647
						41.031	0.21807	41.031	0.17801	41.031	0.14661
						41.0711	0.21827	41.0711	0.17818	41.0711	0.14675
						41.1111	0.21847	41.1111	0.17836	41.1111	0.14689
						41.1512	0.21866	41.1512	0.17853	41.1512	0.14703
						41.1912	0.21886	41.1912	0.1787	41.1912	0.14717
						41.2312	0.21906	41.2312	0.17887	41.2312	0.14731
						41.2713	0.21925	41.2713	0.17904	41.2713	0.14745
						41.3113	0.21945	41.3113	0.17921	41.3113	0.14759
						41.3513	0.21965	41.3513	0.17938	41.3513	0.14773
						41.3914	0.21985	41.3914	0.17956	41.3914	0.14787
						41.4314	0.22004	41.4314	0.17973	41.4314	0.14801
						41.4715	0.22024	41.4715	0.1799	41.4715	0.14815
						41.5115	0.22044	41.5115	0.18007	41.5115	0.14829
						41.5515	0.22063	41.5515	0.18024	41.5515	0.14843
						41.5916	0.22083	41.5916	0.18041	41.5916	0.14857
						41.6316	0.22103	41.6316	0.18058	41.6316	0.14871
						41.6717	0.22122	41.6717	0.18075	41.6717	0.14885
						41.7117	0.22142	41.7117	0.18093	41.7117	0.14899
						41.7518	0.22162	41.7518	0.1811	41.7518	0.14913
						41.7918	0.22182	41.7918	0.18127	41.7918	0.14927
						41.8318	0.22201	41.8318	0.18144	41.8318	0.14941
						41.8719	0.22221	41.8719	0.18161	41.8719	0.14955
						41.9119	0.22241	41.9119	0.18178	41.9119	0.14969
						41.9519	0.2226	41.9519	0.18195	41.9519	0.14983
						41.992	0.2228	41.992	0.18213	41.992	0.14997
						42.032	0.223	42.032	0.1823	42.032	0.15011
						42.0721	0.22319	42.0721	0.18247	42.0721	0.15025
						42.1121	0.22339	42.1121	0.18264	42.1121	0.15039
						42.1521	0.22359	42.1521	0.18281	42.1521	0.15053
						42.1922	0.22379	42.1922	0.18298	42.1922	0.15067
						42.2322	0.22398	42.2322	0.18315	42.2322	0.15081
						42.2723	0.22418	42.2723	0.18333	42.2723	0.15095
						42.3123	0.22438	42.3123	0.1835	42.3123	0.15109
						42.3524	0.22457	42.3524	0.18367	42.3524	0.15123
						42.3924	0.22477	42.3924	0.18384	42.3924	0.15137
						42.4324	0.22497	42.4324	0.18401	42.4324	0.15151
						42.4725	0.22516	42.4725	0.18418	42.4725	0.15165
						42.5125	0.22536	42.5125	0.18435	42.5125	0.15179
						42.5525	0.22556	42.5525	0.18452	42.5525	0.15193
						42.5926	0.22576	42.5926	0.1847	42.5926	0.15207
						42.6326	0.22595	42.6326	0.18487	42.6326	0.15221
						42.6727	0.22615	42.6727	0.18504	42.6727	0.15235
						42.7127	0.22635	42.7127	0.18521	42.7127	0.15249
						42.7527	0.22654	42.7527	0.18538	42.7527	0.15263
						42.7928	0.22674	42.7928	0.18555	42.7928	0.15277
						42.8328	0.22694	42.8328	0.18572	42.8328	0.15291
						42.8729	0.22713	42.8729	0.1859	42.8729	0.15306
						42.9129	0.22733	42.9129	0.18607	42.9129	0.1532
						42.953	0.22753	42.953	0.18624	42.953	0.15334
						42.993	0.22773	42.993	0.18641	42.993	0.15348
						43.033	0.22792	43.033	0.18658	43.033	0.15362
						43.0731	0.22812	43.0731	0.18675	43.0731	0.15376
						43.1131	0.22832	43.1131	0.18692	43.1131	0.1539
						43.1531	0.22851	43.1531	0.1871	43.1531	0.15404
						43.1932	0.22871	43.1932	0.18727	43.1932	0.15418
						43.2332	0.22891	43.2332	0.18744	43.2332	0.15432
						43.2733	0.2291	43.2733	0.18761	43.2733	0.15446
						43.3133	0.2293	43.3133	0.18778	43.3133	0.1546
						43.3533	0.2295	43.3533	0.18795	43.3533	0.15474
						43.3934	0.2297	43.3934	0.18812	43.3934	0.15488
						43.4334	0.22989	43.4334	0.1883	43.4334	0.15502
						43.4735	0.23009	43.4735	0.18847	43.4735	0.15516
						43.5135	0.23029	43.5135	0.18864	43.5135	0.1553
						43.5536	0.23048	43.5536	0.18881	43.5536	0.15544
						43.5936	0.23068	43.5936	0.18898	43.5936	0.15558
						43.6336	0.23088	43.6336	0.18915	43.6336	0.15572
						43.6737	0.23107	43.6737	0.18932	43.6737	0.15586
						43.7137	0.23127	43.7137	0.18949	43.7137	0.156
						43.7537	0.23147	43.7537	0.18967	43.7537	0.15614
						43.7938	0.23167	43.7938	0.18984	43.7938	0.15628
						43.8338	0.23186	43.8338	0.19001	43.8338	0.15642
						43.8739	0.23206	43.8739	0.19018	43.8739	0.15656
						43.9139	0.23226	43.9139	0.19035	43.9139	0.1567
						43.9539	0.23245	43.9539	0.19052	43.9539	0.15684
						43.994	0.23265	43.994	0.19069	43.994	0.15698
						44.034	0.23285	44.034	0.19087	44.034	0.15712
						44.0741	0.23304	44.0741	0.19104	44.0741	0.15726
						44.1141	0.23324	44.1141	0.19121	44.1141	0.1574
						44.1542	0.23344	44.1542	0.19138	44.1542	0.15754
						44.1942	0.23364	44.1942	0.19155	44.1942	0.15768
						44.2342	0.23383	44.2342	0.19172	44.2342	0.15782
						44.2743	0.23403	44.2743	0.19189	44.2743	0.15796
						44.3143	0.23423	44.3143	0.19207	44.3143	0.1581
						44.3543	0.23442	44.3543	0.19224	44.3543	0.15824
						44.3944	0.23462	44.3944	0.19241	44.3944	0.15838
						44.4344	0.23482	44.4344	0.19258	44.4344	0.15852
						44.4745	0.23501	44.4745	0.19275	44.4745	0.15866
						44.5145	0.23521	44.5145	0.19292	44.5145	0.1588
						44.5545	0.23541	44.5545	0.19309	44.5545	0.15894
						44.5946	0.23561	44.5946	0.19326	44.5946	0.15908
						44.6346	0.2358	44.6346	0.19344	44.6346	0.15922
						44.6747	0.236	44.6747	0.19361	44.6747	0.15936
						44.7147	0.2362	44.7147	0.19378	44.7147	0.1595
						44.7548	0.23639	44.7548	0.19395	44.7548	0.15964
						44.7948	0.23659	44.7948	0.19412	44.7948	0.15978
						44.8348	0.23679	44.8348	0.19429	44.8348	0.15992
						44.8749	0.23698	44.8749	0.19446	44.8749	0.16006
						44.9149	0.23718	44.9149	0.19464	44.9149	0.1602
						44.9549	0.23738	44.9549	0.19481	44.9549	0.16034
						44.995	0.23758	44.995	0.19498	44.995	0.16048
						45.035	0.23777	45.035	0.19515	45.035	0.16062
						45.0751	0.23797	45.0751	0.19532	45.0751	0.16076
						45.1151	0.23817	45.1151	0.19549	45.1151	0.1609
						45.1552	0.23836	45.1552	0.19566	45.1552	0.16104
						45.1952	0.23856	45.1952	0.19584	45.1952	0.16118
						45.2352	0.23876	45.2352	0.19601	45.2352	0.16132
						45.2753	0.23895	45.2753	0.19618	45.2753	0.16146
						45.3153	0.23915	45.3153	0.19635	45.3153	0.1616
						45.3554	0.23935	45.3554	0.19652	45.3554	0.16174
						45.3954	0.23955	45.3954	0.19669	45.3954	0.16188
						45.4354	0.23974	45.4354	0.19686	45.4354	0.16202
						45.4755	0.23994	45.4755	0.19704	45.4755	0.16216
						45.5155	0.24014	45.5155	0.19721	45.5155	0.1623
						45.5556	0.24033	45.5556	0.19738	45.5556	0.16244
						45.5956	0.24053	45.5956	0.19755	45.5956	0.16258
						45.6356	0.24073	45.6356	0.19772	45.6356	0.16272
						45.6757	0.24092	45.6757	0.19789	45.6757	0.16286
						45.7157	0.24112	45.7157	0.19806	45.7157	0.16301
						45.7558	0.24132	45.7558	0.19823	45.7558	0.16315
						45.7958	0.24152	45.7958	0.19841	45.7958	0.16329
						45.8358	0.24171	45.8358	0.19858	45.8358	0.16343
						45.8759	0.24191	45.8759	0.19875	45.8759	0.16357
						45.9159	0.24211	45.9159	0.19892	45.9159	0.16371
						45.956	0.2423	45.956	0.19909	45.956	0.16385
						45.996	0.2425	45.996	0.19926	45.996	0.16399
						46.036	0.2427	46.036	0.19943	46.036	0.16413
						46.0761	0.24289	46.0761	0.19961	46.0761	0.16427
						46.1161	0.24309	46.1161	0.19978	46.1161	0.16441
						46.1562	0.24329	46.1562	0.19995	46.1562	0.16455
						46.1962	0.24349	46.1962	0.20012	46.1962	0.16469
						46.2362	0.24368	46.2362	0.20029	46.2362	0.16483
						46.2763	0.24388	46.2763	0.20046	46.2763	0.16497
						46.3163	0.24408	46.3163	0.20063	46.3163	0.16511
						46.3564	0.24427	46.3564	0.20081	46.3564	0.16525
						46.3964	0.24447	46.3964	0.20098	46.3964	0.16539
						46.4364	0.24467	46.4364	0.20115	46.4364	0.16553
						46.4765	0.24486	46.4765	0.20132	46.4765	0.16567
						46.5165	0.24506	46.5165	0.20149	46.5165	0.16581
						46.5566	0.24526	46.5566	0.20166	46.5566	0.16595
						46.5966	0.24546	46.5966	0.20183	46.5966	0.16609
						46.6366	0.24565	46.6366	0.202	46.6366	0.16623
						46.6767	0.24585	46.6767	0.20218	46.6767	0.16637
						46.7167	0.24605	46.7167	0.20235	46.7167	0.16651
						46.7568	0.24624	46.7568	0.20252	46.7568	0.16665
						46.7968	0.24644	46.7968	0.20269	46.7968	0.16679
						46.8368	0.24664	46.8368	0.20286	46.8368	0.16693
						46.8769	0.24683	46.8769	0.20303	46.8769	0.16707
						46.9169	0.24703	46.9169	0.2032	46.9169	0.16721
						46.957	0.24723	46.957	0.20338	46.957	0.16735
						46.997	0.24743	46.997	0.20355	46.997	0.16749
						47.037	0.24762	47.037	0.20372	47.037	0.16763
						47.0771	0.24782	47.0771	0.20389	47.0771	0.16777
						47.1171	0.24802	47.1171	0.20406	47.1171	0.16791
						47.1572	0.24821	47.1572	0.20423	47.1572	0.16805
						47.1972	0.24841	47.1972	0.2044	47.1972	0.16819
						47.2372	0.24861	47.2372	0.20458	47.2372	0.16833
						47.2773	0.2488	47.2773	0.20475	47.2773	0.16847
						47.3173	0.249	47.3173	0.20492	47.3173	0.16861
						47.3574	0.2492	47.3574	0.20509	47.3574	0.16875
						47.3974	0.2494	47.3974	0.20526	47.3974	0.16889
						47.4374	0.24959	47.4374	0.20543	47.4374	0.16903
						47.4775	0.24979	47.4775	0.2056	47.4775	0.16917
						47.5175	0.24999	47.5175	0.20577	47.5175	0.16931
						47.5576	0.25018	47.5576	0.20595	47.5576	0.16945
						47.5976	0.25038	47.5976	0.20612	47.5976	0.16959
						47.6376	0.25058	47.6376	0.20629	47.6376	0.16973
						47.6777	0.25077	47.6777	0.20646	47.6777	0.16987
						47.7177	0.25097	47.7177	0.20663	47.7177	0.17001
						47.7578	0.25117	47.7578	0.2068	47.7578	0.17015
						47.7978	0.25137	47.7978	0.20697	47.7978	0.17029
						47.8378	0.25156	47.8378	0.20715	47.8378	0.17043
						47.8779	0.25176	47.8779	0.20732	47.8779	0.17057
						47.9179	0.25196	47.9179	0.20749	47.9179	0.17071
						47.958	0.25215	47.958	0.20766	47.958	0.17085
						47.998	0.25235	47.998	0.20783	47.998	0.17099
						48.038	0.25255	48.038	0.208	48.038	0.17113
						48.0781	0.25274	48.0781	0.20817	48.0781	0.17127
						48.1181	0.25294	48.1181	0.20835	48.1181	0.17141
						48.1582	0.25314	48.1582	0.20852	48.1582	0.17155
						48.1982	0.25334	48.1982	0.20869	48.1982	0.17169
						48.2382	0.25353	48.2382	0.20886	48.2382	0.17183
						48.2783	0.25373	48.2783	0.20903	48.2783	0.17197
						48.3183	0.25393	48.3183	0.2092	48.3183	0.17211
						48.3584	0.25412	48.3584	0.20937	48.3584	0.17225
						48.3984	0.25432	48.3984	0.20955	48.3984	0.17239
						48.4384	0.25452	48.4384	0.20972	48.4384	0.17253
						48.4785	0.25471	48.4785	0.20989	48.4785	0.17267
						48.5185	0.25491	48.5185	0.21006	48.5185	0.17281
						48.5586	0.25511	48.5586	0.21023	48.5586	0.17295
						48.5986	0.25531	48.5986	0.2104	48.5986	0.1731
						48.6386	0.2555	48.6386	0.21057	48.6386	0.17324
						48.6787	0.2557	48.6787	0.21074	48.6787	0.17338
						48.7187	0.2559	48.7187	0.21092	48.7187	0.17352
						48.7588	0.25609	48.7588	0.21109	48.7588	0.17366
						48.7988	0.25629	48.7988	0.21126	48.7988	0.1738
						48.8388	0.25649	48.8388	0.21143	48.8388	0.17394
						48.8789	0.25668	48.8789	0.2116	48.8789	0.17408
						48.9189	0.25688	48.9189	0.21177	48.9189	0.17422
						48.959	0.25708	48.959	0.21194	48.959	0.17436
						48.999	0.25728	48.999	0.21212	48.999	0.1745
						49.039	0.25747	49.039	0.21229	49.039	0.17464
						49.0791	0.25767	49.0791	0.21246	49.0791	0.17478
						49.1191	0.25787	49.1191	0.21263	49.1191	0.17492
						49.1592	0.25806	49.1592	0.2128	49.1592	0.17506
						49.1992	0.25826	49.1992	0.21297	49.1992	0.1752
						49.2392	0.25846	49.2392	0.21314	49.2392	0.17534
						49.2793	0.25865	49.2793	0.21332	49.2793	0.17548
						49.3193	0.25885	49.3193	0.21349	49.3193	0.17562
						49.3594	0.25905	49.3594	0.21366	49.3594	0.17576
						49.3994	0.25925	49.3994	0.21383	49.3994	0.1759
						49.4394	0.25944	49.4394	0.214	49.4394	0.17604
						49.4795	0.25964	49.4795	0.21417	49.4795	0.17618
						49.5195	0.25984	49.5195	0.21434	49.5195	0.17632
						49.5596	0.26003	49.5596	0.21451	49.5596	0.17646
						49.5996	0.26023	49.5996	0.21469	49.5996	0.1766
						49.6396	0.26043	49.6396	0.21486	49.6396	0.17674
						49.6797	0.26062	49.6797	0.21503	49.6797	0.17688
						49.7197	0.26082	49.7197	0.2152	49.7197	0.17702
						49.7598	0.26102	49.7598	0.21537	49.7598	0.17716
						49.7998	0.26122	49.7998	0.21554	49.7998	0.1773
						49.8398	0.26141	49.8398	0.21571	49.8398	0.17744
						49.8799	0.26161	49.8799	0.21589	49.8799	0.17758
						49.9199	0.26181	49.9199	0.21606	49.9199	0.17772
						49.96	0.262	49.96	0.21623	49.96	0.17786
						50	0.2622	50	0.2164	50	0.178
