# Supplementary material for: The role of oxygen-vacancy in bifunctional indium oxyhydroxide catalysts for electrochemical coupling of biomass valorization with CO2 conversion
Source: Nat Commun. 2023 Apr 11;14:2040. doi: 10.1038/s41467-023-37679-3 (PMC10090200; doi:10.1038/s41467-023-37679-3)
Supplement: Supplementary file 4 — Source Data [file 41467_2023_37679_MOESM4_ESM.zip › Source data/Supplementary Figure 13.xlsx]

## Sheet: a
E	ECSA-normalized j(formate)	Er±	ECSA-normalized j(formate)	Er±	ECSA-normalized j(formate)	Er±
V vs. RHE	μA cm-2		μA cm-2		μA cm-2
	InOOH		InOOH-Ov		InOOH-O2
-0.7	16.48	2.73	34.54	8.28	14.2	2.81
-0.75	26.58	4.23	60.08	7.09	22	3.33
-0.8	41.63	6.14	105.94	17.1	36.98	9.66
-0.85	74.03	22.49	192.33	25.45	65.29	12.33
-0.9	134	30.16	341.12	33.01	118.99	27.33
-0.95	267.54	46.79	524.11	43.82	249.05	47.85
-1	421.18	46.39	674.52	40.69	319.59	62.99

## Sheet: b
E	ECSA-normalized current density	E	ECSA-normalized current density	E	ECSA-normalized current density
V vs. RHE	mA cm-2	V vs. RHE	mA cm-2	V vs. RHE	mA cm-2
	InOOH		InOOH-Ov		InOOH-O2
0.00188	-0.000447943	0.00188	-0.000819628	0.00188	-7.98e-05
-0.00312	-0.000557657	-0.00312	-0.000832744	-0.00312	-8.88612e-05
-0.00812	-0.000624	-0.00812	-0.000872372	-0.00812	-9.8498e-05
-0.01312	-0.000676114	-0.01312	-0.000913953	-0.01312	-0.000108147
-0.01812	-0.000619543	-0.01812	-0.000983721	-0.01812	-0.000119033
-0.02312	-0.000709543	-0.02312	-0.000989721	-0.02312	-0.000128939
-0.02812	-0.000675771	-0.02812	-0.00105	-0.02812	-0.000140082
-0.03312	-0.000699257	-0.03312	-0.00107	-0.03312	-0.000151469
-0.03812	-0.000740571	-0.03812	-0.00114	-0.03812	-0.000162367
-0.04312	-0.000794571	-0.04312	-0.00121	-0.04312	-0.00017449
-0.04812	-0.000859886	-0.04812	-0.00127	-0.04812	-0.000186367
-0.05312	-0.000909943	-0.05312	-0.00126	-0.05312	-0.00019898
-0.05812	-0.000928971	-0.05812	-0.0013	-0.05812	-0.000210735
-0.06312	-0.000989829	-0.06312	-0.00136	-0.06312	-0.000223592
-0.06812	-0.00111	-0.06812	-0.00141	-0.06812	-0.000237061
-0.07312	-0.00114	-0.07312	-0.0015	-0.07312	-0.000250776
-0.07812	-0.00117	-0.07812	-0.00151	-0.07812	-0.000263265
-0.08312	-0.00132	-0.08312	-0.00158	-0.08312	-0.000276735
-0.08812	-0.00156	-0.08812	-0.00164	-0.08812	-0.000297551
-0.09312	-0.00139	-0.09312	-0.00171	-0.09312	-0.000309061
-0.09812	-0.00138	-0.09812	-0.0018	-0.09812	-0.000320816
-0.10312	-0.00142	-0.10312	-0.00181	-0.10312	-0.000333918
-0.10812	-0.00149	-0.10812	-0.00188	-0.10812	-0.000345551
-0.11312	-0.00166	-0.11312	-0.00196	-0.11312	-0.00036
-0.11812	-0.0019	-0.11812	-0.00205	-0.11812	-0.000373714
-0.12312	-0.00174	-0.12312	-0.00212	-0.12312	-0.000385714
-0.12812	-0.00172	-0.12812	-0.00224	-0.12812	-0.000399061
-0.13312	-0.00187	-0.13312	-0.00237	-0.13312	-0.000411918
-0.13812	-0.00186	-0.13812	-0.00236	-0.13812	-0.000426735
-0.14312	-0.00194	-0.14312	-0.00249	-0.14312	-0.00043849
-0.14812	-0.00221	-0.14812	-0.00253	-0.14812	-0.000449755
-0.15312	-0.00245	-0.15312	-0.00277	-0.15312	-0.000461143
-0.15812	-0.00252	-0.15812	-0.00268	-0.15812	-0.000473755
-0.16312	-0.00256	-0.16312	-0.00275	-0.16312	-0.000485633
-0.16812	-0.0026	-0.16812	-0.00282	-0.16812	-0.000498122
-0.17312	-0.00245	-0.17312	-0.00297	-0.17312	-0.000511469
-0.17812	-0.00262	-0.17812	-0.0032	-0.17812	-0.000518939
-0.18312	-0.00271	-0.18312	-0.00312	-0.18312	-0.000531673
-0.18812	-0.00286	-0.18812	-0.00326	-0.18812	-0.000543551
-0.19312	-0.00307	-0.19312	-0.0034	-0.19312	-0.000562163
-0.19812	-0.00299	-0.19812	-0.0035	-0.19812	-0.000577469
-0.20312	-0.00316	-0.20312	-0.00368	-0.20312	-0.000591429
-0.20812	-0.00329	-0.20812	-0.00385	-0.20812	-0.000607347
-0.21312	-0.00344	-0.21312	-0.00403	-0.21312	-0.000626082
-0.21812	-0.00377	-0.21812	-0.00412	-0.21812	-0.000642245
-0.22312	-0.00398	-0.22312	-0.00436	-0.22312	-0.000655837
-0.22812	-0.00418	-0.22812	-0.00483	-0.22812	-0.000672122
-0.23312	-0.00457	-0.23312	-0.00503	-0.23312	-0.000687673
-0.23812	-0.00519	-0.23812	-0.0058	-0.23812	-0.000703592
-0.24312	-0.0066	-0.24312	-0.00677	-0.24312	-0.000726857
-0.24812	-0.00805	-0.24812	-0.00835	-0.24812	-0.000738245
-0.25312	-0.01031	-0.25312	-0.00992	-0.25312	-0.000758694
-0.25812	-0.01247	-0.25812	-0.01071	-0.25812	-0.000776694
-0.26312	-0.01324	-0.26312	-0.01069	-0.26312	-0.000795918
-0.26812	-0.01326	-0.26812	-0.01017	-0.26812	-0.00082249
-0.27312	-0.01269	-0.27312	-0.00973	-0.27312	-0.000842816
-0.27812	-0.01198	-0.27812	-0.00966	-0.27812	-0.000862653
-0.28312	-0.01128	-0.28312	-0.00937	-0.28312	-0.000886776
-0.28812	-0.01097	-0.28812	-0.00923	-0.28812	-0.000914939
-0.29312	-0.01062	-0.29312	-0.00913	-0.29312	-0.000946898
-0.29812	-0.01103	-0.29812	-0.00905	-0.29812	-0.000969673
-0.30312	-0.01071	-0.30312	-0.00902	-0.30312	-0.001
-0.30812	-0.01065	-0.30812	-0.00892	-0.30812	-0.00103
-0.31312	-0.01041	-0.31312	-0.0091	-0.31312	-0.00106
-0.31812	-0.01011	-0.31812	-0.00905	-0.31812	-0.00109
-0.32312	-0.01011	-0.32312	-0.0088	-0.32312	-0.00113
-0.32812	-0.01026	-0.32812	-0.00907	-0.32812	-0.00117
-0.33312	-0.01041	-0.33312	-0.00943	-0.33312	-0.00121
-0.33812	-0.01026	-0.33812	-0.00976	-0.33812	-0.00126
-0.34312	-0.00996	-0.34312	-0.0101	-0.34312	-0.00131
-0.34812	-0.01037	-0.34812	-0.00985	-0.34812	-0.00136
-0.35312	-0.00996	-0.35312	-0.0099	-0.35312	-0.0014
-0.35812	-0.01003	-0.35812	-0.01003	-0.35812	-0.00146
-0.36312	-0.01009	-0.36312	-0.01001	-0.36312	-0.00152
-0.36812	-0.01026	-0.36812	-0.01007	-0.36812	-0.00158
-0.37312	-0.01005	-0.37312	-0.01009	-0.37312	-0.00165
-0.37812	-0.01065	-0.37812	-0.01058	-0.37812	-0.00172
-0.38312	-0.01065	-0.38312	-0.01075	-0.38312	-0.00179
-0.38812	-0.01082	-0.38812	-0.01062	-0.38812	-0.00187
-0.39312	-0.01112	-0.39312	-0.01103	-0.39312	-0.00195
-0.39812	-0.01112	-0.39812	-0.01062	-0.39812	-0.00205
-0.40312	-0.01084	-0.40312	-0.01089	-0.40312	-0.00215
-0.40812	-0.01128	-0.40812	-0.01091	-0.40812	-0.00224
-0.41312	-0.01087	-0.41312	-0.01094	-0.41312	-0.00235
-0.41812	-0.01133	-0.41812	-0.01087	-0.41812	-0.00246
-0.42312	-0.01115	-0.42312	-0.01091	-0.42312	-0.00258
-0.42812	-0.01117	-0.42812	-0.01203	-0.42812	-0.00269
-0.43312	-0.01124	-0.43312	-0.01188	-0.43312	-0.00282
-0.43812	-0.01147	-0.43812	-0.01227	-0.43812	-0.00295
-0.44312	-0.0125	-0.44312	-0.01191	-0.44312	-0.00309
-0.44812	-0.01177	-0.44812	-0.01189	-0.44812	-0.00323
-0.45312	-0.0121	-0.45312	-0.0119	-0.45312	-0.00338
-0.45812	-0.01192	-0.45812	-0.01278	-0.45812	-0.00352
-0.46312	-0.01211	-0.46312	-0.01232	-0.46312	-0.00367
-0.46812	-0.01282	-0.46812	-0.01251	-0.46812	-0.00382
-0.47312	-0.01278	-0.47312	-0.01261	-0.47312	-0.00396
-0.47812	-0.0129	-0.47812	-0.01301	-0.47812	-0.00411
-0.48312	-0.01322	-0.48312	-0.01289	-0.48312	-0.00425
-0.48812	-0.01353	-0.48812	-0.01311	-0.48812	-0.00439
-0.49312	-0.01335	-0.49312	-0.01401	-0.49312	-0.00453
-0.49812	-0.0134	-0.49812	-0.01379	-0.49812	-0.00467
-0.50312	-0.01355	-0.50312	-0.01401	-0.50312	-0.0048
-0.50812	-0.01384	-0.50812	-0.01386	-0.50812	-0.00494
-0.51312	-0.01455	-0.51312	-0.01423	-0.51312	-0.00506
-0.51812	-0.01476	-0.51812	-0.01483	-0.51812	-0.0052
-0.52312	-0.01459	-0.52312	-0.01479	-0.52312	-0.00532
-0.52812	-0.01503	-0.52812	-0.01492	-0.52812	-0.00546
-0.53312	-0.01531	-0.53312	-0.01524	-0.53312	-0.00558
-0.53812	-0.01599	-0.53812	-0.01566	-0.53812	-0.00573
-0.54312	-0.01749	-0.54312	-0.01567	-0.54312	-0.00588
-0.54812	-0.01695	-0.54812	-0.01624	-0.54812	-0.00603
-0.55312	-0.01686	-0.55312	-0.01722	-0.55312	-0.00619
-0.55812	-0.01769	-0.55812	-0.01842	-0.55812	-0.00633
-0.56312	-0.01793	-0.56312	-0.01799	-0.56312	-0.00652
-0.56812	-0.01884	-0.56812	-0.01874	-0.56812	-0.00672
-0.57312	-0.01975	-0.57312	-0.01884	-0.57312	-0.00692
-0.57812	-0.01978	-0.57812	-0.01913	-0.57812	-0.00714
-0.58312	-0.02073	-0.58312	-0.01987	-0.58312	-0.00741
-0.58812	-0.02098	-0.58812	-0.02036	-0.58812	-0.00768
-0.59312	-0.02119	-0.59312	-0.02106	-0.59312	-0.00802
-0.59812	-0.02163	-0.59812	-0.02121	-0.59812	-0.0084
-0.60312	-0.02307	-0.60312	-0.02205	-0.60312	-0.00883
-0.60812	-0.02431	-0.60812	-0.02258	-0.60812	-0.00933
-0.61312	-0.02484	-0.61312	-0.02487	-0.61312	-0.0099
-0.61812	-0.02498	-0.61812	-0.02482	-0.61812	-0.01052
-0.62312	-0.02583	-0.62312	-0.02579	-0.62312	-0.01124
-0.62812	-0.0269	-0.62812	-0.0264	-0.62812	-0.01204
-0.63312	-0.02736	-0.63312	-0.02697	-0.63312	-0.01291
-0.63812	-0.02935	-0.63812	-0.0276	-0.63812	-0.01389
-0.64312	-0.03063	-0.64312	-0.02997	-0.64312	-0.01499
-0.64812	-0.03082	-0.64812	-0.03025	-0.64812	-0.0162
-0.65312	-0.03192	-0.65312	-0.03091	-0.65312	-0.01752
-0.65812	-0.03307	-0.65812	-0.03172	-0.65812	-0.01902
-0.66312	-0.03507	-0.66312	-0.03282	-0.66312	-0.02067
-0.66812	-0.03521	-0.66812	-0.0348	-0.66812	-0.02249
-0.67312	-0.03638	-0.67312	-0.03516	-0.67312	-0.0245
-0.67812	-0.03689	-0.67812	-0.03617	-0.67812	-0.02673
-0.68312	-0.03809	-0.68312	-0.03756	-0.68312	-0.02919
-0.68812	-0.03905	-0.68812	-0.03917	-0.68812	-0.0319
-0.69312	-0.04097	-0.69312	-0.03995	-0.69312	-0.03491
-0.69812	-0.0425	-0.69812	-0.04069	-0.69812	-0.0382
-0.70312	-0.04452	-0.70312	-0.04232	-0.70312	-0.04189
-0.70812	-0.04611	-0.70812	-0.0437	-0.70812	-0.04593
-0.71312	-0.0462	-0.71312	-0.04607	-0.71312	-0.05041
-0.71812	-0.0474	-0.71812	-0.04751	-0.71812	-0.05531
-0.72312	-0.04858	-0.72312	-0.04828	-0.72312	-0.06076
-0.72812	-0.04911	-0.72812	-0.05032	-0.72812	-0.06676
-0.73312	-0.05083	-0.73312	-0.05242	-0.73312	-0.07331
-0.73812	-0.05208	-0.73812	-0.05326	-0.73812	-0.08063
-0.74312	-0.05364	-0.74312	-0.05519	-0.74312	-0.08867
-0.74812	-0.05367	-0.74812	-0.05669	-0.74812	-0.09737
-0.75312	-0.05582	-0.75312	-0.05957	-0.75312	-0.10691
-0.75812	-0.05676	-0.75812	-0.0619	-0.75812	-0.11717
-0.76312	-0.05786	-0.76312	-0.06357	-0.76312	-0.12845
-0.76812	-0.05899	-0.76812	-0.065	-0.76812	-0.14057
-0.77312	-0.05979	-0.77312	-0.0679	-0.77312	-0.1538
-0.77812	-0.06192	-0.77812	-0.06959	-0.77812	-0.16763
-0.78312	-0.06291	-0.78312	-0.0716	-0.78312	-0.18269
-0.78812	-0.06463	-0.78812	-0.07525	-0.78812	-0.19886
-0.79312	-0.06578	-0.79312	-0.08053	-0.79312	-0.21551
-0.79812	-0.06703	-0.79812	-0.08626	-0.79812	-0.23363
-0.80312	-0.0672	-0.80312	-0.08865	-0.80312	-0.25286
-0.80812	-0.07241	-0.80812	-0.09068	-0.80812	-0.27465
-0.81312	-0.07325	-0.81312	-0.09398	-0.81312	-0.29718
-0.81812	-0.07383	-0.81812	-0.09735	-0.81812	-0.32082
-0.82312	-0.07498	-0.82312	-0.10197	-0.82312	-0.34776
-0.82812	-0.07677	-0.82812	-0.10595	-0.82812	-0.37408
-0.83312	-0.08273	-0.83312	-0.1102	-0.83312	-0.40457
-0.83812	-0.0835	-0.83812	-0.11619	-0.83812	-0.43653
-0.84312	-0.08626	-0.84312	-0.12557	-0.84312	-0.46984
-0.84812	-0.08991	-0.84812	-0.13443	-0.84812	-0.50853
-0.85312	-0.09276	-0.85312	-0.13875	-0.85312	-0.54649
-0.85812	-0.09621	-0.85812	-0.14735	-0.85812	-0.59008
-0.86312	-0.09917	-0.86312	-0.15419	-0.86312	-0.63429
-0.86812	-0.10293	-0.86812	-0.16005	-0.86812	-0.68265
-0.87312	-0.10697	-0.87312	-0.1673	-0.87312	-0.7369
-0.87812	-0.11074	-0.87812	-0.17665	-0.87812	-0.78245
-0.88312	-0.11522	-0.88312	-0.18991	-0.88312	-0.83584
-0.88812	-0.12106	-0.88812	-0.20177	-0.88812	-0.88457
-0.89312	-0.12643	-0.89312	-0.21321	-0.89312	-0.92988
-0.89812	-0.13245	-0.89812	-0.22353	-0.89812	-0.94506
-0.90312	-0.1391	-0.90312	-0.24028
-0.90812	-0.14539	-0.90812	-0.24935
-0.91312	-0.15096	-0.91312	-0.26581
-0.91812	-0.15931	-0.91812	-0.28116
-0.92312	-0.16666	-0.92312	-0.29888
-0.92812	-0.17486	-0.92812	-0.31884
-0.93312	-0.18531	-0.93312	-0.34144
-0.93812	-0.19851	-0.93812	-0.35874
-0.94312	-0.20846	-0.94312	-0.39447
-0.94812	-0.21823	-0.94812	-0.42251
-0.95312	-0.23211	-0.95312	-0.44093
-0.95812	-0.24669	-0.95812	-0.46284
-0.96312	-0.25817	-0.96312	-0.50623
-0.96812	-0.27583	-0.96812	-0.54251
-0.97312	-0.28731	-0.97312	-0.57614
-0.97812	-0.3096	-0.97812	-0.61019
-0.98312	-0.32966	-0.98312	-0.6473
-0.98812	-0.34011	-0.98812	-0.6893
-0.99312	-0.3684	-0.99312	-0.73549
-0.99812	-0.39343	-0.99812	-0.79326
-1.00312	-0.41623	-1.00312	-0.83735
-1.00812	-0.43423	-1.00812	-0.87544
-1.01312	-0.46423	-1.01312	-0.92874
-1.01812	-0.49166	-1.01812	-0.96823
-1.02312	-0.51651	-1.02312	-1.03744
-1.02812	-0.54789
-1.03312	-0.5808
-1.03812	-0.61234
-1.04312	-0.64251
-1.04812	-0.68949
-1.05312	-0.73646
-1.05812	-0.78549
-1.06312	-0.82971
-1.06812	-0.87069
-1.07312	-0.93326
-1.07812	-0.97663
-1.08312	-1.03851
-1.08812	-1.09011
-1.09312	-1.12886
-1.09812	-1.19846
-1.10312	-1.28417
