# Supplementary material for: The role of oxygen-vacancy in bifunctional indium oxyhydroxide catalysts for electrochemical coupling of biomass valorization with CO2 conversion
Source: Nat Commun. 2023 Apr 11;14:2040. doi: 10.1038/s41467-023-37679-3 (PMC10090200; doi:10.1038/s41467-023-37679-3)
Supplement: Supplementary file 4 — Source Data [file 41467_2023_37679_MOESM4_ESM.zip › Source data/Supplementary Figure 14.xlsx]

## Sheet: a
Z'	-Z''	Z'	-Z''	Z'	-Z''
ohm	ohm	ohm	ohm	ohm	ohm
	InOOH-Ov		InOOH		InOOH-O2
18.3	11.95	16.31	9.428	18.5	14.05
19.72	14.4	16.88	10.18	20.08	16.31
21.28	16.21	19.43	15.42	22.15	18.94
23.37	18.77	21.36	18.1	24.58	21.83
26.52	20.6	23.74	19.82	28.25	24.24
30.63	22.25	27.2	22.2	32.94	26.14
35.06	23.66	31.55	23.68	38.13	27.8
39.72	24.72	36.29	25.25	43.59	28.96
44.47	25.11	41.21	26.22	49.14	29.36
49.19	24.68	46.2	26.58	54.62	28.76
53.56	23.43	51.13	25.94	59.69	27.26
57.38	21.59	55.74	24.48	64.06	25.02
60.54	19.31	59.75	22.38	67.67	22.38
63.01	16.9	62.98	20.01	70.47	19.58
64.81	14.65	65.44	17.51	72.57	16.83
66.09	12.6	67.25	15.08	74.12	14.42
67.04	10.77	68.6	12.87	75.22	12.32
67.71	9.157	69.57	10.95	76.01	10.45
68.28	7.793	70.32	9.373	76.65	8.876
68.73	6.689	70.81	7.97	77.17	7.56
69.1	5.752	71.12	6.761	77.42	6.471
69.45	4.964	71.43	5.855	77.69	5.593
69.68	4.339	71.7	5.143	77.98	4.836
69.81	3.891	72	4.51	78.17	4.224
69.89	3.563	72.2	4.126	78.33	3.756
69.96	3.307	72.45	3.846	78.39	3.462
70.04	3.165	72.77	3.522	78.44	3.268
70.13	3.091	73.02	3.224	78.53	3.048
70.27	3.025	73.27	3.021	78.71	2.843
70.48	2.983	73.46	2.86	78.92	2.723
70.68	3.069	73.66	2.669	79.13	2.733
70.89	3.302	73.88	2.567	79.37	2.886
71.12	3.636	74.07	2.531	79.59	3.126
71.36	4.02	74.27	2.582	79.79	3.364
71.65	4.465	74.48	2.704	80.01	3.659
71.97	4.996	74.72	2.87	80.28	3.999
72.33	5.636	74.96	3.058	80.58	4.424
72.74	6.389	75.18	3.286	80.89	4.945
73.2	7.247	75.41	3.576	81.26	5.527
73.76	8.263	75.66	3.926	81.67	6.254
74.46	9.212	75.93	4.371	82.13	6.904
75.26	10.19	76.22	4.707	82.69	7.601
76.16	11.51	76.57	5.037	83.33	8.626
77.15	13.1	76.99	5.618	83.96	9.896
78.21	15.04	77.39	6.494	84.6	11.35
79.39	17.29	77.78	7.666	85.49	13.01
80.9	20.1	78.26	8.983	86.67	15.4
82.67	23.04	79.04	10.46	87.91	18.08
84.73	26.18	79.82	12.17	89.41	20.82
87.18	29.83	80.5	14.18	91.23	24.06
89.95	33.79	81.42	16.53	93.64	27.89
93.15	38.39	82.55	19.16	96.79	32.14
97.24	43.83	83.88	22.33	100.5	36.53
102.6	50.14	85.62	26.3
		88.07	31
		91.22	36.44
		95.22	42.64
		100.6	49.59
