# Supplementary material for: The role of oxygen-vacancy in bifunctional indium oxyhydroxide catalysts for electrochemical coupling of biomass valorization with CO2 conversion
Source: Nat Commun. 2023 Apr 11;14:2040. doi: 10.1038/s41467-023-37679-3 (PMC10090200; doi:10.1038/s41467-023-37679-3)
Supplement: Supplementary file 4 — Source Data [file 41467_2023_37679_MOESM4_ESM.zip › Source data/Supplementary Figure 15.xlsx]

## Sheet: a
Time	Current density	Time	FE of formate
h	mA cm-2	h	%
0.00194	-31.36	1	78.1
0.00243	-27.25	2	78.3
0.00292	-24.47	3	77.6
0.0034	-22.3	4	77.2
0.00389	-20.7	5	77
0.00438	-19.4	6	76.5
0.00486	-18.41	7	76.6
0.00535	-17.55	8	76.3
0.00583	-16.73	9	76
0.00632	-16.29	10	72.5
0.00681	-15.75	11	70.3
0.00729	-15.34	11.5	66.2
0.00778	-15.04
0.00826	-14.75
0.00875	-14.46
0.00924	-14.27
0.00972	-14.07
0.01021	-13.91
0.01069	-13.78
0.01118	-13.72
0.01167	-13.55
0.01215	-13.41
0.01264	-13.32
0.01313	-13.19
0.01361	-13.08
0.0141	-12.97
0.01458	-12.95
0.01507	-12.82
0.01556	-12.72
0.01604	-12.69
0.01653	-12.59
0.01701	-12.5
0.0175	-12.46
0.01799	-12.44
0.01847	-12.35
0.01896	-12.3
0.01944	-12.25
0.01993	-12.18
0.02042	-12.15
0.0209	-12.02
0.02139	-12.06
0.02188	-12.02
0.02236	-11.94
0.02285	-11.94
0.02333	-11.89
0.02382	-11.87
0.02431	-11.78
0.02479	-11.78
0.02528	-11.75
0.02576	-11.73
0.02625	-11.68
0.02674	-11.68
0.02722	-11.64
0.02771	-11.6
0.02819	-11.58
0.02868	-11.54
0.02917	-11.53
0.02965	-11.5
0.03014	-11.48
0.03063	-11.5
0.03111	-11.45
0.0316	-11.46
0.03208	-11.45
0.03257	-11.5
0.03306	-11.29
0.03354	-11.29
0.03403	-11.51
0.03451	-11.35
0.035	-11.33
0.03549	-11.43
0.03597	-11.35
0.03646	-11.37
0.03694	-11.31
0.03743	-11.25
0.03792	-11.39
0.0384	-11.33
0.03889	-11.23
0.03938	-11.33
0.03986	-11.12
0.04035	-11.26
0.04083	-11.32
0.04132	-11.26
0.04181	-11.22
0.04229	-11.13
0.04278	-11.27
0.04326	-11.18
0.04375	-11.13
0.04424	-11.16
0.04472	-11.13
0.04521	-10.98
0.04569	-11.2
0.04618	-11.19
0.04667	-11.18
0.04715	-10.93
0.04764	-11.06
0.04813	-11.16
0.04861	-10.91
0.0491	-11.2
0.04958	-11.17
0.05007	-11.13
0.05056	-10.83
0.05104	-11.04
0.05153	-10.8
0.05201	-11.14
0.0525	-10.88
0.05299	-10.95
0.05347	-10.97
0.05396	-11.09
0.05444	-10.84
0.05493	-10.95
0.05542	-10.84
0.0559	-11.03
0.05639	-10.94
0.05688	-10.96
0.05736	-10.88
0.05785	-10.84
0.05833	-10.72
0.05882	-11.02
0.05931	-10.88
0.05979	-10.82
0.06028	-10.9
0.06076	-10.78
0.06125	-10.76
0.06174	-10.91
0.06222	-10.84
0.06271	-10.93
0.06319	-10.65
0.06368	-10.79
0.06417	-10.88
0.06465	-10.79
0.06514	-10.85
0.06563	-10.69
0.06611	-10.74
0.0666	-10.73
0.06708	-10.82
0.06757	-10.82
0.06806	-10.73
0.06854	-10.66
0.06903	-10.87
0.06951	-10.75
0.07	-10.69
0.07049	-10.66
0.07097	-10.85
0.07146	-10.7
0.07194	-10.7
0.07243	-10.78
0.07292	-10.63
0.0734	-10.6
0.07389	-10.7
0.07438	-10.54
0.07486	-10.81
0.07535	-10.7
0.07583	-10.74
0.07632	-10.61
0.07681	-10.78
0.07729	-10.68
0.07778	-10.71
0.07826	-10.73
0.07875	-10.72
0.07924	-10.7
0.07972	-10.55
0.08021	-10.44
0.08069	-10.73
0.08118	-10.63
0.08167	-10.66
0.08215	-10.69
0.08264	-10.69
0.08313	-10.66
0.08361	-10.57
0.0841	-10.48
0.08458	-10.56
0.08507	-10.53
0.08556	-10.58
0.08604	-10.66
0.08653	-10.36
0.08701	-10.57
0.0875	-10.42
0.08799	-10.59
0.08847	-10.43
0.08896	-10.66
0.08944	-10.49
0.08993	-10.55
0.09042	-10.58
0.0909	-10.4
0.09139	-10.55
0.09187	-10.58
0.09236	-10.43
0.09285	-10.45
0.09333	-10.58
0.09382	-10.32
0.09431	-10.37
0.09479	-10.42
0.09528	-10.55
0.09576	-10.55
0.09625	-10.43
0.09674	-10.41
0.09722	-10.31
0.09771	-10.46
0.09819	-10.45
0.09868	-10.5
0.09917	-10.51
0.09965	-10.39
0.10014	-10.39
0.10062	-10.3
0.10111	-10.57
0.1016	-10.28
0.10208	-10.35
0.10257	-10.54
0.10306	-10.44
0.10354	-10.3
0.10403	-10.4
0.10451	-10.21
0.105	-10.42
0.10549	-10.24
0.10597	-10.51
0.10646	-10.45
0.10694	-10.45
0.10743	-10.48
0.10792	-10.22
0.1084	-10.21
0.10889	-10.53
0.10938	-10.41
0.10986	-10.46
0.11035	-10.25
0.11083	-10.44
0.11132	-10.25
0.11181	-10.33
0.11229	-10.33
0.11278	-10.16
0.11326	-10.49
0.11375	-10.4
0.11424	-10.16
0.11472	-10.22
0.11521	-10.45
0.11569	-10.12
0.11618	-10.42
0.11667	-10.3
0.11715	-10.13
0.11764	-10.39
0.11813	-10.17
0.11861	-10.4
0.1191	-10.33
0.11958	-10.25
0.12007	-10.2
0.12056	-10.16
0.12104	-10.36
0.12153	-10.35
0.12201	-10.35
0.1225	-10.33
0.12299	-10.14
0.12347	-10.33
0.12396	-10.12
0.12444	-10.34
0.12493	-10.22
0.12542	-10.24
0.1259	-10.34
0.12639	-10.16
0.12687	-10.19
0.12736	-10.27
0.12785	-10.27
0.12833	-10.35
0.12882	-10.2
0.12931	-10.27
0.12979	-10.25
0.13028	-10.22
0.13076	-10.14
0.13125	-10.04
0.13174	-10.29
0.13222	-10.22
0.13271	-10.17
0.13319	-10.15
0.13368	-10.33
0.13417	-10.16
0.13465	-10.28
0.13514	-10.25
0.13563	-10.24
0.13611	-10.29
0.1366	-10.3
0.13708	-10.31
0.13757	-10.18
0.13806	-10.24
0.13854	-10.13
0.13903	-10.26
0.13951	-10.28
0.14	-10.24
0.14049	-10.07
0.14097	-10.29
0.14146	-10.13
0.14194	-10.23
0.14243	-10.21
0.14292	-10.08
0.1434	-10.15
0.14389	-10.26
0.14438	-10.15
0.14486	-10.25
0.14535	-10.23
0.14583	-10.17
0.14632	-10.24
0.14681	-10.24
0.14729	-10.22
0.14778	-10.03
0.14826	-10.25
0.14875	-10.19
0.14924	-10.18
0.14972	-10.09
0.15021	-10.14
0.15069	-10.09
0.15118	-10.19
0.15167	-10.19
0.15215	-10.16
0.15264	-10.12
0.15312	-10.11
0.15361	-10.23
0.1541	-10.07
0.15458	-10.23
0.15507	-10.12
0.15556	-9.948
0.15604	-10.18
0.15653	-10.19
0.15701	-10.22
0.1575	-10.16
0.15799	-10.08
0.15847	-10.2
0.15896	-10.18
0.15944	-10.16
0.15993	-10.16
0.16042	-10.15
0.1609	-10.17
0.16139	-10.04
0.16187	-10.12
0.16236	-10.11
0.16285	-10.16
0.16333	-10.05
0.16382	-10.19
0.16431	-9.95
0.16479	-10.22
0.16528	-10
0.16576	-9.975
0.16625	-10.22
0.16674	-10.13
0.16722	-10.17
0.16771	-10.07
0.16819	-10.04
0.16868	-10.18
0.16917	-10.15
0.16965	-9.977
0.17014	-9.926
0.17063	-10.22
0.17111	-10.15
0.1716	-10.05
0.17208	-10.17
0.17257	-10.01
0.17306	-9.922
0.17354	-10.17
0.17403	-10.03
0.17451	-10.11
0.175	-10.13
0.17549	-10.05
0.17597	-9.902
0.17646	-10.13
0.17694	-10.06
0.17743	-10.14
0.17792	-10.02
0.1784	-9.955
0.17889	-10.09
0.17937	-10.1
0.17986	-10
0.18035	-10
0.18083	-9.986
0.18132	-10.15
0.18181	-10.06
0.18229	-10.02
0.18278	-10.11
0.18326	-10.14
0.18375	-10.02
0.18424	-10.02
0.18472	-10.12
0.18521	-9.976
0.18569	-10.13
0.18618	-10.13
0.18667	-10.01
0.18715	-10.13
0.18764	-10.07
0.18812	-10.1
0.18861	-10.04
0.1891	-10.07
0.18958	-10.05
0.19007	-9.906
0.19056	-10.1
0.19104	-9.902
0.19153	-10.07
0.19201	-9.875
0.1925	-10.04
0.19299	-10.13
0.19347	-10.09
0.19396	-10.08
0.19444	-10.07
0.19493	-10.04
0.19542	-10.08
0.1959	-9.944
0.19639	-10.1
0.19687	-10.04
0.19736	-10.1
0.19785	-10.07
0.19833	-9.928
0.19882	-9.931
0.19931	-10.04
0.19979	-10.1
0.20028	-10.04
0.20076	-9.939
0.20125	-10.12
0.20174	-9.899
0.20222	-10.1
0.20271	-10.12
0.20319	-10.11
0.20368	-10.07
0.20417	-9.868
0.20465	-10.1
0.20514	-9.929
0.20563	-10.06
0.20611	-10.06
0.2066	-10.04
0.20708	-10.03
0.20757	-10.02
0.20806	-10.07
0.20854	-10.05
0.20903	-10.05
0.20951	-9.955
0.21	-10.06
0.21049	-9.935
0.21097	-10.12
0.21146	-9.994
0.21194	-9.959
0.21243	-10.12
0.21292	-10.05
0.2134	-10.04
0.21389	-10.01
0.21437	-10.04
0.21486	-9.999
0.21535	-10.08
0.21583	-9.917
0.21632	-9.87
0.21681	-10.15
0.21729	-10.07
0.21778	-10.05
0.21826	-10.04
0.21875	-9.984
0.21924	-10.1
0.21972	-10.02
0.22021	-10.05
0.22069	-9.947
0.22118	-9.997
0.22167	-9.967
0.22215	-10.03
0.22264	-10.06
0.22313	-10.07
0.22361	-10.09
0.2241	-10.08
0.22458	-10
0.22507	-9.904
0.22556	-9.989
0.22604	-10.04
0.22653	-9.91
0.22701	-9.867
0.2275	-10.15
0.22799	-10.06
0.22847	-10.06
0.22896	-9.973
0.22944	-10.03
0.22993	-10.11
0.23042	-10.01
0.2309	-9.884
0.23139	-10.09
0.23187	-9.978
0.23236	-9.879
0.23285	-10.14
0.23333	-9.922
0.23382	-9.966
0.23431	-9.988
0.23479	-10.09
0.23528	-9.916
0.23576	-10.12
0.23625	-10.01
0.23674	-10.07
0.23722	-9.924
0.23771	-10.08
0.23819	-9.961
0.23868	-9.84
0.23917	-10.14
0.23965	-9.967
0.24014	-10.03
0.24063	-9.84
0.24111	-10.01
0.2416	-9.891
0.24208	-9.94
0.24257	-10.05
0.24306	-9.926
0.24354	-10.07
0.24403	-9.999
0.24451	-9.981
0.245	-10.06
0.24549	-10.03
0.24597	-10.01
0.24646	-9.919
0.24694	-9.877
0.24743	-10.08
0.24792	-9.893
0.2484	-10.08
0.24889	-9.899
0.24937	-10.05
0.24986	-9.954
0.25035	-9.932
0.25083	-10.03
0.25132	-9.82
0.25181	-10.07
0.25229	-9.938
0.25278	-9.98
0.25326	-10.09
0.25375	-10.1
0.25424	-9.92
0.25472	-10.03
0.25521	-10.08
0.25569	-10.01
0.25618	-10.05
0.25667	-10.04
0.25715	-9.915
0.25764	-10.02
0.25812	-10.03
0.25861	-10
0.2591	-10.08
0.25958	-9.975
0.26007	-9.813
0.26056	-10.11
0.26104	-10.04
0.26153	-10.05
0.26201	-9.997
0.2625	-10.07
0.26299	-10.01
0.26347	-10
0.26396	-9.867
0.26444	-10.03
0.26493	-9.935
0.26542	-10.1
0.2659	-10.03
0.26639	-9.94
0.26687	-10.04
0.26736	-10.06
0.26785	-10.04
0.26833	-10.04
0.26882	-9.899
0.26931	-10.06
0.26979	-9.838
0.27028	-10.03
0.27076	-9.987
0.27125	-10.02
0.27174	-9.886
0.27222	-10.13
0.27271	-9.987
0.27319	-9.996
0.27368	-10.05
0.27417	-9.898
0.27465	-10.13
0.27514	-10.03
0.27563	-10.05
0.27611	-9.862
0.2766	-10.14
0.27708	-9.932
0.27757	-9.873
0.27806	-10.04
0.27854	-10.06
0.27903	-9.968
0.27951	-10.07
0.28	-9.868
0.28049	-10.01
0.28097	-9.967
0.28146	-9.983
0.28194	-10.07
0.28243	-10.05
0.28292	-10.02
0.2834	-9.952
0.28389	-10.01
0.28437	-10.07
0.28486	-10.03
0.28535	-10.02
0.28583	-10.01
0.28632	-9.932
0.28681	-9.845
0.28729	-9.989
0.28778	-10.02
0.28826	-9.855
0.28875	-10.13
0.28924	-9.933
0.28972	-9.928
0.29021	-10.1
0.29069	-9.818
0.29118	-10.07
0.29167	-10
0.29215	-10.04
0.29264	-9.854
0.29313	-10.15
0.29361	-10.04
0.2941	-10.03
0.29458	-9.979
0.29507	-9.873
0.29556	-10.14
0.29604	-10.01
0.29653	-9.995
0.29701	-9.877
0.2975	-10.12
0.29799	-10.06
0.29847	-9.985
0.29896	-9.872
0.29944	-9.979
0.29993	-9.942
0.30042	-10.11
0.3009	-10.04
0.30139	-10.08
0.30188	-10
0.30236	-10.02
0.30285	-10.02
0.30333	-9.917
0.30382	-9.819
0.30431	-10.05
0.30479	-9.989
0.30528	-9.861
0.30576	-10.07
0.30625	-9.828
0.30674	-10.06
0.30722	-9.864
0.30771	-10.12
0.30819	-9.91
0.30868	-9.833
0.30917	-10.14
0.30965	-10.05
0.31014	-9.907
0.31062	-10.09
0.31111	-9.997
0.3116	-10.03
0.31208	-9.899
0.31257	-10.06
0.31306	-10.09
0.31354	-10.1
0.31403	-9.912
0.31451	-10.11
0.315	-9.869
0.31549	-10.07
0.31597	-9.926
0.31646	-10.12
0.31694	-10.08
0.31743	-10.09
0.31792	-9.91
0.3184	-9.855
0.31889	-10.12
0.31937	-9.977
0.31986	-10.06
0.32035	-10
0.32083	-9.989
0.32132	-10.08
0.32181	-9.987
0.32229	-10.03
0.32278	-9.853
0.32326	-10.12
0.32375	-9.965
0.32424	-10.08
0.32472	-9.957
0.32521	-9.838
0.32569	-10.08
0.32618	-9.913
0.32667	-10.06
0.32715	-9.973
0.32764	-9.927
0.32813	-10.06
0.32861	-9.969
0.3291	-10.08
0.32958	-9.897
0.33007	-9.971
0.33056	-10.08
0.33104	-10.05
0.33153	-10.1
0.33201	-10.04
0.3325	-9.859
0.33299	-9.981
0.33347	-10.02
0.33396	-9.979
0.33444	-10.08
0.33493	-10.08
0.33542	-9.966
0.3359	-10.02
0.33639	-9.981
0.33688	-9.864
0.33736	-10.07
0.33785	-9.854
0.33833	-10.15
0.33882	-9.86
0.33931	-10.05
0.33979	-10.02
0.34028	-9.878
0.34076	-10.09
0.34125	-9.998
0.34174	-10.06
0.34222	-9.984
0.34271	-10.1
0.34319	-10.05
0.34368	-9.985
0.34417	-9.979
0.34465	-10.12
0.34514	-10.03
0.34563	-10.07
0.34611	-10
0.3466	-9.945
0.34708	-10.11
0.34757	-10.08
0.34806	-9.981
0.34854	-9.95
0.34903	-9.896
0.34951	-10.14
0.35	-10.01
0.35049	-9.826
0.35097	-9.896
0.35146	-10.1
0.35194	-10.07
0.35243	-9.942
0.35292	-10.03
0.3534	-9.999
0.35389	-9.843
0.35438	-10.11
0.35486	-9.964
0.35535	-10
0.35583	-10.05
0.35632	-9.938
0.35681	-10.13
0.35729	-9.893
0.35778	-10.14
0.35826	-9.936
0.35875	-10.12
0.35924	-9.888
0.35972	-9.926
0.36021	-10.12
0.36069	-9.881
0.36118	-10.02
0.36167	-10.01
0.36215	-10.08
0.36264	-9.888
0.36312	-10.05
0.36361	-10.01
0.3641	-10.02
0.36458	-9.866
0.36507	-10.06
0.36556	-10.01
0.36604	-10.1
0.36653	-9.889
0.36701	-9.994
0.3675	-9.996
0.36799	-9.833
0.36847	-10.17
0.36896	-9.967
0.36944	-10.06
0.36993	-9.89
0.37042	-10.17
0.3709	-10.08
0.37139	-9.994
0.37188	-9.952
0.37236	-10.05
0.37285	-9.983
0.37333	-10.09
0.37382	-9.992
0.37431	-10.11
0.37479	-9.968
0.37528	-10.1
0.37576	-9.923
0.37625	-10.05
0.37674	-10.02
0.37722	-9.812
0.37771	-10.14
0.37819	-9.943
0.37868	-10.13
0.37917	-9.997
0.37965	-10.13
0.38014	-10.07
0.38062	-9.907
0.38111	-10.05
0.3816	-9.946
0.38208	-9.894
0.38257	-10.17
0.38306	-9.966
0.38354	-9.979
0.38403	-10.12
0.38451	-10.12
0.385	-9.984
0.38549	-10.04
0.38597	-10.05
0.38646	-9.928
0.38694	-10.06
0.38743	-10.03
0.38792	-10.01
0.3884	-10.1
0.38889	-10.03
0.38938	-10.06
0.38986	-10.11
0.39035	-10.07
0.39083	-10.07
0.39132	-9.943
0.39181	-10.13
0.39229	-9.943
0.39278	-9.994
0.39326	-10.14
0.39375	-10
0.39424	-10.14
0.39472	-9.915
0.39521	-10.04
0.39569	-10.14
0.39618	-10.02
0.39667	-9.958
0.39715	-10.1
0.39764	-9.986
0.39813	-9.977
0.39861	-10.08
0.3991	-9.951
0.39958	-9.909
0.40007	-10.1
0.40056	-9.921
0.40104	-9.897
0.40153	-10.12
0.40201	-10.1
0.4025	-10.06
0.40299	-9.963
0.40347	-10.1
0.40396	-10.09
0.40444	-10.13
0.40493	-9.972
0.40542	-10.1
0.4059	-9.91
0.40639	-10.13
0.40687	-10.02
0.40736	-10.14
0.40785	-9.883
0.40833	-10.09
0.40882	-10.07
0.40931	-10.07
0.40979	-10.12
0.41028	-10.05
0.41076	-9.996
0.41125	-10.16
0.41174	-10.04
0.41222	-10.06
0.41271	-9.936
0.41319	-10.17
0.41368	-10.05
0.41417	-10.08
0.41465	-9.986
0.41514	-9.876
0.41563	-10.15
0.41611	-9.99
0.4166	-10.14
0.41708	-10.14
0.41757	-10.01
0.41806	-9.897
0.41854	-10.16
0.41903	-10.03
0.41951	-10.09
0.42	-9.934
0.42049	-10.03
0.42097	-10.14
0.42146	-9.938
0.42194	-10.19
0.42243	-10.04
0.42292	-10.13
0.4234	-10.06
0.42389	-9.959
0.42438	-10.13
0.42486	-10.11
0.42535	-10.07
0.42583	-10.11
0.42632	-10.01
0.42681	-10.16
0.42729	-9.871
0.42778	-10.13
0.42826	-10.17
0.42875	-10.03
0.42924	-10.07
0.42972	-9.932
0.43021	-10.19
0.43069	-10.16
0.43118	-10.13
0.43167	-10.09
0.43215	-10.07
0.43264	-10.12
0.43312	-10.16
0.43361	-9.976
0.4341	-10.1
0.43458	-9.936
0.43507	-10.15
0.43556	-10.11
0.43604	-10.09
0.43653	-10.15
0.43701	-9.934
0.4375	-10.15
0.43799	-10.09
0.43847	-9.976
0.43896	-10.12
0.43944	-9.911
0.43993	-9.885
0.44042	-10.12
0.4409	-10.11
0.44139	-10.18
0.44188	-10.16
0.44236	-9.981
0.44285	-10.11
0.44333	-10.03
0.44382	-9.99
0.44431	-10.11
0.44479	-10.19
0.44528	-10.08
0.44576	-10.06
0.44625	-9.979
0.44674	-10.14
0.44722	-10.08
0.44771	-9.93
0.44819	-10.16
0.44868	-9.948
0.44917	-10.17
0.44965	-10.02
0.45014	-10.06
0.45063	-10.13
0.45111	-9.939
0.4516	-10.14
0.45208	-9.949
0.45257	-9.919
0.45306	-10.17
0.45354	-10.17
0.45403	-10.07
0.45451	-9.95
0.455	-10.17
0.45549	-10.07
0.45597	-10.05
0.45646	-10.2
0.45694	-10.02
0.45743	-10.17
0.45792	-9.976
0.4584	-10.16
0.45889	-9.949
0.45937	-10.22
0.45986	-10.03
0.46035	-10.18
0.46083	-10.01
0.46132	-10.02
0.46181	-10.08
0.46229	-9.935
0.46278	-10.02
0.46326	-10.25
0.46375	-10.16
0.46424	-9.961
0.46472	-10.02
0.46521	-10.17
0.46569	-9.992
0.46618	-10.13
0.46667	-10.07
0.46715	-10.09
0.46764	-10.05
0.46813	-10.19
0.46861	-10.06
0.4691	-10.2
0.46958	-10.1
0.47007	-10.15
0.47056	-9.94
0.47104	-10.17
0.47153	-10.1
0.47201	-10.2
0.4725	-9.985
0.47299	-10.18
0.47347	-10.07
0.47396	-10.19
0.47444	-10.04
0.47493	-10.16
0.47542	-10.11
0.4759	-10.09
0.47639	-10.04
0.47688	-10.06
0.47736	-10.14
0.47785	-10.02
0.47833	-10.21
0.47882	-10.09
0.47931	-10.18
0.47979	-10.09
0.48028	-10.21
0.48076	-10.09
0.48125	-10.04
0.48174	-10.05
0.48222	-9.931
0.48271	-10.14
0.48319	-10.07
0.48368	-10.15
0.48417	-10.06
0.48465	-10.16
0.48514	-10.18
0.48563	-10.04
0.48611	-10.09
0.4866	-10.05
0.48708	-10.04
0.48757	-10.07
0.48806	-9.946
0.48854	-10.09
0.48903	-10.06
0.48951	-10.16
0.49	-10.1
0.49049	-9.978
0.49097	-10.19
0.49146	-10.11
0.49194	-10.14
0.49243	-10.07
0.49292	-10.2
0.4934	-10.01
0.49389	-9.997
0.49437	-10.26
0.49486	-10.06
0.49535	-10.07
0.49583	-10.01
0.49632	-10.02
0.49681	-10.23
0.49729	-10.03
0.49778	-10.19
0.49826	-10
0.49875	-10.23
0.49924	-9.995
0.49972	-10.25
0.50021	-10.15
0.50069	-10.15
0.50118	-10.24
0.50167	-10.07
0.50215	-10.15
0.50264	-10.09
0.50312	-10.2
0.50361	-10.15
0.5041	-10.08
0.50458	-10.02
0.50507	-10.18
0.50556	-10.2
0.50604	-10.23
0.50653	-10.19
0.50701	-10.02
0.5075	-9.985
0.50799	-10.28
0.50847	-10.14
0.50896	-10.14
0.50944	-10.16
0.50993	-9.996
0.51042	-10.19
0.5109	-10.16
0.51139	-9.996
0.51187	-10.14
0.51236	-10.15
0.51285	-9.971
0.51333	-10.27
0.51382	-10.01
0.51431	-10.25
0.51479	-10.19
0.51528	-10.14
0.51576	-10.07
0.51625	-10.21
0.51674	-10.17
0.51722	-10.04
0.51771	-10.24
0.51819	-9.992
0.51868	-10.12
0.51917	-10.15
0.51965	-10.13
0.52014	-10.25
0.52063	-10.14
0.52111	-9.969
0.5216	-10.21
0.52208	-10.19
0.52257	-10.09
0.52306	-10.23
0.52354	-9.992
0.52403	-10.22
0.52451	-10.13
0.525	-9.978
0.52549	-10.1
0.52597	-10.28
0.52646	-10.16
0.52694	-10.12
0.52743	-10.26
0.52792	-10.15
0.5284	-10.23
0.52889	-10.17
0.52937	-9.997
0.52986	-10.26
0.53035	-10.15
0.53083	-10.18
0.53132	-10.12
0.53181	-10.27
0.53229	-10.21
0.53278	-10.07
0.53326	-10.15
0.53375	-10.08
0.53424	-10.15
0.53472	-10.14
0.53521	-9.993
0.53569	-10.23
0.53618	-10.05
0.53667	-10.29
0.53715	-10.21
0.53764	-10.19
0.53812	-10.02
0.53861	-10.24
0.5391	-10.05
0.53958	-10.2
0.54007	-10.11
0.54056	-10.3
0.54104	-10.16
0.54153	-10.23
0.54201	-10.24
0.5425	-10.29
0.54299	-10.15
0.54347	-10.19
0.54396	-10.17
0.54444	-10.01
0.54493	-10.22
0.54542	-10.2
0.5459	-10.25
0.54639	-10.2
0.54688	-10.06
0.54736	-10.29
0.54785	-10.15
0.54833	-10.1
0.54882	-10.24
0.54931	-10.04
0.54979	-10.17
0.55028	-10.09
0.55076	-10.29
0.55125	-10.12
0.55174	-10.28
0.55222	-10.1
0.55271	-9.979
0.55319	-10.24
0.55368	-10.21
0.55417	-10.27
0.55465	-10.12
0.55514	-10.15
0.55563	-10.25
0.55611	-10.03
0.5566	-10.04
0.55708	-10.31
0.55757	-10.03
0.55806	-10.23
0.55854	-10.24
0.55903	-10.16
0.55951	-10.14
0.56	-10.12
0.56049	-10.27
0.56097	-10.22
0.56146	-10.06
0.56194	-10.27
0.56243	-10.22
0.56292	-10.21
0.5634	-10.26
0.56389	-10.23
0.56438	-10.12
0.56486	-10.11
0.56535	-10.22
0.56583	-10.01
0.56632	-10.2
0.56681	-10.26
0.56729	-10.03
0.56778	-10.23
0.56826	-10.02
0.56875	-10.21
0.56924	-10.04
0.56972	-10.21
0.57021	-10.2
0.57069	-10.22
0.57118	-10.07
0.57167	-10.1
0.57215	-10.2
0.57264	-10.21
0.57313	-10.24
0.57361	-10.11
0.5741	-10.11
0.57458	-10.22
0.57507	-10.03
0.57556	-10.31
0.57604	-10.2
0.57653	-10.13
0.57701	-10.2
0.5775	-10.17
0.57799	-10.24
0.57847	-10.31
0.57896	-10.18
0.57944	-10.01
0.57993	-10.33
0.58042	-10.29
0.5809	-10.18
0.58139	-10.01
0.58188	-10.16
0.58236	-10.14
0.58285	-10.05
0.58333	-10.31
0.58382	-10.29
0.58431	-10.26
0.58479	-10.06
0.58528	-10.16
0.58576	-10.24
0.58625	-10.19
0.58674	-10.19
0.58722	-10.23
0.58771	-10.18
0.58819	-10.09
0.58868	-10.26
0.58917	-10.11
0.58965	-10.33
0.59014	-10.2
0.59063	-10.22
0.59111	-10.08
0.5916	-10.3
0.59208	-10.25
0.59257	-10.27
0.59306	-10.27
0.59354	-10.19
0.59403	-10.06
0.59451	-10.31
0.595	-10.2
0.59549	-10.25
0.59597	-10.15
0.59646	-10.02
0.59694	-10.37
0.59743	-10.12
0.59792	-10.21
0.5984	-10.27
0.59889	-10.06
0.59937	-10.08
0.59986	-10.3
0.60035	-10.04
0.60083	-10.27
0.60132	-10.1
0.60181	-10.19
0.60229	-10.26
0.60278	-10.26
0.60326	-10.29
0.60375	-10.29
0.60424	-10.16
0.60472	-10.31
0.60521	-10.17
0.60569	-10.32
0.60618	-10.18
0.60667	-10.01
0.60715	-10.3
0.60764	-10.23
0.60812	-10.23
0.60861	-10.14
0.6091	-10.34
0.60958	-10.1
0.61007	-10.29
0.61056	-10.28
0.61104	-10.24
0.61153	-10.07
0.61201	-10.1
0.6125	-10.34
0.61299	-10.12
0.61347	-10.25
0.61396	-10.06
0.61444	-10.21
0.61493	-10.16
0.61542	-10.29
0.6159	-10.25
0.61639	-10.34
0.61688	-10.19
0.61736	-10.11
0.61785	-10.38
0.61833	-10.07
0.61882	-10.22
0.61931	-10.32
0.61979	-10.18
0.62028	-10.37
0.62076	-10.21
0.62125	-10.19
0.62174	-10.3
0.62222	-10.19
0.62271	-10.22
0.62319	-10.13
0.62368	-10.35
0.62417	-10.16
0.62465	-10.28
0.62514	-10.13
0.62562	-10.25
0.62611	-10.22
0.6266	-10.05
0.62708	-10.36
0.62757	-10.22
0.62806	-10.33
0.62854	-10.25
0.62903	-10.28
0.62951	-10.16
0.63	-10.33
0.63049	-10.17
0.63097	-10.3
0.63146	-10.11
0.63194	-10.2
0.63243	-10.26
0.63292	-10.05
0.6334	-10.28
0.63389	-10.31
0.63438	-10.31
0.63486	-10.19
0.63535	-10.36
0.63583	-10.2
0.63632	-10.33
0.63681	-10.1
0.63729	-10.27
0.63778	-10.32
0.63826	-10.34
0.63875	-10.13
0.63924	-10.25
0.63972	-10.23
0.64021	-10.07
0.64069	-10.38
0.64118	-10.3
0.64167	-10.26
0.64215	-10.29
0.64264	-10.18
0.64312	-10.3
0.64361	-10.13
0.6441	-10.3
0.64458	-10.09
0.64507	-10.28
0.64556	-10.17
0.64604	-10.3
0.64653	-10.18
0.64701	-10.09
0.6475	-10.32
0.64799	-10.22
0.64847	-10.1
0.64896	-10.4
0.64944	-10.35
0.64993	-10.23
0.65042	-10.13
0.6509	-10.37
0.65139	-10.34
0.65187	-10.26
0.65236	-10.1
0.65285	-10.37
0.65333	-10.22
0.65382	-10.32
0.65431	-10.22
0.65479	-10.34
0.65528	-10.09
0.65576	-10.11
0.65625	-10.29
0.65674	-10.11
0.65722	-10.21
0.65771	-10.24
0.65819	-10.18
0.65868	-10.39
0.65917	-10.18
0.65965	-10.3
0.66014	-10.15
0.66063	-10.34
0.66111	-10.11
0.6616	-10.27
0.66208	-10.21
0.66257	-10.13
0.66306	-10.24
0.66354	-10.13
0.66403	-10.36
0.66451	-10.3
0.665	-10.32
0.66549	-10.35
0.66597	-10.34
0.66646	-10.11
0.66694	-10.22
0.66743	-10.34
0.66792	-10.11
0.6684	-10.2
0.66889	-10.3
0.66938	-10.14
0.66986	-10.33
0.67035	-10.08
0.67083	-10.37
0.67132	-10.11
0.67181	-10.28
0.67229	-10.25
0.67278	-10.21
0.67326	-10.27
0.67375	-10.24
0.67424	-10.32
0.67472	-10.23
0.67521	-10.36
0.67569	-10.17
0.67618	-10.36
0.67667	-10.22
0.67715	-10.41
0.67764	-10.24
0.67812	-10.31
0.67861	-10.24
0.6791	-10.12
0.67958	-10.37
0.68007	-10.09
0.68056	-10.33
0.68104	-10.39
0.68153	-10.35
0.68201	-10.35
0.6825	-10.26
0.68299	-10.1
0.68347	-10.36
0.68396	-10.18
0.68444	-10.34
0.68493	-10.28
0.68542	-10.32
0.6859	-10.23
0.68639	-10.32
0.68688	-10.26
0.68736	-10.17
0.68785	-10.4
0.68833	-10.37
0.68882	-10.26
0.68931	-10.28
0.68979	-10.19
0.69028	-10.34
0.69076	-10.1
0.69125	-10.4
0.69174	-10.18
0.69222	-10.32
0.69271	-10.3
0.69319	-10.35
0.69368	-10.18
0.69417	-10.17
0.69465	-10.36
0.69514	-10.17
0.69563	-10.37
0.69611	-10.29
0.6966	-10.25
0.69708	-10.31
0.69757	-10.34
0.69806	-10.2
0.69854	-10.31
0.69903	-10.17
0.69951	-10.39
0.7	-10.26
0.70049	-10.18
0.70097	-10.26
0.70146	-10.37
0.70194	-10.12
0.70243	-10.39
0.70292	-10.3
0.7034	-10.12
0.70389	-10.33
0.70438	-10.23
0.70486	-10.3
0.70535	-10.28
0.70583	-10.26
0.70632	-10.26
0.70681	-10.28
0.70729	-10.17
0.70778	-10.24
0.70826	-10.28
0.70875	-10.23
0.70924	-10.31
0.70972	-10.26
0.71021	-10.31
0.71069	-10.16
0.71118	-10.42
0.71167	-10.19
0.71215	-10.39
0.71264	-10.33
0.71313	-10.24
0.71361	-10.21
0.7141	-10.37
0.71458	-10.33
0.71507	-10.14
0.71556	-10.43
0.71604	-10.2
0.71653	-10.23
0.71701	-10.35
0.7175	-10.13
0.71799	-10.32
0.71847	-10.33
0.71896	-10.16
0.71944	-10.42
0.71993	-10.34
0.72042	-10.3
0.7209	-10.38
0.72139	-10.16
0.72187	-10.42
0.72236	-10.39
0.72285	-10.34
0.72333	-10.32
0.72382	-10.28
0.72431	-10.25
0.72479	-10.19
0.72528	-10.36
0.72576	-10.3
0.72625	-10.18
0.72674	-10.43
0.72722	-10.37
0.72771	-10.33
0.72819	-10.23
0.72868	-10.12
0.72917	-10.39
0.72965	-10.32
0.73014	-10.18
0.73062	-10.38
0.73111	-10.18
0.7316	-10.31
0.73208	-10.27
0.73257	-10.28
0.73306	-10.35
0.73354	-10.13
0.73403	-10.36
0.73451	-10.22
0.735	-10.42
0.73549	-10.22
0.73597	-10.25
0.73646	-10.37
0.73694	-10.24
0.73743	-10.42
0.73792	-10.2
0.7384	-10.38
0.73889	-10.18
0.73938	-10.39
0.73986	-10.19
0.74035	-10.29
0.74083	-10.31
0.74132	-10.24
0.74181	-10.46
0.74229	-10.36
0.74278	-10.26
0.74326	-10.32
0.74375	-10.25
0.74424	-10.26
0.74472	-10.45
0.74521	-10.24
0.74569	-10.34
0.74618	-10.16
0.74667	-10.37
0.74715	-10.4
0.74764	-10.36
0.74813	-10.24
0.74861	-10.38
0.7491	-10.28
0.74958	-10.41
0.75007	-10.24
0.75056	-10.41
0.75104	-10.21
0.75153	-10.35
0.75201	-10.29
0.7525	-10.18
0.75299	-10.42
0.75347	-10.36
0.75396	-10.28
0.75444	-10.29
0.75493	-10.27
0.75542	-10.24
0.7559	-10.42
0.75639	-10.32
0.75687	-10.35
0.75736	-10.21
0.75785	-10.4
0.75833	-10.24
0.75882	-10.37
0.75931	-10.17
0.75979	-10.19
0.76028	-10.45
0.76076	-10.33
0.76125	-10.23
0.76174	-10.37
0.76222	-10.32
0.76271	-10.34
0.76319	-10.34
0.76368	-10.18
0.76417	-10.38
0.76465	-10.26
0.76514	-10.19
0.76563	-10.43
0.76611	-10.26
0.7666	-10.39
0.76708	-10.3
0.76757	-10.16
0.76806	-10.36
0.76854	-10.4
0.76903	-10.24
0.76951	-10.48
0.77	-10.31
0.77049	-10.36
0.77097	-10.4
0.77146	-10.39
0.77194	-10.43
0.77243	-10.24
0.77292	-10.33
0.7734	-10.31
0.77389	-10.21
0.77438	-10.47
0.77486	-10.24
0.77535	-10.42
0.77583	-10.27
0.77632	-10.42
0.77681	-10.27
0.77729	-10.41
0.77778	-10.21
0.77826	-10.4
0.77875	-10.19
0.77924	-10.39
0.77972	-10.28
0.78021	-10.39
0.78069	-10.23
0.78118	-10.33
0.78167	-10.27
0.78215	-10.4
0.78264	-10.24
0.78313	-10.3
0.78361	-10.4
0.7841	-10.19
0.78458	-10.41
0.78507	-10.36
0.78556	-10.21
0.78604	-10.45
0.78653	-10.3
0.78701	-10.39
0.7875	-10.21
0.78799	-10.35
0.78847	-10.4
0.78896	-10.48
0.78944	-10.62
0.78993	-10.26
0.79042	-10.44
0.7909	-10.44
0.79139	-10.34
0.79188	-10.41
0.79236	-10.2
0.79285	-10.45
0.79333	-10.36
0.79382	-10.22
0.79431	-10.44
0.79479	-10.31
0.79528	-10.51
0.79576	-10.43
0.79625	-10.24
0.79674	-10.4
0.79722	-10.37
0.79771	-10.39
0.79819	-10.38
0.79868	-10.22
0.79917	-10.4
0.79965	-10.31
0.80014	-10.44
0.80063	-10.32
0.80111	-10.44
0.8016	-10.42
0.80208	-10.37
0.80257	-10.25
0.80306	-10.45
0.80354	-10.31
0.80403	-10.28
0.80451	-10.42
0.805	-10.19
0.80549	-10.46
0.80597	-10.24
0.80646	-10.26
0.80694	-10.39
0.80743	-10.22
0.80792	-10.5
0.8084	-10.22
0.80889	-10.39
0.80938	-10.43
0.80986	-10.19
0.81035	-10.4
0.81083	-10.34
0.81132	-10.44
0.81181	-10.34
0.81229	-10.26
0.81278	-10.51
0.81326	-10.25
0.81375	-10.36
0.81424	-10.45
0.81472	-10.33
0.81521	-10.37
0.81569	-10.26
0.81618	-10.47
0.81667	-10.34
0.81715	-10.51
0.81764	-10.23
0.81812	-10.37
0.81861	-10.48
0.8191	-10.39
0.81958	-10.42
0.82007	-10.25
0.82056	-10.5
0.82104	-10.39
0.82153	-10.26
0.82201	-10.44
0.8225	-10.46
0.82299	-10.31
0.82347	-10.24
0.82396	-10.42
0.82444	-10.35
0.82493	-10.44
0.82542	-10.33
0.8259	-10.49
0.82639	-10.42
0.82687	-10.21
0.82736	-10.42
0.82785	-10.39
0.82833	-10.24
0.82882	-10.39
0.82931	-10.51
0.82979	-10.53
0.83028	-10.41
0.83076	-10.39
0.83125	-10.49
0.83174	-10.44
0.83222	-10.49
0.83271	-10.35
0.83319	-10.3
0.83368	-10.52
0.83417	-10.43
0.83465	-10.26
0.83514	-10.46
0.83562	-10.28
0.83611	-10.44
0.8366	-10.33
0.83708	-10.24
0.83757	-10.43
0.83806	-10.33
0.83854	-10.43
0.83903	-10.26
0.83951	-10.41
0.84	-10.49
0.84049	-10.33
0.84097	-10.54
0.84146	-10.36
0.84194	-10.45
0.84243	-10.24
0.84292	-10.48
0.8434	-10.28
0.84389	-10.26
0.84437	-10.5
0.84486	-10.43
0.84535	-10.31
0.84583	-10.5
0.84632	-10.24
0.84681	-10.4
0.84729	-10.4
0.84778	-10.27
0.84826	-10.44
0.84875	-10.38
0.84924	-10.28
0.84972	-10.5
0.85021	-10.43
0.85069	-10.4
0.85118	-10.25
0.85167	-10.45
0.85215	-10.39
0.85264	-10.29
0.85313	-10.46
0.85361	-10.28
0.8541	-10.49
0.85458	-10.25
0.85507	-10.53
0.85556	-10.45
0.85604	-10.28
0.85653	-10.37
0.85701	-10.47
0.8575	-10.32
0.85799	-10.5
0.85847	-10.37
0.85896	-10.48
0.85944	-10.39
0.85993	-10.44
0.86042	-10.45
0.8609	-10.28
0.86139	-10.51
0.86188	-10.27
0.86236	-10.47
0.86285	-10.39
0.86333	-10.25
0.86382	-10.47
0.86431	-10.3
0.86479	-10.44
0.86528	-10.37
0.86576	-10.27
0.86625	-10.47
0.86674	-10.36
0.86722	-10.3
0.86771	-10.51
0.86819	-10.28
0.86868	-10.48
0.86917	-10.35
0.86965	-10.48
0.87014	-10.29
0.87062	-10.39
0.87111	-10.47
0.8716	-10.31
0.87208	-10.56
0.87257	-10.28
0.87306	-10.34
0.87354	-10.53
0.87403	-10.4
0.87451	-10.48
0.875	-10.34
0.87549	-10.26
0.87597	-10.49
0.87646	-10.26
0.87694	-10.45
0.87743	-10.33
0.87792	-10.5
0.8784	-10.43
0.87889	-10.36
0.87938	-10.4
0.87986	-10.47
0.88035	-10.39
0.88083	-10.44
0.88132	-10.47
0.88181	-10.35
0.88229	-10.29
0.88278	-10.49
0.88326	-10.31
0.88375	-10.51
0.88424	-10.33
0.88472	-10.54
0.88521	-10.43
0.88569	-10.29
0.88618	-10.48
0.88667	-10.36
0.88715	-10.48
0.88764	-10.27
0.88812	-10.37
0.88861	-10.46
0.8891	-10.29
0.88958	-10.53
0.89007	-10.34
0.89056	-10.5
0.89104	-10.42
0.89153	-10.46
0.89201	-10.35
0.8925	-10.5
0.89299	-10.53
0.89347	-10.36
0.89396	-10.5
0.89444	-10.41
0.89493	-10.49
0.89542	-10.37
0.8959	-10.38
0.89639	-10.51
0.89687	-10.31
0.89736	-10.27
0.89785	-10.54
0.89833	-10.26
0.89882	-10.46
0.89931	-10.39
0.89979	-10.52
0.90028	-10.33
0.90076	-10.52
0.90125	-10.49
0.90174	-10.27
0.90222	-10.48
0.90271	-10.34
0.90319	-10.35
0.90368	-10.54
0.90417	-10.32
0.90465	-10.3
0.90514	-10.57
0.90562	-10.35
0.90611	-10.34
0.9066	-10.53
0.90708	-10.25
0.90757	-10.47
0.90806	-10.53
0.90854	-10.47
0.90903	-10.5
0.90951	-10.33
0.91	-10.51
0.91049	-10.56
0.91097	-10.55
0.91146	-10.47
0.91194	-10.46
0.91243	-10.42
0.91292	-10.28
0.9134	-10.52
0.91389	-10.38
0.91437	-10.54
0.91486	-10.5
0.91535	-10.35
0.91583	-10.52
0.91632	-10.29
0.91681	-10.51
0.91729	-10.33
0.91778	-10.55
0.91826	-10.45
0.91875	-10.48
0.91924	-10.4
0.91972	-10.37
0.92021	-10.51
0.92069	-10.44
0.92118	-10.43
0.92167	-10.39
0.92215	-10.38
0.92264	-10.49
0.92312	-10.29
0.92361	-10.34
0.9241	-10.58
0.92458	-10.5
0.92507	-10.43
0.92556	-10.52
0.92604	-10.33
0.92653	-10.49
0.92701	-10.55
0.9275	-10.5
0.92799	-10.51
0.92847	-10.5
0.92896	-10.4
0.92944	-10.31
0.92993	-10.52
0.93042	-10.57
0.9309	-10.51
0.93139	-10.31
0.93188	-10.46
0.93236	-10.61
0.93285	-10.52
0.93333	-10.35
0.93382	-10.48
0.93431	-10.47
0.93479	-10.41
0.93528	-10.59
0.93576	-10.46
0.93625	-10.54
0.93674	-10.31
0.93722	-10.59
0.93771	-10.55
0.93819	-10.56
0.93868	-10.43
0.93917	-10.53
0.93965	-10.32
0.94014	-10.52
0.94062	-10.4
0.94111	-10.45
0.9416	-10.54
0.94208	-10.51
0.94257	-10.49
0.94306	-10.33
0.94354	-10.58
0.94403	-10.42
0.94451	-10.5
0.945	-10.53
0.94549	-10.44
0.94597	-10.28
0.94646	-10.46
0.94694	-10.43
0.94743	-10.35
0.94792	-10.57
0.9484	-10.58
0.94889	-10.48
0.94937	-10.4
0.94986	-10.47
0.95035	-10.32
0.95083	-10.55
0.95132	-10.5
0.95181	-10.52
0.95229	-10.51
0.95278	-10.37
0.95326	-10.56
0.95375	-10.47
0.95424	-10.59
0.95472	-10.46
0.95521	-10.5
0.95569	-10.31
0.95618	-10.47
0.95667	-10.62
0.95715	-10.45
0.95764	-10.6
0.95813	-10.39
0.95861	-10.57
0.9591	-10.46
0.95958	-10.38
0.96007	-10.61
0.96056	-10.53
0.96104	-10.45
0.96153	-10.51
0.96201	-10.46
0.9625	-10.47
0.96299	-10.41
0.96347	-10.61
0.96396	-10.51
0.96444	-10.33
0.96493	-10.55
0.96542	-10.51
0.9659	-10.56
0.96639	-10.38
0.96687	-10.64
0.96736	-10.45
0.96785	-10.56
0.96833	-10.4
0.96882	-10.54
0.96931	-10.58
0.96979	-10.49
0.97028	-10.45
0.97076	-10.59
0.97125	-10.56
0.97174	-10.37
0.97222	-10.51
0.97271	-10.6
[truncated: 22,096 more rows]

## Sheet: b
Time	Current density	Time	FE of formate
h	mA cm\+(-2)	h	%
0.00233	-8.0675	1	70.2
0.00292	-7.7425	2	69.8
0.0035	-7.515	3	68.3
0.00408	-7.4475	4	58.2
0.00467	-7.2625	5	52.5
0.00525	-7.185	6	50.2
0.00583	-7.0725
0.00642	-7.015
0.007	-7.09
0.00758	-7.0975
0.00817	-6.99
0.00875	-6.9125
0.00933	-6.88
0.00992	-6.87
0.0105	-6.9275
0.01108	-6.845
0.01167	-6.75
0.01225	-6.7425
0.01283	-6.685
0.01342	-6.7325
0.014	-6.74
0.01458	-6.7325
0.01517	-6.6975
0.01575	-6.69
0.01633	-6.6925
0.01692	-6.715
0.0175	-6.725
0.01808	-6.7525
0.01867	-6.65
0.01925	-6.615
0.01983	-6.615
0.02042	-6.655
0.021	-6.5675
0.02158	-6.65
0.02217	-6.61
0.02275	-6.5825
0.02333	-6.62
0.02392	-6.595
0.0245	-6.6
0.02508	-6.555
0.02567	-6.4175
0.02625	-6.3525
0.02683	-6.37
0.02742	-6.5925
0.028	-6.5325
0.02858	-6.4775
0.02917	-6.485
0.02975	-6.5575
0.03033	-6.5125
0.03092	-6.51
0.0315	-6.4375
0.03208	-6.4175
0.03267	-6.4075
0.03325	-6.415
0.03383	-6.325
0.03442	-6.2975
0.035	-6.4
0.03558	-6.375
0.03617	-6.335
0.03675	-6.3625
0.03733	-6.3825
0.03792	-6.3275
0.0385	-6.2875
0.03908	-6.225
0.03967	-6.2275
0.04025	-6.305
0.04083	-6.1725
0.04142	-6.2425
0.042	-6.2775
0.04258	-6.29
0.04317	-6.2725
0.04375	-6.185
0.04433	-6.1725
0.04492	-6.155
0.0455	-6.2
0.04608	-6.11
0.04667	-6.1725
0.04725	-6.1175
0.04783	-6.0925
0.04842	-6.1325
0.049	-6.11
0.04958	-6.07
0.05017	-6.1
0.05075	-6.12
0.05133	-6.1525
0.05192	-6.115
0.0525	-6.04
0.05308	-6.125
0.05367	-6.12
0.05425	-5.9725
0.05483	-5.9525
0.05542	-6
0.056	-6.0475
0.05658	-5.91
0.05717	-6.0175
0.05775	-6.03
0.05833	-5.9475
0.05892	-5.905
0.0595	-5.905
0.06008	-5.86
0.06067	-5.9625
0.06125	-6.005
0.06183	-5.9325
0.06242	-5.9425
0.063	-5.9
0.06358	-5.9025
0.06417	-5.8725
0.06475	-5.9575
0.06533	-5.9575
0.06592	-5.905
0.0665	-5.87
0.06708	-5.86
0.06767	-5.965
0.06825	-5.92
0.06883	-5.8275
0.06942	-5.7875
0.07	-5.8925
0.07058	-5.92
0.07117	-5.8575
0.07175	-5.87
0.07233	-5.805
0.07292	-5.8175
0.0735	-5.8125
0.07408	-5.8
0.07467	-5.8325
0.07525	-5.8375
0.07583	-5.82
0.07642	-5.79
0.077	-5.8525
0.07758	-5.7225
0.07817	-5.71
0.07875	-5.83
0.07933	-5.7875
0.07992	-5.82
0.0805	-5.7675
0.08108	-5.6725
0.08167	-5.6725
0.08225	-5.695
0.08283	-5.75
0.08342	-5.7375
0.084	-5.705
0.08458	-5.7275
0.08517	-5.6775
0.08575	-5.6825
0.08633	-5.77
0.08692	-5.74
0.0875	-5.7175
0.08808	-5.675
0.08867	-5.6925
0.08925	-5.745
0.08983	-5.6475
0.09042	-5.55
0.091	-5.6625
0.09158	-5.6125
0.09217	-5.7125
0.09275	-5.69
0.09333	-5.6775
0.09392	-5.68
0.0945	-5.69
0.09508	-5.6625
0.09567	-5.66
0.09625	-5.5775
0.09683	-5.525
0.09742	-5.665
0.098	-5.62
0.09858	-5.595
0.09917	-5.65
0.09975	-5.605
0.10033	-5.5375
0.10092	-5.555
0.1015	-5.6575
0.10208	-5.63
0.10267	-5.5575
0.10325	-5.51
0.10383	-5.6
0.10442	-5.57
0.105	-5.5325
0.10558	-5.4625
0.10617	-5.4725
0.10675	-5.53
0.10733	-5.625
0.10792	-5.6025
0.1085	-5.5825
0.10908	-5.525
0.10967	-5.505
0.11025	-5.5775
0.11083	-5.6025
0.11142	-5.5625
0.112	-5.5475
0.11258	-5.5575
0.11317	-5.54
0.11375	-5.5025
0.11433	-5.445
0.11492	-5.4975
0.1155	-5.6025
0.11608	-5.5875
0.11667	-5.565
0.11725	-5.555
0.11783	-5.5275
0.11842	-5.505
0.119	-5.455
0.11958	-5.5475
0.12017	-5.5425
0.12075	-5.4225
0.12133	-5.505
0.12192	-5.5375
0.1225	-5.4825
0.12308	-5.4025
0.12367	-5.5525
0.12425	-5.5475
0.12483	-5.555
0.12542	-5.55
0.126	-5.53
0.12658	-5.4975
0.12717	-5.5575
0.12775	-5.52
0.12833	-5.505
0.12892	-5.47
0.1295	-5.44
0.13008	-5.44
0.13067	-5.47
0.13125	-5.5175
0.13183	-5.53
0.13242	-5.5425
0.133	-5.53
0.13358	-5.4475
0.13417	-5.445
0.13475	-5.53
0.13533	-5.47
0.13592	-5.5075
0.1365	-5.535
0.13708	-5.5275
0.13767	-5.4975
0.13825	-5.4625
0.13883	-5.4775
0.13942	-5.505
0.14	-5.4725
0.14058	-5.4625
0.14117	-5.4575
0.14175	-5.44
0.14233	-5.4175
0.14292	-5.405
0.1435	-5.3875
0.14408	-5.4975
0.14467	-5.495
0.14525	-5.415
0.14583	-5.4075
0.14642	-5.4175
0.147	-5.43
0.14758	-5.3975
0.14817	-5.4975
0.14875	-5.48
0.14933	-5.45
0.14992	-5.4725
0.1505	-5.5025
0.15108	-5.44
0.15167	-5.395
0.15225	-5.38
0.15283	-5.49
0.15342	-5.4575
0.154	-5.44
0.15458	-5.415
0.15517	-5.42
0.15575	-5.4975
0.15633	-5.425
0.15692	-5.3925
0.1575	-5.495
0.15808	-5.515
0.15867	-5.475
0.15925	-5.49
0.15983	-5.49
0.16042	-5.4475
0.161	-5.4575
0.16158	-5.4475
0.16217	-5.425
0.16275	-5.47
0.16333	-5.41
0.16392	-5.3525
0.1645	-5.4375
0.16508	-5.495
0.16567	-5.4875
0.16625	-5.47
0.16683	-5.475
0.16742	-5.425
0.168	-5.42
0.16858	-5.475
0.16917	-5.475
0.16975	-5.4625
0.17033	-5.38
0.17092	-5.3925
0.1715	-5.35
0.17208	-5.375
0.17267	-5.485
0.17325	-5.4775
0.17383	-5.48
0.17442	-5.49
0.175	-5.4125
0.17558	-5.4375
0.17617	-5.4875
0.17675	-5.4675
0.17733	-5.4825
0.17792	-5.4775
0.1785	-5.4475
0.17908	-5.3725
0.17967	-5.3975
0.18025	-5.4925
0.18083	-5.4275
0.18142	-5.435
0.182	-5.485
0.18258	-5.4675
0.18317	-5.4725
0.18375	-5.46
0.18433	-5.4175
0.18492	-5.4275
0.1855	-5.44
0.18608	-5.495
0.18667	-5.43
0.18725	-5.4175
0.18783	-5.46
0.18842	-5.425
0.189	-5.445
0.18958	-5.4675
0.19017	-5.4475
0.19075	-5.485
0.19133	-5.5025
0.19192	-5.38
0.1925	-5.3975
0.19308	-5.4275
0.19367	-5.4025
0.19425	-5.4225
0.19483	-5.435
0.19542	-5.4525
0.196	-5.45
0.19658	-5.45
0.19717	-5.4675
0.19775	-5.415
0.19833	-5.365
0.19892	-5.3775
0.1995	-5.3875
0.20008	-5.4275
0.20067	-5.405
0.20125	-5.3925
0.20183	-5.445
0.20242	-5.465
0.203	-5.4175
0.20358	-5.3975
0.20417	-5.3725
0.20475	-5.3575
0.20533	-5.4475
0.20592	-5.455
0.2065	-5.395
0.20708	-5.365
0.20767	-5.345
0.20825	-5.365
0.20883	-5.3775
0.20942	-5.49
0.21	-5.4625
0.21058	-5.465
0.21117	-5.4325
0.21175	-5.355
0.21233	-5.34
0.21292	-5.435
0.2135	-5.3625
0.21408	-5.445
0.21467	-5.41
0.21525	-5.35
0.21583	-5.34
0.21642	-5.4675
0.217	-5.3575
0.21758	-5.3475
0.21817	-5.35
0.21875	-5.3575
0.21933	-5.4525
0.21992	-5.4025
0.2205	-5.39
0.22108	-5.35
0.22167	-5.33
0.22225	-5.4375
0.22283	-5.4325
0.22342	-5.385
0.224	-5.3675
0.22458	-5.3475
0.22517	-5.3525
0.22575	-5.405
0.22633	-5.4875
0.22692	-5.36
0.2275	-5.3225
0.22808	-5.325
0.22867	-5.475
0.22925	-5.425
0.22983	-5.395
0.23042	-5.3325
0.231	-5.425
0.23158	-5.455
0.23217	-5.415
0.23275	-5.355
0.23333	-5.345
0.23392	-5.3425
0.2345	-5.3325
0.23508	-5.4725
0.23567	-5.4625
0.23625	-5.4275
0.23683	-5.39
0.23742	-5.35
0.238	-5.335
0.23858	-5.365
0.23917	-5.3925
0.23975	-5.3375
0.24033	-5.34
0.24092	-5.33
0.2415	-5.355
0.24208	-5.49
0.24267	-5.4175
0.24325	-5.3825
0.24383	-5.385
0.24442	-5.4625
0.245	-5.435
0.24558	-5.3775
0.24617	-5.3575
0.24675	-5.35
0.24733	-5.4725
0.24792	-5.4
0.2485	-5.3675
0.24908	-5.3875
0.24967	-5.365
0.25025	-5.4075
0.25083	-5.5075
0.25142	-5.4575
0.252	-5.3925
0.25258	-5.3675
0.25317	-5.4325
0.25375	-5.4375
0.25433	-5.405
0.25492	-5.385
0.2555	-5.3375
0.25608	-5.3275
0.25667	-5.37
0.25725	-5.3575
0.25783	-5.4725
0.25842	-5.425
0.259	-5.435
0.25958	-5.41
0.26017	-5.3275
0.26075	-5.395
0.26133	-5.395
0.26192	-5.3525
0.2625	-5.4425
0.26308	-5.4625
0.26367	-5.44
0.26425	-5.45
0.26483	-5.395
0.26542	-5.32
0.266	-5.32
0.26658	-5.3325
0.26717	-5.42
0.26775	-5.4725
0.26833	-5.4625
0.26892	-5.4375
0.2695	-5.425
0.27008	-5.365
0.27067	-5.4275
0.27125	-5.4625
0.27183	-5.45
0.27242	-5.4525
0.273	-5.4425
0.27358	-5.38
0.27417	-5.36
0.27475	-5.435
0.27533	-5.475
0.27592	-5.45
0.2765	-5.4675
0.27708	-5.4275
0.27767	-5.445
0.27825	-5.365
0.27883	-5.35
0.27942	-5.445
0.28	-5.405
0.28058	-5.3675
0.28117	-5.355
0.28175	-5.4525
0.28233	-5.455
0.28292	-5.4275
0.2835	-5.4275
0.28408	-5.4525
0.28467	-5.405
0.28525	-5.44
0.28583	-5.3875
0.28642	-5.395
0.287	-5.475
0.28758	-5.44
0.28817	-5.4125
0.28875	-5.355
0.28933	-5.36
0.28992	-5.3625
0.2905	-5.36
0.29108	-5.3225
0.29167	-5.3725
0.29225	-5.4875
0.29283	-5.4025
0.29342	-5.395
0.294	-5.43
0.29458	-5.3875
0.29517	-5.335
0.29575	-5.345
0.29633	-5.3325
0.29692	-5.335
0.2975	-5.35
0.29808	-5.44
0.29867	-5.4225
0.29925	-5.36
0.29983	-5.3925
0.30042	-5.4625
0.301	-5.4
0.30158	-5.3425
0.30217	-5.345
0.30275	-5.455
0.30333	-5.4075
0.30392	-5.3625
0.3045	-5.35
0.30508	-5.4275
0.30567	-5.44
0.30625	-5.38
0.30683	-5.34
0.30742	-5.3775
0.308	-5.4675
0.30858	-5.445
0.30917	-5.4475
0.30975	-5.3875
0.31033	-5.3675
0.31092	-5.36
0.3115	-5.36
0.31208	-5.3425
0.31267	-5.4425
0.31325	-5.4775
0.31383	-5.4325
0.31442	-5.39
0.315	-5.3975
0.31558	-5.38
0.31617	-5.445
0.31675	-5.345
0.31733	-5.32
0.31792	-5.35
0.3185	-5.4625
0.31908	-5.485
0.31967	-5.4825
0.32025	-5.4375
0.32083	-5.32
0.32142	-5.4
0.322	-5.45
0.32258	-5.38
0.32317	-5.3325
0.32375	-5.4375
0.32433	-5.415
0.32492	-5.4025
0.3255	-5.37
0.32608	-5.445
0.32667	-5.395
0.32725	-5.36
0.32783	-5.3375
0.32842	-5.345
0.329	-5.4625
0.32958	-5.4575
0.33017	-5.4175
0.33075	-5.41
0.33133	-5.3825
0.33192	-5.34
0.3325	-5.3275
0.33308	-5.46
0.33367	-5.4825
0.33425	-5.42
0.33483	-5.3825
0.33542	-5.36
0.336	-5.345
0.33658	-5.4175
0.33717	-5.4225
0.33775	-5.3575
0.33833	-5.355
0.33892	-5.4775
0.3395	-5.4625
0.34008	-5.3775
0.34067	-5.3725
0.34125	-5.4625
0.34183	-5.43
0.34242	-5.4575
0.343	-5.45
0.34358	-5.425
0.34417	-5.3825
0.34475	-5.395
0.34533	-5.3475
0.34592	-5.36
0.3465	-5.355
0.34708	-5.4675
0.34767	-5.4
0.34825	-5.4075
0.34883	-5.3775
0.34942	-5.3825
0.35	-5.4225
0.35058	-5.385
0.35117	-5.3575
0.35175	-5.495
0.35233	-5.4575
0.35292	-5.46
0.3535	-5.4025
0.35408	-5.4375
0.35467	-5.4325
0.35525	-5.3975
0.35583	-5.4825
0.35642	-5.435
0.357	-5.3725
0.35758	-5.46
0.35817	-5.3925
0.35875	-5.355
0.35933	-5.4575
0.35992	-5.4625
0.3605	-5.425
0.36108	-5.355
0.36167	-5.34
0.36225	-5.4125
0.36283	-5.4825
0.36342	-5.3975
0.364	-5.3675
0.36458	-5.4675
0.36517	-5.4175
0.36575	-5.485
0.36633	-5.3875
0.36692	-5.37
0.3675	-5.33
0.36808	-5.42
0.36867	-5.4975
0.36925	-5.46
0.36983	-5.44
0.37042	-5.465
0.371	-5.455
0.37158	-5.4325
0.37217	-5.405
0.37275	-5.3425
0.37333	-5.355
0.37392	-5.5
0.3745	-5.4375
0.37508	-5.39
0.37567	-5.4575
0.37625	-5.4125
0.37683	-5.37
0.37742	-5.35
0.378	-5.49
0.37858	-5.485
0.37917	-5.46
0.37975	-5.3925
0.38033	-5.375
0.38092	-5.4025
0.3815	-5.3775
0.38208	-5.38
0.38267	-5.345
0.38325	-5.36
0.38383	-5.45
0.38442	-5.425
0.385	-5.4025
0.38558	-5.44
0.38617	-5.41
0.38675	-5.465
0.38733	-5.465
0.38792	-5.4575
0.3885	-5.405
0.38908	-5.3575
0.38967	-5.335
0.39025	-5.36
0.39083	-5.5175
0.39142	-5.455
0.392	-5.395
0.39258	-5.4075
0.39317	-5.3775
0.39375	-5.3525
0.39433	-5.485
0.39492	-5.4525
0.3955	-5.4225
0.39608	-5.39
0.39667	-5.3925
0.39725	-5.47
0.39783	-5.4325
0.39842	-5.385
0.399	-5.4075
0.39958	-5.405
0.40017	-5.4725
0.40075	-5.445
0.40133	-5.43
0.40192	-5.42
0.4025	-5.4275
0.40308	-5.45
0.40367	-5.3925
0.40425	-5.4525
0.40483	-5.47
0.40542	-5.4975
0.406	-5.3975
0.40658	-5.445
0.40717	-5.4675
0.40775	-5.395
0.40833	-5.38
0.40892	-5.365
0.4095	-5.4325
0.41008	-5.4275
0.41067	-5.405
0.41125	-5.43
0.41183	-5.51
0.41242	-5.4325
0.413	-5.375
0.41358	-5.355
0.41417	-5.4925
0.41475	-5.49
0.41533	-5.4425
0.41592	-5.395
0.4165	-5.405
0.41708	-5.4825
0.41767	-5.49
0.41825	-5.4175
0.41883	-5.4075
0.41942	-5.3775
0.42	-5.375
0.42058	-5.425
0.42117	-5.525
0.42175	-5.475
0.42233	-5.45
0.42292	-5.46
0.4235	-5.4125
0.42408	-5.39
0.42467	-5.375
0.42525	-5.39
0.42583	-5.4575
0.42642	-5.4675
0.427	-5.4275
0.42758	-5.4025
0.42817	-5.4275
0.42875	-5.4075
0.42933	-5.445
0.42992	-5.4175
0.4305	-5.4625
0.43108	-5.425
0.43167	-5.4075
0.43225	-5.415
0.43283	-5.475
0.43342	-5.415
0.434	-5.515
0.43458	-5.435
0.43517	-5.4025
0.43575	-5.39
0.43633	-5.3625
0.43692	-5.4475
0.4375	-5.465
0.43808	-5.4
0.43867	-5.38
0.43925	-5.4575
0.43983	-5.5075
0.44042	-5.485
0.441	-5.435
0.44158	-5.415
0.44217	-5.425
0.44275	-5.4325
0.44333	-5.405
0.44392	-5.505
0.4445	-5.4525
0.44508	-5.425
0.44567	-5.4025
0.44625	-5.405
0.44683	-5.4725
0.44742	-5.47
0.448	-5.4975
0.44858	-5.485
0.44917	-5.4525
0.44975	-5.3925
0.45033	-5.39
0.45092	-5.385
0.4515	-5.3725
0.45208	-5.55
0.45267	-5.4725
0.45325	-5.385
0.45383	-5.4025
0.45442	-5.47
0.455	-5.425
0.45558	-5.36
0.45617	-5.445
0.45675	-5.52
0.45733	-5.465
0.45792	-5.395
0.4585	-5.4175
0.45908	-5.505
0.45967	-5.5125
0.46025	-5.4225
0.46083	-5.385
0.46142	-5.4225
0.462	-5.455
0.46258	-5.5375
0.46317	-5.4725
0.46375	-5.4075
0.46433	-5.4025
0.46492	-5.425
0.4655	-5.4775
0.46608	-5.5
0.46667	-5.4375
0.46725	-5.3925
0.46783	-5.3675
0.46842	-5.4925
0.469	-5.47
0.46958	-5.3875
0.47017	-5.3775
0.47075	-5.39
0.47133	-5.5075
0.47192	-5.5125
0.4725	-5.4775
0.47308	-5.4225
0.47367	-5.3825
0.47425	-5.4425
0.47483	-5.5175
0.47542	-5.4875
0.476	-5.45
0.47658	-5.41
0.47717	-5.465
0.47775	-5.4725
0.47833	-5.5375
0.47892	-5.4475
0.4795	-5.445
0.48008	-5.43
0.48067	-5.39
0.48125	-5.49
0.48183	-5.48
0.48242	-5.42
0.483	-5.46
0.48358	-5.515
0.48417	-5.4525
0.48475	-5.425
0.48533	-5.455
0.48592	-5.415
0.4865	-5.3875
0.48708	-5.4475
0.48767	-5.505
0.48825	-5.44
0.48883	-5.4325
0.48942	-5.4175
0.49	-5.3925
0.49058	-5.51
0.49117	-5.4925
0.49175	-5.41
0.49233	-5.3775
0.49292	-5.4275
0.4935	-5.56
0.49408	-5.48
0.49467	-5.435
0.49525	-5.4925
0.49583	-5.46
0.49642	-5.4275
0.497	-5.395
0.49758	-5.4475
0.49817	-5.435
0.49875	-5.395
0.49933	-5.415
0.49992	-5.4125
0.5005	-5.415
0.50108	-5.4725
0.50167	-5.5325
0.50225	-5.51
0.50283	-5.455
0.50342	-5.4225
0.504	-5.48
0.50458	-5.54
0.50517	-5.525
0.50575	-5.4625
0.50633	-5.44
0.50692	-5.4075
0.5075	-5.385
0.50808	-5.53
0.50867	-5.475
0.50925	-5.425
0.50983	-5.5275
0.51042	-5.5
0.511	-5.435
0.51158	-5.3825
0.51217	-5.46
0.51275	-5.53
0.51333	-5.48
0.51392	-5.42
0.5145	-5.3975
0.51508	-5.4975
0.51567	-5.5575
0.51625	-5.485
0.51683	-5.4525
0.51742	-5.43
0.518	-5.4425
0.51858	-5.545
0.51917	-5.5725
0.51975	-5.5525
0.52033	-5.4875
0.52092	-5.445
0.5215	-5.425
0.52208	-5.535
0.52267	-5.5325
0.52325	-5.4625
0.52383	-5.455
0.52442	-5.5425
0.525	-5.4325
0.52558	-5.415
0.52617	-5.395
0.52675	-5.4575
0.52733	-5.5725
0.52792	-5.495
0.5285	-5.4275
0.52908	-5.4175
0.52967	-5.53
0.53025	-5.495
0.53083	-5.495
0.53142	-5.4425
0.532	-5.4375
0.53258	-5.5475
0.53317	-5.4175
0.53375	-5.42
0.53433	-5.515
0.53492	-5.48
0.5355	-5.4575
0.53608	-5.4475
0.53667	-5.54
0.53725	-5.5075
0.53783	-5.4425
0.53842	-5.4225
0.539	-5.4775
0.53958	-5.465
0.54017	-5.465
0.54075	-5.4175
0.54133	-5.5625
0.54192	-5.515
0.5425	-5.46
0.54308	-5.44
0.54367	-5.41
0.54425	-5.4375
0.54483	-5.4375
0.54542	-5.52
0.546	-5.5675
0.54658	-5.475
0.54717	-5.425
0.54775	-5.4575
0.54833	-5.5075
0.54892	-5.475
0.5495	-5.4225
0.55008	-5.4375
0.55067	-5.4875
0.55125	-5.4225
0.55183	-5.4475
0.55242	-5.535
0.553	-5.505
0.55358	-5.46
0.55417	-5.4525
0.55475	-5.52
0.55533	-5.47
0.55592	-5.4325
0.5565	-5.435
0.55708	-5.45
0.55767	-5.505
0.55825	-5.5375
0.55883	-5.5175
0.55942	-5.475
0.56	-5.5325
0.56058	-5.575
0.56117	-5.5575
0.56175	-5.4775
0.56233	-5.4525
0.56292	-5.5025
0.5635	-5.48
0.56408	-5.42
0.56467	-5.415
0.56525	-5.4425
0.56583	-5.505
0.56642	-5.5825
0.567	-5.5075
0.56758	-5.4325
0.56817	-5.5025
0.56875	-5.5575
0.56933	-5.4775
0.56992	-5.435
0.5705	-5.455
0.57108	-5.4975
0.57167	-5.445
0.57225	-5.4975
0.57283	-5.5225
0.57342	-5.5125
0.574	-5.4825
0.57458	-5.4675
0.57517	-5.445
0.57575	-5.4425
0.57633	-5.535
0.57692	-5.5325
0.5775	-5.45
0.57808	-5.5625
0.57867	-5.5
0.57925	-5.4875
0.57983	-5.475
0.58042	-5.4475
0.581	-5.4725
0.58158	-5.605
0.58217	-5.5425
0.58275	-5.4525
0.58333	-5.455
0.58392	-5.555
0.5845	-5.4575
0.58508	-5.5075
0.58567	-5.4575
0.58625	-5.4175
0.58683	-5.43
0.58742	-5.5925
0.588	-5.565
0.58858	-5.535
0.58917	-5.4475
0.58975	-5.42
0.59033	-5.46
0.59092	-5.5625
0.5915	-5.5075
0.59208	-5.5325
0.59267	-5.5275
0.59325	-5.54
0.59383	-5.525
0.59442	-5.46
0.595	-5.475
0.59558	-5.57
0.59617	-5.5375
0.59675	-5.455
0.59733	-5.565
0.59792	-5.5575
0.5985	-5.47
0.59908	-5.455
0.59967	-5.505
0.60025	-5.5575
0.60083	-5.565
0.60142	-5.5125
0.602	-5.53
0.60258	-5.53
0.60317	-5.48
0.60375	-5.5225
0.60433	-5.5525
0.60492	-5.545
0.6055	-5.4975
0.60608	-5.53
0.60667	-5.4625
0.60725	-5.4425
0.60783	-5.585
0.60842	-5.5275
0.609	-5.4875
0.60958	-5.5075
0.61017	-5.5025
0.61075	-5.4575
0.61133	-5.5325
0.61192	-5.5475
0.6125	-5.4625
0.61308	-5.41
0.61367	-5.445
0.61425	-5.5875
0.61483	-5.475
0.61542	-5.5175
0.616	-5.5
0.61658	-5.4475
0.61717	-5.4675
0.61775	-5.575
0.61833	-5.5625
0.61892	-5.5025
0.6195	-5.4775
0.62008	-5.4575
0.62067	-5.48
0.62125	-5.535
0.62183	-5.4725
0.62242	-5.4625
0.623	-5.4525
0.62358	-5.485
0.62417	-5.63
0.62475	-5.58
0.62533	-5.5025
0.62592	-5.4825
0.6265	-5.5575
0.62708	-5.465
0.62767	-5.4625
0.62825	-5.4575
0.62883	-5.5725
0.62942	-5.5425
0.63	-5.485
0.63058	-5.4675
0.63117	-5.5075
0.63175	-5.505
0.63233	-5.4725
0.63292	-5.53
0.6335	-5.5675
0.63408	-5.4875
0.63467	-5.4675
0.63525	-5.555
0.63583	-5.47
0.63642	-5.46
0.637	-5.575
0.63758	-5.505
0.63817	-5.435
0.63875	-5.455
0.63933	-5.4475
0.63992	-5.505
0.6405	-5.4975
0.64108	-5.5675
0.64167	-5.53
0.64225	-5.5775
0.64283	-5.575
0.64342	-5.5125
0.644	-5.5925
0.64458	-5.605
0.64517	-5.5375
0.64575	-5.505
0.64633	-5.51
0.64692	-5.5225
0.6475	-5.5575
0.64808	-5.5225
0.64867	-5.46
0.64925	-5.45
0.64983	-5.46
0.65042	-5.5225
0.651	-5.5225
0.65158	-5.475
0.65217	-5.4975
0.65275	-5.57
0.65333	-5.585
0.65392	-5.525
0.6545	-5.5
0.65508	-5.5425
0.65567	-5.49
0.65625	-5.4825
0.65683	-5.455
0.65742	-5.4925
0.658	-5.6275
0.65858	-5.57
0.65917	-5.555
0.65975	-5.48
0.66033	-5.5525
0.66092	-5.5675
0.6615	-5.54
0.66208	-5.4825
0.66267	-5.5875
0.66325	-5.5225
0.66383	-5.52
0.66442	-5.5275
0.665	-5.5775
0.66558	-5.48
0.66617	-5.5675
0.66675	-5.5275
0.66733	-5.51
0.66792	-5.5725
0.6685	-5.5225
0.66908	-5.485
0.66967	-5.4675
0.67025	-5.5075
0.67083	-5.56
0.67142	-5.465
0.672	-5.5
0.67258	-5.6175
0.67317	-5.58
0.67375	-5.59
0.67433	-5.5325
0.67492	-5.52
0.6755	-5.475
0.67608	-5.5525
0.67667	-5.5525
0.67725	-5.485
0.67783	-5.4925
0.67842	-5.5575
0.679	-5.5875
0.67958	-5.5325
0.68017	-5.5025
0.68075	-5.48
0.68133	-5.585
0.68192	-5.525
0.6825	-5.475
0.68308	-5.5925
0.68367	-5.55
0.68425	-5.5525
0.68483	-5.4825
0.68542	-5.58
0.686	-5.565
0.68658	-5.5075
0.68717	-5.4975
0.68775	-5.5025
0.68833	-5.635
0.68892	-5.545
0.6895	-5.4825
0.69008	-5.57
0.69067	-5.555
0.69125	-5.5
0.69183	-5.47
0.69242	-5.505
0.693	-5.5825
0.69358	-5.505
0.69417	-5.5175
0.69475	-5.5775
0.69533	-5.5075
0.69592	-5.6275
0.6965	-5.565
0.69708	-5.4975
0.69767	-5.555
0.69825	-5.615
0.69883	-5.58
0.69942	-5.5825
0.7	-5.49
0.70058	-5.5075
0.70117	-5.565
0.70175	-5.6025
0.70233	-5.5825
0.70292	-5.5325
0.7035	-5.5275
0.70408	-5.5775
0.70467	-5.5125
0.70525	-5.515
0.70583	-5.625
0.70642	-5.595
0.707	-5.5575
0.70758	-5.5375
0.70817	-5.535
0.70875	-5.49
0.70933	-5.5025
0.70992	-5.6175
0.7105	-5.525
0.71108	-5.5575
0.71167	-5.5875
0.71225	-5.545
0.71283	-5.51
0.71342	-5.525
0.714	-5.59
0.71458	-5.53
0.71517	-5.6425
0.71575	-5.595
0.71633	-5.54
0.71692	-5.465
0.7175	-5.475
0.71808	-5.6275
0.71867	-5.585
0.71925	-5.555
0.71983	-5.5625
0.72042	-5.5525
0.721	-5.4975
0.72158	-5.495
0.72217	-5.5175
0.72275	-5.6325
0.72333	-5.55
0.72392	-5.58
0.7245	-5.565
0.72508	-5.5825
0.72567	-5.6125
0.72625	-5.5775
0.72683	-5.57
0.72742	-5.5125
0.728	-5.5
0.72858	-5.57
0.72917	-5.535
0.72975	-5.4975
0.73033	-5.5775
0.73092	-5.5575
0.7315	-5.5425
0.73208	-5.5875
0.73267	-5.5275
0.73325	-5.515
0.73383	-5.615
0.73442	-5.5175
0.735	-5.5075
0.73558	-5.6575
0.73617	-5.6375
0.73675	-5.5775
0.73733	-5.525
0.73792	-5.515
0.7385	-5.5425
0.73908	-5.59
0.73967	-5.5075
0.74025	-5.5325
0.74083	-5.6275
0.74142	-5.5925
0.742	-5.5825
0.74258	-5.6
0.74317	-5.6275
0.74375	-5.5875
0.74433	-5.5025
0.74492	-5.525
0.7455	-5.6325
0.74608	-5.58
0.74667	-5.585
0.74725	-5.5675
0.74783	-5.5675
0.74842	-5.5125
0.749	-5.5625
0.74958	-5.6225
0.75017	-5.5725
0.75075	-5.525
0.75133	-5.595
0.75192	-5.62
0.7525	-5.5775
0.75308	-5.5425
0.75367	-5.5325
0.75425	-5.6325
0.75483	-5.645
0.75542	-5.545
0.756	-5.5225
0.75658	-5.6075
0.75717	-5.5825
0.75775	-5.545
0.75833	-5.625
0.75892	-5.5525
0.7595	-5.53
0.76008	-5.6325
0.76067	-5.5875
0.76125	-5.5975
0.76183	-5.5825
0.76242	-5.535
0.763	-5.6575
0.76358	-5.5625
0.76417	-5.61
0.76475	-5.565
0.76533	-5.61
0.76592	-5.5925
0.7665	-5.545
0.76708	-5.58
0.76767	-5.5675
0.76825	-5.5375
0.76883	-5.5275
0.76942	-5.62
0.77	-5.5775
0.77058	-5.555
0.77117	-5.615
0.77175	-5.5725
0.77233	-5.545
0.77292	-5.6325
0.7735	-5.5575
0.77408	-5.6125
0.77467	-5.56
0.77525	-5.5325
0.77583	-5.6075
0.77642	-5.6225
0.777	-5.59
0.77758	-5.54
0.77817	-5.5525
0.77875	-5.5825
0.77933	-5.5075
0.77992	-5.5225
0.7805	-5.6075
0.78108	-5.6075
0.78167	-5.5275
0.78225	-5.58
0.78283	-5.67
0.78342	-5.605
0.784	-5.565
0.78458	-5.5225
0.78517	-5.5475
0.78575	-5.6375
0.78633	-5.5575
0.78692	-5.585
0.7875	-5.6125
0.78808	-5.5825
0.78867	-5.6725
0.78925	-5.5825
0.78983	-5.6
0.79042	-5.58
0.791	-5.5225
0.79158	-5.6375
0.79217	-5.63
0.79275	-5.55
0.79333	-5.6075
0.79392	-5.57
0.7945	-5.575
0.79508	-5.6275
0.79567	-5.6525
0.79625	-5.575
0.79683	-5.5425
0.79742	-5.5575
0.798	-5.645
0.79858	-5.5975
0.79917	-5.595
0.79975	-5.545
0.80033	-5.52
0.80092	-5.6
0.8015	-5.6
0.80208	-5.56
0.80267	-5.6375
0.80325	-5.55
0.80383	-5.6075
0.80442	-5.61
0.805	-5.565
0.80558	-5.645
0.80617	-5.6475
0.80675	-5.5925
0.80733	-5.575
0.80792	-5.6625
0.8085	-5.61
0.80908	-5.565
0.80967	-5.595
0.81025	-5.5725
0.81083	-5.62
0.81142	-5.61
0.812	-5.59
0.81258	-5.625
0.81317	-5.56
0.81375	-5.545
0.81433	-5.61
0.81492	-5.62
0.8155	-5.625
0.81608	-5.5425
0.81667	-5.55
0.81725	-5.645
0.81783	-5.595
0.81842	-5.585
0.819	-5.575
0.81958	-5.6725
0.82017	-5.6925
0.82075	-5.6025
0.82133	-5.6175
0.82192	-5.6425
0.8225	-5.67
0.82308	-5.655
0.82367	-5.6075
0.82425	-5.6
0.82483	-5.64
0.82542	-5.6125
0.826	-5.62
0.82658	-5.6075
0.82717	-5.57
0.82775	-5.575
0.82833	-5.62
0.82892	-5.64
0.8295	-5.585
0.83008	-5.6125
0.83067	-5.66
0.83125	-5.5875
0.83183	-5.6375
0.83242	-5.6725
0.833	-5.615
0.83358	-5.645
0.83417	-5.655
0.83475	-5.59
0.83533	-5.5925
0.83592	-5.5525
0.8365	-5.6
0.83708	-5.6525
0.83767	-5.62
0.83825	-5.6425
0.83883	-5.6375
0.83942	-5.59
0.84	-5.6575
0.84058	-5.6275
0.84117	-5.61
0.84175	-5.5725
0.84233	-5.5675
0.84292	-5.655
0.8435	-5.595
0.84408	-5.6925
0.84467	-5.6725
0.84525	-5.5925
0.84583	-5.605
0.84642	-5.675
0.847	-5.6125
0.84758	-5.6025
0.84817	-5.6975
0.84875	-5.6475
0.84933	-5.605
0.84992	-5.5975
0.8505	-5.585
0.85108	-5.6
0.85167	-5.6175
0.85225	-5.695
0.85283	-5.6075
0.85342	-5.58
0.854	-5.6725
0.85458	-5.695
0.85517	-5.665
0.85575	-5.6275
0.85633	-5.625
0.85692	-5.625
0.8575	-5.58
0.85808	-5.6
0.85867	-5.6575
0.85925	-5.6625
0.85983	-5.6475
0.86042	-5.6275
0.861	-5.6225
0.86158	-5.67
0.86217	-5.6575
0.86275	-5.5875
0.86333	-5.635
0.86392	-5.63
0.8645	-5.61
0.86508	-5.63
0.86567	-5.6625
0.86625	-5.5875
0.86683	-5.6725
0.86742	-5.62
0.868	-5.595
0.86858	-5.615
0.86917	-5.6725
0.86975	-5.635
0.87033	-5.6325
0.87092	-5.68
0.8715	-5.625
0.87208	-5.67
0.87267	-5.5975
0.87325	-5.6475
0.87383	-5.6975
0.87442	-5.6775
0.875	-5.6975
0.87558	-5.61
0.87617	-5.59
0.87675	-5.61
0.87733	-5.65
0.87792	-5.59
0.8785	-5.585
0.87908	-5.685
0.87967	-5.665
0.88025	-5.6325
0.88083	-5.6675
0.88142	-5.6875
0.882	-5.7125
0.88258	-5.6025
0.88317	-5.71
0.88375	-5.635
0.88433	-5.59
0.88492	-5.6375
0.8855	-5.635
0.88608	-5.6775
0.88667	-5.62
0.88725	-5.61
0.88783	-5.6475
0.88842	-5.605
0.889	-5.57
0.88958	-5.6325
0.89017	-5.6475
0.89075	-5.6
0.89133	-5.5975
0.89192	-5.62
0.8925	-5.6875
0.89308	-5.715
0.89367	-5.6325
0.89425	-5.62
0.89483	-5.595
0.89542	-5.68
0.896	-5.605
0.89658	-5.61
0.89717	-5.64
0.89775	-5.615
0.89833	-5.6
0.89892	-5.7075
0.8995	-5.6425
0.90008	-5.5975
0.90067	-5.5975
0.90125	-5.615
0.90183	-5.61
0.90242	-5.6325
0.903	-5.6175
0.90358	-5.6925
0.90417	-5.665
0.90475	-5.6625
0.90533	-5.7125
0.90592	-5.6325
0.9065	-5.7175
0.90708	-5.6975
0.90767	-5.62
0.90825	-5.61
0.90883	-5.675
0.90942	-5.62
0.91	-5.6375
0.91058	-5.6825
0.91117	-5.685
0.91175	-5.655
0.91233	-5.6275
0.91292	-5.69
0.9135	-5.615
0.91408	-5.5825
0.91467	-5.625
0.91525	-5.71
0.91583	-5.67
0.91642	-5.665
0.917	-5.7075
0.91758	-5.6425
0.91817	-5.68
0.91875	-5.6575
0.91933	-5.7
0.91992	-5.6775
0.9205	-5.6425
0.92108	-5.6325
0.92167	-5.7825
0.92225	-5.6825
0.92283	-5.5975
0.92342	-5.695
0.924	-5.645
0.92458	-5.645
0.92517	-5.7125
0.92575	-5.625
0.92633	-5.6175
0.92692	-5.645
0.9275	-5.7125
0.92808	-5.64
0.92867	-5.61
0.92925	-5.6925
0.92983	-5.665
0.93042	-5.6725
0.931	-5.67
0.93158	-5.665
0.93217	-5.665
0.93275	-5.6725
0.93333	-5.625
0.93392	-5.6275
0.9345	-5.6025
0.93508	-5.645
0.93567	-5.7575
0.93625	-5.675
0.93683	-5.6725
0.93742	-5.7
0.938	-5.6675
0.93858	-5.6125
0.93917	-5.625
0.93975	-5.6875
0.94033	-5.6525
0.94092	-5.7275
0.9415	-5.7275
0.94208	-5.665
0.94267	-5.665
0.94325	-5.6275
0.94383	-5.625
0.94442	-5.585
0.945	-5.665
0.94558	-5.7375
0.94617	-5.6225
0.94675	-5.685
0.94733	-5.6325
0.94792	-5.6775
0.9485	-5.64
0.94908	-5.605
0.94967	-5.625
0.95025	-5.6925
0.95083	-5.625
0.95142	-5.62
0.952	-5.6125
0.95258	-5.65
0.95317	-5.76
0.95375	-5.6825
0.95433	-5.635
0.95492	-5.6225
0.9555	-5.675
0.95608	-5.715
0.95667	-5.6475
0.95725	-5.6525
0.95783	-5.635
0.95842	-5.6925
0.959	-5.7125
0.95958	-5.675
0.96017	-5.6425
0.96075	-5.71
0.96133	-5.645
0.96192	-5.645
0.9625	-5.655
0.96308	-5.6675
0.96367	-5.64
0.96425	-5.6525
0.96483	-5.745
0.96542	-5.7075
0.966	-5.61
0.96658	-5.6175
0.96717	-5.6775
0.96775	-5.6475
0.96833	-5.705
0.96892	-5.6575
0.9695	-5.705
0.97008	-5.6825
0.97067	-5.645
0.97125	-5.74
0.97183	-5.6775
0.97242	-5.6675
0.973	-5.7
0.97358	-5.77
0.97417	-5.6725
0.97475	-5.695
0.97533	-5.72
0.97592	-5.735
0.9765	-5.6775
0.97708	-5.6375
0.97767	-5.7125
0.97825	-5.7275
0.97883	-5.6925
0.97942	-5.7
0.98	-5.6625
0.98058	-5.6425
0.98117	-5.745
0.98175	-5.69
0.98233	-5.6725
0.98292	-5.6575
0.9835	-5.76
0.98408	-5.72
0.98467	-5.695
0.98525	-5.7425
0.98583	-5.665
0.98642	-5.715
0.987	-5.6625
0.98758	-5.6475
0.98817	-5.765
0.98875	-5.7
0.98933	-5.68
0.98992	-5.6625
0.9905	-5.66
0.99108	-5.695
0.99167	-5.6725
0.99225	-5.68
0.99283	-5.6675
0.99342	-5.6675
0.994	-5.675
0.99458	-5.69
0.99517	-5.68
0.99575	-5.71
0.99633	-5.6675
0.99692	-5.755
0.9975	-5.67
0.99808	-5.685
0.99867	-5.6875
0.99925	-5.7375
0.99983	-5.69
1.00042	-5.6825
1.001	-5.735
1.00158	-5.69
1.00217	-5.6925
1.00275	-5.7225
1.00333	-5.6825
1.00392	-5.6925
1.0045	-5.665
1.00508	-5.7175
1.00567	-5.7
1.00625	-5.725
1.00683	-5.6925
1.00742	-5.695
1.008	-5.65
1.00858	-5.73
1.00917	-5.7225
1.00975	-5.685
1.01033	-5.665
1.01092	-5.67
1.0115	-5.72
1.01208	-5.675
1.01267	-5.67
1.01325	-5.6575
1.01383	-5.75
1.01442	-5.7175
1.015	-5.6275
1.01558	-5.72
1.01617	-5.675
1.01675	-5.7325
1.01733	-5.73
1.01792	-5.665
1.0185	-5.665
1.01908	-5.6825
1.01967	-5.7575
1.02025	-5.73
1.02083	-5.7025
1.02142	-5.68
1.022	-5.7875
1.02258	-5.76
1.02317	-5.6975
1.02375	-5.6725
1.02433	-5.69
1.02492	-5.6875
1.0255	-5.7925
1.02608	-5.7425
1.02667	-5.72
1.02725	-5.7725
1.02783	-5.805
1.02842	-5.7125
1.029	-5.68
1.02958	-5.6825
1.03017	-5.7275
1.03075	-5.745
1.03133	-5.7275
1.03192	-5.76
1.0325	-5.7
1.03308	-5.78
1.03367	-5.76
1.03425	-5.6725
1.03483	-5.735
1.03542	-5.7225
1.036	-5.69
1.03658	-5.675
1.03717	-5.7025
1.03775	-5.7825
1.03833	-5.6775
1.03892	-5.775
1.0395	-5.745
1.04008	-5.6875
1.04067	-5.7375
1.04125	-5.765
1.04183	-5.6975
1.04242	-5.6775
1.043	-5.735
1.04358	-5.6725
1.04417	-5.695
1.04475	-5.75
1.04533	-5.715
1.04592	-5.7075
1.0465	-5.68
1.04708	-5.66
1.04767	-5.715
1.04825	-5.6975
1.04883	-5.76
1.04942	-5.74
1.05	-5.7025
1.05058	-5.705
1.05117	-5.785
1.05175	-5.76
1.05233	-5.7525
1.05292	-5.75
1.0535	-5.765
1.05408	-5.77
1.05467	-5.715
1.05525	-5.7175
1.05583	-5.75
1.05642	-5.665
1.057	-5.7825
1.05758	-5.69
1.05817	-5.6925
1.05875	-5.6575
1.05933	-5.7925
1.05992	-5.7125
1.0605	-5.7125
1.06108	-5.7725
1.06167	-5.7075
1.06225	-5.755
1.06283	-5.79
1.06342	-5.7625
1.064	-5.7575
1.06458	-5.715
1.06517	-5.7275
1.06575	-5.7475
1.06633	-5.8025
1.06692	-5.7525
1.0675	-5.8025
1.06808	-5.7525
1.06867	-5.765
1.06925	-5.7
1.06983	-5.6925
1.07042	-5.81
1.071	-5.7375
1.07158	-5.7575
1.07217	-5.765
1.07275	-5.7
1.07333	-5.7125
1.07392	-5.7825
1.0745	-5.8325
1.07508	-5.765
1.07567	-5.6975
1.07625	-5.675
1.07683	-5.7225
1.07742	-5.71
1.078	-5.81
1.07858	-5.755
1.07917	-5.6775
1.07975	-5.67
1.08033	-5.6925
1.08092	-5.68
1.0815	-5.805
1.08208	-5.71
1.08267	-5.795
1.08325	-5.74
1.08383	-5.77
1.08442	-5.775
1.085	-5.76
1.08558	-5.7575
1.08617	-5.7875
1.08675	-5.7275
1.08733	-5.715
1.08792	-5.7175
1.0885	-5.7275
1.08908	-5.695
1.08967	-5.79
1.09025	-5.725
1.09083	-5.775
1.09142	-5.8
1.092	-5.7275
1.09258	-5.695
1.09317	-5.695
1.09375	-5.705
1.09433	-5.81
1.09492	-5.7425
1.0955	-5.7025
1.09608	-5.795
1.09667	-5.755
1.09725	-5.7
1.09783	-5.7575
1.09842	-5.695
1.099	-5.71
1.09958	-5.73
1.10017	-5.7625
1.10075	-5.76
1.10133	-5.7525
1.10192	-5.795
1.1025	-5.72
1.10308	-5.79
1.10367	-5.6875
1.10425	-5.705
1.10483	-5.695
1.10542	-5.725
1.106	-5.805
1.10658	-5.74
1.10717	-5.72
1.10775	-5.73
1.10833	-5.73
1.10892	-5.8025
1.1095	-5.84
1.11008	-5.815
1.11067	-5.7675
1.11125	-5.745
1.11183	-5.7175
1.11242	-5.715
1.113	-5.68
1.11358	-5.685
1.11417	-5.805
1.11475	-5.7675
1.11533	-5.74
1.11592	-5.7525
1.1165	-5.81
1.11708	-5.7675
1.11767	-5.77
1.11825	-5.745
1.11883	-5.6875
1.11942	-5.7
1.12	-5.7875
1.12058	-5.8125
1.12117	-5.755
1.12175	-5.74
1.12233	-5.7275
1.12292	-5.77
1.1235	-5.8175
1.12408	-5.76
1.12467	-5.6975
1.12525	-5.7275
1.12583	-5.77
1.12642	-5.7825
1.127	-5.77
1.12758	-5.7625
1.12817	-5.7225
1.12875	-5.725
1.12933	-5.725
1.12992	-5.7175
1.1305	-5.7375
1.13108	-5.84
1.13167	-5.8225
1.13225	-5.7825
1.13283	-5.7725
1.13342	-5.76
1.134	-5.755
1.13458	-5.73
1.13517	-5.82
1.13575	-5.77
1.13633	-5.7275
1.13692	-5.8075
1.1375	-5.7225
1.13808	-5.705
1.13867	-5.7075
1.13925	-5.85
1.13983	-5.7825
1.14042	-5.79
1.141	-5.725
1.14158	-5.84
1.14217	-5.8075
1.14275	-5.705
1.14333	-5.725
1.14392	-5.8175
1.1445	-5.785
1.14508	-5.775
1.14567	-5.8125
1.14625	-5.745
1.14683	-5.7075
1.14742	-5.7425
1.148	-5.7275
1.14858	-5.795
1.14917	-5.79
1.14975	-5.7725
1.15033	-5.8225
1.15092	-5.7475
1.1515	-5.7825
1.15208	-5.7525
1.15267	-5.83
1.15325	-5.745
1.15383	-5.74
1.15442	-5.7225
1.155	-5.81
1.15558	-5.7725
1.15617	-5.7675
1.15675	-5.79
1.15733	-5.76
1.15792	-5.7325
1.1585	-5.8675
1.15908	-5.8275
1.15967	-5.79
1.16025	-5.815
1.16083	-5.8025
1.16142	-5.72
1.162	-5.8175
1.16258	-5.7775
1.16317	-5.74
1.16375	-5.7375
1.16433	-5.735
1.16492	-5.8475
1.1655	-5.795
1.16608	-5.76
1.16667	-5.7425
1.16725	-5.8625
[truncated: 8,626 more rows]

## Sheet: c
2θ / degree	Intensity / a.u.	2θ / degree	Intensity / a.u.	2θ / degree	Intensity / a.u.	2θ / degree	Intensity / a.u.	2θ / degree	Intensity / a.u.	2θ / degree	Intensity / a.u.
InOOH		InOOH-Ov		InOOH-O2		InOOH		CB/CC		In
4.70158	783	4.70158	759	4.70158	823	25.836	300	18	300	32.945	300
4.72182	764	4.72182	778	4.72182	805	32.206	107.4	26.08	300	36.304	55.5
4.74206	735	4.74206	712	4.74206	743	33.7	152.1	44	60	39.155	87.3
4.7623	656	4.7623	617	4.7623	661	34.061	66.9			54.456	55.5
4.78254	593	4.78254	610	4.78254	587	56.157	35.7			56.572	24
4.80279	558	4.80279	524	4.80279	565					63.194	31.5
4.82303	576	4.82303	520	4.82303	502					67.04	50.1
4.84327	510	4.84327	458	4.84327	468					69.098	22.5
4.86351	417	4.86351	398	4.86351	498
4.88375	406	4.88375	362	4.88375	406
4.90399	361	4.90399	363	4.90399	371
4.92423	335	4.92423	381	4.92423	355
4.94448	296	4.94448	308	4.94448	356
4.96472	296	4.96472	280	4.96472	314
4.98496	295	4.98496	249	4.98496	257
5.0052	256	5.0052	274	5.0052	270
5.02544	274	5.02544	280	5.02544	263
5.04568	277	5.04568	295	5.04568	262
5.06592	263	5.06592	276	5.06592	238
5.08617	250	5.08617	221	5.08617	219
5.10641	268	5.10641	231	5.10641	234
5.12665	244	5.12665	234	5.12665	264
5.14689	248	5.14689	259	5.14689	275
5.16713	250	5.16713	275	5.16713	251
5.18737	234	5.18737	282	5.18737	236
5.20762	244	5.20762	277	5.20762	250
5.22786	290	5.22786	276	5.22786	242
5.2481	259	5.2481	284	5.2481	211
5.26834	258	5.26834	229	5.26834	278
5.28858	259	5.28858	269	5.28858	267
5.30882	256	5.30882	253	5.30882	238
5.32906	244	5.32906	253	5.32906	246
5.34931	252	5.34931	275	5.34931	220
5.36955	229	5.36955	249	5.36955	232
5.38979	254	5.38979	255	5.38979	233
5.41003	278	5.41003	262	5.41003	248
5.43027	260	5.43027	238	5.43027	258
5.45051	246	5.45051	250	5.45051	230
5.47076	250	5.47076	265	5.47076	225
5.491	248	5.491	276	5.491	244
5.51124	259	5.51124	271	5.51124	215
5.53148	256	5.53148	217	5.53148	234
5.55172	251	5.55172	248	5.55172	241
5.57196	272	5.57196	272	5.57196	257
5.5922	316	5.5922	263	5.5922	264
5.61245	255	5.61245	294	5.61245	222
5.63269	274	5.63269	273	5.63269	260
5.65293	297	5.65293	254	5.65293	247
5.67317	264	5.67317	276	5.67317	269
5.69341	289	5.69341	280	5.69341	236
5.71365	291	5.71365	310	5.71365	243
5.7339	289	5.7339	279	5.7339	235
5.75414	231	5.75414	264	5.75414	246
5.77438	289	5.77438	274	5.77438	236
5.79462	254	5.79462	248	5.79462	253
5.81486	244	5.81486	295	5.81486	263
5.8351	251	5.8351	264	5.8351	231
5.85534	261	5.85534	236	5.85534	245
5.87559	284	5.87559	283	5.87559	212
5.89583	253	5.89583	235	5.89583	235
5.91607	289	5.91607	282	5.91607	237
5.93631	269	5.93631	275	5.93631	235
5.95655	276	5.95655	271	5.95655	232
5.97679	230	5.97679	248	5.97679	236
5.99703	237	5.99703	259	5.99703	238
6.01728	238	6.01728	245	6.01728	233
6.03752	265	6.03752	277	6.03752	224
6.05776	269	6.05776	289	6.05776	255
6.078	269	6.078	249	6.078	245
6.09824	256	6.09824	274	6.09824	234
6.11848	271	6.11848	268	6.11848	224
6.13873	275	6.13873	265	6.13873	258
6.15897	247	6.15897	251	6.15897	216
6.17921	251	6.17921	282	6.17921	232
6.19945	295	6.19945	257	6.19945	236
6.21969	274	6.21969	253	6.21969	278
6.23993	276	6.23993	228	6.23993	252
6.26017	247	6.26017	266	6.26017	226
6.28042	237	6.28042	257	6.28042	231
6.30066	261	6.30066	250	6.30066	209
6.3209	259	6.3209	271	6.3209	209
6.34114	260	6.34114	267	6.34114	220
6.36138	298	6.36138	281	6.36138	228
6.38162	256	6.38162	296	6.38162	235
6.40187	253	6.40187	245	6.40187	224
6.42211	260	6.42211	284	6.42211	238
6.44235	266	6.44235	276	6.44235	228
6.46259	258	6.46259	264	6.46259	208
6.48283	298	6.48283	228	6.48283	219
6.50307	251	6.50307	248	6.50307	240
6.52331	280	6.52331	282	6.52331	245
6.54356	275	6.54356	291	6.54356	241
6.5638	294	6.5638	278	6.5638	219
6.58404	298	6.58404	255	6.58404	241
6.60428	252	6.60428	244	6.60428	245
6.62452	277	6.62452	259	6.62452	247
6.64476	250	6.64476	233	6.64476	189
6.665	261	6.665	269	6.665	247
6.68525	315	6.68525	278	6.68525	225
6.70549	258	6.70549	251	6.70549	230
6.72573	242	6.72573	258	6.72573	236
6.74597	278	6.74597	246	6.74597	233
6.76621	264	6.76621	295	6.76621	251
6.78645	255	6.78645	256	6.78645	267
6.8067	218	6.8067	246	6.8067	206
6.82694	270	6.82694	285	6.82694	215
6.84718	255	6.84718	266	6.84718	216
6.86742	283	6.86742	262	6.86742	225
6.88766	258	6.88766	255	6.88766	238
6.9079	274	6.9079	261	6.9079	213
6.92814	294	6.92814	268	6.92814	258
6.94839	252	6.94839	264	6.94839	251
6.96863	255	6.96863	267	6.96863	212
6.98887	234	6.98887	264	6.98887	231
7.00911	276	7.00911	259	7.00911	229
7.02935	287	7.02935	251	7.02935	238
7.04959	265	7.04959	251	7.04959	214
7.06984	248	7.06984	237	7.06984	240
7.09008	279	7.09008	247	7.09008	225
7.11032	265	7.11032	241	7.11032	226
7.13056	296	7.13056	232	7.13056	214
7.1508	247	7.1508	273	7.1508	232
7.17104	287	7.17104	287	7.17104	219
7.19128	253	7.19128	267	7.19128	238
7.21153	270	7.21153	253	7.21153	219
7.23177	249	7.23177	255	7.23177	211
7.25201	244	7.25201	224	7.25201	246
7.27225	214	7.27225	253	7.27225	217
7.29249	257	7.29249	283	7.29249	255
7.31273	251	7.31273	242	7.31273	252
7.33297	307	7.33297	248	7.33297	218
7.35322	278	7.35322	276	7.35322	210
7.37346	252	7.37346	232	7.37346	241
7.3937	258	7.3937	279	7.3937	272
7.41394	271	7.41394	251	7.41394	226
7.43418	262	7.43418	257	7.43418	236
7.45442	278	7.45442	247	7.45442	228
7.47467	257	7.47467	264	7.47467	240
7.49491	291	7.49491	249	7.49491	248
7.51515	302	7.51515	291	7.51515	223
7.53539	227	7.53539	247	7.53539	233
7.55563	289	7.55563	237	7.55563	233
7.57587	273	7.57587	202	7.57587	209
7.59611	246	7.59611	277	7.59611	192
7.61636	226	7.61636	242	7.61636	206
7.6366	251	7.6366	262	7.6366	206
7.65684	255	7.65684	232	7.65684	207
7.67708	272	7.67708	226	7.67708	228
7.69732	269	7.69732	247	7.69732	211
7.71756	238	7.71756	231	7.71756	203
7.73781	242	7.73781	236	7.73781	220
7.75805	251	7.75805	223	7.75805	228
7.77829	277	7.77829	237	7.77829	250
7.79853	274	7.79853	227	7.79853	219
7.81877	294	7.81877	275	7.81877	215
7.83901	253	7.83901	237	7.83901	205
7.85925	267	7.85925	224	7.85925	207
7.8795	260	7.8795	236	7.8795	213
7.89974	268	7.89974	245	7.89974	205
7.91998	242	7.91998	265	7.91998	212
7.94022	253	7.94022	260	7.94022	230
7.96046	254	7.96046	220	7.96046	238
7.9807	232	7.9807	242	7.9807	213
8.00094	272	8.00094	255	8.00094	207
8.02119	254	8.02119	251	8.02119	207
8.04143	257	8.04143	263	8.04143	218
8.06167	275	8.06167	238	8.06167	242
8.08191	285	8.08191	248	8.08191	225
8.10215	257	8.10215	240	8.10215	218
8.12239	258	8.12239	213	8.12239	215
8.14264	265	8.14264	244	8.14264	218
8.16288	290	8.16288	267	8.16288	232
8.18312	228	8.18312	291	8.18312	209
8.20336	257	8.20336	222	8.20336	216
8.2236	272	8.2236	222	8.2236	182
8.24384	252	8.24384	226	8.24384	224
8.26408	280	8.26408	233	8.26408	191
8.28433	246	8.28433	232	8.28433	192
8.30457	245	8.30457	228	8.30457	227
8.32481	278	8.32481	230	8.32481	230
8.34505	240	8.34505	237	8.34505	227
8.36529	258	8.36529	248	8.36529	209
8.38553	230	8.38553	236	8.38553	211
8.40578	259	8.40578	259	8.40578	212
8.42602	277	8.42602	259	8.42602	194
8.44626	245	8.44626	217	8.44626	218
8.4665	246	8.4665	238	8.4665	192
8.48674	237	8.48674	239	8.48674	194
8.50698	243	8.50698	215	8.50698	210
8.52722	237	8.52722	227	8.52722	229
8.54747	257	8.54747	227	8.54747	201
8.56771	262	8.56771	220	8.56771	237
8.58795	253	8.58795	192	8.58795	211
8.60819	268	8.60819	257	8.60819	225
8.62843	252	8.62843	221	8.62843	224
8.64867	247	8.64867	254	8.64867	209
8.66891	230	8.66891	249	8.66891	195
8.68916	248	8.68916	247	8.68916	189
8.7094	263	8.7094	238	8.7094	224
8.72964	224	8.72964	248	8.72964	221
8.74988	269	8.74988	260	8.74988	182
8.77012	278	8.77012	221	8.77012	214
8.79036	272	8.79036	227	8.79036	190
8.81061	252	8.81061	225	8.81061	187
8.83085	278	8.83085	222	8.83085	188
8.85109	229	8.85109	221	8.85109	208
8.87133	234	8.87133	224	8.87133	209
8.89157	251	8.89157	247	8.89157	179
8.91181	242	8.91181	227	8.91181	222
8.93205	279	8.93205	231	8.93205	197
8.9523	232	8.9523	245	8.9523	205
8.97254	257	8.97254	240	8.97254	197
8.99278	256	8.99278	224	8.99278	200
9.01302	215	9.01302	214	9.01302	194
9.03326	239	9.03326	241	9.03326	186
9.0535	223	9.0535	240	9.0535	206
9.07375	231	9.07375	197	9.07375	205
9.09399	246	9.09399	203	9.09399	209
9.11423	272	9.11423	237	9.11423	198
9.13447	255	9.13447	216	9.13447	183
9.15471	307	9.15471	222	9.15471	174
9.17495	268	9.17495	247	9.17495	223
9.19519	205	9.19519	213	9.19519	220
9.21544	248	9.21544	214	9.21544	215
9.23568	234	9.23568	204	9.23568	179
9.25592	262	9.25592	256	9.25592	203
9.27616	231	9.27616	247	9.27616	217
9.2964	250	9.2964	228	9.2964	230
9.31664	253	9.31664	204	9.31664	197
9.33688	269	9.33688	226	9.33688	189
9.35713	242	9.35713	232	9.35713	201
9.37737	231	9.37737	208	9.37737	214
9.39761	261	9.39761	209	9.39761	183
9.41785	241	9.41785	204	9.41785	184
9.43809	219	9.43809	251	9.43809	175
9.45833	244	9.45833	210	9.45833	215
9.47858	254	9.47858	253	9.47858	185
9.49882	246	9.49882	238	9.49882	201
9.51906	253	9.51906	234	9.51906	196
9.5393	252	9.5393	219	9.5393	192
9.55954	248	9.55954	213	9.55954	211
9.57978	257	9.57978	232	9.57978	203
9.60002	210	9.60002	203	9.60002	218
9.62027	245	9.62027	224	9.62027	220
9.64051	232	9.64051	225	9.64051	196
9.66075	241	9.66075	187	9.66075	183
9.68099	249	9.68099	211	9.68099	203
9.7012	209	9.7012	213	9.7012	171
9.7215	246	9.7215	247	9.7215	197
9.7417	247	9.7417	218	9.7417	192
9.762	261	9.762	220	9.762	195
9.7822	242	9.7822	232	9.7822	202
9.8024	264	9.8024	227	9.8024	220
9.8227	224	9.8227	230	9.8227	178
9.8429	255	9.8429	222	9.8429	178
9.8632	208	9.8632	236	9.8632	190
9.8834	266	9.8834	212	9.8834	182
9.9036	257	9.9036	211	9.9036	213
9.9239	221	9.9239	223	9.9239	199
9.9441	227	9.9441	234	9.9441	193
9.9644	249	9.9644	216	9.9644	185
9.9846	239	9.9846	210	9.9846	180
10.0049	257	10.0049	226	10.0049	193
10.0251	260	10.0251	221	10.0251	203
10.0453	251	10.0453	201	10.0453	193
10.0656	250	10.0656	226	10.0656	191
10.0858	275	10.0858	219	10.0858	191
10.1061	218	10.1061	216	10.1061	189
10.1263	243	10.1263	215	10.1263	175
10.1465	270	10.1465	232	10.1465	193
10.1668	277	10.1668	228	10.1668	182
10.187	241	10.187	219	10.187	198
10.2073	257	10.2073	231	10.2073	195
10.2275	277	10.2275	212	10.2275	194
10.2478	252	10.2478	214	10.2478	184
10.268	211	10.268	217	10.268	232
10.2882	226	10.2882	208	10.2882	195
10.3085	255	10.3085	212	10.3085	181
10.3287	250	10.3287	211	10.3287	219
10.349	262	10.349	216	10.349	189
10.3692	227	10.3692	206	10.3692	209
10.3894	246	10.3894	233	10.3894	167
10.4097	227	10.4097	225	10.4097	205
10.4299	217	10.4299	226	10.4299	196
10.4502	270	10.4502	209	10.4502	182
10.4704	259	10.4704	221	10.4704	231
10.4907	240	10.4907	205	10.4907	210
10.5109	249	10.5109	209	10.5109	171
10.5311	263	10.5311	223	10.5311	192
10.5514	213	10.5514	220	10.5514	208
10.5716	219	10.5716	223	10.5716	194
10.5919	237	10.5919	219	10.5919	197
10.6121	216	10.6121	238	10.6121	211
10.6323	237	10.6323	214	10.6323	195
10.6526	231	10.6526	215	10.6526	208
10.6728	234	10.6728	230	10.6728	194
10.6931	264	10.6931	200	10.6931	208
10.7133	251	10.7133	223	10.7133	180
10.7335	224	10.7335	238	10.7335	205
10.7538	246	10.7538	218	10.7538	202
10.774	255	10.774	240	10.774	198
10.7943	255	10.7943	205	10.7943	170
10.8145	245	10.8145	217	10.8145	185
10.8348	225	10.8348	215	10.8348	196
10.855	250	10.855	204	10.855	188
10.8752	229	10.8752	196	10.8752	217
10.8955	265	10.8955	232	10.8955	182
10.9157	278	10.9157	224	10.9157	208
10.936	262	10.936	227	10.936	202
10.9562	220	10.9562	214	10.9562	196
10.9764	250	10.9764	235	10.9764	212
10.9967	268	10.9967	200	10.9967	219
11.0169	232	11.0169	240	11.0169	180
11.0372	248	11.0372	225	11.0372	217
11.0574	269	11.0574	230	11.0574	163
11.0777	237	11.0777	199	11.0777	189
11.0979	243	11.0979	197	11.0979	191
11.1181	245	11.1181	190	11.1181	182
11.1384	249	11.1384	212	11.1384	177
11.1586	235	11.1586	226	11.1586	175
11.1789	242	11.1789	255	11.1789	194
11.1991	223	11.1991	225	11.1991	193
11.2193	236	11.2193	200	11.2193	206
11.2396	229	11.2396	202	11.2396	200
11.2598	261	11.2598	226	11.2598	198
11.2801	256	11.2801	228	11.2801	176
11.3003	214	11.3003	210	11.3003	192
11.3206	254	11.3206	193	11.3206	158
11.3408	252	11.3408	242	11.3408	206
11.361	257	11.361	207	11.361	189
11.3813	237	11.3813	205	11.3813	173
11.4015	274	11.4015	211	11.4015	172
11.4218	233	11.4218	197	11.4218	187
11.442	239	11.442	182	11.442	182
11.4622	232	11.4622	224	11.4622	204
11.4825	236	11.4825	228	11.4825	182
11.5027	242	11.5027	216	11.5027	194
11.523	243	11.523	221	11.523	184
11.5432	254	11.5432	220	11.5432	175
11.5635	266	11.5635	207	11.5635	164
11.5837	246	11.5837	225	11.5837	194
11.6039	232	11.6039	229	11.6039	179
11.6242	232	11.6242	198	11.6242	195
11.6444	239	11.6444	225	11.6444	192
11.6647	255	11.6647	221	11.6647	192
11.6849	232	11.6849	205	11.6849	192
11.7051	256	11.7051	242	11.7051	163
11.7254	228	11.7254	197	11.7254	219
11.7456	268	11.7456	243	11.7456	190
11.7659	235	11.7659	229	11.7659	224
11.7861	219	11.7861	248	11.7861	178
11.8063	211	11.8063	236	11.8063	177
11.8266	186	11.8266	240	11.8266	167
11.8468	245	11.8468	240	11.8468	186
11.8671	237	11.8671	206	11.8671	193
11.8873	272	11.8873	214	11.8873	171
11.9076	235	11.9076	223	11.9076	211
11.9278	223	11.9278	212	11.9278	212
11.948	239	11.948	216	11.948	166
11.9683	252	11.9683	225	11.9683	188
11.9885	249	11.9885	168	11.9885	186
12.0088	268	12.0088	201	12.0088	196
12.029	258	12.029	204	12.029	170
12.0492	245	12.0492	195	12.0492	176
12.0695	256	12.0695	222	12.0695	185
12.0897	234	12.0897	247	12.0897	185
12.11	258	12.11	223	12.11	164
12.1302	255	12.1302	212	12.1302	161
12.1505	259	12.1505	208	12.1505	182
12.1707	233	12.1707	223	12.1707	171
12.1909	245	12.1909	208	12.1909	166
12.2112	246	12.2112	210	12.2112	169
12.2314	250	12.2314	231	12.2314	185
12.2517	251	12.2517	211	12.2517	171
12.2719	237	12.2719	208	12.2719	200
12.2921	266	12.2921	191	12.2921	164
12.3124	259	12.3124	202	12.3124	180
12.3326	259	12.3326	230	12.3326	193
12.3529	237	12.3529	213	12.3529	178
12.3731	228	12.3731	234	12.3731	189
12.3934	234	12.3934	208	12.3934	180
12.4136	282	12.4136	214	12.4136	201
12.4338	259	12.4338	218	12.4338	160
12.4541	250	12.4541	193	12.4541	193
12.4743	251	12.4743	230	12.4743	157
12.4946	255	12.4946	208	12.4946	192
12.5148	284	12.5148	207	12.5148	194
12.535	257	12.535	217	12.535	199
12.5553	245	12.5553	201	12.5553	200
12.5755	240	12.5755	245	12.5755	168
12.5958	260	12.5958	223	12.5958	180
12.616	238	12.616	201	12.616	195
12.6363	236	12.6363	241	12.6363	181
12.6565	283	12.6565	225	12.6565	228
12.6767	253	12.6767	240	12.6767	195
12.697	242	12.697	217	12.697	195
12.7172	238	12.7172	192	12.7172	202
12.7375	242	12.7375	206	12.7375	197
12.7577	253	12.7577	205	12.7577	199
12.7779	246	12.7779	239	12.7779	181
12.7982	253	12.7982	236	12.7982	186
12.8184	283	12.8184	234	12.8184	181
12.8387	239	12.8387	257	12.8387	180
12.8589	230	12.8589	233	12.8589	178
12.8792	223	12.8792	239	12.8792	182
12.8994	250	12.8994	194	12.8994	207
12.9196	268	12.9196	203	12.9196	223
12.9399	247	12.9399	220	12.9399	186
12.9601	237	12.9601	197	12.9601	187
12.9804	252	12.9804	214	12.9804	174
13.0006	235	13.0006	220	13.0006	171
13.0208	250	13.0208	234	13.0208	204
13.0411	243	13.0411	236	13.0411	196
13.0613	256	13.0613	226	13.0613	172
13.0816	240	13.0816	200	13.0816	169
13.1018	278	13.1018	209	13.1018	160
13.122	251	13.122	233	13.122	202
13.1423	297	13.1423	221	13.1423	190
13.1625	249	13.1625	228	13.1625	173
13.1828	237	13.1828	201	13.1828	200
13.203	238	13.203	200	13.203	172
13.2233	253	13.2233	217	13.2233	174
13.2435	256	13.2435	207	13.2435	218
13.2637	217	13.2637	217	13.2637	180
13.284	256	13.284	214	13.284	201
13.3042	227	13.3042	238	13.3042	183
13.3245	262	13.3245	237	13.3245	174
13.3447	257	13.3447	223	13.3447	195
13.3649	270	13.3649	214	13.3649	179
13.3852	269	13.3852	214	13.3852	205
13.4054	258	13.4054	229	13.4054	187
13.4257	240	13.4257	223	13.4257	175
13.4459	219	13.4459	246	13.4459	162
13.4662	242	13.4662	225	13.4662	166
13.4864	246	13.4864	229	13.4864	173
13.5066	245	13.5066	253	13.5066	208
13.5269	265	13.5269	232	13.5269	155
13.5471	263	13.5471	243	13.5471	188
13.5674	252	13.5674	234	13.5674	170
13.5876	274	13.5876	191	13.5876	190
13.6078	227	13.6078	219	13.6078	170
13.6281	239	13.6281	204	13.6281	174
13.6483	244	13.6483	229	13.6483	190
13.6686	228	13.6686	194	13.6686	184
13.6888	233	13.6888	198	13.6888	198
13.7091	275	13.7091	198	13.7091	204
13.7293	225	13.7293	232	13.7293	168
13.7495	257	13.7495	204	13.7495	180
13.7698	244	13.7698	218	13.7698	198
13.79	219	13.79	209	13.79	172
13.8103	233	13.8103	236	13.8103	183
13.8305	261	13.8305	188	13.8305	199
13.8507	228	13.8507	228	13.8507	174
13.871	238	13.871	206	13.871	177
13.8912	254	13.8912	221	13.8912	179
13.9115	287	13.9115	221	13.9115	189
13.9317	264	13.9317	244	13.9317	172
13.952	241	13.952	216	13.952	209
13.9722	268	13.9722	239	13.9722	206
13.9924	276	13.9924	213	13.9924	195
14.0127	256	14.0127	196	14.0127	189
14.0329	277	14.0329	212	14.0329	167
14.0532	259	14.0532	215	14.0532	188
14.0734	276	14.0734	201	14.0734	172
14.0936	272	14.0936	242	14.0936	191
14.1139	224	14.1139	237	14.1139	183
14.1341	255	14.1341	230	14.1341	188
14.1544	240	14.1544	232	14.1544	176
14.1746	249	14.1746	199	14.1746	187
14.1948	220	14.1948	233	14.1948	205
14.2151	266	14.2151	217	14.2151	166
14.2353	221	14.2353	221	14.2353	204
14.2556	247	14.2556	206	14.2556	179
14.2758	242	14.2758	218	14.2758	221
14.2961	240	14.2961	213	14.2961	202
14.3163	267	14.3163	229	14.3163	183
14.3365	238	14.3365	223	14.3365	159
14.3568	237	14.3568	230	14.3568	175
14.377	261	14.377	199	14.377	182
14.3973	245	14.3973	236	14.3973	186
14.4175	254	14.4175	225	14.4175	200
14.4377	244	14.4377	224	14.4377	185
14.458	242	14.458	197	14.458	209
14.4782	247	14.4782	219	14.4782	177
14.4985	266	14.4985	192	14.4985	196
14.5187	253	14.5187	230	14.5187	183
14.539	239	14.539	208	14.539	182
14.5592	240	14.5592	202	14.5592	175
14.5794	240	14.5794	195	14.5794	190
14.5997	252	14.5997	216	14.5997	203
14.6199	237	14.6199	213	14.6199	192
14.6402	253	14.6402	235	14.6402	198
14.6604	279	14.6604	205	14.6604	182
14.6806	246	14.6806	190	14.6806	181
14.7009	234	14.7009	210	14.7009	173
14.7211	216	14.7211	204	14.7211	172
14.7414	258	14.7414	228	14.7414	186
14.7616	246	14.7616	218	14.7616	206
14.7819	252	14.7819	208	14.7819	196
14.8021	229	14.8021	196	14.8021	206
14.8223	223	14.8223	212	14.8223	177
14.8426	246	14.8426	211	14.8426	191
14.8628	263	14.8628	190	14.8628	178
14.8831	258	14.8831	225	14.8831	190
14.9033	266	14.9033	217	14.9033	196
14.9235	245	14.9235	213	14.9235	170
14.9438	226	14.9438	206	14.9438	208
14.964	262	14.964	187	14.964	173
14.9843	215	14.9843	212	14.9843	171
15.0045	253	15.0045	229	15.0045	151
15.0248	258	15.0248	205	15.0248	171
15.045	247	15.045	176	15.045	193
15.0652	250	15.0652	215	15.0652	182
15.0855	270	15.0855	226	15.0855	191
15.1057	260	15.1057	230	15.1057	171
15.126	217	15.126	185	15.126	203
15.1462	269	15.1462	223	15.1462	192
15.1664	264	15.1664	209	15.1664	179
15.1867	248	15.1867	216	15.1867	176
15.2069	226	15.2069	218	15.2069	184
15.2272	265	15.2272	208	15.2272	211
15.2474	227	15.2474	203	15.2474	175
15.2676	241	15.2676	209	15.2676	205
15.2879	253	15.2879	223	15.2879	188
15.3081	282	15.3081	200	15.3081	196
15.3284	251	15.3284	225	15.3284	186
15.3486	265	15.3486	217	15.3486	200
15.3689	274	15.3689	207	15.3689	186
15.3891	245	15.3891	216	15.3891	230
15.4093	252	15.4093	217	15.4093	194
15.4296	264	15.4296	235	15.4296	187
15.4498	232	15.4498	222	15.4498	192
15.4701	222	15.4701	200	15.4701	190
15.4903	268	15.4903	218	15.4903	182
15.5105	265	15.5105	197	15.5105	192
15.5308	269	15.5308	216	15.5308	195
15.551	250	15.551	210	15.551	197
15.5713	245	15.5713	189	15.5713	197
15.5915	256	15.5915	234	15.5915	196
15.6118	259	15.6118	239	15.6118	189
15.632	276	15.632	214	15.632	182
15.6522	255	15.6522	226	15.6522	195
15.6725	260	15.6725	224	15.6725	203
15.6927	278	15.6927	222	15.6927	214
15.713	256	15.713	208	15.713	181
15.7332	245	15.7332	210	15.7332	186
15.7534	256	15.7534	241	15.7534	197
15.7737	268	15.7737	241	15.7737	172
15.7939	271	15.7939	214	15.7939	209
15.8142	271	15.8142	221	15.8142	177
15.8344	227	15.8344	225	15.8344	206
15.8547	274	15.8547	250	15.8547	182
15.8749	237	15.8749	228	15.8749	196
15.8951	275	15.8951	218	15.8951	201
15.9154	257	15.9154	261	15.9154	193
15.9356	279	15.9356	219	15.9356	202
15.9559	252	15.9559	205	15.9559	182
15.9761	256	15.9761	233	15.9761	211
15.9963	253	15.9963	202	15.9963	199
16.0166	265	16.0166	227	16.0166	186
16.0368	266	16.0368	225	16.0368	204
16.0571	251	16.0571	252	16.0571	212
16.0773	251	16.0773	220	16.0773	199
16.0976	231	16.0976	240	16.0976	184
16.1178	258	16.1178	223	16.1178	201
16.138	309	16.138	229	16.138	224
16.1583	286	16.1583	229	16.1583	202
16.1785	259	16.1785	209	16.1785	198
16.1988	268	16.1988	197	16.1988	191
16.219	285	16.219	254	16.219	205
16.2392	254	16.2392	210	16.2392	191
16.2595	290	16.2595	205	16.2595	193
16.2797	274	16.2797	220	16.2797	189
16.3	273	16.3	249	16.3	211
16.3202	272	16.3202	216	16.3202	219
16.3404	265	16.3404	258	16.3404	212
16.3607	305	16.3607	229	16.3607	205
16.3809	270	16.3809	230	16.3809	204
16.4012	318	16.4012	261	16.4012	196
16.4214	286	16.4214	213	16.4214	215
16.4417	284	16.4417	258	16.4417	191
16.4619	241	16.4619	239	16.4619	205
16.4821	300	16.4821	272	16.4821	192
16.5024	263	16.5024	210	16.5024	190
16.5226	276	16.5226	238	16.5226	176
16.5429	294	16.5429	213	16.5429	195
16.5631	273	16.5631	230	16.5631	178
16.5833	290	16.5833	215	16.5833	183
16.6036	279	16.6036	253	16.6036	208
16.6238	276	16.6238	244	16.6238	232
16.6441	250	16.6441	237	16.6441	210
16.6643	298	16.6643	230	16.6643	216
16.6846	300	16.6846	215	16.6846	189
16.7048	265	16.7048	218	16.7048	216
16.725	273	16.725	239	16.725	213
16.7453	297	16.7453	235	16.7453	200
16.7655	285	16.7655	230	16.7655	211
16.7858	270	16.7858	245	16.7858	196
16.806	260	16.806	219	16.806	213
16.8262	287	16.8262	227	16.8262	210
16.8465	273	16.8465	238	16.8465	192
16.8667	295	16.8667	246	16.8667	214
16.887	273	16.887	245	16.887	202
16.9072	243	16.9072	247	16.9072	198
16.9275	321	16.9275	222	16.9275	205
16.9477	280	16.9477	231	16.9477	196
16.9679	297	16.9679	252	16.9679	213
16.9882	279	16.9882	222	16.9882	215
17.0084	274	17.0084	234	17.0084	206
17.0287	275	17.0287	249	17.0287	202
17.0489	285	17.0489	229	17.0489	225
17.0691	271	17.0691	238	17.0691	199
17.0894	272	17.0894	219	17.0894	213
17.1096	251	17.1096	258	17.1096	207
17.1299	303	17.1299	233	17.1299	195
17.1501	298	17.1501	233	17.1501	237
17.1704	290	17.1704	226	17.1704	217
17.1906	266	17.1906	235	17.1906	224
17.2108	281	17.2108	221	17.2108	207
17.2311	247	17.2311	217	17.2311	225
17.2513	313	17.2513	234	17.2513	187
17.2716	251	17.2716	237	17.2716	201
17.2918	288	17.2918	229	17.2918	242
17.312	295	17.312	212	17.312	218
17.3323	293	17.3323	244	17.3323	209
17.3525	321	17.3525	211	17.3525	215
17.3728	301	17.3728	231	17.3728	206
17.393	277	17.393	246	17.393	224
17.4132	298	17.4132	237	17.4132	220
17.4335	295	17.4335	235	17.4335	255
17.4537	279	17.4537	215	17.4537	218
17.474	273	17.474	265	17.474	226
17.4942	310	17.4942	236	17.4942	215
17.5145	307	17.5145	254	17.5145	201
17.5347	294	17.5347	275	17.5347	230
17.5549	315	17.5549	221	17.5549	220
17.5752	289	17.5752	231	17.5752	246
17.5954	348	17.5954	265	17.5954	224
17.6157	304	17.6157	254	17.6157	224
17.6359	301	17.6359	255	17.6359	242
17.6561	310	17.6561	239	17.6561	245
17.6764	335	17.6764	238	17.6764	210
17.6966	312	17.6966	277	17.6966	214
17.7169	320	17.7169	275	17.7169	203
17.7371	342	17.7371	273	17.7371	262
17.7574	332	17.7574	298	17.7574	238
17.7776	324	17.7776	275	17.7776	236
17.7978	340	17.7978	319	17.7978	211
17.8181	378	17.8181	298	17.8181	267
17.8383	373	17.8383	297	17.8383	236
17.8586	359	17.8586	316	17.8586	276
17.8788	390	17.8788	344	17.8788	272
17.899	471	17.899	351	17.899	272
17.9193	473	17.9193	386	17.9193	304
17.9395	454	17.9395	369	17.9395	289
17.9598	530	17.9598	439	17.9598	288
17.98	533	17.98	441	17.98	325
18.0003	484	18.0003	401	18.0003	328
18.0205	599	18.0205	427	18.0205	363
18.0407	575	18.0407	493	18.0407	371
18.061	579	18.061	493	18.061	404
18.0812	609	18.0812	431	18.0812	410
18.1015	644	18.1015	477	18.1015	365
18.1217	724	18.1217	482	18.1217	351
18.1419	671	18.1419	487	18.1419	387
18.1622	679	18.1622	511	18.1622	434
18.1824	687	18.1824	505	18.1824	449
18.2027	636	18.2027	449	18.2027	429
18.2229	681	18.2229	453	18.2229	470
18.2432	560	18.2432	464	18.2432	462
18.2634	575	18.2634	481	18.2634	426
18.2836	514	18.2836	454	18.2836	429
18.3039	497	18.3039	431	18.3039	391
18.3241	451	18.3241	374	18.3241	459
18.3444	385	18.3444	337	18.3444	355
18.3646	419	18.3646	327	18.3646	338
18.3848	390	18.3848	317	18.3848	362
18.4051	294	18.4051	300	18.4051	306
18.4253	326	18.4253	291	18.4253	291
18.4456	311	18.4456	279	18.4456	309
18.4658	337	18.4658	302	18.4658	302
18.4861	298	18.4861	271	18.4861	254
18.5063	319	18.5063	264	18.5063	236
18.5265	269	18.5265	249	18.5265	277
18.5468	271	18.5468	240	18.5468	229
18.567	270	18.567	226	18.567	211
18.5873	302	18.5873	233	18.5873	233
18.6075	272	18.6075	241	18.6075	227
18.6277	281	18.6277	230	18.6277	220
18.648	278	18.648	238	18.648	249
18.6682	265	18.6682	254	18.6682	207
18.6885	285	18.6885	246	18.6885	237
18.7087	300	18.7087	225	18.7087	209
18.7289	297	18.7289	214	18.7289	205
18.7492	265	18.7492	252	18.7492	234
18.7694	267	18.7694	247	18.7694	204
18.7897	321	18.7897	199	18.7897	179
18.8099	282	18.8099	220	18.8099	208
18.8302	266	18.8302	229	18.8302	213
18.8504	245	18.8504	208	18.8504	208
18.8706	259	18.8706	229	18.8706	212
18.8909	309	18.8909	207	18.8909	218
18.9111	290	18.9111	220	18.9111	230
18.9314	287	18.9314	206	18.9314	225
18.9516	245	18.9516	219	18.9516	214
18.9718	247	18.9718	246	18.9718	220
18.9921	271	18.9921	203	18.9921	224
19.0123	258	19.0123	206	19.0123	203
19.0326	269	19.0326	241	19.0326	192
19.0528	256	19.0528	248	19.0528	192
19.0731	269	19.0731	236	19.0731	190
19.0933	256	19.0933	192	19.0933	220
19.1135	269	19.1135	213	19.1135	191
19.1338	286	19.1338	230	19.1338	234
19.154	249	19.154	224	19.154	224
19.1743	275	19.1743	228	19.1743	195
19.1945	246	19.1945	205	19.1945	224
19.2147	292	19.2147	212	19.2147	211
19.235	267	19.235	232	19.235	219
19.2552	265	19.2552	200	19.2552	228
19.2755	250	19.2755	217	19.2755	200
19.2957	291	19.2957	228	19.2957	203
19.316	256	19.316	195	19.316	220
19.3362	251	19.3362	274	19.3362	201
19.3564	247	19.3564	211	19.3564	206
19.3767	272	19.3767	207	19.3767	204
19.3969	248	19.3969	193	19.3969	206
19.4172	252	19.4172	223	19.4172	215
19.4374	262	19.4374	235	19.4374	220
19.4576	260	19.4576	225	19.4576	228
19.4779	277	19.4779	235	19.4779	215
19.4981	257	19.4981	206	19.4981	192
19.5184	258	19.5184	205	19.5184	204
19.5386	271	19.5386	222	19.5386	213
19.5589	248	19.5589	211	19.5589	239
19.5791	260	19.5791	241	19.5791	202
19.5993	238	19.5993	209	19.5993	216
19.6196	281	19.6196	240	19.6196	218
19.6398	298	19.6398	236	19.6398	227
19.6601	273	19.6601	214	19.6601	185
19.6803	242	19.6803	224	19.6803	195
19.7005	228	19.7005	237	19.7005	209
19.7208	270	19.7208	194	19.7208	178
19.741	252	19.741	238	19.741	203
19.7613	261	19.7613	214	19.7613	224
19.7815	266	19.7815	206	19.7815	213
19.8017	277	19.8017	236	19.8017	216
19.822	266	19.822	225	19.822	209
19.8422	267	19.8422	236	19.8422	240
19.8625	259	19.8625	247	19.8625	186
19.8827	260	19.8827	219	19.8827	215
19.903	277	19.903	233	19.903	219
19.9232	289	19.9232	223	19.9232	188
19.9434	269	19.9434	255	19.9434	233
19.9637	277	19.9637	206	19.9637	200
19.9839	274	19.9839	222	19.9839	211
20.0042	241	20.0042	207	20.0042	198
20.0244	291	20.0244	217	20.0244	233
20.0446	261	20.0446	226	20.0446	223
20.0649	292	20.0649	246	20.0649	208
20.0851	290	20.0851	274	20.0851	250
20.1054	237	20.1054	249	20.1054	229
20.1256	285	20.1256	242	20.1256	220
20.1459	280	20.1459	230	20.1459	243
20.1661	277	20.1661	247	20.1661	203
20.1863	300	20.1863	217	20.1863	193
20.2066	251	20.2066	253	20.2066	238
20.2268	265	20.2268	224	20.2268	217
20.2471	247	20.2471	236	20.2471	235
20.2673	267	20.2673	211	20.2673	236
20.2875	298	20.2875	232	20.2875	206
20.3078	271	20.3078	238	20.3078	217
20.328	277	20.328	256	20.328	209
20.3483	289	20.3483	220	20.3483	201
20.3685	264	20.3685	266	20.3685	213
20.3888	285	20.3888	253	20.3888	184
20.409	262	20.409	235	20.409	229
20.4292	288	20.4292	231	20.4292	204
20.4495	261	20.4495	255	20.4495	231
20.4697	299	20.4697	240	20.4697	206
20.49	292	20.49	252	20.49	211
20.5102	261	20.5102	248	20.5102	216
20.5304	290	20.5304	240	20.5304	199
20.5507	276	20.5507	254	20.5507	254
20.5709	270	20.5709	254	20.5709	225
20.5912	293	20.5912	226	20.5912	224
20.6114	303	20.6114	225	20.6114	223
20.6317	291	20.6317	242	20.6317	214
20.6519	253	20.6519	256	20.6519	229
20.6721	271	20.6721	262	20.6721	236
20.6924	280	20.6924	255	20.6924	232
20.7126	277	20.7126	242	20.7126	194
20.7329	285	20.7329	218	20.7329	254
20.7531	289	20.7531	217	20.7531	241
20.7733	292	20.7733	260	20.7733	217
20.7936	279	20.7936	244	20.7936	259
20.8138	297	20.8138	260	20.8138	231
20.8341	308	20.8341	272	20.8341	220
20.8543	275	20.8543	284	20.8543	216
20.8745	313	20.8745	251	20.8745	226
20.8948	259	20.8948	244	20.8948	264
20.915	278	20.915	229	20.915	247
20.9353	304	20.9353	254	20.9353	235
20.9555	332	20.9555	255	20.9555	212
20.9758	296	20.9758	239	20.9758	222
20.996	286	20.996	258	20.996	263
21.0162	332	21.0162	264	21.0162	223
21.0365	294	21.0365	272	21.0365	232
21.0567	271	21.0567	253	21.0567	232
21.077	311	21.077	243	21.077	255
21.0972	247	21.0972	268	21.0972	261
21.1174	302	21.1174	250	21.1174	265
21.1377	300	21.1377	262	21.1377	217
21.1579	299	21.1579	262	21.1579	277
21.1782	318	21.1782	242	21.1782	224
21.1984	308	21.1984	245	21.1984	243
21.2187	282	21.2187	275	21.2187	209
21.2389	314	21.2389	268	21.2389	270
21.2591	322	21.2591	301	21.2591	253
21.2794	299	21.2794	310	21.2794	220
21.2996	338	21.2996	269	21.2996	230
21.3199	311	21.3199	265	21.3199	219
21.3401	324	21.3401	302	21.3401	250
21.3603	346	21.3603	253	21.3603	254
21.3806	295	21.3806	264	21.3806	248
21.4008	322	21.4008	300	21.4008	234
21.4211	285	21.4211	283	21.4211	227
21.4413	346	21.4413	280	21.4413	262
21.4616	322	21.4616	301	21.4616	264
21.4818	259	21.4818	283	21.4818	247
21.502	311	21.502	283	21.502	255
21.5223	345	21.5223	316	21.5223	253
21.5425	311	21.5425	268	21.5425	283
21.5628	337	21.5628	277	21.5628	239
21.583	329	21.583	283	21.583	256
21.6032	343	21.6032	260	21.6032	267
21.6235	338	21.6235	284	21.6235	273
21.6437	317	21.6437	287	21.6437	269
21.664	303	21.664	318	21.664	247
21.6842	312	21.6842	284	21.6842	274
21.7045	316	21.7045	309	21.7045	246
21.7247	338	21.7247	267	21.7247	264
21.7449	325	21.7449	272	21.7449	288
21.7652	353	21.7652	273	21.7652	298
21.7854	300	21.7854	304	21.7854	270
21.8057	342	21.8057	301	21.8057	251
21.8259	320	21.8259	283	21.8259	242
21.8461	317	21.8461	288	21.8461	275
21.8664	349	21.8664	269	21.8664	287
21.8866	354	21.8866	294	21.8866	268
21.9069	352	21.9069	327	21.9069	291
21.9271	327	21.9271	307	21.9271	289
21.9473	364	21.9473	323	21.9473	305
21.9676	366	21.9676	273	21.9676	286
21.9878	355	21.9878	291	21.9878	276
22.0081	349	22.0081	301	22.0081	289
22.0283	366	22.0283	300	22.0283	266
22.0486	349	22.0486	325	22.0486	269
22.0688	341	22.0688	338	22.0688	285
22.089	422	22.089	332	22.089	260
22.1093	368	22.1093	325	22.1093	266
22.1295	349	22.1295	315	22.1295	299
22.1498	364	22.1498	304	22.1498	323
22.17	373	22.17	313	22.17	309
22.1902	404	22.1902	334	22.1902	307
22.2105	403	22.2105	330	22.2105	306
22.2307	374	22.2307	299	22.2307	302
22.251	387	22.251	334	22.251	340
22.2712	348	22.2712	302	22.2712	338
22.2915	413	22.2915	338	22.2915	297
22.3117	398	22.3117	357	22.3117	315
22.3319	378	22.3319	346	22.3319	318
22.3522	382	22.3522	383	22.3522	324
22.3724	415	22.3724	324	22.3724	343
22.3927	390	22.3927	386	22.3927	357
22.4129	413	22.4129	315	22.4129	366
22.4331	417	22.4331	325	22.4331	352
22.4534	401	22.4534	332	22.4534	323
22.4736	402	22.4736	331	22.4736	337
22.4939	383	22.4939	331	22.4939	333
22.5141	439	22.5141	378	22.5141	328
22.5344	404	22.5344	374	22.5344	332
22.5546	413	22.5546	370	22.5546	337
22.5748	393	22.5748	341	22.5748	380
22.5951	414	22.5951	368	22.5951	350
22.6153	423	22.6153	383	22.6153	346
22.6356	432	22.6356	347	22.6356	390
22.6558	401	22.6558	356	22.6558	346
22.676	419	22.676	380	22.676	374
22.6963	421	22.6963	383	22.6963	368
22.7165	474	22.7165	370	22.7165	340
22.7368	449	22.7368	361	22.7368	348
22.757	461	22.757	365	22.757	360
22.7773	429	22.7773	389	22.7773	338
22.7975	444	22.7975	409	22.7975	372
22.8177	424	22.8177	378	22.8177	352
22.838	456	22.838	380	22.838	355
22.8582	445	22.8582	400	22.8582	350
22.8785	457	22.8785	406	22.8785	356
22.8987	424	22.8987	400	22.8987	388
22.9189	496	22.9189	404	22.9189	380
22.9392	420	22.9392	375	22.9392	356
22.9594	421	22.9594	390	22.9594	368
22.9797	473	22.9797	374	22.9797	396
22.9999	388	22.9999	409	22.9999	359
23.0201	438	23.0201	395	23.0201	372
23.0404	460	23.0404	420	23.0404	371
23.0606	465	23.0606	401	23.0606	369
23.0809	438	23.0809	398	23.0809	406
23.1011	444	23.1011	406	23.1011	378
23.1214	429	23.1214	430	23.1214	383
23.1416	477	23.1416	384	23.1416	350
23.1618	466	23.1618	444	23.1618	378
23.1821	480	23.1821	472	23.1821	341
23.2023	469	23.2023	413	23.2023	363
23.2226	454	23.2226	408	23.2226	440
23.2428	450	23.2428	396	23.2428	392
23.263	494	23.263	421	23.263	430
23.2833	510	23.2833	440	23.2833	382
23.3035	496	23.3035	408	23.3035	394
23.3238	456	23.3238	419	23.3238	389
23.344	493	23.344	409	23.344	397
23.3643	505	23.3643	424	23.3643	436
23.3845	489	23.3845	486	23.3845	430
23.4047	490	23.4047	437	23.4047	424
23.425	473	23.425	439	23.425	391
23.4452	506	23.4452	462	23.4452	366
23.4655	486	23.4655	463	23.4655	412
23.4857	491	23.4857	480	23.4857	429
23.5059	534	23.5059	448	23.5059	447
23.5262	509	23.5262	480	23.5262	435
23.5464	520	23.5464	460	23.5464	395
23.5667	534	23.5667	435	23.5667	425
23.5869	502	23.5869	515	23.5869	417
23.6072	569	23.6072	463	23.6072	443
23.6274	518	23.6274	453	23.6274	415
23.6476	536	23.6476	483	23.6476	443
23.6679	509	23.6679	458	23.6679	456
23.6881	500	23.6881	497	23.6881	471
23.7084	539	23.7084	499	23.7084	480
23.7286	565	23.7286	465	23.7286	443
23.7488	549	23.7488	498	23.7488	475
23.7691	541	23.7691	542	23.7691	428
23.7893	539	23.7893	482	23.7893	459
23.8096	500	23.8096	488	23.8096	469
23.8298	540	23.8298	487	23.8298	424
23.8501	580	23.8501	479	23.8501	457
23.8703	596	23.8703	525	23.8703	473
23.8905	575	23.8905	500	23.8905	450
23.9108	581	23.9108	476	23.9108	468
23.931	569	23.931	527	23.931	447
23.9513	585	23.9513	509	23.9513	529
23.9715	596	23.9715	563	23.9715	455
23.9917	596	23.9917	492	23.9917	473
24.012	581	24.012	502	24.012	478
24.0322	622	24.0322	496	24.0322	501
24.0525	581	24.0525	547	24.0525	466
24.0727	572	24.0727	477	24.0727	522
24.093	584	24.093	465	24.093	477
24.1132	630	24.1132	492	24.1132	553
24.1334	579	24.1334	496	24.1334	478
24.1537	540	24.1537	571	24.1537	484
24.1739	606	24.1739	553	24.1739	526
24.1942	648	24.1942	551	24.1942	541
24.2144	597	24.2144	572	24.2144	534
24.2346	626	24.2346	530	24.2346	539
24.2549	684	24.2549	607	24.2549	538
24.2751	618	24.2751	591	24.2751	538
24.2954	620	24.2954	578	24.2954	513
24.3156	666	24.3156	541	24.3156	483
24.3358	675	24.3358	563	24.3358	537
24.3561	666	24.3561	567	24.3561	538
24.3763	607	24.3763	565	24.3763	572
24.3966	693	24.3966	615	24.3966	531
24.4168	636	24.4168	651	24.4168	583
24.4371	641	24.4371	639	24.4371	529
24.4573	650	24.4573	667	24.4573	523
24.4775	693	24.4775	588	24.4775	572
24.4978	643	24.4978	625	24.4978	566
24.518	694	24.518	670	24.518	604
24.5383	678	24.5383	623	24.5383	576
24.5585	747	24.5585	653	24.5585	636
24.5787	649	24.5787	590	24.5787	595
24.599	700	24.599	622	24.599	570
24.6192	681	24.6192	638	24.6192	572
24.6395	714	24.6395	638	24.6395	556
24.6597	706	24.6597	636	24.6597	603
24.68	719	24.68	677	24.68	604
24.7002	699	24.7002	680	24.7002	626
24.7204	738	24.7204	613	24.7204	574
24.7407	731	24.7407	625	24.7407	566
24.7609	731	24.7609	669	24.7609	596
24.7812	765	24.7812	697	24.7812	570
24.8014	788	24.8014	647	24.8014	625
24.8216	754	24.8216	696	24.8216	593
24.8419	770	24.8419	677	24.8419	591
24.8621	812	24.8621	682	24.8621	659
24.8824	788	24.8824	711	24.8824	671
24.9026	813	24.9026	680	24.9026	651
24.9229	771	24.9229	684	24.9229	660
24.9431	752	24.9431	715	24.9431	593
24.9633	795	24.9633	715	24.9633	665
24.9836	765	24.9836	729	24.9836	720
25.0038	756	25.0038	721	25.0038	627
25.0241	809	25.0241	722	25.0241	683
25.0443	800	25.0443	724	25.0443	648
25.0645	797	25.0645	742	25.0645	648
25.0848	828	25.0848	731	25.0848	672
25.105	783	25.105	673	25.105	632
25.1253	801	25.1253	751	25.1253	600
25.1455	826	25.1455	730	25.1455	695
25.1658	772	25.1658	783	25.1658	672
25.186	777	25.186	711	25.186	698
25.2062	844	25.2062	785	25.2062	647
25.2265	801	25.2265	765	25.2265	662
25.2467	769	25.2467	776	25.2467	677
25.267	799	25.267	750	25.267	690
25.2872	835	25.2872	769	25.2872	650
25.3074	821	25.3074	725	25.3074	666
25.3277	912	25.3277	769	25.3277	664
25.3479	840	25.3479	686	25.3479	695
25.3682	843	25.3682	726	25.3682	688
25.3884	822	25.3884	747	25.3884	742
25.4086	860	25.4086	751	25.4086	673
25.4289	860	25.4289	725	25.4289	687
25.4491	804	25.4491	767	25.4491	728
25.4694	852	25.4694	803	25.4694	665
25.4896	857	25.4896	801	25.4896	734
25.5099	863	25.5099	751	25.5099	693
25.5301	778	25.5301	736	25.5301	719
25.5503	826	25.5503	781	25.5503	657
25.5706	828	25.5706	766	25.5706	737
25.5908	845	25.5908	760	25.5908	708
25.6111	858	25.6111	741	25.6111	716
25.6313	802	25.6313	750	25.6313	744
25.6515	841	25.6515	827	25.6515	707
25.6718	803	25.6718	800	25.6718	650
25.692	852	25.692	735	25.692	764
25.7123	856	25.7123	783	25.7123	712
25.7325	847	25.7325	727	25.7325	674
25.7528	849	25.7528	754	25.7528	686
25.773	835	25.773	788	25.773	709
25.7932	872	25.7932	741	25.7932	734
25.8135	792	25.8135	746	25.8135	736
25.8337	773	25.8337	725	25.8337	751
25.854	764	25.854	761	25.854	697
25.8742	811	25.8742	764	25.8742	706
25.8944	830	25.8944	779	25.8944	706
25.9147	824	25.9147	750	25.9147	690
25.9349	792	25.9349	737	25.9349	728
25.9552	811	25.9552	758	25.9552	670
25.9754	813	25.9754	759	25.9754	665
25.9957	837	25.9957	767	25.9957	674
26.0159	777	26.0159	745	26.0159	673
26.0361	824	26.0361	724	26.0361	685
26.0564	813	26.0564	723	26.0564	668
26.0766	800	26.0766	739	26.0766	715
26.0969	810	26.0969	730	26.0969	724
26.1171	809	26.1171	741	26.1171	692
26.1373	840	26.1373	750	26.1373	689
26.1576	771	26.1576	754	26.1576	656
26.1778	808	26.1778	737	26.1778	640
26.1981	799	26.1981	725	26.1981	633
26.2183	740	26.2183	740	26.2183	646
26.2386	769	26.2386	680	26.2386	710
26.2588	745	26.2588	741	26.2588	699
26.279	719	26.279	689	26.279	626
26.2993	730	26.2993	690	26.2993	656
26.3195	752	26.3195	727	26.3195	663
26.3398	720	26.3398	709	26.3398	633
26.36	771	26.36	703	26.36	628
26.3802	702	26.3802	706	26.3802	657
26.4005	733	26.4005	709	26.4005	649
26.4207	734	26.4207	717	26.4207	655
26.441	713	26.441	679	26.441	639
26.4612	709	26.4612	637	26.4612	615
26.4814	683	26.4814	678	26.4814	632
26.5017	707	26.5017	668	26.5017	601
26.5219	677	26.5219	632	26.5219	606
26.5422	713	26.5422	679	26.5422	526
26.5624	657	26.5624	608	26.5624	595
26.5827	679	26.5827	661	26.5827	632
26.6029	737	26.6029	589	26.6029	613
26.6231	637	26.6231	652	26.6231	599
26.6434	676	26.6434	590	26.6434	576
26.6636	659	26.6636	601	26.6636	603
26.6839	637	26.6839	619	26.6839	575
26.7041	675	26.7041	631	26.7041	591
26.7243	674	26.7243	591	26.7243	557
26.7446	631	26.7446	570	26.7446	609
26.7648	656	26.7648	626	26.7648	528
26.7851	689	26.7851	632	26.7851	597
26.8053	647	26.8053	543	26.8053	594
26.8256	608	26.8256	565	26.8256	500
26.8458	645	26.8458	550	26.8458	577
26.866	636	26.866	536	26.866	561
26.8863	643	26.8863	576	26.8863	526
26.9065	627	26.9065	580	26.9065	555
26.9268	569	26.9268	557	26.9268	554
26.947	596	26.947	562	26.947	514
26.9672	598	26.9672	551	26.9672	523
26.9875	598	26.9875	563	26.9875	506
27.0077	587	27.0077	541	27.0077	537
27.028	600	27.028	564	27.028	512
27.0482	567	27.0482	558	27.0482	530
27.0685	563	27.0685	550	27.0685	502
27.0887	582	27.0887	526	27.0887	491
27.1089	586	27.1089	561	27.1089	541
27.1292	607	27.1292	562	27.1292	526
27.1494	526	27.1494	512	27.1494	494
27.1697	549	27.1697	506	27.1697	539
27.1899	574	27.1899	530	27.1899	488
27.2101	554	27.2101	552	27.2101	464
27.2304	525	27.2304	543	27.2304	521
27.2506	580	27.2506	496	27.2506	488
27.2709	518	27.2709	510	27.2709	528
27.2911	511	27.2911	476	27.2911	499
27.3114	542	27.3114	462	27.3114	489
27.3316	525	27.3316	503	27.3316	488
27.3518	540	27.3518	473	27.3518	500
27.3721	543	27.3721	469	27.3721	458
27.3923	520	27.3923	476	27.3923	464
27.4126	523	27.4126	444	27.4126	482
27.4328	506	27.4328	458	27.4328	464
27.453	485	27.453	527	27.453	451
27.4733	524	27.4733	509	27.4733	417
27.4935	513	27.4935	482	27.4935	518
27.5138	545	27.5138	439	27.5138	440
27.534	521	27.534	454	27.534	445
27.5542	508	27.5542	497	27.5542	452
27.5745	477	27.5745	460	27.5745	394
27.5947	525	27.5947	447	27.5947	420
27.615	496	27.615	477	27.615	437
27.6352	431	27.6352	481	27.6352	414
27.6555	461	27.6555	420	27.6555	414
27.6757	396	27.6757	453	27.6757	426
27.6959	489	27.6959	430	27.6959	414
27.7162	494	27.7162	429	27.7162	443
27.7364	490	27.7364	441	27.7364	417
27.7567	473	27.7567	412	27.7567	433
27.7769	467	27.7769	435	27.7769	405
27.7971	435	27.7971	434	27.7971	397
27.8174	489	27.8174	439	27.8174	399
27.8376	467	27.8376	427	27.8376	367
27.8579	455	27.8579	385	27.8579	380
27.8781	451	27.8781	433	27.8781	392
27.8984	431	27.8984	390	27.8984	353
27.9186	480	27.9186	422	27.9186	378
27.9388	491	27.9388	401	27.9388	362
27.9591	446	27.9591	405	27.9591	380
27.9793	476	27.9793	424	27.9793	377
27.9996	439	27.9996	403	27.9996	381
28.0198	460	28.0198	421	28.0198	394
28.04	466	28.04	406	28.04	371
28.0603	413	28.0603	395	28.0603	380
28.0805	423	28.0805	417	28.0805	344
28.1008	437	28.1008	381	28.1008	370
28.121	421	28.121	388	28.121	393
28.1413	422	28.1413	409	28.1413	374
28.1615	391	28.1615	401	28.1615	370
28.1817	432	28.1817	396	28.1817	362
28.202	411	28.202	361	28.202	389
28.2222	417	28.2222	358	28.2222	380
28.2425	396	28.2425	384	28.2425	364
28.2627	411	28.2627	380	28.2627	398
28.2829	419	28.2829	359	28.2829	359
28.3032	405	28.3032	342	28.3032	365
28.3234	395	28.3234	370	28.3234	404
28.3437	406	28.3437	372	28.3437	367
28.3639	402	28.3639	384	28.3639	339
28.3842	347	28.3842	346	28.3842	385
28.4044	388	28.4044	336	28.4044	315
28.4246	368	28.4246	387	28.4246	357
28.4449	382	28.4449	383	28.4449	346
28.4651	389	28.4651	383	28.4651	354
28.4854	436	28.4854	376	28.4854	397
28.5056	359	28.5056	372	28.5056	352
28.5258	374	28.5258	369	28.5258	336
28.5461	376	28.5461	336	28.5461	354
28.5663	353	28.5663	375	28.5663	366
28.5866	418	28.5866	349	28.5866	322
28.6068	374	28.6068	342	28.6068	358
28.627	361	28.627	323	28.627	331
28.6473	383	28.6473	346	28.6473	307
28.6675	392	28.6675	312	28.6675	314
28.6878	353	28.6878	320	28.6878	337
28.708	374	28.708	346	28.708	342
28.7283	360	28.7283	347	28.7283	351
28.7485	399	28.7485	327	28.7485	302
28.7687	396	28.7687	316	28.7687	327
28.789	385	28.789	301	28.789	330
28.8092	370	28.8092	356	28.8092	334
28.8295	371	28.8295	340	28.8295	341
28.8497	361	28.8497	352	28.8497	401
28.8699	351	28.8699	326	28.8699	317
28.8902	369	28.8902	313	28.8902	324
28.9104	353	28.9104	316	28.9104	328
28.9307	362	28.9307	314	28.9307	311
28.9509	354	28.9509	338	28.9509	312
28.9712	360	28.9712	342	28.9712	334
28.9914	352	28.9914	308	28.9914	337
29.0116	361	29.0116	339	29.0116	308
29.0319	349	29.0319	309	29.0319	327
29.0521	329	29.0521	309	29.0521	325
29.0724	370	29.0724	349	29.0724	307
29.0926	335	29.0926	314	29.0926	337
29.1128	338	29.1128	319	29.1128	294
29.1331	372	29.1331	308	29.1331	312
29.1533	322	29.1533	325	29.1533	316
29.1736	356	29.1736	319	29.1736	291
29.1938	383	29.1938	360	29.1938	317
29.2141	334	29.2141	334	29.2141	339
29.2343	312	29.2343	312	29.2343	309
29.2545	342	29.2545	336	29.2545	308
29.2748	342	29.2748	307	29.2748	297
29.295	359	29.295	293	29.295	327
29.3153	351	29.3153	342	29.3153	312
29.3355	333	29.3355	302	29.3355	321
29.3557	351	29.3557	298	29.3557	314
29.376	349	29.376	343	29.376	328
29.3962	361	29.3962	276	29.3962	306
29.4165	349	29.4165	340	29.4165	318
29.4367	353	29.4367	296	29.4367	322
29.457	344	29.457	330	29.457	317
29.4772	347	29.4772	300	29.4772	306
29.4974	347	29.4974	314	29.4974	322
29.5177	299	29.5177	315	29.5177	285
29.5379	337	29.5379	295	29.5379	317
29.5582	336	29.5582	308	29.5582	313
29.5784	312	29.5784	286	29.5784	309
29.5986	342	29.5986	318	29.5986	316
29.6189	313	29.6189	300	29.6189	298
29.6391	317	29.6391	291	29.6391	254
29.6594	305	29.6594	302	29.6594	285
29.6796	310	29.6796	323	29.6796	285
29.6999	329	29.6999	303	29.6999	273
29.7201	325	29.7201	294	29.7201	331
29.7403	331	29.7403	287	29.7403	297
29.7606	301	29.7606	328	29.7606	305
29.7808	347	29.7808	280	29.7808	320
29.8011	336	29.8011	317	29.8011	277
29.8213	311	29.8213	312	29.8213	303
29.8415	312	29.8415	285	29.8415	330
29.8618	330	29.8618	278	29.8618	307
29.882	321	29.882	297	29.882	291
29.9023	349	29.9023	294	29.9023	311
29.9225	339	29.9225	323	29.9225	279
29.9427	358	29.9427	309	29.9427	291
29.963	332	29.963	270	29.963	306
29.9832	352	29.9832	287	29.9832	317
30.0035	320	30.0035	302	30.0035	315
30.0237	363	30.0237	326	30.0237	304
30.044	337	30.044	293	30.044	319
30.0642	320	30.0642	286	30.0642	287
30.0844	309	30.0844	283	30.0844	306
30.1047	313	30.1047	320	30.1047	296
30.1249	317	30.1249	277	30.1249	310
30.1452	366	30.1452	280	30.1452	308
30.1654	314	30.1654	357	30.1654	305
30.1856	302	30.1856	299	30.1856	316
30.2059	306	30.2059	266	30.2059	295
30.2261	284	30.2261	261	30.2261	308
30.2464	297	30.2464	305	30.2464	329
30.2666	298	30.2666	305	30.2666	299
30.2869	335	30.2869	267	30.2869	288
30.3071	325	30.3071	298	30.3071	268
30.3273	348	30.3273	289	30.3273	318
30.3476	333	30.3476	269	30.3476	320
30.3678	304	30.3678	275	30.3678	317
30.3881	325	30.3881	293	30.3881	292
30.4083	313	30.4083	289	30.4083	283
30.4285	347	30.4285	313	30.4285	303
30.4488	307	30.4488	295	30.4488	306
30.469	326	30.469	313	30.469	332
30.4893	284	30.4893	300	30.4893	326
30.5095	313	30.5095	297	30.5095	282
30.5298	319	30.5298	281	30.5298	298
30.55	321	30.55	277	30.55	323
30.5702	323	30.5702	289	30.5702	294
30.5905	321	30.5905	285	30.5905	278
30.6107	311	30.6107	280	30.6107	274
30.631	320	30.631	294	30.631	308
30.6512	311	30.6512	266	30.6512	321
30.6714	294	30.6714	289	30.6714	317
30.6917	321	30.6917	305	30.6917	318
30.7119	311	30.7119	306	30.7119	280
30.7322	322	30.7322	303	30.7322	282
30.7524	325	30.7524	287	30.7524	324
30.7727	332	30.7727	271	30.7727	320
30.7929	339	30.7929	294	30.7929	311
30.8131	327	30.8131	308	30.8131	289
30.8334	308	30.8334	284	30.8334	304
30.8536	325	30.8536	262	30.8536	309
30.8739	300	30.8739	288	30.8739	321
30.8941	297	30.8941	281	30.8941	311
30.9143	317	30.9143	299	30.9143	282
30.9346	310	30.9346	265	30.9346	323
30.9548	321	30.9548	286	30.9548	292
30.9751	316	30.9751	329	30.9751	280
30.9953	296	30.9953	315	30.9953	310
31.0155	306	31.0155	274	31.0155	297
31.0358	324	31.0358	282	31.0358	295
31.056	350	31.056	293	31.056	310
31.0763	316	31.0763	327	31.0763	285
31.0965	341	31.0965	336	31.0965	287
31.1168	298	31.1168	297	31.1168	298
31.137	341	31.137	288	31.137	318
31.1572	309	31.1572	307	31.1572	309
31.1775	301	31.1775	291	31.1775	303
31.1977	332	31.1977	322	31.1977	308
31.218	330	31.218	269	31.218	328
31.2382	325	31.2382	310	31.2382	314
31.2584	313	31.2584	272	31.2584	319
31.2787	291	31.2787	270	31.2787	311
31.2989	294	31.2989	315	31.2989	298
31.3192	311	31.3192	300	31.3192	295
31.3394	319	31.3394	317	31.3394	271
31.3597	309	31.3597	309	31.3597	339
31.3799	311	31.3799	299	31.3799	299
31.4001	342	31.4001	296	31.4001	321
31.4204	318	31.4204	288	31.4204	311
31.4406	314	31.4406	271	31.4406	343
31.4609	338	31.4609	279	31.4609	360
31.4811	336	31.4811	320	31.4811	313
31.5013	332	31.5013	298	31.5013	327
31.5216	354	31.5216	329	31.5216	323
31.5418	326	31.5418	339	31.5418	319
31.5621	342	31.5621	289	31.5621	322
31.5823	309	31.5823	308	31.5823	327
31.6026	311	31.6026	277	31.6026	305
31.6228	375	31.6228	276	31.6228	358
31.643	349	31.643	313	31.643	312
31.6633	371	31.6633	305	31.6633	332
31.6835	308	31.6835	291	31.6835	287
31.7038	330	31.7038	288	31.7038	325
31.724	321	31.724	303	31.724	321
31.7442	348	31.7442	313	31.7442	350
31.7645	325	31.7645	332	31.7645	339
31.7847	346	31.7847	321	31.7847	312
31.805	286	31.805	300	31.805	320
31.8252	339	31.8252	299	31.8252	293
31.8455	326	31.8455	274	31.8455	318
31.8657	319	31.8657	262	31.8657	336
31.8859	299	31.8859	320	31.8859	321
31.9062	327	31.9062	313	31.9062	324
31.9264	341	31.9264	290	31.9264	299
31.9467	309	31.9467	297	31.9467	325
31.9669	340	31.9669	324	31.9669	327
31.9871	296	31.9871	290	31.9871	304
32.0074	335	32.0074	276	32.0074	329
32.0276	331	32.0276	304	32.0276	314
32.0479	325	32.0479	299	32.0479	334
32.0681	327	32.0681	311	32.0681	332
32.0883	300	32.0883	266	32.0883	289
32.1086	321	32.1086	291	32.1086	337
32.1288	384	32.1288	267	32.1288	301
32.1491	322	32.1491	325	32.1491	338
32.1693	328	32.1693	276	32.1693	352
32.1896	340	32.1896	268	32.1896	328
32.2098	334	32.2098	341	32.2098	350
32.23	353	32.23	288	32.23	307
32.2503	333	32.2503	278	32.2503	338
32.2705	335	32.2705	304	32.2705	328
32.2908	314	32.2908	278	32.2908	364
32.311	358	32.311	264	32.311	334
32.3312	348	32.3312	316	32.3312	363
32.3515	316	32.3515	297	32.3515	361
32.3717	357	32.3717	310	32.3717	340
32.392	340	32.392	307	32.392	318
32.4122	364	32.4122	299	32.4122	351
32.4325	329	32.4325	288	32.4325	367
32.4527	380	32.4527	301	32.4527	342
32.4729	348	32.4729	316	32.4729	358
32.4932	337	32.4932	290	32.4932	387
32.5134	347	32.5134	287	32.5134	354
32.5337	366	32.5337	314	32.5337	371
32.5539	338	32.5539	317	32.5539	386
32.5741	353	32.5741	291	32.5741	378
32.5944	367	32.5944	286	32.5944	375
32.6146	385	32.6146	344	32.6146	406
32.6349	363	32.6349	260	32.6349	373
32.6551	372	32.6551	312	32.6551	418
32.6754	363	32.6754	307	32.6754	408
32.6956	382	32.6956	304	32.6956	408
32.7158	367	32.7158	306	32.7158	429
32.7361	353	32.7361	291	32.7361	410
32.7563	362	32.7563	293	32.7563	419
32.7766	414	32.7766	277	32.7766	456
32.7968	432	32.7968	301	32.7968	432
32.817	416	32.817	294	32.817	468
32.8373	452	32.8373	284	32.8373	494
32.8575	418	32.8575	271	32.8575	457
32.8778	424	32.8778	255	32.8778	479
32.898	393	32.898	295	32.898	484
32.9183	458	32.9183	282	32.9183	571
32.9385	477	32.9385	290	32.9385	552
32.9587	429	32.9587	308	32.9587	608
32.979	484	32.979	314	32.979	634
32.9992	493	32.9992	271	32.9992	638
33.0195	516	33.0195	271	33.0195	692
33.0397	467	33.0397	310	33.0397	805
33.0599	532	33.0599	306	33.0599	819
33.0802	490	33.0802	302	33.0802	847
33.1004	523	33.1004	288	33.1004	926
33.1207	458	33.1207	302	33.1207	927
33.1409	494	33.1409	337	33.1409	884
33.1611	457	33.1611	322	33.1611	899
33.1814	466	33.1814	290	33.1814	875
33.2016	471	33.2016	302	33.2016	794
33.2219	463	33.2219	288	33.2219	837
33.2421	463	33.2421	304	33.2421	847
33.2624	467	33.2624	321	33.2624	747
33.2826	434	33.2826	288	33.2826	732
33.3028	436	33.3028	314	33.3028	668
33.3231	425	33.3231	326	33.3231	715
33.3433	454	33.3433	304	33.3433	606
33.3636	402	33.3636	323	33.3636	597
33.3838	449	33.3838	311	33.3838	573
33.404	395	33.404	277	33.404	526
33.4243	388	33.4243	318	33.4243	513
33.4445	402	33.4445	298	33.4445	503
33.4648	365	33.4648	331	33.4648	451
33.485	385	33.485	290	33.485	509
33.5053	366	33.5053	315	33.5053	469
33.5255	383	33.5255	290	33.5255	446
33.5457	352	33.5457	314	33.5457	421
33.566	345	33.566	308	33.566	460
33.5862	395	33.5862	266	33.5862	429
33.6065	372	33.6065	340	33.6065	423
33.6267	376	33.6267	312	33.6267	436
33.6469	319	33.6469	328	33.6469	350
33.6672	336	33.6672	293	33.6672	385
33.6874	389	33.6874	314	33.6874	382
33.7077	335	33.7077	292	33.7077	398
33.7279	378	33.7279	310	33.7279	411
33.7482	358	33.7482	296	33.7482	384
33.7684	354	33.7684	341	33.7684	384
33.7886	368	33.7886	304	33.7886	339
33.8089	374	33.8089	305	33.8089	406
33.8291	373	33.8291	307	33.8291	356
33.8494	371	33.8494	317	33.8494	388
33.8696	363	33.8696	270	33.8696	347
33.8898	316	33.8898	344	33.8898	329
33.9101	379	33.9101	292	33.9101	365
33.9303	376	33.9303	294	33.9303	377
33.9506	343	33.9506	337	33.9506	342
33.9708	384	33.9708	287	33.9708	316
33.9911	338	33.9911	322	33.9911	331
34.0113	332	34.0113	295	34.0113	343
34.0315	371	34.0315	348	34.0315	340
34.0518	375	34.0518	295	34.0518	338
34.072	327	34.072	362	34.072	371
34.0923	337	34.0923	326	34.0923	354
34.1125	346	34.1125	296	34.1125	322
34.1327	353	34.1327	320	34.1327	305
34.153	343	34.153	285	34.153	295
34.1732	311	34.1732	317	34.1732	291
34.1935	355	34.1935	297	34.1935	307
34.2137	394	34.2137	332	34.2137	357
34.2339	305	34.2339	293	34.2339	331
34.2542	325	34.2542	306	34.2542	297
34.2744	297	34.2744	320	34.2744	312
34.2947	346	34.2947	300	34.2947	297
34.3149	327	34.3149	304	34.3149	328
34.3352	347	34.3352	276	34.3352	297
34.3554	334	34.3554	291	34.3554	307
34.3756	355	34.3756	329	34.3756	338
34.3959	310	34.3959	312	34.3959	302
34.4161	326	34.4161	324	34.4161	280
34.4364	323	34.4364	270	34.4364	333
34.4566	373	34.4566	328	34.4566	316
34.4768	318	34.4768	293	34.4768	371
34.4971	331	34.4971	302	34.4971	349
34.5173	307	34.5173	318	34.5173	317
34.5376	314	34.5376	267	34.5376	301
34.5578	335	34.5578	311	34.5578	310
34.5781	352	34.5781	311	34.5781	319
34.5983	340	34.5983	297	34.5983	318
34.6185	356	34.6185	306	34.6185	317
34.6388	313	34.6388	330	34.6388	324
34.659	339	34.659	293	34.659	335
34.6793	316	34.6793	294	34.6793	331
34.6995	337	34.6995	298	34.6995	291
34.7197	393	34.7197	327	34.7197	306
34.74	299	34.74	301	34.74	306
34.7602	338	34.7602	317	34.7602	300
34.7805	345	34.7805	312	34.7805	278
34.8007	348	34.8007	299	34.8007	313
34.821	306	34.821	309	34.821	311
34.8412	319	34.8412	330	34.8412	300
34.8614	331	34.8614	332	34.8614	286
34.8817	318	34.8817	315	34.8817	276
34.9019	312	34.9019	305	34.9019	291
34.9222	328	34.9222	310	34.9222	301
34.9424	347	34.9424	303	34.9424	294
34.9626	336	34.9626	329	34.9626	278
34.9829	284	34.9829	330	34.9829	324
35.0031	312	35.0031	324	35.0031	327
35.0234	362	35.0234	295	35.0234	289
35.0436	361	35.0436	341	35.0436	321
35.0639	336	35.0639	343	35.0639	307
35.0841	320	35.0841	298	35.0841	310
35.1043	346	35.1043	337	35.1043	322
35.1246	365	35.1246	309	35.1246	289
35.1448	338	35.1448	323	35.1448	305
35.1651	333	35.1651	321	35.1651	293
35.1853	336	35.1853	341	35.1853	331
35.2055	373	35.2055	310	35.2055	288
35.2258	316	35.2258	303	35.2258	298
35.246	333	35.246	327	35.246	258
35.2663	332	35.2663	315	35.2663	316
35.2865	329	35.2865	287	35.2865	286
35.3068	322	35.3068	340	35.3068	301
35.327	318	35.327	312	35.327	302
35.3472	316	35.3472	293	35.3472	306
35.3675	321	35.3675	292	35.3675	283
35.3877	321	35.3877	304	35.3877	289
35.408	366	35.408	346	35.408	304
35.4282	333	35.4282	299	35.4282	317
35.4484	319	35.4484	321	35.4484	302
35.4687	301	35.4687	282	35.4687	312
35.4889	316	35.4889	317	35.4889	307
35.5092	328	35.5092	291	35.5092	281
35.5294	339	35.5294	326	35.5294	279
35.5496	305	35.5496	317	35.5496	297
35.5699	324	35.5699	310	35.5699	314
35.5901	301	35.5901	326	35.5901	304
35.6104	318	35.6104	345	35.6104	291
35.6306	333	35.6306	288	35.6306	288
35.6509	323	35.6509	287	35.6509	320
35.6711	296	35.6711	278	35.6711	282
35.6913	286	35.6913	287	35.6913	293
35.7116	265	35.7116	287	35.7116	277
35.7318	296	35.7318	293	35.7318	298
35.7521	341	35.7521	272	35.7521	258
35.7723	299	35.7723	238	35.7723	335
35.7925	324	35.7925	305	35.7925	264
35.8128	314	35.8128	295	35.8128	252
35.833	308	35.833	246	35.833	251
35.8533	261	35.8533	252	35.8533	298
35.8735	304	35.8735	242	35.8735	274
35.8938	286	35.8938	273	35.8938	262
35.914	302	35.914	297	35.914	280
35.9342	308	35.9342	285	35.9342	265
35.9545	302	35.9545	258	35.9545	283
35.9747	278	35.9747	253	35.9747	293
35.995	281	35.995	267	35.995	263
36.0152	244	36.0152	263	36.0152	268
36.0354	262	36.0354	236	36.0354	253
36.0557	275	36.0557	246	36.0557	275
36.0759	246	36.0759	232	36.0759	294
36.0962	268	36.0962	256	36.0962	273
36.1164	261	36.1164	275	36.1164	262
36.1367	249	36.1367	251	36.1367	250
36.1569	254	36.1569	267	36.1569	262
36.1771	306	36.1771	280	36.1771	259
36.1974	298	36.1974	232	36.1974	230
36.2176	260	36.2176	250	36.2176	266
36.2379	244	36.2379	248	36.2379	283
36.2581	260	36.2581	244	36.2581	227
36.2783	281	36.2783	225	36.2783	275
36.2986	287	36.2986	249	36.2986	262
36.3188	255	36.3188	243	36.3188	266
36.3391	291	36.3391	278	36.3391	268
36.3593	274	36.3593	259	36.3593	294
36.3796	263	36.3796	255	36.3796	314
36.3998	266	36.3998	207	36.3998	287
36.42	259	36.42	225	36.42	308
36.4403	283	36.4403	207	36.4403	263
36.4605	261	36.4605	212	36.4605	332
36.4808	303	36.4808	262	36.4808	284
36.501	289	36.501	237	36.501	310
36.5212	319	36.5212	242	36.5212	286
36.5415	247	36.5415	227	36.5415	305
36.5617	268	36.5617	260	36.5617	311
36.582	281	36.582	259	36.582	317
36.6022	267	36.6022	226	36.6022	306
36.6224	260	36.6224	245	36.6224	338
36.6427	256	36.6427	230	36.6427	282
36.6629	276	36.6629	238	36.6629	275
36.6832	296	36.6832	206	36.6832	276
36.7034	255	36.7034	241	36.7034	278
36.7237	269	36.7237	219	36.7237	291
36.7439	261	36.7439	253	36.7439	279
36.7641	281	36.7641	224	36.7641	286
36.7844	244	36.7844	205	36.7844	294
36.8046	225	36.8046	231	36.8046	276
36.8249	274	36.8249	249	36.8249	284
36.8451	280	36.8451	209	36.8451	276
36.8653	279	36.8653	250	36.8653	266
36.8856	262	36.8856	244	36.8856	247
36.9058	277	36.9058	230	36.9058	230
36.9261	262	36.9261	237	36.9261	283
36.9463	242	36.9463	225	36.9463	251
36.9666	260	36.9666	206	36.9666	246
36.9868	277	36.9868	224	36.9868	250
37.007	250	37.007	205	37.007	250
37.0273	263	37.0273	212	37.0273	290
37.0475	225	37.0475	215	37.0475	229
37.0678	231	37.0678	219	37.0678	234
37.088	241	37.088	214	37.088	257
37.1082	265	37.1082	213	37.1082	215
37.1285	216	37.1285	219	37.1285	234
37.1487	263	37.1487	223	37.1487	264
37.169	230	37.169	227	37.169	237
37.1892	240	37.1892	202	37.1892	255
37.2095	242	37.2095	213	37.2095	239
37.2297	232	37.2297	232	37.2297	226
37.2499	221	37.2499	219	37.2499	238
37.2702	256	37.2702	215	37.2702	226
37.2904	270	37.2904	202	37.2904	251
37.3107	222	37.3107	214	37.3107	240
37.3309	252	37.3309	226	37.3309	257
37.3511	229	37.3511	209	37.3511	251
37.3714	249	37.3714	203	37.3714	226
37.3916	235	37.3916	244	37.3916	234
37.4119	246	37.4119	215	37.4119	219
37.4321	227	37.4321	202	37.4321	218
37.4524	241	37.4524	225	37.4524	253
37.4726	252	37.4726	231	37.4726	242
37.4928	235	37.4928	200	37.4928	216
37.5131	238	37.5131	196	37.5131	220
37.5333	263	37.5333	215	37.5333	215
37.5536	226	37.5536	203	37.5536	249
37.5738	233	37.5738	216	37.5738	213
37.594	275	37.594	199	37.594	253
37.6143	236	37.6143	210	37.6143	225
37.6345	222	37.6345	182	37.6345	212
37.6548	229	37.6548	202	37.6548	239
37.675	255	37.675	216	37.675	253
37.6952	222	37.6952	200	37.6952	210
37.7155	237	37.7155	185	37.7155	225
37.7357	236	37.7357	205	37.7357	221
37.756	219	37.756	210	37.756	224
37.7762	245	37.7762	206	37.7762	214
37.7965	221	37.7965	218	37.7965	239
37.8167	237	37.8167	235	37.8167	211
37.8369	229	37.8369	205	37.8369	246
37.8572	211	37.8572	198	37.8572	224
37.8774	210	37.8774	185	37.8774	183
37.8977	228	37.8977	188	37.8977	216
37.9179	200	37.9179	225	37.9179	246
37.9381	251	37.9381	219	37.9381	221
37.9584	229	37.9584	209	37.9584	230
37.9786	256	37.9786	202	37.9786	249
37.9989	269	37.9989	212	37.9989	216
38.0191	237	38.0191	229	38.0191	215
38.0394	222	38.0394	230	38.0394	212
38.0596	238	38.0596	202	38.0596	235
38.0798	244	38.0798	193	38.0798	220
38.1001	249	38.1001	182	38.1001	227
38.1203	236	38.1203	199	38.1203	213
38.1406	247	38.1406	217	38.1406	231
38.1608	236	38.1608	236	38.1608	237
38.181	252	38.181	234	38.181	215
38.2013	242	38.2013	209	38.2013	230
38.2215	233	38.2215	189	38.2215	228
38.2418	244	38.2418	187	38.2418	212
38.262	245	38.262	179	38.262	246
38.2823	240	38.2823	195	38.2823	211
38.3025	249	38.3025	208	38.3025	236
38.3227	231	38.3227	210	38.3227	239
38.343	230	38.343	216	38.343	229
38.3632	255	38.3632	175	38.3632	220
38.3835	230	38.3835	192	38.3835	215
38.4037	240	38.4037	218	38.4037	219
38.4239	235	38.4239	195	38.4239	223
38.4442	244	38.4442	197	38.4442	246
38.4644	231	38.4644	225	38.4644	237
38.4847	220	38.4847	226	38.4847	222
38.5049	233	38.5049	180	38.5049	235
38.5252	258	38.5252	194	38.5252	218
38.5454	249	38.5454	204	38.5454	217
38.5656	223	38.5656	201	38.5656	259
38.5859	227	38.5859	198	38.5859	263
38.6061	223	38.6061	183	38.6061	231
38.6264	231	38.6264	191	38.6264	223
38.6466	229	38.6466	185	38.6466	230
38.6668	240	38.6668	200	38.6668	225
38.6871	255	38.6871	205	38.6871	250
38.7073	216	38.7073	189	38.7073	232
38.7276	232	38.7276	213	38.7276	236
38.7478	249	38.7478	190	38.7478	214
38.768	235	38.768	206	38.768	226
38.7883	220	38.7883	226	38.7883	251
38.8085	214	38.8085	190	38.8085	229
38.8288	228	38.8288	198	38.8288	241
38.849	249	38.849	200	38.849	212
38.8693	246	38.8693	206	38.8693	239
38.8895	226	38.8895	215	38.8895	247
38.9097	222	38.9097	195	38.9097	254
38.93	249	38.93	182	38.93	242
38.9502	248	38.9502	179	38.9502	251
38.9705	245	38.9705	184	38.9705	277
38.9907	256	38.9907	209	38.9907	258
39.0109	242	39.0109	239	39.0109	231
39.0312	238	39.0312	212	39.0312	248
39.0514	237	39.0514	155	39.0514	257
39.0717	241	39.0717	200	39.0717	243
39.0919	240	39.0919	214	39.0919	280
39.1122	229	39.1122	198	39.1122	315
39.1324	273	39.1324	217	39.1324	250
39.1526	228	39.1526	187	39.1526	296
39.1729	260	39.1729	193	39.1729	282
39.1931	261	39.1931	207	39.1931	302
39.2134	228	39.2134	210	39.2134	299
39.2336	234	39.2336	176	39.2336	294
39.2538	247	39.2538	189	39.2538	288
39.2741	225	39.2741	161	39.2741	333
39.2943	270	39.2943	224	39.2943	302
39.3146	253	39.3146	187	39.3146	325
39.3348	254	39.3348	201	39.3348	332
39.3551	244	39.3551	202	39.3551	344
39.3753	265	39.3753	196	39.3753	300
39.3955	250	39.3955	202	39.3955	319
39.4158	258	39.4158	175	39.4158	307
39.436	230	39.436	185	39.436	291
39.4563	220	39.4563	212	39.4563	289
39.4765	234	39.4765	195	39.4765	246
39.4967	261	39.4967	194	39.4967	256
39.517	245	39.517	230	39.517	288
39.5372	212	39.5372	210	39.5372	253
39.5575	248	39.5575	199	39.5575	264
39.5777	232	39.5777	190	39.5777	255
39.598	259	39.598	215	39.598	230
39.6182	232	39.6182	184	39.6182	246
39.6384	196	39.6384	198	39.6384	241
39.6587	234	39.6587	197	39.6587	261
39.6789	224	39.6789	212	39.6789	249
39.6992	258	39.6992	229	39.6992	250
39.7194	239	39.7194	180	39.7194	221
39.7396	229	39.7396	206	39.7396	212
39.7599	232	39.7599	185	39.7599	235
39.7801	201	39.7801	228	39.7801	229
39.8004	227	39.8004	190	39.8004	231
39.8206	227	39.8206	216	39.8206	229
39.8408	224	39.8408	238	39.8408	210
39.8611	246	39.8611	198	39.8611	238
39.8813	221	39.8813	220	39.8813	232
39.9016	227	39.9016	185	39.9016	227
39.9218	234	39.9218	209	39.9218	186
39.9421	247	39.9421	202	39.9421	213
39.9623	251	39.9623	201	39.9623	222
39.9825	194	39.9825	199	39.9825	223
40.0028	231	40.0028	191	40.0028	212
40.023	224	40.023	201	40.023	197
40.0433	222	40.0433	192	40.0433	189
40.0635	240	40.0635	211	40.0635	214
40.0837	208	40.0837	198	40.0837	209
40.104	237	40.104	206	40.104	234
40.1242	225	40.1242	209	40.1242	197
40.1445	241	40.1445	223	40.1445	220
40.1647	209	40.1647	197	40.1647	207
40.185	234	40.185	192	40.185	260
40.2052	221	40.2052	196	40.2052	233
40.2254	226	40.2254	224	40.2254	211
40.2457	239	40.2457	199	40.2457	242
40.2659	241	40.2659	190	40.2659	215
40.2862	232	40.2862	200	40.2862	215
40.3064	235	40.3064	188	40.3064	226
40.3266	226	40.3266	192	40.3266	204
40.3469	257	40.3469	210	40.3469	219
40.3671	198	40.3671	215	40.3671	224
40.3874	246	40.3874	221	40.3874	231
40.4076	239	40.4076	213	40.4076	206
40.4279	219	40.4279	206	40.4279	203
40.4481	222	40.4481	205	40.4481	218
40.4683	234	40.4683	185	40.4683	200
40.4886	225	40.4886	199	40.4886	196
40.5088	235	40.5088	201	40.5088	205
40.5291	221	40.5291	192	40.5291	231
40.5493	234	40.5493	209	40.5493	228
40.5695	230	40.5695	245	40.5695	226
40.5898	224	40.5898	209	40.5898	240
40.61	227	40.61	207	40.61	220
40.6303	221	40.6303	217	40.6303	201
40.6505	244	40.6505	223	40.6505	226
40.6708	250	40.6708	216	40.6708	203
40.691	223	40.691	204	40.691	221
40.7112	234	40.7112	235	40.7112	225
40.7315	234	40.7315	231	40.7315	227
40.7517	239	40.7517	218	40.7517	208
40.772	236	40.772	243	40.772	196
40.7922	236	40.7922	204	40.7922	237
40.8124	230	40.8124	214	40.8124	224
40.8327	218	40.8327	213	40.8327	217
40.8529	229	40.8529	197	40.8529	217
40.8732	216	40.8732	247	40.8732	204
40.8934	247	40.8934	205	40.8934	222
40.9137	244	40.9137	203	40.9137	215
40.9339	244	40.9339	227	40.9339	212
40.9541	224	40.9541	232	40.9541	235
40.9744	259	40.9744	217	40.9744	205
40.9946	247	40.9946	191	40.9946	219
41.0149	221	41.0149	215	41.0149	241
41.0351	234	41.0351	208	41.0351	230
41.0553	231	41.0553	234	41.0553	222
41.0756	217	41.0756	212	41.0756	214
41.0958	260	41.0958	207	41.0958	196
41.1161	215	41.1161	202	41.1161	228
41.1363	232	41.1363	219	41.1363	240
41.1565	256	41.1565	217	41.1565	236
41.1768	237	41.1768	227	41.1768	227
41.197	232	41.197	232	41.197	235
41.2173	254	41.2173	208	41.2173	224
41.2375	229	41.2375	204	41.2375	240
41.2578	258	41.2578	237	41.2578	240
41.278	274	41.278	230	41.278	197
41.2982	260	41.2982	247	41.2982	221
41.3185	249	41.3185	267	41.3185	245
41.3387	245	41.3387	232	41.3387	221
41.359	235	41.359	227	41.359	232
41.3792	231	41.3792	225	41.3792	225
41.3994	237	41.3994	204	41.3994	227
41.4197	245	41.4197	223	41.4197	199
41.4399	243	41.4399	236	41.4399	219
41.4602	240	41.4602	233	41.4602	206
41.4804	235	41.4804	216	41.4804	228
41.5007	246	41.5007	249	41.5007	232
41.5209	226	41.5209	208	41.5209	228
41.5411	284	41.5411	201	41.5411	222
41.5614	249	41.5614	230	41.5614	245
41.5816	250	41.5816	234	41.5816	227
41.6019	244	41.6019	238	41.6019	248
41.6221	253	41.6221	236	41.6221	234
41.6423	246	41.6423	211	41.6423	264
41.6626	245	41.6626	201	41.6626	229
41.6828	245	41.6828	216	41.6828	233
41.7031	262	41.7031	262	41.7031	270
41.7233	232	41.7233	234	41.7233	233
41.7436	270	41.7436	232	41.7436	255
41.7638	272	41.7638	243	41.7638	215
41.784	274	41.784	234	41.784	227
41.8043	256	41.8043	217	41.8043	231
41.8245	274	41.8245	217	41.8245	236
41.8448	244	41.8448	258	41.8448	257
41.865	246	41.865	235	41.865	221
41.8852	280	41.8852	234	41.8852	253
41.9055	261	41.9055	240	41.9055	263
41.9257	265	41.9257	247	41.9257	235
41.946	263	41.946	241	41.946	244
41.9662	268	41.9662	221	41.9662	221
41.9865	286	41.9865	256	41.9865	236
42.0067	261	42.0067	222	42.0067	244
42.0269	287	42.0269	208	42.0269	253
42.0472	279	42.0472	230	42.0472	246
42.0674	254	42.0674	273	42.0674	249
42.0877	272	42.0877	239	42.0877	250
42.1079	288	42.1079	259	42.1079	244
42.1281	229	42.1281	238	42.1281	257
42.1484	272	42.1484	244	42.1484	228
42.1686	250	42.1686	229	42.1686	216
42.1889	251	42.1889	234	42.1889	258
42.2091	286	42.2091	220	42.2091	267
42.2293	286	42.2293	254	42.2293	277
42.2496	276	42.2496	272	42.2496	230
42.2698	271	42.2698	262	42.2698	246
42.2901	280	42.2901	247	42.2901	258
42.3103	272	42.3103	262	42.3103	212
42.3306	290	42.3306	244	42.3306	227
42.3508	279	42.3508	241	42.3508	257
42.371	286	42.371	285	42.371	271
42.3913	256	42.3913	268	42.3913	238
42.4115	295	42.4115	248	42.4115	271
42.4318	261	42.4318	269	42.4318	248
42.452	266	42.452	257	42.452	266
42.4722	242	42.4722	258	42.4722	260
42.4925	292	42.4925	245	42.4925	236
42.5127	316	42.5127	264	42.5127	262
42.533	294	42.533	263	42.533	274
42.5532	302	42.5532	274	42.5532	261
42.5735	299	42.5735	256	42.5735	271
42.5937	311	42.5937	286	42.5937	256
42.6139	297	42.6139	269	42.6139	268
42.6342	313	42.6342	277	42.6342	274
42.6544	300	42.6544	275	42.6544	257
42.6747	266	42.6747	278	42.6747	254
42.6949	300	42.6949	272	42.6949	252
42.7151	313	42.7151	252	42.7151	269
42.7354	304	42.7354	275	42.7354	262
42.7556	292	42.7556	280	42.7556	253
42.7759	311	42.7759	272	42.7759	283
42.7961	281	42.7961	306	42.7961	271
42.8164	298	42.8164	282	42.8164	272
42.8366	307	42.8366	295	42.8366	286
42.8568	283	42.8568	287	42.8568	262
42.8771	309	42.8771	294	42.8771	282
42.8973	300	42.8973	254	42.8973	265
42.9176	305	42.9176	295	42.9176	297
42.9378	311	42.9378	244	42.9378	256
42.958	319	42.958	289	42.958	283
42.9783	306	42.9783	288	42.9783	297
42.9985	310	42.9985	253	42.9985	269
43.0188	345	43.0188	275	43.0188	285
43.039	317	43.039	307	43.039	288
43.0593	328	43.0593	273	43.0593	284
43.0795	315	43.0795	293	43.0795	283
43.0997	321	43.0997	275	43.0997	281
43.12	341	43.12	279	43.12	269
43.1402	332	43.1402	321	43.1402	270
43.1605	319	43.1605	277	43.1605	286
43.1807	331	43.1807	273	43.1807	272
43.2009	335	43.2009	302	43.2009	293
43.2212	324	43.2212	291	43.2212	270
43.2414	296	43.2414	269	43.2414	296
43.2617	320	43.2617	303	43.2617	298
43.2819	339	43.2819	328	43.2819	291
43.3021	298	43.3021	290	43.3021	330
43.3224	312	43.3224	317	43.3224	268
43.3426	300	43.3426	323	43.3426	252
43.3629	365	43.3629	291	43.3629	298
43.3831	341	43.3831	285	43.3831	287
43.4034	331	43.4034	303	43.4034	270
43.4236	318	43.4236	331	43.4236	319
43.4438	319	43.4438	301	43.4438	256
43.4641	345	43.4641	295	43.4641	263
43.4843	357	43.4843	307	43.4843	287
43.5046	321	43.5046	301	43.5046	294
43.5248	344	43.5248	310	43.5248	304
43.545	366	43.545	303	43.545	278
43.5653	310	43.5653	282	43.5653	301
43.5855	333	43.5855	327	43.5855	301
43.6058	318	43.6058	304	43.6058	287
43.626	324	43.626	310	43.626	284
43.6463	307	43.6463	302	43.6463	296
43.6665	354	43.6665	293	43.6665	305
43.6867	289	43.6867	302	43.6867	277
43.707	305	43.707	315	43.707	268
43.7272	293	43.7272	329	43.7272	291
43.7475	332	43.7475	316	43.7475	290
43.7677	325	43.7677	262	43.7677	299
43.7879	333	43.7879	336	43.7879	280
43.8082	307	43.8082	333	43.8082	293
43.8284	329	43.8284	290	43.8284	285
43.8487	288	43.8487	310	43.8487	276
43.8689	329	43.8689	302	43.8689	266
43.8892	332	43.8892	302	43.8892	291
43.9094	321	43.9094	304	43.9094	320
43.9296	297	43.9296	282	43.9296	316
43.9499	305	43.9499	297	43.9499	300
43.9701	332	43.9701	269	43.9701	288
43.9904	309	43.9904	296	43.9904	293
44.0106	329	44.0106	285	44.0106	292
44.0308	295	44.0308	295	44.0308	313
44.0511	316	44.0511	329	44.0511	282
44.0713	308	44.0713	254	44.0713	241
44.0916	289	44.0916	270	44.0916	311
44.1118	303	44.1118	309	44.1118	301
44.1321	291	44.1321	288	44.1321	259
44.1523	277	44.1523	236	44.1523	254
44.1725	310	44.1725	295	44.1725	275
44.1928	308	44.1928	247	44.1928	283
44.213	314	44.213	259	44.213	256
44.2333	289	44.2333	289	44.2333	261
44.2535	299	44.2535	291	44.2535	258
44.2737	322	44.2737	256	44.2737	277
44.294	316	44.294	245	44.294	266
44.3142	304	44.3142	298	44.3142	273
44.3345	292	44.3345	292	44.3345	277
44.3547	303	44.3547	265	44.3547	275
44.3749	312	44.3749	252	44.3749	225
44.3952	293	44.3952	277	44.3952	230
44.4154	270	44.4154	257	44.4154	258
44.4357	295	44.4357	252	44.4357	250
44.4559	278	44.4559	290	44.4559	275
44.4762	269	44.4762	257	44.4762	266
44.4964	271	44.4964	270	44.4964	250
44.5166	319	44.5166	272	44.5166	234
44.5369	301	44.5369	267	44.5369	280
44.5571	275	44.5571	273	44.5571	263
44.5774	283	44.5774	265	44.5774	258
44.5976	291	44.5976	266	44.5976	272
44.6178	258	44.6178	279	44.6178	230
44.6381	319	44.6381	250	44.6381	263
44.6583	270	44.6583	240	44.6583	260
44.6786	265	44.6786	256	44.6786	256
44.6988	308	44.6988	257	44.6988	256
44.7191	271	44.7191	243	44.7191	242
44.7393	292	44.7393	254	44.7393	253
44.7595	271	44.7595	250	44.7595	249
44.7798	285	44.7798	281	44.7798	266
44.8	279	44.8	286	44.8	243
44.8203	300	44.8203	261	44.8203	234
44.8405	267	44.8405	225	44.8405	259
44.8607	249	44.8607	251	44.8607	247
44.881	271	44.881	271	44.881	269
44.9012	278	44.9012	241	44.9012	244
44.9215	269	44.9215	219	44.9215	248
44.9417	294	44.9417	243	44.9417	273
44.962	265	44.962	273	44.962	248
44.9822	258	44.9822	244	44.9822	274
45.0024	259	45.0024	232	45.0024	256
45.0227	259	45.0227	231	45.0227	261
45.0429	247	45.0429	252	45.0429	208
45.0632	273	45.0632	225	45.0632	251
45.0834	265	45.0834	234	45.0834	254
45.1036	280	45.1036	234	45.1036	228
45.1239	271	45.1239	271	45.1239	242
[truncated: 1,215 more rows]

## Sheet: d
InOOH-O2	InOOH-O2							InOOH	InOOH							InOOH-OV	InOOH-OV
Binding energy (eV)	Intensity (a.u.)							Binding energy (eV)	Intensity (a.u.)							Binding energy (eV)	Intensity (a.u.)
538.98	7216.48	7225.73	6983.69	6983.69	6983.69	7003.76	7205.66	538.98	7101.34	7203.89	7116.97	7117.23	7133.25	7135.15	7169.18	538.98	11635.1	11657.6	11635.1	11655.5	11635.1	11635.1	11637.3
538.88	7283.92	7239.87	6983.39	6983.39	6983.39	7004.11	7219.15	538.88	7201.23	7209.45	7116.99	7117.25	7133.68	7135.72	7173.75	538.88	11728.9	11659.4	11635.1	11655.9	11635.1	11635.1	11638.6
538.78	7354.81	7255.72	6983	6983	6983	7004.4	7234.32	538.78	7368.38	7216.07	7116.91	7117.18	7134.05	7136.23	7179.34	538.78	11567.6	11661.8	11635	11656.3	11635	11635	11640.5
538.68	7416.49	7273.73	6982.52	6982.52	6982.52	7004.63	7251.61	538.68	7260.91	7224.1	7116.69	7116.97	7134.29	7136.63	7186.29	538.68	11661.8	11665.5	11635.1	11656.8	11635.1	11635.1	11643.7
538.58	7526.17	7294.47	6981.95	6981.95	6981.95	7004.82	7271.6	538.58	7109.17	7234.33	7116.56	7116.84	7134.64	7137.14	7195.39	538.58	11390.9	11670.6	11635	11657.3	11635	11635	11648.4
538.48	7690.82	7318.67	6981.25	6981.25	6981.25	7004.9	7295.01	538.48	7260.43	7247.52	7116.56	7116.86	7135.14	7137.82	7207.4	538.48	11559.1	11678.4	11635.3	11658.1	11635.3	11635.3	11655.6
538.38	7568.56	7347.21	6980.33	6980.33	6980.33	7004.81	7322.73	538.38	7567.77	7264.35	7116.44	7116.74	7135.53	7138.41	7222.98	538.38	11540.2	11689	11635.4	11658.8	11635.4	11635.4	11665.7
538.28	7632.98	7381.74	6979.56	6979.56	6979.56	7004.92	7356.38	538.28	7635.64	7285.86	7116.04	7116.34	7135.67	7138.75	7243.2	538.28	11630.1	11704	11635.6	11659.4	11635.6	11635.6	11680.2
538.18	7702.13	7423.61	6978.72	6978.72	6978.72	7004.99	7397.34	538.18	7606.21	7313.79	7115.57	7115.89	7135.77	7139.08	7269.78	538.18	11492.9	11724.8	11635.6	11660	11635.6	11635.6	11700.4
538.08	7610.36	7474.73	6977.78	6977.78	6977.78	7005.03	7447.48	538.08	7627.72	7350.03	7115.14	7115.46	7135.92	7139.47	7304.6	538.08	11861.7	11753.5	11635.8	11660.8	11635.8	11635.8	11728.5
537.98	7824.26	7537.71	6976.96	6976.96	6976.96	7005.23	7509.44	537.98	7673.64	7396.76	7114.68	7115.01	7136.08	7139.89	7349.83	537.98	11439.4	11791.8	11635.5	11661.1	11635.5	11635.5	11766.1
537.88	8056.47	7614.87	6975.86	6975.86	6975.86	7005.22	7585.51	537.88	7740.31	7456.44	7114.18	7114.52	7136.22	7140.32	7407.92	537.88	11552.3	11843.5	11635.7	11662	11635.7	11635.7	11817.2
537.78	8005.05	7709.45	6974.46	6974.46	6974.46	7004.96	7678.94	537.78	7744.67	7531.93	7113.63	7113.97	7136.33	7140.76	7481.74	537.78	11708.9	11911.1	11635.8	11662.7	11635.8	11635.8	11884.2
537.68	8122.72	7825.52	6973.12	6973.12	6973.12	7004.84	7793.8	537.68	7926.9	7626.48	7113.06	7113.42	7136.47	7141.26	7574.52	537.68	11594.5	11998.3	11635.7	11663.3	11635.7	11635.7	11970.7
537.58	8589.23	7966.69	6971.63	6971.63	6971.63	7004.64	7933.69	537.58	8096.32	7743.11	7112.34	7112.7	7136.48	7141.68	7689.27	537.58	11772.9	12109.2	11635.8	11664.1	11635.8	11635.8	12081
537.48	8585.74	8136.9	6969.53	6969.53	6969.53	7003.91	8102.52	537.48	8193.19	7885.27	7111.46	7111.84	7136.37	7142.04	7829.41	537.48	12179.4	12247.6	11635.6	11664.6	11635.6	11635.6	12218.6
537.38	8710.94	8340.77	6967.44	6967.44	6967.44	7003.26	8304.94	537.38	8316.14	8055.97	7110.5	7110.89	7136.21	7142.44	7997.94	537.38	12278.7	12416.9	11634.9	11664.7	11634.9	11634.9	12387.1
537.28	9053.69	8582.32	6965.18	6965.18	6965.18	7002.55	8544.94	537.28	8323.61	8257.94	7109.43	7109.82	7135.98	7142.88	8197.54	537.28	12510.3	12621	11634.1	11664.7	11634.1	11634.1	12590.4
537.18	9384.17	8865.07	6962.47	6962.47	6962.47	7001.49	8826.05	537.18	8691.58	8493.43	7108.35	7108.75	7135.79	7143.5	8430.43	537.18	12650.7	12862.6	11633	11664.4	11633	11633	12831.2
537.08	9731.65	9191.57	6959.33	6959.33	6959.33	7000.11	9150.78	537.08	8960.96	8762.81	7106.94	7107.36	7135.31	7144.05	8696.92	537.08	12767.5	13143.1	11631.6	11663.9	11631.6	11631.7	13110.8
536.98	10119.5	9563.96	6955.73	6955.73	6955.73	6998.41	9521.28	536.98	9372.76	9066.23	7105.29	7105.72	7134.64	7144.69	8997.06	536.98	12971.9	13462.9	11630.2	11663.4	11630.2	11630.2	13429.7
536.88	10533.2	9982.05	6951.63	6951.63	6951.63	6996.34	9937.34	536.88	9785.86	9401.38	7103.27	7103.71	7133.65	7145.4	9328.44	536.88	13345.4	13819.6	11628.5	11662.6	11628.5	11628.5	13785.4
536.78	10872.5	10444.6	6946.99	6946.99	6946.99	6993.9	10397.6	536.78	10193.7	9764.88	7100.88	7101.34	7132.34	7146.31	9687.53	536.78	13452.5	14209	11626.3	11661.3	11626.3	11626.3	14173.9
536.68	11180.3	10948.3	6941.9	6941.9	6941.9	6991.21	10899	536.68	10568.4	10151.6	7098.13	7098.6	7130.73	7147.64	10069	536.68	13965.7	14625.4	11623.9	11660	11623.9	11624.1	14589.2
536.58	11684.1	11486.9	6936.4	6936.4	6936.4	6988.36	11435	536.58	10859.7	10553.9	7095.04	7095.52	7128.84	7149.65	10465	536.58	14583.1	15058.9	11620.9	11658	11620.9	11621.2	15021.5
536.48	12462.6	12052.2	6930.24	6930.24	6930.24	6985.16	11997.3	536.48	11380.6	10963.2	7091.69	7092.19	7126.77	7152.76	10866.6	536.48	14828.7	15498.9	11617.1	11655.4	11617.1	11617.5	15460.2
536.38	12970.2	12632	6923.07	6923.07	6923.07	6981.34	12573.7	536.38	11691	11368.5	7087.88	7088.39	7124.29	7157.18	11262.3	536.38	15098.3	15932.5	11613	11652.4	11613	11613.7	15892.4
536.28	13408.6	13212.9	6915.23	6915.23	6915.23	6977.4	13150.7	536.28	12047	11758.5	7083.78	7084.31	7121.61	7163.65	11640.3	536.28	15886.2	16345.9	11608.5	11649.1	11608.5	11609.8	16304.1
536.18	14069.9	13778.6	6906.81	6906.81	6906.81	6973.62	13711.8	536.18	12356	12121	7079.36	7079.91	7118.7	7172.84	11987.6	536.18	16468.3	16724.1	11603	11644.9	11603	11605.2	16680.1
536.08	14900.6	14308.6	6897.52	6897.52	6897.52	6970.02	14236.1	536.08	12980.9	12443.3	7074.67	7075.23	7115.6	7185.63	12290.8	536.08	16997.3	17052.5	11596.8	11640	11596.8	11600.3	17005.8
535.98	15420.1	14781.9	6887.14	6887.14	6887.14	6966.79	14702.2	535.98	12861	12713.7	7069.41	7069.99	7112.03	7202.83	12537.1	535.98	17547.9	17318.8	11589.9	11634.4	11589.9	11595.7	17268.5
535.88	15677.1	15175.9	6876.08	6876.08	6876.08	6964.93	15087	535.88	12976.3	12922.7	7064.26	7064.86	7108.68	7226.4	12715.5	535.88	17546.1	17511.9	11582.2	11628.2	11582.2	11591.6	17456.5
535.78	15698.1	15470.2	6864.67	6864.67	6864.67	6965.62	15369.2	535.78	13289.3	13063	7059	7059.61	7105.32	7257.69	12817.3	535.78	18080.7	17624.9	11574.6	11622.1	11574.6	11589.5	17562.4
535.68	15813.8	15647.9	6853.21	6853.21	6853.21	6970.33	15530.8	535.68	13441.2	13130.8	7053.45	7054.09	7101.82	7298.44	12836.8	535.68	18109.8	17653.2	11566.2	11615.4	11566.2	11589.7	17580.6
535.58	15642.4	15698.8	6841.59	6841.59	6841.6	6980.49	15559.9	535.58	13082.4	13127.2	7047.77	7048.43	7098.31	7350.89	12772.9	535.58	17785.2	17597.5	11557.8	11608.7	11557.8	11594	17510.5
535.48	15347.1	15622.4	6830.18	6830.18	6830.18	6998.56	15454	535.48	13188.1	13058.1	7042.4	7043.08	7095.26	7418.08	12628.9	535.48	17468.2	17462.8	11549.9	11602.4	11549.9	11604.9	17355.2
535.38	15226.7	15428.2	6819.14	6819.14	6819.14	7027.36	15220	535.38	12970.4	12932.9	7036.93	7037.64	7092.28	7502.31	12411.5	535.38	17563.3	17258.1	11542.3	11596.7	11542.3	11624.7	17121.2
535.28	15024.1	15134.1	6808.24	6808.24	6808.24	7070.09	14872.2	535.28	12786.2	12764.9	7031.65	7032.39	7089.67	7607.06	12130.8	535.28	17092.5	16995.6	11534.5	11591	11534.6	11656.1	16817.6
535.18	14572.9	14764.2	6797.58	6797.58	6797.59	7131.17	14430.6	535.18	12442.3	12569.4	7026.52	7027.29	7087.43	7735.75	11798.5	535.18	16866.7	16692	11527.4	11585.9	11527.5	11704	16456.9
535.08	14205.9	14347.1	6787.5	6787.5	6787.52	7215.98	13918.6	535.08	12304.1	12363.4	7021.71	7022.5	7085.73	7891.98	11428.3	535.08	16754.1	16366.4	11520.5	11581.2	11520.7	11773	16053
534.98	13966.5	13911.1	6777.88	6777.88	6777.91	7330.63	13358.4	534.98	12114	12163.5	7017.01	7017.83	7084.44	8079.49	11032.8	534.98	16850.8	16039.1	11513.8	11576.8	11514.2	11869.5	15620.1
534.88	13648.4	13484.7	6768.56	6768.56	6768.61	7481.8	12771.4	534.88	11765.1	11986.6	7012.47	7013.33	7083.63	8301.8	10625.3	534.88	16225.8	15732.4	11507	11572.4	11507.6	12000.3	15173
534.78	13356.5	13094.1	6759.64	6759.64	6759.74	7677.42	12176.2	534.78	11656.6	11848	7008.24	7009.14	7083.52	8562.76	10217.4	534.78	16033.4	15468.9	11500.9	11569	11502.1	12174.7	14726
534.68	12960.7	12763.4	6751.08	6751.09	6751.28	7925.93	11588.4	534.68	11777.5	11761.3	7004.1	7005.04	7084	8865.61	9818.93	534.68	15722.3	15269.8	11495.1	11565.9	11497.2	12401.5	14290.5
534.58	12810.5	12514.6	6743.03	6743.04	6743.39	8235.62	11021.7	534.58	12151.9	11737.7	6999.85	7000.83	7084.99	9212.55	9438.9	534.58	16209.7	15155.3	11489.7	11563.4	11493.3	12690.2	13877.5
534.48	12948.8	12365.5	6735.16	6735.18	6735.8	8614.73	10485.3	534.48	12486.5	11786	6995.27	6996.28	7086.43	9605.84	9083.29	534.48	16362.1	15142.3	11483.6	11560.4	11489.8	13049.8	13493.2
534.38	12968.7	12330.6	6727.11	6727.12	6728.23	9069.62	9986.94	534.38	12521.3	11912.4	6990.38	6991.44	7088.59	10046.1	8757.4	534.38	16059.2	15246.1	11477.4	11557.4	11487.8	13489	13144.1
534.28	13120.1	12420.6	6719.01	6719.04	6720.94	9606.21	9531.47	534.28	12705	12120.4	6985.46	6986.57	7092.04	10533.9	8464.22	534.28	16626.4	15478.7	11471.5	11555.1	11488.6	14015.9	12833.6
534.18	13363.6	12641.6	6710.71	6710.76	6713.97	10227.8	9121.19	534.18	13023.7	12410.2	6980.37	6981.53	7097.09	11068	8204.74	534.18	17462.7	15846.4	11464.9	11552.2	11492.7	14634.6	12561.7
534.08	13630.9	12994	6702.09	6702.16	6707.48	10933.4	8757.19	534.08	13200	12779	6974.99	6976.21	7104.14	11644.7	7978.97	534.08	17817.4	16351.1	11457.2	11548.5	11501.6	15345.1	12327.5
533.98	13933.9	13473.5	6693.1	6693.21	6701.86	11719.7	8438.09	533.98	13628.5	13222.1	6969.45	6970.73	7114.03	12260.3	7785.4	533.98	18335.8	16991.4	11449	11544.6	11518.6	16145.9	12129.5
533.88	14439.9	14069.3	6683.71	6683.88	6697.68	12576.9	8161.98	533.88	14269.4	13731	6963.53	6964.87	7127.42	12907.5	7621.77	533.88	18526.6	17758.7	11440.2	11540.3	11547.5	17027.1	11964.5
533.78	14977.1	14765.4	6673.66	6673.92	6695.49	13491.7	7925.2	533.78	14566.2	14296	6957.02	6958.43	7145.22	13578.5	7484.91	533.78	19529	18641.1	11431.1	11536.1	11593.8	17975.4	11829.1
533.68	15691.3	15540.8	6662.89	6663.28	6696.39	14446	7723.76	533.68	14871.8	14906.4	6950.25	6951.74	7169.12	14264.5	7371.88	533.68	19997.7	19620.8	11420.7	11531	11663.1	18970.4	11718.5
533.58	16567.2	16368.3	6651.18	6651.77	6701.59	15415	7553.5	533.58	15523.6	15548.5	6943.2	6944.77	7200.68	14953.2	7279.49	533.58	21193.4	20676.1	11409.7	11525.6	11764.7	19985.8	11629.2
533.48	17511.9	17218.8	6638.32	6639.2	6712.75	16372.1	7409.76	533.48	16514.2	16209	6935.57	6937.24	7241.5	15632.8	7204.11	533.48	21958.3	21783.8	11397.2	11519.2	11908.3	20991.3	11556.6
533.38	18567.3	18058.8	6624.23	6625.5	6731.99	17285.5	7288.51	533.38	17161.8	16872.3	6927.04	6928.83	7293.33	16288.8	7142.5	533.38	22841.9	22918.4	11383.6	11512.2	12107.1	21952.3	11497.7
533.28	19122.6	18855.1	6608.74	6610.59	6761.83	18123.2	7185.65	533.28	17738.8	17524.9	6917.94	6919.85	7358.81	16907.8	7092.18	533.28	24293.5	24056.5	11368.9	11504.6	12375.4	22833.8	11449.4
533.18	19580.6	19575.6	6592.51	6595.16	6805.9	18853.8	7098.33	533.18	18475.9	18152.9	6908.31	6910.4	7440.49	17476.1	7050.81	533.18	25323.5	25176.6	11352.3	11495.8	12729.2	23600.4	11408.3
533.08	20047.5	20189	6575.67	6579.41	6867.39	19445.5	7023.72	533.08	18959.7	18742.1	6898.01	6900.32	7540.58	17979	7016.26	533.08	27207.2	26260.5	11334.4	11486.2	13185.6	24219.2	11372.7
532.98	20472.3	20669.6	6558.2	6563.44	6949.5	19872.2	6959.12	532.98	19428.6	19281.1	6887.28	6889.89	7661.79	18404.2	6987.02	532.98	27802.7	27296.2	11314	11475	13761.1	24662.4	11339.9
532.88	20896.1	20996.9	6540.16	6547.4	7054.96	20112.6	6902.45	532.88	20341.6	19758.5	6876.12	6879.15	7806.02	18739.9	6961.76	532.88	28520.5	28277.8	11292.9	11463.8	14472.2	24910.4	11310.1
532.78	21183.5	21159.1	6521.54	6531.45	7185.97	20154.5	6851.89	532.78	20557.4	20165.2	6864.13	6867.75	7974.52	18976.4	6938.98	532.78	29817.9	29205	11270.8	11452.5	15331.5	24951.3	11282
532.68	21158.5	21153.2	6502.53	6515.92	7343.89	19994.8	6806.18	532.68	20696.7	20495.1	6851.95	6856.41	8168.92	19107.2	6918.46	532.68	30933.9	30081.2	11247	11440.7	16346.1	24781.2	11254.3
532.58	20736.4	20985.2	6483.53	6501.42	7528.53	19641.3	6764.6	532.58	20811.7	20743.2	6839.63	6845.31	8389.03	19128.1	6899.63	532.58	31241.9	30912.1	11221.7	11428.5	17515.2	24407.2	11226.4
532.48	20206.7	20668.7	6465.05	6488.68	7738.49	19109.9	6726.74	532.48	20462.7	20907.4	6827.19	6834.62	8634.02	19038.3	6882.02	532.48	31943.3	31706.6	11196.1	11417.3	18832.8	23845.7	11199
532.38	19994.5	20222.8	6447.23	6478.09	7969.38	18425	6692.1	532.38	20602.5	20987.5	6815.06	6824.98	8901.59	18840.4	6865.68	532.38	32294.9	32467.8	11169.4	11406.6	20278	23120.3	11171.2
532.28	19396.2	19669.3	6429.66	6469.5	8214.53	17614.5	6659.73	532.28	20732.2	20984.9	6802.79	6816.22	9187.7	18539.4	6849.92	532.28	32519	33196.6	11142.3	11397.2	21822	22261.1	11143.4
532.18	18652.1	19031.4	6412.85	6463.71	8466.19	16710.3	6629.72	532.18	20380.3	20902.6	6790.39	6808.71	9487.28	18143.2	6834.56	532.18	33330	33886.7	11114.9	11389.4	23425.2	21301.3	11115.6
532.08	17878.7	18332.6	6396.98	6461.15	8714.08	15746.4	6601.97	532.08	20323.1	20744.9	6778.3	6803.31	9793.68	17662.9	6819.9	532.08	33933.8	34521.7	11086.4	11382.8	25034.5	20276.8	11086.8
531.98	16855.4	17593	6382.09	6462.15	8947.32	14753.5	6576.3	531.98	19961.3	20516	6766.24	6800.29	10098.8	17110.1	6805.59	531.98	34334.5	35079.8	11057.1	11378	26593.7	19222	11057.3
531.88	16203.9	16831.5	6368.51	6467.24	9154.31	13762.6	6552.86	531.88	19720	20220.9	6754.5	6800.51	10393.2	16498.9	6791.81	531.88	34915.6	35530.9	11027.2	11375.7	28038.6	18171	11027.4
531.78	15370.4	16062.2	6355.75	6476.13	9323.61	12798.7	6531.04	531.78	19553.6	19863.3	6742.96	6804.55	10666.2	15843	6778.43	531.78	34822.1	35841.4	10996.6	11376	29306.7	17151.7	10996.7
531.68	14552.4	15296.7	6344.06	6489.16	9445.89	11882.9	6510.97	531.68	19534.9	19446.6	6731.56	6813.05	10906.8	15156.1	6765.34	531.68	35120.4	35976.9	10966	11380.6	30340.4	16188	10966.1
531.58	14132.6	14545.1	6333.42	6506.31	9513.57	11033	6492.55	531.58	19003.3	18974.2	6720.17	6826.56	11103.1	14452.7	6752.39	531.58	35405.4	35904.6	10935	11389.4	31087	15298.2	10935.1
531.48	13498.5	13813.1	6323.31	6526.99	9521.82	10259	6475.19	531.48	18689.7	18449.3	6709.24	6846.23	11245.2	13745.5	6740.02	531.48	35617.7	35598.5	10903.6	11403.4	31509.1	14493.3	10903.7
531.38	12834.4	13107.3	6314	6551.21	9469.85	9569.11	6459.14	531.38	18357.4	17876.1	6698.57	6872.33	11324.3	13047.2	6728.01	531.38	34899.3	35043.6	10871.9	11423.7	31583.3	13780.5	10872
531.28	12194.6	12431.7	6305.55	6578.64	9360.15	8965.2	6444.37	531.28	18038.7	17260	6688.2	6905.21	11335	12368	6716.38	531.28	34657.8	34238.1	10841.1	11452.5	31305.9	13161.9	10841.1
531.18	11599.6	11789.9	6297.91	6608.77	9198.25	8445.76	6430.82	531.18	17401.2	16608.1	6678.1	6944.91	11276	11716.4	6705.1	531.18	33356	33191.7	10810.6	11490.7	30688.2	12633.9	10810.6
531.08	11196	11186	6291.04	6640.82	8992.66	8007.18	6418.4	531.08	16639.2	15931.6	6668.56	6991.33	11150.6	11100.9	6694.45	531.08	32523.1	31932.2	10781.6	11541.1	29761.8	12192.5	10781.6
530.98	10699.9	10622.2	6284.68	6673.8	8753.24	7642.38	6406.83	530.98	16083.4	15241.4	6659.68	7043.88	10965.6	10526.4	6684.53	530.98	31679.2	30495.1	10753.7	11605.2	28568.8	11828.6	10753.7
530.88	10141.1	10102.3	6278.95	6706.89	8491.83	7344.24	6396.21	530.88	15483.8	14550.3	6651.3	7101.1	10730.5	9997.39	6675.17	530.88	29948.2	28929.8	10726.9	11684.8	27165.3	11533.5	10726.9
530.78	9474.31	9628.15	6273.94	6739.2	8219.94	7104.26	6386.59	530.78	14839.4	13869.6	6643.44	7161.41	10456.4	9515.71	6666.39	530.78	28453.3	27290.3	10702.2	11783.4	25613	11298.3	10702.2
530.68	9145.04	9201.03	6269.8	6769.89	7948.42	6914.02	6378.08	530.68	13917.4	13209	6636.14	7222.8	10154.4	9082.03	6658.22	530.68	26787.7	25631.3	10679.5	11902.9	23974.3	11113.1	10679.5
530.58	9079.56	8821.4	6266.07	6797.46	7686.68	6765.2	6370.25	530.58	12857.1	12577.9	6629.66	7283.03	9836.24	8696.67	6650.92	530.58	25110.9	24009.3	10658.8	12044.9	22312.4	10969.5	10658.8
530.48	8828.26	8487.61	6262.42	6820.66	7441.69	6649.8	6362.72	530.48	12177.8	11981.5	6624.12	7339.68	9511.83	8357.75	6644.6	530.48	23373.2	22470.1	10640.3	12210	20681.1	10859.5	10640.3
530.38	8443.33	8198.36	6259.09	6838.84	7219.54	6561.53	6355.72	530.38	11570.5	11424.2	6619.18	7389.65	9190.18	8063	6638.92	530.38	21395.7	21053.8	10623.9	12396.2	19129.2	10776.3	10623.9
530.28	7855.04	7950.54	6256.26	6851.48	7023.62	6494.8	6349.42	530.28	10863.9	10907.6	6614.77	7430.36	8878.61	7809.13	6633.81	530.28	20227.5	19784.7	10610.1	12598.1	17692.4	10714.4	10610.1
530.18	7431.25	7740.42	6254.19	6858.35	6855.55	6445.03	6344.05	530.18	9983.54	10432	6610.99	7459.68	8583.19	7592.69	6629.37	530.18	18406.9	18670.7	10597.8	12803.8	16394.4	10668	10597.8
530.08	7379.84	7563.55	6252.66	6858.9	6715.04	6408.18	6339.4	530.08	9488.17	9997.31	6607.99	7476	8309.08	7410.45	6625.74	530.08	17436.7	17707.5	10587.8	12996.5	15252.2	10634.4	10587.8
529.98	7441.76	7414.48	6251.2	6852.6	6599.91	6380.6	6334.97	529.98	9216.4	9601.19	6605.43	7477.97	8058.82	7258.1	6622.58	529.98	16484	16872.2	10579	13152.5	14268.2	10609.4	10579
529.88	7084.59	7288.53	6249.65	6839.46	6507.68	6359.74	6330.61	529.88	8708.9	9241.82	6603.1	7465.12	7834.38	7131.94	6619.69	529.88	15221	16136.8	10571.4	13248.4	13440.1	10591	10571.4
529.78	7091.85	7181.7	6248.57	6820.42	6435.87	6344.27	6326.85	529.78	8375.72	8916.86	6601.23	7438.26	7636.47	7028.54	6617.28	529.78	14576.7	15472.9	10565.4	13267.6	12758.4	10577.8	10565.4
529.68	6914.9	7089.54	6247.48	6795.58	6380.83	6332.35	6323.21	529.68	8235.74	8623.67	6599.65	7398.52	7464.48	6944.43	6615.18	529.68	14243.1	14860	10560.3	13204.6	12207.9	10568	10560.3
529.58	6773.66	7009.03	6246.61	6765.99	6339.77	6323.19	6319.92	529.58	7745.54	8360.19	6598.19	7347.74	7317.26	6876.53	6613.24	529.58	13697.6	14291.2	10555.5	13069.3	11772.6	10560.3	10555.5
529.48	6767.39	6937.35	6245.93	6732.47	6309.75	6316.01	6316.92	529.48	7594.62	8124.3	6597.17	7288.56	7193.15	6822.36	6611.75	529.48	13314.1	13768.9	10551.5	12882.4	11435.2	10554.4	10551.5
529.38	6640.03	6872.39	6245.25	6695.85	6288.16	6310.1	6314.04	529.38	7439.17	7914.08	6596.28	7223.37	7089.81	6779.33	6610.41	529.38	12740.5	13300.1	10548	12667.6	11178.8	10549.7	10548
529.28	6483.75	6812.81	6244.74	6657.3	6273.04	6305.28	6311.42	529.28	7236.31	7727.59	6595.53	7154.83	7004.76	6745.36	6609.24	529.28	12803.7	12889.7	10545.2	12446	10987.8	10546.2	10545.2
529.18	6335.98	6757.68	6244.43	6617.84	6262.73	6301.3	6309.1	529.18	7276.67	7563.14	6594.96	7085.5	6935.54	6718.73	6608.26	529.18	12148.4	12537.4	10542.3	12231.5	10847.5	10542.8	10542.3
529.08	6347.47	6706.51	6244.31	6578.45	6255.93	6298	6307.06	529.08	7136.16	7419.13	6594.36	7017.52	6879.61	6697.81	6607.26	529.08	11862.6	12241.4	10540.2	12034.1	10747.2	10540.5	10540.2
528.98	6409.01	6658.76	6244.18	6539.76	6251.41	6295.05	6305.08	528.98	6934.43	7294.03	6593.88	6952.9	6834.84	6681.5	6606.41	528.98	12070.7	11995.2	10538.5	11857	10676.5	10538.7	10538.5
528.88	6459.27	6614.36	6243.97	6502.47	6248.38	6292.29	6303.11	528.88	7060.1	7186.53	6593.57	6893.26	6799.32	6668.91	6605.75	528.88	11768.3	11791.3	10536.5	11700.8	10627	10536.6	10536.5
528.78	6520.88	6573.31	6243.69	6467.2	6246.33	6289.69	6301.15	528.78	6994.92	7094.71	6593.16	6839.3	6770.97	6658.93	6604.99	528.78	11677.5	11623.1	10535	11564.8	10593.2	10535	10535
528.68	6387.47	6535.64	6243.33	6434.36	6244.88	6287.2	6299.17	528.68	6896.32	7017.16	6592.8	6791.72	6748.43	6651.1	6604.3	528.68	11646	11483.9	10533.5	11447	10570.4	10533.5	10533.5
528.58	6389.43	6501.67	6243.14	6404.57	6244.04	6285.04	6297.44	528.58	6758.29	6952.44	6592.53	6750.81	6730.52	6644.96	6603.72	528.58	11417	11368.1	10532.1	11345.1	10555	10532.1	10532.1
528.48	6495.89	6471.18	6242.95	6377.8	6243.46	6283.01	6295.76	528.48	6669.16	6898.93	6592.38	6716.41	6716.24	6640.15	6603.27	528.48	11215.8	11271.3	10530.9	11257.3	10545	10530.9	10530.9
528.38	6541.28	6444.01	6242.62	6353.99	6242.9	6280.97	6294.01	528.38	6622.49	6855.16	6592.31	6688.1	6704.74	6636.34	6602.91	528.38	11168.9	11189.9	10530	11181.5	10538.5	10530.1	10530
528.28	6439.73	6420.08	6242.23	6333.17	6242.39	6278.98	6292.25	528.28	6641.86	6819.6	6592.29	6665.26	6695.34	6633.26	6602.61	528.28	11009.8	11120.8	10529.2	11115.8	10534.2	10529.2	10529.2
528.18	6291.63	6399.39	6241.98	6315.37	6242.06	6277.21	6290.68	528.18	6616.53	6790.86	6592.24	6647.12	6687.49	6630.68	6602.29	528.18	10891.5	11061.6	10528.6	11058.7	10531.5	10528.6	10528.6
528.08	6323.26	6381.78	6241.91	6300.48	6241.96	6275.73	6289.35	528.08	6672.48	6767.79	6592.22	6633.06	6680.86	6628.52	6602.02	528.08	11059.3	11010.7	10528.1	11009.1	10529.8	10528.1	10528.1
527.98	6350.17	6366.73	6241.81	6288.01	6241.83	6274.29	6288.03	527.98	6600.79	6749.21	6592.15	6622.26	6675.1	6626.6	6601.69	527.98	10927.2	10966.2	10527.5	10965.3	10528.4	10527.5	10527.5
527.88	6405.42	6353.99	6241.67	6277.7	6241.68	6272.89	6286.72	527.88	6501.45	6734.35	6592.14	6614.23	6670.13	6624.96	6601.45	527.88	10852.8	10927.5	10527	10926.9	10527.5	10527	10527
527.78	6426.55	6343.21	6241.46	6269.24	6241.46	6271.49	6285.38	527.78	6614.64	6722.43	6592.22	6608.4	6665.8	6623.6	6601.3	527.78	10967.4	10893.4	10526.5	10893.1	10526.8	10526.5	10526.5
527.68	6346.64	6334.15	6241.22	6262.39	6241.22	6270.13	6284.06	527.68	6770.57	6712.63	6592.2	6604.09	6661.83	6622.27	6601.06	527.68	10875.8	10863.2	10526	10863	10526.1	10526	10526
527.58	6200.14	6326.69	6241.08	6257.03	6241.08	6268.94	6282.88	527.58	6740.27	6704.41	6592.04	6600.86	6658.08	6620.91	6600.69	527.58	10696	10836.4	10525.5	10836.3	10525.6	10525.5	10525.5
527.48	6229.63	6320.66	6241.13	6253.02	6241.13	6267.99	6281.92	527.48	6856.56	6697.52	6591.91	6598.57	6654.66	6619.67	6600.35	527.48	10905.4	10812.7	10525.3	10812.6	10525.4	10525.3	10525.3
527.38	6198.86	6315.62	6241.15	6249.9	6241.15	6267.05	6280.97	527.38	6654.62	6691.52	6591.68	6596.82	6651.4	6618.4	6599.91	527.38	10659	10791.2	10524.8	10791.2	10524.8	10524.8	10524.8
527.28	6297.28	6311.46	6241.2	6247.57	6241.2	6266.2	6280.08	527.28	6589.14	6686.45	6591.62	6595.71	6648.55	6617.38	6599.67	527.28	10427.8	10772.2	10524.6	10772.2	10524.7	10524.6	10524.6
527.18	6421.59	6307.84	6241.13	6245.72	6241.13	6265.27	6279.1	527.18	6616.5	6682.03	6591.62	6594.98	6645.96	6616.48	6599.48	527.18	10803.2	10755.4	10524.8	10755.4	10524.8	10524.8	10524.8
527.08	6326	6304.59	6240.9	6244.16	6240.9	6264.23	6278	527.08	6589.78	6678.04	6591.6	6594.44	6643.51	6615.6	6599.28	527.08	10677.5	10739.7	10524.4	10739.7	10524.4	10524.4	10524.4
526.98	6165.75	6301.9	6240.78	6243.08	6240.78	6263.34	6277.04	526.98	6685.86	6674.43	6591.6	6594.08	6641.25	6614.79	6599.11	526.98	10902.4	10725.6	10524.2	10725.6	10524.2	10524.2	10524.2
526.88	6350.21	6299.74	6240.88	6242.48	6240.88	6262.71	6276.32	526.88	6617.63	6671.03	6591.52	6593.73	6639.05	6613.93	6598.86	526.88	11044	10712.5	10523.7	10712.5	10523.7	10523.7	10523.7
526.78	6373.48	6297.61	6240.74	6241.84	6240.74	6261.86	6275.39	526.78	6542.6	6667.93	6591.49	6593.51	6637.05	6613.18	6598.68	526.78	10657	10700.4	10523.1	10700.4	10523.1	10523.1	10523.1
526.68	6288.27	6295.66	6240.57	6241.31	6240.57	6261.02	6274.46	526.68	6417.72	6665.09	6591.54	6593.4	6635.23	6612.52	6598.56	526.68	10966.4	10689.7	10522.9	10689.7	10522.9	10522.9	10522.9
526.58	6349.42	6293.98	6240.51	6241.01	6240.51	6260.33	6273.66	526.58	6559.6	6662.55	6591.69	6593.43	6633.63	6612.01	6598.56	526.58	10751.8	10679.5	10522.3	10679.5	10522.3	10522.3	10522.3
526.48	6455.08	6292.35	6240.36	6240.7	6240.36	6259.58	6272.8	526.48	6596.94	6660.05	6591.72	6593.35	6632	6611.41	6598.45	526.48	10969.4	10670.4	10522	10670.4	10522	10522	10522
526.38	6496.65	6290.68	6240.09	6240.31	6240.09	6258.72	6271.83	526.38	6735.65	6657.65	6591.72	6593.25	6630.44	6610.8	6598.3	526.38	10574.1	10661.7	10521.5	10661.7	10521.5	10521.5	10521.5
526.28	6377.91	6289.05	6239.75	6239.9	6239.75	6257.83	6270.83	526.28	6771.47	6655.25	6591.59	6593.04	6628.85	6610.1	6598.03	526.28	10540.2	10654.2	10521.4	10654.2	10521.4	10521.4	10521.4
526.18	6463.6	6287.64	6239.57	6239.67	6239.57	6257.12	6270	526.18	6838.74	6652.95	6591.43	6592.81	6627.3	6609.39	6597.74	526.18	10855	10647.3	10521.4	10647.3	10521.4	10521.4	10521.4
526.08	6342.97	6286.18	6239.28	6239.34	6239.28	6256.32	6269.08	526.08	6482.08	6650.69	6591.21	6592.52	6625.76	6608.64	6597.39	526.08	10704.3	10640.5	10520.9	10640.5	10520.9	10520.9	10520.9
525.98	6239.15	6284.93	6239.15	6239.19	6239.15	6255.7	6268.34	525.98	6306.49	6648.85	6591.31	6592.56	6624.62	6608.23	6597.36	525.98	10520.7	10634.3	10520.7	10634.3	10520.7	10520.7	10520.7
--	--	--	--	--	--	--	--
--	--	--	--	--	--	--	--
--	--	--	--	--	--	--	--
--	--	--	--	--	--	--	--
--	--	--	--	--	--	--	--
--	--	--	--	--	--	--	--
--	--	--	--	--	--	--	--
--	--	--	--	--	--	--	--
--	--	--	--	--	--	--	--
--	--	--	--	--	--	--	--
