# Supplementary material for: The role of oxygen-vacancy in bifunctional indium oxyhydroxide catalysts for electrochemical coupling of biomass valorization with CO2 conversion
Source: Nat Commun. 2023 Apr 11;14:2040. doi: 10.1038/s41467-023-37679-3 (PMC10090200; doi:10.1038/s41467-023-37679-3)
Supplement: Supplementary file 4 — Source Data [file 41467_2023_37679_MOESM4_ESM.zip › Source data/Supplementary Figure 16.xlsx]

## Sheet: a
Log(Frequency)	Phase angle	Phase angle	Phase angle	Phase angle	Phase angle	Phase angle	Phase angle	Phase angle	Phase angle	Phase angle	Phase angle
Hz	°	°	°	°	°	°	°	°	°	°	°
	1.1 V	1.15 V	1.2 V	1.25 V	1.3 V	1.35 V	1.4 V	1.45 V	1.5 V	1.55 V	1.6 V
4.91656	-9	-8.8	-9.2	-8.9	-4.5	-9.5	-9.7	-9.8	-10	-10.2	-10.3
4.83327	-7.6	-7.4	-7.8	-7.5	-3.7	-8.1	-8.3	-8.5	-8.6	-8.7	-8.9
4.75012	-6.3	-6.2	-6.4	-6.2	-3.1	-6.8	-7	-7.1	-7.2	-7.3	-7.4
4.66689	-5.1	-5	-5.3	-5.1	-2.5	-5.6	-5.9	-6	-6.1	-6.2	-6.2
4.58354	-3.9	-3.9	-4.2	-4	-2	-4.5	-4.8	-4.9	-5	-5.1	-5.1
4.50024	-3	-3	-3.2	-3.1	-1.5	-3.6	-3.8	-4	-4.1	-4.2	-4.2
4.41697	-2.1	-2.1	-2.3	-2.3	-1.1	-2.7	-3	-3.2	-3.3	-3.4	-3.4
4.33304	-1.3	-1.4	-1.6	-1.6	-0.6	-2	-2.3	-2.5	-2.7	-2.7	-2.8
4.24969	-0.6	-0.7	-0.9	-1	-0.3	-1.4	-1.7	-2	-2.1	-2.2	-2.2
4.16732	0	-0.2	-0.4	-0.4	0	-0.9	-1.2	-1.5	-1.6	-1.7	-1.7
4.08314	0.6	0.4	0.1	0.1	0.3	-0.4	-0.8	-1.1	-1.3	-1.3	-1.3
4.00043	1.1	0.9	0.6	0.5	0.7	0	-0.3	-0.7	-0.9	-0.9	-0.9
3.91656	1.7	1.4	1.1	1	1	0.4	0	-0.4	-0.6	-0.6	-0.6
3.83327	2.2	1.9	1.6	1.5	1.3	0.8	0.3	-0.1	-0.4	-0.4	-0.4
3.75012	2.8	2.4	2	1.9	1.6	1.1	0.6	0.1	-0.1	-0.2	-0.2
3.6668	3.4	2.9	2.5	2.3	1.9	1.4	0.8	0.2	0	0	0
3.58354	4	3.4	3	2.7	2.2	1.8	1.1	0.4	0.1	0.1	0.2
3.50024	4.7	4	3.5	3.2	2.6	2.1	1.3	0.6	0.3	0.2	0.3
3.41697	5.5	4.7	4.1	3.8	3	2.5	1.6	0.7	0.4	0.4	0.4
3.33304	6.4	5.5	4.8	4.4	3.5	2.9	1.9	0.9	0.5	0.5	0.5
3.24969	7.5	6.4	5.6	5.1	4.1	3.4	2.2	1	0.6	0.6	0.7
3.16732	8.7	7.5	6.5	6	4.8	3.9	2.6	1.2	0.7	0.7	0.8
3.08314	10.1	8.7	7.5	7	5.6	4.5	3	1.4	0.9	0.9	0.9
3.00043	11.7	10.1	8.7	8	6.4	5.2	3.4	1.6	1	0.9	1
2.91656	13.5	11.7	10.1	9.3	7.4	6	3.8	1.7	1	1	1.1
2.8348	15.5	13.5	11.7	10.8	8.6	6.9	4.4	2	1.2	1.1	1.3
2.74935	17.9	15.7	13.5	12.5	10.1	8.1	5.2	2.3	1.4	1.3	1.5
2.66642	20.5	18.1	15.7	14.6	11.8	9.4	6.1	2.7	1.6	1.6	1.7
2.58081	23.2	20.7	18.1	16.8	13.7	11	7.1	3.1	1.9	1.8	2
2.50161	26.1	23.5	20.7	19.3	15.9	12.8	8.3	3.6	2.2	2.1	2.3
2.41296	29.1	26.4	23.5	22	18.3	14.8	9.7	4.2	2.5	2.5	2.7
2.33203	32.1	29.4	26.3	24.8	20.9	17.1	11.3	4.9	2.9	2.9	3.1
2.24502	35	32.3	29.3	27.6	23.7	19.6	13.1	5.6	3.4	3.3	3.6
2.16584	37.7	35.1	32.1	30.4	26.4	22.1	15.1	6.5	3.9	3.9	4.1
2.08672	40.2	37.8	34.9	33.1	29.2	24.8	17.3	7.5	4.5	4.5	4.7
1.98972	42.3	40	37.3	35.5	31.7	27.4	19.6	8.4	5	5	5.1
1.91666	44	41.8	39.4	37.6	33.9	29.7	21.7	9.4	5.6	5.5	5.6
1.83334	45.6	43.6	41.4	39.6	36.1	32.1	24.1	10.7	6.4	6.3	6.3
1.74997	47	45.1	43.2	41.4	38.2	34.4	26.6	12.4	7.6	7.4	7.3
1.66671	48.1	46.4	44.8	42.8	39.9	36.4	29.1	14.2	9	8.7	8.3
1.58331	49	47.3	46	44	41.4	38.2	31.3	16.3	10.6	10.2	9.3
1.49996	49.7	47.9	46.9	44.8	42.4	39.5	33.2	18.4	12.4	11.7	10.3
1.41664	50.2	48.3	47.5	45.2	43.1	40.5	34.8	20.5	14.3	13.3	11.2
1.33325	50.5	48.6	47.8	45.4	43.5	41.1	36.1	22.7	16.4	15	11.9
1.24993	50.7	48.7	47.9	45.3	43.7	41.5	37.1	24.9	18.6	16.6	12.5
1.16673	50.9	48.7	47.9	45.1	43.7	41.5	37.7	27	20.9	18.2	12.9
1.0835	51	48.6	47.7	44.8	43.4	41.4	38.1	29	23.2	19.7	13.2
1	51.2	48.6	47.6	44.4	43.2	41.1	38.2	30.9	25.5	21	13.3
0.91666	51.4	48.6	47.5	44.1	42.9	40.8	38.3	32.6	27.8	22.4	13.3
0.83334	51.6	48.6	47.4	43.9	42.8	40.5	38.4	34.3	30.2	23.6	13.1
0.74997	51.7	48.5	47.3	43.8	42.7	40.3	38.5	35.9	32.6	24.8	12.8
0.66671	51.7	48.4	47.3	43.7	42.7	40.3	38.7	37.4	35	25.9	12.4
0.58331	51.5	48.2	47.3	43.7	42.8	40.5	39.1	38.9	37.5	26.9	11.8
0.49996	51.1	47.9	47.2	43.9	43.1	41	39.8	40.5	40.3	27.6	11
0.41664	50.6	47.5	47.1	44.1	43.5	41.8	40.8	42.2	43.1	28	10.2
0.33325	50	47.2	47.2	44.6	44.3	43.1	42.3	44.2	46.3	27.9	9.2
0.24993	49.4	47	47.3	45.4	45.3	44.9	44.3	46.4	49.5	27.4	8.1
0.16673	48.7	46.9	47.5	46.4	46.5	46.9	46.4	48.5	52.4	26.6	7.2
0.0835	47.9	46.8	47.8	47.5	47.9	49	48.6	50.3	54.9	25.5	6.4
0	47.2	47	48.2	48.8	49.4	51.2	50.7	51.9	57	23.9	5.6
-0.08334	46.8	47.6	48.9	50.4	51.1	53.4	52.8	53.2	58.8	22.1	4.8
-0.16666	46.8	48.5	50	52.3	53.1	55.7	54.7	54.4	60.3	20.2	4
-0.25003	47.3	50	51.6	54.6	55.3	58.1	56.4	55.3	61.5	18.2	3.4
-0.33329	48.4	51.9	53.6	57.1	57.7	60.4	57.8	55.9	62.5	16.3	3
-0.41669	49.8	54.2	55.8	59.8	60.1	62.3	58.9	56.2	63.1	14.3	2.5
-0.50004	51.7	56.7	58.1	62.4	62.3	63.8	59.3	56.1	63.3	12.5	2.1
-0.58336	53.8	59.3	60.5	64.8	64.2	64.9	59.3	55.5	63.1	10.7	1.8
-0.66675	56.1	61.9	62.8	66.9	65.8	65.6	58.7	54.6	62.4	9.1	1.5
-0.75007	58.5	64.5	64.9	68.8	66.9	65.9	57.6	53.2	61.3	7.7	1.3
-0.83327	60.9	66.8	66.7	70.4	67.7	65.7	56	51.3	59.2	6.5	1.1
-0.9165	63.2	68.9	68.3	71.5	67.9	65.1	54	49.1	56.6	5.5	0.9
-1	65.3	70.7	69.5	72.4	67.8	64.1	51.8	46.7	54	4.4	0.7

## Sheet: b
Log(Frequency)	Phase angle	Phase angle	Phase angle	Phase angle	Phase angle	Phase angle	Phase angle	Phase angle	Phase angle	Phase angle	Phase angle
Hz	°	°	°	°	°	°	°	°	°	°	°
	1.1 V	1.15 V	1.2 V	1.25 V	1.3 V	1.35 V	1.4 V	1.45 V	1.5 V	1.55 V	1.6 V
4.91656	-10.2	-10.4	-10.6	-10.6	-10.7	-10.7	-11.1	-11.2	-11.3	-11.5	-11.7
4.83327	-8.6	-8.8	-9	-9	-9.2	-9.2	-9.6	-9.7	-9.8	-9.9	-10
4.75012	-7	-7.3	-7.5	-7.5	-7.6	-7.7	-8	-8.2	-8.3	-8.4	-8.5
4.66689	-5.7	-5.9	-6.1	-6.2	-6.3	-6.4	-6.7	-6.9	-7	-7.1	-7.2
4.58354	-4.4	-4.6	-4.8	-4.9	-5	-5.1	-5.4	-5.7	-5.8	-5.9	-5.9
4.50024	-3.2	-3.5	-3.7	-3.8	-3.9	-4	-4.3	-4.6	-4.7	-4.8	-4.8
4.41697	-2.2	-2.5	-2.7	-2.8	-2.9	-3.1	-3.4	-3.7	-3.8	-3.9	-3.9
4.33304	-1.3	-1.6	-1.9	-2	-2.1	-2.3	-2.6	-3	-3.1	-3.1	-3.1
4.24969	-0.5	-0.8	-1.1	-1.3	-1.4	-1.5	-1.9	-2.3	-2.4	-2.5	-2.4
4.16732	0.2	-0.1	-0.4	-0.6	-0.8	-0.9	-1.3	-1.8	-1.9	-1.9	-1.9
4.08314	0.9	0.5	0.2	-0.1	-0.2	-0.4	-0.8	-1.3	-1.4	-1.5	-1.4
4.00043	1.5	1.1	0.7	0.5	0.3	0.1	-0.4	-0.9	-1	-1	-1
3.91656	2.2	1.7	1.3	1	0.8	0.6	0.1	-0.6	-0.7	-0.7	-0.6
3.83327	2.9	2.3	1.8	1.5	1.3	1	0.5	-0.3	-0.4	-0.4	-0.3
3.75012	3.5	2.9	2.3	2	1.7	1.4	0.8	0	-0.2	-0.2	-0.1
3.6668	4.2	3.5	2.8	2.4	2.2	1.8	1.1	0.2	0	0	0.1
3.58354	5	4.1	3.4	2.9	2.6	2.2	1.4	0.4	0.2	0.2	0.3
3.50024	5.9	4.9	4	3.5	3.1	2.6	1.7	0.5	0.4	0.4	0.4
3.41697	6.9	5.7	4.7	4.1	3.6	3.1	2	0.7	0.5	0.5	0.6
3.33304	8	6.6	5.5	4.7	4.2	3.6	2.4	0.9	0.7	0.7	0.8
3.24969	9.4	7.7	6.4	5.5	4.9	4.2	2.8	1.1	0.8	0.8	0.9
3.16732	10.9	9	7.4	6.4	5.7	4.9	3.2	1.3	1	1	1.1
3.08314	12.7	10.4	8.6	7.4	6.6	5.7	3.7	1.5	1.2	1.2	1.3
3.00043	14.6	12	9.9	8.5	7.6	6.5	4.3	1.7	1.3	1.3	1.4
2.91656	16.8	13.9	11.4	9.8	8.7	7.5	4.9	1.9	1.4	1.4	1.5
2.8348	19.3	16.1	13.2	11.4	10.1	8.7	5.6	2.2	1.6	1.6	1.7
2.74935	22.1	18.5	15.3	13.2	11.8	10.1	6.5	2.5	1.9	1.9	2
2.66642	25.1	21.3	17.7	15.3	13.7	11.8	7.6	2.9	2.2	2.2	2.3
2.58081	28.1	24.1	20.4	17.7	15.8	13.7	8.9	3.4	2.5	2.5	2.7
2.50161	31.2	27.2	23.2	20.3	18.3	15.9	10.4	4	2.9	2.9	3.1
2.41296	34.2	30.3	26.1	23.1	20.9	18.3	12	4.6	3.4	3.4	3.6
2.33203	37.2	33.3	29.2	26	23.7	20.9	13.9	5.4	3.9	3.9	4.1
2.24502	40	36.3	32.2	29	26.6	23.6	16	6.3	4.5	4.5	4.7
2.16584	42.5	39.1	35.1	31.8	29.4	26.4	18.2	7.2	5.2	5.2	5.4
2.08672	44.7	41.6	37.9	34.7	32.3	29.2	20.6	8.4	6	6	6.1
1.98972	46.4	43.7	40.3	37.2	34.8	31.8	23	9.5	6.8	6.8	6.8
1.91666	47.8	45.4	42.3	39.4	37	34.1	25.2	10.7	7.6	7.6	7.4
1.83334	49	46.9	44.1	41.5	39.2	36.3	27.6	12.4	8.8	8.7	8.2
1.74997	49.9	48.3	45.8	43.3	41.1	38.3	29.9	14.3	10.3	10.1	9.2
1.66671	50.7	49.3	47.2	44.9	42.7	40.1	32.2	16.5	12.1	11.7	10.2
1.58331	51.3	50.1	48.3	46.1	44	41.5	34.2	18.9	14.1	13.5	11.2
1.49996	51.6	50.7	49	47	44.9	42.5	35.9	21.3	16.3	15.3	11.9
1.41664	51.9	51	49.4	47.5	45.4	43.1	37.3	23.8	18.5	17	12.5
1.33325	52.1	51.2	49.7	47.8	45.6	43.4	38.3	26.2	20.9	18.6	12.8
1.24993	52.4	51.3	49.8	47.9	45.6	43.4	39.1	28.6	23.2	20.1	12.9
1.16673	52.6	51.5	49.8	47.7	45.4	43.2	39.6	30.8	25.4	21.4	12.9
1.0835	52.9	51.6	49.7	47.5	45	42.8	39.8	32.8	27.6	22.5	12.6
1	53.2	51.7	49.6	47.2	44.5	42.3	39.9	34.7	29.5	23.3	12.2
0.91666	53.5	51.9	49.6	46.9	44.1	41.9	39.9	36.3	31.4	24	11.7
0.83334	53.8	52.1	49.7	46.7	43.7	41.5	39.9	37.8	33.1	24.6	11.2
0.74997	54	52.3	49.8	46.6	43.5	41.2	40	39.1	34.8	25	10.6
0.66671	54.1	52.4	49.8	46.6	43.3	41.1	40.1	40.4	36.5	25.4	10
0.58331	54.1	52.4	49.9	46.6	43.3	41.2	40.5	41.6	38.2	25.6	9.3
0.49996	53.8	52.2	49.8	46.7	43.5	41.6	41.1	43	40	25.6	8.5
0.41664	53.4	51.8	49.7	46.8	43.9	42.3	42	44.4	42	25.4	7.7
0.33325	52.9	51.4	49.6	47.1	44.7	43.4	43.4	46.3	44.3	24.8	6.8
0.24993	52.2	51	49.5	47.6	45.7	45	45.4	48.4	46.7	23.9	6
0.16673	51.4	50.3	49.3	48.1	46.8	46.8	47.5	50.6	48.8	22.8	5.2
0.0835	50.3	49.6	49.1	48.5	48.1	48.7	49.7	52.6	50.7	21.4	4.5
0	49.1	48.8	48.9	49.1	49.5	50.8	51.9	54.6	52.1	19.7	3.8
-0.08334	48.1	48.2	49	49.9	51.1	53	54.3	56.5	53.2	17.8	3.2
-0.16666	47.3	48	49.4	51.1	53.1	55.5	56.7	58.3	53.9	16	2.6
-0.25003	46.9	48.2	50.3	52.8	55.4	58.2	59.1	60.1	54.4	14.3	2.2
-0.33329	47	48.8	51.6	54.7	57.7	60.8	61.4	61.7	54.4	12.6	1.9
-0.41669	47.5	49.9	53.2	56.9	60.3	63.5	63.6	63.1	54	11	1.6
-0.50004	48.5	51.4	55.2	59.3	62.9	65.9	65.3	64.2	53.2	9.5	1.3
-0.58336	49.7	53.2	57.5	61.7	65.4	68.1	66.7	65.1	51.8	8.2	1.1
-0.66675	51.4	55.3	59.9	64.2	67.7	70.1	67.7	65.7	50	6.9	0.9
-0.75007	53.4	57.7	62.4	66.6	69.9	71.7	68.5	66.1	47.8	5.9	0.7
-0.83327	55.7	60.3	64.9	68.9	71.7	73	68.9	66.2	45.1	4.9	0.6
-0.9165	58.2	62.9	67.4	70.9	73.3	73.9	69.1	66.1	41.6	4	0.5
-1	60.8	65.4	69.6	72.7	74.6	74.5	69	65.9	37.6	3.3	0.6

## Sheet: c
Log(Frequency)	Phase angle	Phase angle	Phase angle	Phase angle	Phase angle	Phase angle	Phase angle	Phase angle	Phase angle	Phase angle	Phase angle
Hz	°	°	°	°	°	°	°	°	°	°	°
	1.1 V	1.15 V	1.2 V	1.25 V	1.3 V	1.35 V	1.4 V	1.45 V	1.5 V	1.55 V	1.6 V
4.91656	-5.3	-5.6	-5.7	-5.8	-5.9	-6.1	-6.4	-6.7	-6.9	-7.1	-7.4
4.83327	-4.2	-4.5	-4.6	-4.7	-4.8	-5	-5.3	-5.6	-5.8	-5.9	-6.1
4.75012	-3.2	-3.5	-3.6	-3.7	-3.8	-4	-4.3	-4.6	-4.7	-4.8	-5
4.66689	-2.3	-2.6	-2.7	-2.8	-2.9	-3.1	-3.4	-3.7	-3.8	-3.9	-4
4.58354	-1.6	-1.8	-1.9	-2	-2.1	-2.3	-2.6	-2.9	-3	-3	-3.1
4.50024	-0.9	-1.1	-1.2	-1.4	-1.4	-1.6	-1.9	-2.2	-2.3	-2.3	-2.4
4.41697	-0.3	-0.5	-0.6	-0.8	-0.8	-1	-1.2	-1.6	-1.7	-1.7	-1.8
4.33304	0.3	0.1	-0.1	-0.2	-0.3	-0.5	-0.7	-1.1	-1.2	-1.2	-1.2
4.24969	0.7	0.5	0.4	0.2	0.1	0	-0.3	-0.7	-0.8	-0.8	-0.8
4.16732	1.2	1	0.8	0.6	0.5	0.4	0.1	-0.3	-0.4	-0.4	-0.4
4.08314	1.6	1.4	1.2	1	0.9	0.7	0.4	0	-0.1	-0.1	-0.1
4.00043	2	1.8	1.6	1.4	1.3	1.1	0.8	0.3	0.2	0.2	0.2
3.91656	2.5	2.3	2	1.8	1.7	1.5	1.1	0.6	0.5	0.5	0.5
3.83327	3	2.7	2.4	2.2	2	1.8	1.4	0.8	0.7	0.7	0.8
3.75012	3.5	3.1	2.8	2.6	2.4	2.1	1.7	1	0.9	0.9	1
3.6668	4	3.6	3.2	2.9	2.7	2.5	2	1.2	1.1	1.1	1.2
3.58354	4.6	4.1	3.7	3.4	3.1	2.8	2.3	1.4	1.3	1.3	1.4
3.50024	5.3	4.7	4.2	3.8	3.5	3.2	2.6	1.6	1.5	1.5	1.6
3.41697	6	5.4	4.8	4.4	4.1	3.7	2.9	1.8	1.7	1.7	1.8
3.33304	6.9	6.2	5.5	5	4.6	4.2	3.3	2.1	1.9	1.9	2.1
3.24969	8	7.2	6.4	5.8	5.3	4.9	3.8	2.4	2.2	2.2	2.3
3.16732	9.2	8.2	7.3	6.6	6.1	5.6	4.3	2.7	2.5	2.5	2.6
3.08314	10.5	9.5	8.4	7.6	7	6.4	5	3	2.8	2.8	2.9
3.00043	12	10.8	9.6	8.7	8	7.3	5.6	3.4	3.1	3.1	3.3
2.91656	13.7	12.4	11	9.9	9.1	8.3	6.4	3.8	3.5	3.5	3.6
2.8348	15.6	14.1	12.6	11.4	10.5	9.6	7.3	4.3	3.9	3.9	4.1
2.74935	17.7	16.1	14.4	13.1	12.1	11	8.5	5	4.5	4.5	4.7
2.66642	20	18.3	16.5	15	13.9	12.7	9.8	5.8	5.2	5.2	5.4
2.58081	22.4	20.6	18.6	17.1	15.9	14.6	11.3	6.7	6	6	6.2
2.50161	24.9	23.1	21	19.3	18	16.7	13	7.7	7	7	7.1
2.41296	27.4	25.6	23.4	21.7	20.3	18.9	14.9	8.9	8.1	8.1	8.1
2.33203	29.9	28.1	25.9	24.1	22.7	21.2	17	10.3	9.4	9.3	9.2
2.24502	32.4	30.6	28.4	26.6	25.2	23.6	19.2	11.9	10.9	10.7	10.4
2.16584	34.8	33	30.8	29	27.5	26	21.4	13.7	12.4	12.2	11.6
2.08672	37.1	35.3	33.2	31.3	29.9	28.3	23.8	15.6	14.3	13.9	12.9
1.98972	39.1	37.4	35.3	33.4	32	30.4	26	17.6	16.1	15.5	13.9
1.91666	40.8	39.2	37.1	35.3	33.8	32.3	28	19.6	18	17.1	14.8
1.83334	42.5	41	39	37.2	35.7	34.1	30.1	21.9	20.1	18.8	15.7
1.74997	44	42.6	40.7	39	37.4	35.8	32.1	24.3	22.4	20.6	16.5
1.66671	45.3	44	42.3	40.5	38.9	37.3	33.9	26.8	24.7	22.4	17.1
1.58331	46.2	45.1	43.4	41.7	40	38.4	35.4	29.1	26.9	23.9	17.5
1.49996	46.8	45.8	44.2	42.5	40.8	39.1	36.5	31.2	28.8	25.1	17.7
1.41664	47.1	46.1	44.6	43	41.1	39.4	37.2	32.9	30.5	26.1	17.6
1.33325	47.1	46.1	44.7	43	41.1	39.4	37.6	34.3	31.8	26.8	17.5
1.24993	46.8	45.8	44.5	42.8	40.8	39.1	37.6	35.3	32.8	27.3	17.4
1.16673	46.5	45.4	44	42.3	40.2	38.5	37.5	36	33.6	27.7	17.2
1.0835	46	44.8	43.4	41.6	39.5	37.9	37.1	36.5	34.1	28	17
1	45.5	44.2	42.7	40.9	38.8	37.2	36.7	36.7	34.6	28.4	16.8
0.91666	45.1	43.7	42.1	40.3	38.2	36.7	36.5	37	35.2	29	16.7
0.83334	44.7	43.2	41.6	39.8	37.8	36.5	36.5	37.4	36	29.8	16.6
0.74997	44.3	42.8	41.3	39.5	37.7	36.5	36.8	38	37.1	30.8	16.4
0.66671	43.9	42.5	41.1	39.4	37.9	37	37.5	38.9	38.6	32	16.1
0.58331	43.5	42.2	41	39.7	38.4	37.9	38.7	40.2	40.5	33.3	15.7
0.49996	43.1	42.1	41.2	40.2	39.4	39.3	40.4	42	42.9	34.6	14.9
0.41664	42.7	42.1	41.6	41.1	40.9	41.2	42.5	44.3	45.5	35.8	14
0.33325	42.5	42.4	42.5	42.7	43	43.9	45.6	47.2	48.9	36.8	12.9
0.24993	42.7	43.1	43.9	44.7	45.8	47.2	49	50.4	52.4	37.4	11.6
0.16673	43.2	44.1	45.6	47.1	48.7	50.5	52.4	53.5	55.6	37.5	10.3
0.0835	43.9	45.5	47.5	49.7	51.8	53.9	55.7	56.2	58.4	37.1	9.1
0	45	47.2	49.7	52.4	54.9	57.3	58.8	58.5	60.8	36	7.7
-0.08334	46.6	49.2	52.2	55.4	58.2	60.5	61.6	60.5	62.9	34.4	6.3
-0.16666	48.5	51.6	55.1	58.4	61.3	63.6	64.3	62.1	64.5	32.4	5.3
-0.25003	51.1	54.5	58.2	61.4	64.4	66.5	66.5	63.3	65.9	30.1	4.5
-0.33329	53.9	57.7	61.3	64.6	67.4	69.1	68.3	64.1	66.9	27.5	3.9
-0.41669	57.1	61	64.5	67.6	70.1	71.5	69.7	64.4	67.4	24.7	3.3
-0.50004	60.2	64	67.4	70.3	72.5	73.4	70.6	64	67.4	21.8	2.8
-0.58336	63.4	67	70.1	72.7	74.5	74.9	71.1	63	67	19	2.4
-0.66675	66.4	69.7	72.5	74.8	76.2	76	71	61.5	66.1	16.3	2
-0.75007	69.1	72.2	74.6	76.5	77.5	76.8	70.6	59.5	64.9	13.8	1.6
-0.83327	71.7	74.3	76.4	77.9	78.5	77.3	69.6	57	63.2	11.6	1.3
-0.9165	73.9	76.2	77.9	79	79.2	77.4	68.3	54	61.2	9.6	1
-1	75.8	77.7	79.1	79.9	79.8	77.3	66.6	50.7	59	7.9	0.8

## Sheet: d
Log(Frequency)	Phase angle	Phase angle	Phase angle	Phase angle	Phase angle	Phase angle	Phase angle	Phase angle	Phase angle	Phase angle	Phase angle
Hz	°	°	°	°	°	°	°	°	°	°	°
	1.1 V	1.15 V	1.2 V	1.25 V	1.3 V	1.35 V	1.4 V	1.45 V	1.5 V	1.55 V	1.6 V
4.91656	-7.4	-7.7	-7.7	-7.9	-8	-8	-8.1	-8.3	-8.4	-8.6	-8.8
4.83327	-6.1	-6.4	-6.5	-6.6	-6.7	-6.7	-6.8	-7	-7.2	-7.3	-7.4
4.75012	-4.9	-5.2	-5.3	-5.4	-5.5	-5.5	-5.6	-5.9	-6	-6.1	-6.2
4.66689	-3.9	-4.1	-4.2	-4.3	-4.4	-4.4	-4.6	-4.8	-5	-5.1	-5.2
4.58354	-2.9	-3.1	-3.2	-3.3	-3.5	-3.5	-3.6	-3.9	-4	-4.1	-4.1
4.50024	-2	-2.3	-2.4	-2.5	-2.6	-2.6	-2.8	-3.1	-3.2	-3.3	-3.3
4.41697	-1.3	-1.5	-1.7	-1.8	-1.9	-1.9	-2.1	-2.4	-2.5	-2.6	-2.5
4.33304	-0.6	-0.8	-1	-1.1	-1.3	-1.3	-1.5	-1.8	-1.9	-2	-1.9
4.24969	0	-0.3	-0.5	-0.6	-0.7	-0.8	-1	-1.3	-1.4	-1.5	-1.4
4.16732	0.5	0.3	0	-0.1	-0.2	-0.3	-0.5	-0.9	-1	-1	-1
4.08314	1	0.7	0.5	0.3	0.2	0.1	-0.1	-0.5	-0.6	-0.7	-0.6
4.00043	1.5	1.2	0.9	0.8	0.6	0.5	0.3	-0.1	-0.3	-0.3	-0.3
3.91656	2	1.7	1.4	1.2	1	0.9	0.6	0.2	0	0	0.1
3.83327	2.6	2.1	1.8	1.6	1.4	1.3	1	0.4	0.3	0.3	0.3
3.75012	3.1	2.6	2.2	1.9	1.8	1.6	1.3	0.7	0.5	0.5	0.6
3.6668	3.6	3.1	2.6	2.3	2.1	1.9	1.5	0.9	0.7	0.7	0.8
3.58354	4.3	3.6	3.1	2.7	2.5	2.3	1.8	1.1	0.9	0.9	1
3.50024	5	4.2	3.6	3.2	3	2.7	2.1	1.3	1.1	1.1	1.2
3.41697	5.8	4.9	4.2	3.7	3.4	3.1	2.5	1.5	1.3	1.3	1.4
3.33304	6.8	5.7	4.8	4.3	4	3.6	2.9	1.8	1.5	1.5	1.6
3.24969	7.9	6.6	5.6	5	4.6	4.2	3.3	2.1	1.7	1.7	1.8
3.16732	9.2	7.7	6.5	5.8	5.4	4.9	3.8	2.4	2	2	2.1
3.08314	10.8	9	7.6	6.7	6.2	5.6	4.4	2.7	2.3	2.2	2.4
3.00043	12.5	10.4	8.8	7.8	7.2	6.5	5.1	3.1	2.6	2.5	2.6
2.91656	14.4	12.1	10.2	9	8.3	7.5	5.8	3.5	2.9	2.8	2.9
2.8348	16.6	14	11.9	10.5	9.7	8.7	6.8	4	3.3	3.2	3.3
2.74935	19.1	16.2	13.8	12.2	11.3	10.2	7.9	4.7	3.8	3.7	3.8
2.66642	21.8	18.7	16	14.3	13.3	12	9.3	5.5	4.5	4.4	4.4
2.58081	24.5	21.3	18.5	16.5	15.4	13.9	10.9	6.4	5.2	5.1	5.1
2.50161	27.4	24.1	21.1	18.9	17.7	16.1	12.7	7.5	6.1	6	5.9
2.41296	30.4	26.9	23.8	21.6	20.3	18.5	14.8	8.8	7.2	7	6.9
2.33203	33.2	29.8	26.7	24.3	23	21.1	17	10.3	8.4	8.1	7.9
2.24502	36	32.7	29.5	27.1	25.7	23.8	19.5	12	9.8	9.5	9
2.16584	38.5	35.3	32.2	29.9	28.4	26.4	22	13.8	11.4	10.9	10.2
2.08672	40.9	37.9	34.9	32.6	31.1	29	24.6	16	13.3	12.6	11.4
1.98972	42.9	40.1	37.2	34.9	33.4	31.4	27	18.1	15.1	14.2	12.4
1.91666	44.4	41.9	39.2	37	35.4	33.4	29.2	20.2	17	15.8	13.2
1.83334	45.9	43.7	41.2	39	37.4	35.4	31.3	22.6	19.2	17.5	14.1
1.74997	47.2	45.2	43	40.9	39.2	37.2	33.4	25	21.6	19.3	14.9
1.66671	48.1	46.5	44.5	42.5	40.7	38.6	35.2	27.5	24	21.1	15.5
1.58331	48.8	47.4	45.6	43.7	41.8	39.7	36.6	29.7	26.2	22.6	15.9
1.49996	49.1	47.9	46.3	44.5	42.5	40.4	37.6	31.7	28.3	23.9	16.1
1.41664	49.1	48.1	46.7	44.9	42.8	40.7	38.2	33.4	30	24.9	16.2
1.33325	49	48	46.7	44.9	42.8	40.6	38.5	34.7	31.4	25.6	16.1
1.24993	48.7	47.8	46.5	44.7	42.4	40.3	38.5	35.7	32.5	26.2	15.9
1.16673	48.3	47.4	46.1	44.2	41.9	39.8	38.3	36.4	33.4	26.7	15.8
1.0835	47.8	46.8	45.5	43.6	41.3	39.2	38	37	34.1	27.2	15.6
1	47.4	46.3	44.9	43	40.6	38.6	37.7	37.4	34.9	27.7	15.4
0.91666	46.9	45.8	44.4	42.4	40.1	38.2	37.6	37.9	35.8	28.5	15.2
0.83334	46.5	45.4	44	42	39.7	38	37.8	38.7	36.9	29.4	15
0.74997	46	45	43.6	41.8	39.7	38.2	38.3	39.7	38.4	30.4	14.6
0.66671	45.5	44.7	43.4	41.7	39.9	38.8	39.3	41.1	40.3	31.5	14.1
0.58331	44.9	44.3	43.3	41.9	40.5	39.8	40.7	42.9	42.6	32.6	13.4
0.49996	44.3	44	43.4	42.4	41.4	41.3	42.7	45.2	45.2	33.5	12.5
0.41664	43.7	43.8	43.7	43.2	42.8	43.2	45.1	48	48.2	34	11.5
0.33325	43.4	44	44.4	44.6	44.9	46	48.3	51.5	51.6	34.2	10.3
0.24993	43.4	44.5	45.6	46.5	47.6	49.3	52	55.2	55.2	33.8	9
0.16673	43.7	45.3	47	48.6	50.3	52.6	55.6	58.7	58.3	32.8	7.9
0.0835	44.3	46.4	48.7	51.1	53.2	55.8	58.9	61.8	60.8	31.4	6.8
0	45.3	47.9	50.7	53.6	56.2	59	62.1	64.4	62.9	29.4	5.8
-0.08334	46.8	49.7	53.1	56.2	59.2	62.2	64.9	66.8	64.4	27	4.8
-0.16666	48.7	51.9	55.6	59	62.2	65.3	67.6	68.8	65.6	24.4	4
-0.25003	51	54.5	58.3	62	65.1	68	69.9	70.6	66.3	21.8	3.3
-0.33329	53.7	57.5	61.3	64.9	67.9	70.4	71.9	72.1	66.6	19.2	2.7
-0.41669	56.6	60.6	64.3	67.7	70.5	72.6	73.5	73.2	66.3	16.7	2.2
-0.50004	59.7	63.5	67.1	70.3	72.8	74.4	74.8	73.8	65.5	14.3	1.8
-0.58336	62.7	66.3	69.7	72.6	74.7	75.9	75.7	74.2	64.2	12.1	1.4
-0.66675	65.7	69	72.1	74.6	76.3	77	76.2	74.3	62.3	10.1	1.2
-0.75007	68.5	71.5	74.2	76.3	77.6	77.8	76.5	74.2	59.9	8.4	0.9
-0.83327	71	73.7	76	77.6	78.6	78.4	76.5	73.8	56.9	6.9	0.7
-0.9165	73.3	75.6	77.5	78.8	79.3	78.7	76.2	73.2	53.5	5.6	0.5
-1	75.2	77.2	78.7	79.6	79.8	78.8	75.8	72.5	49.9	4.6	0.3
		--	--	--	--
		--	--	--	--
		--	--	--	--
		--	--	--	--
		--	--	--	--
		--	--	--	--
		--	--	--	--
		--	--	--	--
				--	--
				--	--
				--	--
				--	--
				--	--
				--	--
