# Supplementary material for: The role of oxygen-vacancy in bifunctional indium oxyhydroxide catalysts for electrochemical coupling of biomass valorization with CO2 conversion
Source: Nat Commun. 2023 Apr 11;14:2040. doi: 10.1038/s41467-023-37679-3 (PMC10090200; doi:10.1038/s41467-023-37679-3)
Supplement: Supplementary file 4 — Source Data [file 41467_2023_37679_MOESM4_ESM.zip › Source data/Supplementary Figure 17.xlsx]

## Sheet: a
E	Current density	E	Current density
V vs RHE	mA cm-2	V vs RHE	mA cm-2
	InOOH-without HMF		InOOH-50 mM HMF
1.0024	0.32675	1.0024	0.82595
1.0074	0.32215	1.0074	0.84345
1.0124	0.31535	1.0124	0.86375
1.0174	0.30895	1.0174	0.87565
1.0224	0.3021	1.0224	0.88895
1.0274	0.296	1.0274	0.8942
1.0324	0.2886	1.0324	0.89665
1.0374	0.28075	1.0374	0.91135
1.0424	0.2733	1.0424	0.92535
1.0474	0.2672	1.0474	0.94355
1.0524	0.2615	1.0524	0.9558
1.0574	0.2562	1.0574	0.95545
1.0624	0.25035	1.0624	0.96
1.0674	0.24485	1.0674	0.96735
1.0724	0.24	1.0724	0.98275
1.0774	0.2352	1.0774	0.9992
1.0824	0.23125	1.0824	1.01495
1.0874	0.2275	1.0874	1.0258
1.0924	0.22385	1.0924	1.0223
1.0974	0.2198	1.0974	1.02755
1.1024	0.2162	1.1024	1.03875
1.1074	0.21375	1.1074	1.05905
1.1124	0.21115	1.1124	1.0776
1.1174	0.20995	1.1174	1.093
1.1224	0.2065	1.1224	1.09545
1.1274	0.20585	1.1274	1.0986
1.1324	0.20435	1.1324	1.11225
1.1374	0.20175	1.1374	1.12765
1.1424	0.20065	1.1424	1.1469
1.1474	0.19835	1.1474	1.1714
1.1524	0.1972	1.1524	1.1763
1.1574	0.19615	1.1574	1.18015
1.1624	0.19545	1.1624	1.18645
1.1674	0.1957	1.1674	1.20605
1.1724	0.19575	1.1724	1.22705
1.1774	0.19505	1.1774	1.25785
1.1824	0.1957	1.1824	1.26905
1.1874	0.1956	1.1874	1.27955
1.1924	0.1966	1.1924	1.29915
1.1974	0.1954	1.1974	1.3065
1.2024	0.1953	1.2024	1.3471
1.2074	0.19525	1.2074	1.352
1.2124	0.1962	1.2124	1.3779
1.2174	0.19565	1.2174	1.41745
1.2224	0.19755	1.2224	1.4339
1.2274	0.1984	1.2274	1.4094
1.2324	0.1994	1.2324	1.52245
1.2374	0.1993	1.2374	1.49795
1.2424	0.1988	1.2424	1.49025
1.2474	0.1996	1.2474	1.5746
1.2524	0.2012	1.2524	1.59175
1.2574	0.2017	1.2574	1.5361
1.2624	0.2028	1.2624	1.6922
1.2674	0.2037	1.2674	1.6299
1.2724	0.2053	1.2724	1.6509
1.2774	0.20625	1.2774	1.77515
1.2824	0.20665	1.2824	1.71775
1.2874	0.20855	1.2874	1.7825
1.2924	0.2109	1.2924	1.80805
1.2974	0.2133	1.2974	1.94455
1.3024	0.21395	1.3024	1.91935
1.3074	0.21625	1.3074	1.9582
1.3124	0.21865	1.3124	1.99145
1.3174	0.22105	1.3174	2.00615
1.3224	0.2238	1.3224	2.0177
1.3274	0.22725	1.3274	2.1381
1.3324	0.2323	1.3324	2.23015
1.3374	0.2361	1.3374	2.2564
1.3424	0.2412	1.3424	2.34005
1.3474	0.2489	1.3474	2.4594
1.3524	0.25775	1.3524	2.4503
1.3574	0.27275	1.3574	2.53675
1.3624	0.2949	1.3624	2.752
1.3674	0.33175	1.3674	2.88115
1.3724	0.3798	1.3724	3.1034
1.3774	0.43605	1.3774	3.557
1.3824	0.4977	1.3824	3.8265
1.3874	0.555	1.3874	4.3795
1.3924	0.604	1.3924	4.7855
1.3974	0.6395	1.3974	5.8075
1.4024	0.6645	1.4024	6.161
1.4074	0.6765	1.4074	7.0325
1.4124	0.6765	1.4124	8.2785
1.4174	0.6685	1.4174	9.3215
1.4224	0.656	1.4224	10.557
1.4274	0.6475	1.4274	11.8555
1.4324	0.6425	1.4324	13.259
1.4374	0.6385	1.4374	14.2355
1.4424	0.6375	1.4424	15.233
1.4474	0.638	1.4474	16.283
1.4524	0.6385	1.4524	16.8045
1.4574	0.636	1.4574	17.676
1.4624	0.6345	1.4624	18.194
1.4674	0.6315	1.4674	18.789
1.4724	0.63	1.4724	19.307
1.4774	0.63	1.4774	19.741
1.4824	0.6365	1.4824	19.9825
1.4874	0.649	1.4874	20.2695
1.4924	0.6725	1.4924	20.525
1.4974	0.7095	1.4974	20.623
1.5024	0.7655	1.5024	20.875
1.5074	0.8425	1.5074	20.91
1.5124	0.947	1.5124	20.9975
1.5174	1.082	1.5174	21.001
1.5224	1.2565	1.5224	21.297
1.5274	1.486	1.5274	21.794
1.5324	1.769	1.5324	22.3155
1.5374	2.1305	1.5374	23.0365
1.5424	2.5845	1.5424	23.9185
1.5474	3.1435	1.5474	24.657
1.5524	3.8355	1.5524	25.63
1.5574	4.6615	1.5574	26.806
1.5624	5.65	1.5624	28.255
1.5674	6.86	1.5674	29.466
1.5724	8.24	1.5724	31.1705
1.5774	9.82	1.5774	32.945
1.5824	11.63	1.5824	34.625
1.5874	13.735	1.5874	36.305
1.5924	16.115	1.5924	38.65
1.5974	18.635	1.5974	40.645
1.6024	21.605	1.6024	42.92
1.6074	24.665	1.6074	45.825
1.6124	28.145	1.6124	48.205
1.6174	31.785	1.6174	51.46
1.6224	35.645	1.6224	54.26
1.6274	39.79	1.6274	57.76
1.6324	44.145	1.6324	60.245
1.6374	48.735	1.6374	64.025
1.6424	53.5	1.6424	67.7
1.6474	58.45	1.6474	70.815
1.6524	63.65	1.6524	74.455
1.6574	68.95	1.6574	79.075
1.6624	74.4	1.6624	82.89
1.6674	80.25	1.6674	86.915
1.6724	86.3	1.6724	91.185
1.6774	92.6	1.6774	96.575
1.6824	99	1.6824	100.81
1.6874	105.95	1.6874	107.985
1.6924	113.4	1.6924	114.11
1.6974	121.5	1.6974	119.92
1.7024	130.25	1.7024	131.505

## Sheet: b
E	Current density	E	Current density
V vs RHE	mA cm-2	V vs RHE	mA cm-2
	InOOH-O2-without HMF		InOOH-O2-50 mM HMF
1.0024	0.01201	1.0024	0.59264
1.0074	0.01327	1.0074	0.62656
1.0124	0.01484	1.0124	0.6592
1.0174	0.01599	1.0174	0.68864
1.0224	0.01697	1.0224	0.70464
1.0274	0.01894	1.0274	0.71296
1.0324	0.0191	1.0324	0.72448
1.0374	0.02059	1.0374	0.74368
1.0424	0.02173	1.0424	0.76416
1.0474	0.0232	1.0474	0.78592
1.0524	0.02355	1.0524	0.79744
1.0574	0.0243	1.0574	0.80192
1.0624	0.02599	1.0624	0.8032
1.0674	0.02666	1.0674	0.81536
1.0724	0.02804	1.0724	0.82944
1.0774	0.0295	1.0774	0.84864
1.0824	0.03044	1.0824	0.86144
1.0874	0.03143	1.0874	0.86336
1.0924	0.03194	1.0924	0.86272
1.0974	0.03324	1.0974	0.86912
1.1024	0.03458	1.1024	0.88192
1.1074	0.03564	1.1074	0.90112
1.1124	0.03721	1.1124	0.91584
1.1174	0.03709	1.1174	0.92544
1.1224	0.03855	1.1224	0.92224
1.1274	0.04092	1.1274	0.92544
1.1324	0.04233	1.1324	0.93952
1.1374	0.04257	1.1374	0.95552
1.1424	0.04426	1.1424	0.97856
1.1474	0.04521	1.1474	0.98816
1.1524	0.04662	1.1524	0.99072
1.1574	0.04808	1.1574	0.99456
1.1624	0.04867	1.1624	1.00672
1.1674	0.05	1.1674	1.02784
1.1724	0.0523	1.1724	1.05024
1.1774	0.0533	1.1774	1.06752
1.1824	0.05485	1.1824	1.07328
1.1874	0.05615	1.1874	1.07712
1.1924	0.0572	1.1924	1.08928
1.1974	0.05895	1.1974	1.10912
1.2024	0.06085	1.2024	1.13664
1.2074	0.0618	1.2074	1.16096
1.2124	0.06415	1.2124	1.17568
1.2174	0.06615	1.2174	1.17952
1.2224	0.0673	1.2224	1.18848
1.2274	0.069	1.2274	1.2096
1.2324	0.0712	1.2324	1.2384
1.2374	0.07265	1.2374	1.26656
1.2424	0.0744	1.2424	1.2896
1.2474	0.07605	1.2474	1.29728
1.2524	0.07865	1.2524	1.30688
1.2574	0.0802	1.2574	1.33056
1.2624	0.08155	1.2624	1.36
1.2674	0.0843	1.2674	1.39328
1.2724	0.08605	1.2724	1.42592
1.2774	0.08905	1.2774	1.44128
1.2824	0.09145	1.2824	1.45024
1.2874	0.0939	1.2874	1.47456
1.2924	0.09705	1.2924	1.50656
1.2974	0.1	1.2974	1.54496
1.3024	0.1017	1.3024	1.58336
1.3074	0.1056	1.3074	1.60832
1.3124	0.10795	1.3124	1.6224
1.3174	0.11205	1.3174	1.64032
1.3224	0.1141	1.3224	1.67104
1.3274	0.1192	1.3274	1.7088
1.3324	0.1232	1.3324	1.75616
1.3374	0.1272	1.3374	1.792
1.3424	0.13155	1.3424	1.81568
1.3474	0.1381	1.3474	1.83936
1.3524	0.14505	1.3524	1.88224
1.3574	0.15545	1.3574	1.936
1.3624	0.1715	1.3624	1.99616
1.3674	0.1927	1.3674	2.05504
1.3724	0.21705	1.3724	2.09664
1.3774	0.24335	1.3774	2.13824
1.3824	0.27305	1.3824	2.19072
1.3874	0.30685	1.3874	2.27072
1.3924	0.34195	1.3924	2.3488
1.3974	0.3747	1.3974	2.4448
1.4024	0.4039	1.4024	2.5376
1.4074	0.4326	1.4074	2.63168
1.4124	0.4629	1.4124	2.77376
1.4174	0.49245	1.4174	2.98688
1.4224	0.522	1.4224	3.2896
1.4274	0.5535	1.4274	3.66592
1.4324	0.582	1.4324	4.10112
1.4374	0.605	1.4374	4.52416
1.4424	0.623	1.4424	4.9536
1.4474	0.6385	1.4474	5.44704
1.4524	0.648	1.4524	5.9776
1.4574	0.656	1.4574	6.5536
1.4624	0.662	1.4624	7.1616
1.4674	0.666	1.4674	7.8272
1.4724	0.6675	1.4724	8.1472
1.4774	0.669	1.4774	8.7616
1.4824	0.6705	1.4824	9.4016
1.4874	0.6745	1.4874	10.1312
1.4924	0.6805	1.4924	10.4512
1.4974	0.689	1.4974	11.1424
1.5024	0.7045	1.5024	11.4496
1.5074	0.7255	1.5074	11.7952
1.5124	0.758	1.5124	12.2176
1.5174	0.804	1.5174	12.5248
1.5224	0.865	1.5224	12.7936
1.5274	0.9465	1.5274	12.9472
1.5324	1.0495	1.5324	13.088
1.5374	1.181	1.5374	13.024
1.5424	1.345	1.5424	13.1456
1.5474	1.549	1.5474	13.1776
1.5524	1.7915	1.5524	13.1968
1.5574	2.0895	1.5574	13.312
1.5624	2.451	1.5624	13.4592
1.5674	2.876	1.5674	13.696
1.5724	3.3775	1.5724	13.984
1.5774	3.969	1.5774	14.272
1.5824	4.6385	1.5824	14.656
1.5874	5.4	1.5874	15.0144
1.5924	6.255	1.5924	15.3344
1.5974	7.215	1.5974	15.7696
1.6024	8.28	1.6024	16.3072
1.6074	9.425	1.6074	16.8256
1.6124	10.66	1.6124	17.4016
1.6174	12.005	1.6174	18.0608
1.6224	13.535	1.6224	18.656
1.6274	15.095	1.6274	19.36
1.6324	16.7	1.6324	20.1152
1.6374	18.335	1.6374	20.9792
1.6424	20.245	1.6424	21.7408
1.6474	22.04	1.6474	22.688
1.6524	23.85	1.6524	23.5584
1.6574	25.955	1.6574	24.4672
1.6624	27.81	1.6624	25.472
1.6674	29.88	1.6674	26.592
1.6724	31.88	1.6724	27.6352
1.6774	33.96	1.6774	28.8
1.6824	35.935	1.6824	30.0096
1.6874	38.115	1.6874	31.0848
1.6924	40.1	1.6924	32.3456
1.6974	42.29	1.6974	33.7536
1.7024	44.445	1.7024	35.2
