# Supplementary material for: The role of oxygen-vacancy in bifunctional indium oxyhydroxide catalysts for electrochemical coupling of biomass valorization with CO2 conversion
Source: Nat Commun. 2023 Apr 11;14:2040. doi: 10.1038/s41467-023-37679-3 (PMC10090200; doi:10.1038/s41467-023-37679-3)
Supplement: Supplementary file 4 — Source Data [file 41467_2023_37679_MOESM4_ESM.zip › Source data/Supplementary Figure 18.xlsx]

## Sheet: a
E	Current density	E	Current density
V vs RHE	mA cm-2	V vs RHE	mA cm-2
	InOOH-OV		NF
1.0024	1.065	1.0024	0.00568
1.0074	1.035	1.0074	0.00661
1.0124	1.007	1.0124	0.00755
1.0174	0.98	1.0174	0.00846
1.0224	0.959	1.0224	0.00924
1.0274	0.933	1.0274	0.00975
1.0324	0.904	1.0324	0.01074
1.0374	0.893	1.0374	0.01162
1.0424	0.861	1.0424	0.01229
1.0474	0.868	1.0474	0.01472
1.0524	0.86	1.0524	0.01511
1.0574	0.852	1.0574	0.01546
1.0624	0.847	1.0624	0.01666
1.0674	0.847	1.0674	0.01654
1.0724	0.873	1.0724	0.01663
1.0774	0.864	1.0774	0.01733
1.0824	0.868	1.0824	0.01717
1.0874	0.881	1.0874	0.01839
1.0924	0.889	1.0924	0.01998
1.0974	0.874	1.0974	0.0207
1.1024	0.882	1.1024	0.02081
1.1074	0.882	1.1074	0.02162
1.1124	0.891	1.1124	0.02165
1.1174	0.905	1.1174	0.02248
1.1224	0.915	1.1224	0.02301
1.1274	0.929	1.1274	0.02287
1.1324	0.934	1.1324	0.02442
1.1374	0.944	1.1374	0.02595
1.1424	0.943	1.1424	0.02645
1.1474	0.97	1.1474	0.02648
1.1524	0.972	1.1524	0.02788
1.1574	0.98	1.1574	0.02775
1.1624	0.99	1.1624	0.02821
1.1674	1	1.1674	0.02927
1.1724	1.009	1.1724	0.03109
1.1774	1.023	1.1774	0.03133
1.1824	1.042	1.1824	0.03335
1.1874	1.053	1.1874	0.0367
1.1924	1.078	1.1924	0.03643
1.1974	1.099	1.1974	0.03673
1.2024	1.119	1.2024	0.0425
1.2074	1.147	1.2074	0.04335
1.2124	1.165	1.2124	0.04567
1.2174	1.192	1.2174	0.04758
1.2224	1.219	1.2224	0.0477
1.2274	1.258	1.2274	0.04893
1.2324	1.287	1.2324	0.05133
1.2374	1.336	1.2374	0.05151
1.2424	1.374	1.2424	0.05315
1.2474	1.423	1.2474	0.05356
1.2524	1.475	1.2524	0.05497
1.2574	1.547	1.2574	0.05811
1.2624	1.624	1.2624	0.05521
1.2674	1.69	1.2674	0.0577
1.2724	1.794	1.2724	0.05963
1.2774	1.916	1.2774	0.06222
1.2824	2.046	1.2824	0.05694
1.2874	2.174	1.2874	0.06958
1.2924	2.312	1.2924	0.06236
1.2974	2.458	1.2974	0.06565
1.3024	2.802	1.3024	0.07371
1.3074	3.247	1.3074	0.07844
1.3124	3.891	1.3124	0.08565
1.3174	4.714	1.3174	0.08765
1.3224	5.741	1.3224	0.09026
1.3274	6.9	1.3274	0.0997
1.3324	8.186	1.3324	0.1137
1.3374	9.58	1.3374	0.12056
1.3424	11.12	1.3424	0.1435
1.3474	12.73	1.3474	0.18078
1.3524	14.52	1.3524	0.22387
1.3574	16.3	1.3574	0.27644
1.3624	18.07	1.3624	0.33323
1.3674	19.74	1.3674	0.41008
1.3724	21.31	1.3724	0.51832
1.3774	22.72	1.3774	0.65413
1.3824	24.03	1.3824	0.82779
1.3874	25.28	1.3874	1.05717
1.3924	26.39	1.3924	1.38864
1.3974	27.49	1.3974	1.85885
1.4024	28.46	1.4024	2.39067
1.4074	29.41	1.4074	2.83976
1.4124	30.29	1.4124	3.12987
1.4174	31.06	1.4174	3.3176
1.4224	31.74	1.4224	3.4672
1.4274	32.38	1.4274	3.5992
1.4324	32.89	1.4324	3.73413
1.4374	33.35	1.4374	3.83973
1.4424	33.75	1.4424	3.95707
1.4474	34.07	1.4474	4.05387
1.4524	34.33	1.4524	4.1272
1.4574	34.54	1.4574	4.1888
1.4624	34.71	1.4624	4.2152
1.4674	34.81	1.4674	4.25333
1.4724	34.96	1.4724	4.30027
1.4774	35.04	1.4774	4.31493
1.4824	35.17	1.4824	4.2856
1.4874	35.29	1.4874	4.23867
1.4924	35.49	1.4924	4.1976
1.4974	35.74	1.4974	4.18587
1.5024	36.12	1.5024	4.19467
1.5074	36.63	1.5074	4.22107
1.5124	37.31	1.5124	4.31787
1.5174	38.14	1.5174	4.4968
1.5224	39.25	1.5224	4.74907
1.5274	40.52	1.5274	5.0952
1.5324	42.13	1.5324	5.56747
1.5374	44.08	1.5374	6.22453
1.5424	46.39	1.5424	7.09867
1.5474	48.94	1.5474	8.24267
1.5524	51.97	1.5524	9.70053
1.5574	55.45	1.5574	11.5075
1.5624	59.26	1.5624	13.7749
1.5674	63.45	1.5674	16.4501
1.5724	68.11	1.5724	19.6563
1.5774	73.22	1.5774	23.4696
1.5824	78.8	1.5824	27.9136
1.5874	84.66	1.5874	32.9707
1.5924	90.65	1.5924	39.0427
1.5974	97.03	1.5974	46.3173
1.6024	103.9	1.6024	56.056
1.6074	110.8	1.6074	70.5467
1.6124	118.3	1.6124	92.4587

## Sheet: b
E	Current density	E	Current density
V vs RHE	mA cm-2	V vs RHE	mA cm-2
	NF-without HMF		NF-50 mM HMF
1.0024	-0.02217	1.0024	0.00568
1.0074	-0.02236	1.0074	0.00661
1.0124	-0.02115	1.0124	0.00755
1.0174	-0.02013	1.0174	0.00846
1.0224	-0.01871	1.0224	0.00924
1.0274	-0.01824	1.0274	0.00975
1.0324	-0.0165	1.0324	0.01074
1.0374	-0.01619	1.0374	0.01162
1.0424	-0.01674	1.0424	0.01229
1.0474	-0.01445	1.0474	0.01472
1.0524	-0.01379	1.0524	0.01511
1.0574	-0.01363	1.0574	0.01546
1.0624	-0.01249	1.0624	0.01666
1.0674	-0.01268	1.0674	0.01654
1.0724	-0.01079	1.0724	0.01663
1.0774	-0.01115	1.0774	0.01733
1.0824	-0.01016	1.0824	0.01717
1.0874	-0.00984	1.0874	0.01839
1.0924	-0.00968	1.0924	0.01998
1.0974	-0.00882	1.0974	0.0207
1.1024	-0.00713	1.1024	0.02081
1.1074	-0.00689	1.1074	0.02162
1.1124	-0.00764	1.1124	0.02165
1.1174	-0.00689	1.1174	0.02248
1.1224	-0.00504	1.1224	0.02301
1.1274	-0.00374	1.1274	0.02287
1.1324	-0.00347	1.1324	0.02442
1.1374	-0.00047255	1.1374	0.02595
1.1424	0.00126	1.1424	0.02645
1.1474	0.00158	1.1474	0.02648
1.1524	0.00213	1.1524	0.02788
1.1574	0.00323	1.1574	0.02775
1.1624	0.00591	1.1624	0.02821
1.1674	0.00701	1.1674	0.02927
1.1724	0.00626	1.1724	0.03109
1.1774	0.00804	1.1774	0.03133
1.1824	0.00917	1.1824	0.03335
1.1874	0.01115	1.1874	0.0367
1.1924	0.0117	1.1924	0.03643
1.1974	0.01272	1.1974	0.03673
1.2024	0.01453	1.2024	0.0425
1.2074	0.01725	1.2074	0.04335
1.2124	0.01843	1.2124	0.04567
1.2174	0.01831	1.2174	0.04758
1.2224	0.01887	1.2224	0.0477
1.2274	0.01863	1.2274	0.04893
1.2324	0.01824	1.2324	0.05133
1.2374	0.02083	1.2374	0.05151
1.2424	0.02202	1.2424	0.05315
1.2474	0.02248	1.2474	0.05356
1.2524	0.02619	1.2524	0.05497
1.2574	0.02886	1.2574	0.05811
1.2624	0.02926	1.2624	0.05521
1.2674	0.02756	1.2674	0.0577
1.2724	0.03143	1.2724	0.05963
1.2774	0.03659	1.2774	0.06222
1.2824	0.03749	1.2824	0.05694
1.2874	0.04335	1.2874	0.06958
1.2924	0.04725	1.2924	0.06236
1.2974	0.05425	1.2974	0.06565
1.3024	0.0532	1.3024	0.07371
1.3074	0.05465	1.3074	0.07844
1.3124	0.0583	1.3124	0.08565
1.3174	0.0573	1.3174	0.08765
1.3224	0.0629	1.3224	0.09026
1.3274	0.0654	1.3274	0.0997
1.3324	0.07075	1.3324	0.1137
1.3374	0.083	1.3374	0.12056
1.3424	0.104	1.3424	0.1435
1.3474	0.1529	1.3474	0.18078
1.3524	0.23545	1.3524	0.22387
1.3574	0.4028	1.3574	0.27644
1.3624	0.7615	1.3624	0.33323
1.3674	1.431	1.3674	0.41008
1.3724	2.0555	1.3724	0.51832
1.3774	2.553	1.3774	0.65413
1.3824	2.8155	1.3824	0.82779
1.3874	2.775	1.3874	1.05717
1.3924	2.459	1.3924	1.38864
1.3974	1.9945	1.3974	1.85885
1.4024	1.555	1.4024	2.39067
1.4074	1.1825	1.4074	2.83976
1.4124	0.9025	1.4124	3.12987
1.4174	0.71	1.4174	3.3176
1.4224	0.5835	1.4224	3.4672
1.4274	0.504	1.4274	3.5992
1.4324	0.44855	1.4324	3.73413
1.4374	0.4082	1.4374	3.83973
1.4424	0.3834	1.4424	3.95707
1.4474	0.3575	1.4474	4.05387
1.4524	0.34005	1.4524	4.1272
1.4574	0.33175	1.4574	4.1888
1.4624	0.32105	1.4624	4.2152
1.4674	0.31425	1.4674	4.25333
1.4724	0.31725	1.4724	4.30027
1.4774	0.32425	1.4774	4.31493
1.4824	0.33905	1.4824	4.2856
1.4874	0.356	1.4874	4.23867
1.4924	0.3915	1.4924	4.1976
1.4974	0.44535	1.4974	4.18587
1.5024	0.521	1.5024	4.19467
1.5074	0.6315	1.5074	4.22107
1.5124	0.777	1.5124	4.31787
1.5174	0.9865	1.5174	4.4968
1.5224	1.262	1.5224	4.74907
1.5274	1.6285	1.5274	5.0952
1.5324	2.1045	1.5324	5.56747
1.5374	2.7495	1.5374	6.22453
1.5424	3.582	1.5424	7.09867
1.5474	4.6625	1.5474	8.24267
1.5524	6.055	1.5524	9.70053
1.5574	7.85	1.5574	11.5075
1.5624	10.12	1.5624	13.7749
1.5674	12.995	1.5674	16.4501
1.5724	16.58	1.5724	19.6563
1.5774	21.07	1.5774	23.4696
1.5824	26.6	1.5824	27.9136
1.5874	33.315	1.5874	32.9707
1.5924	41.6	1.5924	39.0427
1.5974	52.05	1.5974	46.3173
1.6024	66.1	1.6024	56.056
1.6074	94.5	1.6074	70.5467
1.6124	156.7	1.6124	92.4587
1.6174	163.5	1.6174	95.8907
1.6224	163.4	1.6224	95.8907

## Sheet: c
E	Current density	E	Current density
V vs RHE	mA cm-2	V vs RHE	mA cm-2
	CB-Ar plasma-without HMF		CB-Ar plasma-50 mM HMF
1.0024	1.042	1.0024	0.0986
1.0074	0.9968	1.0074	0.0979
1.0124	0.9605	1.0124	0.09725
1.0174	0.9298	1.0174	0.09595
1.0224	0.906	1.0224	0.09595
1.0274	0.888	1.0274	0.09575
1.0324	0.8756	1.0324	0.0953
1.0374	0.8644	1.0374	0.0952
1.0424	0.8567	1.0424	0.09535
1.0474	0.8546	1.0474	0.09535
1.0524	0.8485	1.0524	0.0955
1.0574	0.8448	1.0574	0.0965
1.0624	0.8434	1.0624	0.09685
1.0674	0.8433	1.0674	0.09705
1.0724	0.8445	1.0724	0.09815
1.0774	0.842	1.0774	0.099
1.0824	0.8433	1.0824	0.1004
1.0874	0.8429	1.0874	0.1002
1.0924	0.8442	1.0924	0.10175
1.0974	0.8431	1.0974	0.10205
1.1024	0.8439	1.1024	0.10415
1.1074	0.8464	1.1074	0.104
1.1124	0.8467	1.1124	0.10605
1.1174	0.8494	1.1174	0.10685
1.1224	0.8495	1.1224	0.1082
1.1274	0.8496	1.1274	0.10965
1.1324	0.8551	1.1324	0.11
1.1374	0.8579	1.1374	0.1111
1.1424	0.8614	1.1424	0.11205
1.1474	0.8658	1.1474	0.1143
1.1524	0.8708	1.1524	0.1157
1.1574	0.8749	1.1574	0.11725
1.1624	0.8794	1.1624	0.11785
1.1674	0.8866	1.1674	0.11985
1.1724	0.8925	1.1724	0.1206
1.1774	0.8995	1.1774	0.1228
1.1824	0.9074	1.1824	0.12415
1.1874	0.9161	1.1874	0.12655
1.1924	0.9249	1.1924	0.12825
1.1974	0.9307	1.1974	0.1294
1.2024	0.9412	1.2024	0.13155
1.2074	0.9499	1.2074	0.1332
1.2124	0.9614	1.2124	0.1351
1.2174	0.9713	1.2174	0.13785
1.2224	0.9827	1.2224	0.1397
1.2274	0.9949	1.2274	0.1421
1.2324	1.007	1.2324	0.14465
1.2374	1.02	1.2374	0.1469
1.2424	1.035	1.2424	0.15005
1.2474	1.052	1.2474	0.1533
1.2524	1.066	1.2524	0.1562
1.2574	1.079	1.2574	0.1594
1.2624	1.1	1.2624	0.1629
1.2674	1.117	1.2674	0.16595
1.2724	1.136	1.2724	0.17075
1.2774	1.153	1.2774	0.1731
1.2824	1.174	1.2824	0.17835
1.2874	1.195	1.2874	0.18115
1.2924	1.219	1.2924	0.1851
1.2974	1.238	1.2974	0.18925
1.3024	1.264	1.3024	0.19345
1.3074	1.287	1.3074	0.19805
1.3124	1.316	1.3124	0.20325
1.3174	1.343	1.3174	0.20835
1.3224	1.371	1.3224	0.2133
1.3274	1.4	1.3274	0.21755
1.3324	1.429	1.3324	0.22295
1.3374	1.463	1.3374	0.22805
1.3424	1.497	1.3424	0.23405
1.3474	1.537	1.3474	0.23995
1.3524	1.574	1.3524	0.2456
1.3574	1.616	1.3574	0.25315
1.3624	1.664	1.3624	0.2597
1.3674	1.717	1.3674	0.267
1.3724	1.777	1.3724	0.27465
1.3774	1.852	1.3774	0.2849
1.3824	1.953	1.3824	0.2951
1.3874	2.085	1.3874	0.30405
1.3924	2.988	1.3924	0.3162
1.3974	2.778	1.3974	0.32765
1.4024	2.837	1.4024	0.34035
1.4074	2.983	1.4074	0.35495
1.4124	3.127	1.4124	0.3718
1.4174	3.243	1.4174	0.3894
1.4224	3.368	1.4224	0.41005
1.4274	3.449	1.4274	0.4352
1.4324	3.53	1.4324	0.46725
1.4374	3.575	1.4374	0.5055
1.4424	3.6	1.4424	0.558
1.4474	3.629	1.4474	0.6325
1.4524	3.65	1.4524	0.7395
1.4574	3.654	1.4574	1.3355
1.4624	3.679	1.4624	1.3585
1.4674	3.691	1.4674	1.536
1.4724	3.719	1.4724	1.7105
1.4774	3.753	1.4774	1.869
1.4824	3.788	1.4824	2.024
1.4874	3.851	1.4874	2.166
1.4924	3.898	1.4924	2.299
1.4974	3.956	1.4974	2.4265
1.5024	4.011	1.5024	2.5495
1.5074	4.104	1.5074	2.666
1.5124	4.188	1.5124	2.775
1.5174	4.271	1.5174	2.877
1.5224	4.36	1.5224	2.9705
1.5274	4.447	1.5274	3.056
1.5324	4.555	1.5324	3.1315
1.5374	4.657	1.5374	3.2015
1.5424	4.782	1.5424	3.2655
1.5474	4.916	1.5474	3.329
1.5524	5.067	1.5524	3.3835
1.5574	5.226	1.5574	3.4405
1.5624	5.403	1.5624	3.4965
1.5674	5.58	1.5674	3.5595
1.5724	5.792	1.5724	3.6305
1.5774	6.029	1.5774	3.7085
1.5824	6.312	1.5824	3.8045
1.5874	6.614	1.5874	3.9205
1.5924	6.954	1.5924	4.062
1.5974	7.351	1.5974	4.24
1.6024	7.782	1.6024	4.455
1.6074	8.263	1.6074	4.717
1.6124	8.812	1.6124	5.025
1.6174	9.431	1.6174	5.405
1.6224	10.1	1.6224	5.855
1.6274	10.83	1.6274	6.385
1.6324	11.61	1.6324	7.015
1.6374	12.5	1.6374	7.75
1.6424	13.42	1.6424	8.585
1.6474	14.42	1.6474	9.53
1.6524	15.51	1.6524	10.6
1.6574	16.62	1.6574	11.785
1.6624	17.81	1.6624	13.075
1.6674	19.05	1.6674	14.445
1.6724	20.35	1.6724	15.955
1.6774	21.74	1.6774	17.43
1.6824	23.18	1.6824	19.095
1.6874	24.7	1.6874	20.765
1.6924	26.28	1.6924	22.44
1.6974	27.95	1.6974	24.395
1.7024	29.7	1.7024	26.54
