# Supplementary material for: The role of oxygen-vacancy in bifunctional indium oxyhydroxide catalysts for electrochemical coupling of biomass valorization with CO2 conversion
Source: Nat Commun. 2023 Apr 11;14:2040. doi: 10.1038/s41467-023-37679-3 (PMC10090200; doi:10.1038/s41467-023-37679-3)
Supplement: Supplementary file 4 — Source Data [file 41467_2023_37679_MOESM4_ESM.zip › Source data/Supplementary Figure 19.xlsx]

## Sheet: a
Retension time	Intensity	Retension time	Intensity	Retension time	Intensity	Retension time	Intensity	Retension time	Intensity	Retension time	Intensity
min	mAU	min	mAU	min	mAU	min	mAU	min	mAU	min	mAU
	0.05 mM		0.1 mM		0.2 mM		0.5 mM		1 mM		2 mM
0	0	0	0	0	0	0	0	0	0	0	0
0.01067	0	0.01067	0	0.01067	0	0.01067	0	0.01067	0	0.01067	0
0.02133	0	0.02133	0	0.02133	0	0.02133	0	0.02133	0	0.02133	0
0.032	0	0.032	0	0.032	0	0.032	0	0.032	0	0.032	0
0.04267	0	0.04267	0	0.04267	0	0.04267	0	0.04267	0	0.04267	0
0.05333	0	0.05333	0	0.05333	0	0.05333	0	0.05333	0	0.05333	0
0.064	0	0.064	0	0.064	0	0.064	0	0.064	0	0.064	0
0.07467	0	0.07467	0	0.07467	0	0.07467	0	0.07467	0	0.07467	0
0.08533	0	0.08533	0	0.08533	0	0.08533	0	0.08533	0	0.08533	0
0.096	0	0.096	0	0.096	0	0.096	0	0.096	0	0.096	0
0.10667	0	0.10667	0	0.10667	0	0.10667	0	0.10667	0	0.10667	0
0.11733	0	0.11733	0	0.11733	0	0.11733	0	0.11733	0	0.11733	0
0.128	3	0.128	1	0.128	0	0.128	1	0.128	-3	0.128	-3
0.13867	5	0.13867	3	0.13867	1	0.13867	1	0.13867	-6	0.13867	-6
0.14933	3	0.14933	4	0.14933	1	0.14933	1	0.14933	-9	0.14933	-11
0.16	2	0.16	5	0.16	0	0.16	0	0.16	-9	0.16	-15
0.17067	1	0.17067	3	0.17067	0	0.17067	1	0.17067	-10	0.17067	-20
0.18133	0	0.18133	2	0.18133	-1	0.18133	0	0.18133	-13	0.18133	-25
0.192	0	0.192	2	0.192	-1	0.192	0	0.192	-17	0.192	-31
0.20267	-2	0.20267	2	0.20267	-2	0.20267	1	0.20267	-20	0.20267	-36
0.21333	-3	0.21333	4	0.21333	-3	0.21333	1	0.21333	-24	0.21333	-41
0.224	-3	0.224	4	0.224	-4	0.224	1	0.224	-27	0.224	-47
0.23467	-4	0.23467	3	0.23467	-3	0.23467	2	0.23467	-29	0.23467	-53
0.24533	-4	0.24533	3	0.24533	-3	0.24533	2	0.24533	-31	0.24533	-59
0.256	-4	0.256	3	0.256	-4	0.256	1	0.256	-33	0.256	-64
0.26667	-4	0.26667	2	0.26667	-5	0.26667	0	0.26667	-37	0.26667	-70
0.27733	-5	0.27733	2	0.27733	-5	0.27733	1	0.27733	-42	0.27733	-78
0.288	-4	0.288	2	0.288	-6	0.288	1	0.288	-46	0.288	-86
0.29867	-5	0.29867	1	0.29867	-7	0.29867	0	0.29867	-49	0.29867	-93
0.30933	-6	0.30933	0	0.30933	-7	0.30933	1	0.30933	-53	0.30933	-99
0.32	-6	0.32	-1	0.32	-7	0.32	0	0.32	-57	0.32	-106
0.33067	-6	0.33067	-1	0.33067	-7	0.33067	-1	0.33067	-62	0.33067	-112
0.34133	-7	0.34133	-1	0.34133	-7	0.34133	-1	0.34133	-66	0.34133	-119
0.352	-8	0.352	0	0.352	-7	0.352	0	0.352	-69	0.352	-127
0.36267	-8	0.36267	1	0.36267	-5	0.36267	2	0.36267	-72	0.36267	-135
0.37333	-9	0.37333	1	0.37333	-5	0.37333	2	0.37333	-78	0.37333	-142
0.384	-9	0.384	2	0.384	-7	0.384	1	0.384	-85	0.384	-149
0.39467	-8	0.39467	2	0.39467	-9	0.39467	2	0.39467	-90	0.39467	-157
0.40533	-9	0.40533	1	0.40533	-9	0.40533	2	0.40533	-94	0.40533	-164
0.416	-9	0.416	0	0.416	-9	0.416	2	0.416	-98	0.416	-172
0.42667	-10	0.42667	0	0.42667	-9	0.42667	0	0.42667	-101	0.42667	-180
0.43733	-12	0.43733	-1	0.43733	-10	0.43733	-1	0.43733	-104	0.43733	-189
0.448	-13	0.448	-1	0.448	-9	0.448	-2	0.448	-108	0.448	-199
0.45867	-13	0.45867	-1	0.45867	-9	0.45867	-3	0.45867	-114	0.45867	-209
0.46933	-13	0.46933	-2	0.46933	-9	0.46933	-3	0.46933	-118	0.46933	-217
0.48	-14	0.48	-4	0.48	-9	0.48	-4	0.48	-121	0.48	-225
0.49067	-13	0.49067	-5	0.49067	-9	0.49067	-5	0.49067	-125	0.49067	-233
0.50133	-12	0.50133	-5	0.50133	-8	0.50133	-5	0.50133	-130	0.50133	-241
0.512	-12	0.512	-3	0.512	-8	0.512	-5	0.512	-135	0.512	-249
0.52267	-12	0.52267	-3	0.52267	-9	0.52267	-5	0.52267	-139	0.52267	-258
0.53333	-14	0.53333	-4	0.53333	-9	0.53333	-5	0.53333	-142	0.53333	-267
0.544	-14	0.544	-5	0.544	-9	0.544	-6	0.544	-147	0.544	-277
0.55467	-14	0.55467	-5	0.55467	-9	0.55467	-7	0.55467	-153	0.55467	-286
0.56533	-16	0.56533	-5	0.56533	-10	0.56533	-6	0.56533	-157	0.56533	-295
0.576	-16	0.576	-6	0.576	-10	0.576	-5	0.576	-160	0.576	-303
0.58667	-16	0.58667	-7	0.58667	-10	0.58667	-6	0.58667	-165	0.58667	-311
0.59733	-16	0.59733	-7	0.59733	-11	0.59733	-6	0.59733	-169	0.59733	-321
0.608	-14	0.608	-7	0.608	-12	0.608	-7	0.608	-175	0.608	-330
0.61867	-14	0.61867	-7	0.61867	-12	0.61867	-8	0.61867	-180	0.61867	-339
0.62933	-14	0.62933	-8	0.62933	-13	0.62933	-9	0.62933	-184	0.62933	-348
0.64	-16	0.64	-9	0.64	-13	0.64	-9	0.64	-188	0.64	-357
0.65067	-17	0.65067	-9	0.65067	-14	0.65067	-11	0.65067	-191	0.65067	-365
0.66133	-17	0.66133	-9	0.66133	-15	0.66133	-13	0.66133	-197	0.66133	-374
0.672	-18	0.672	-10	0.672	-15	0.672	-13	0.672	-201	0.672	-383
0.68267	-19	0.68267	-11	0.68267	-14	0.68267	-12	0.68267	-204	0.68267	-391
0.69333	-20	0.69333	-11	0.69333	-13	0.69333	-12	0.69333	-208	0.69333	-398
0.704	-18	0.704	-12	0.704	-13	0.704	-11	0.704	-212	0.704	-405
0.71467	-17	0.71467	-12	0.71467	-13	0.71467	-11	0.71467	-216	0.71467	-414
0.72533	-18	0.72533	-9	0.72533	-13	0.72533	-10	0.72533	-220	0.72533	-421
0.736	-19	0.736	-6	0.736	-13	0.736	-12	0.736	-223	0.736	-426
0.74667	-19	0.74667	-3	0.74667	-13	0.74667	-13	0.74667	-227	0.74667	-434
0.75733	-18	0.75733	-1	0.75733	-13	0.75733	-12	0.75733	-233	0.75733	-443
0.768	-18	0.768	-3	0.768	-12	0.768	-13	0.768	-236	0.768	-451
0.77867	-18	0.77867	-6	0.77867	-12	0.77867	-14	0.77867	-239	0.77867	-458
0.78933	-19	0.78933	-9	0.78933	-12	0.78933	-14	0.78933	-243	0.78933	-465
0.8	-19	0.8	-10	0.8	-12	0.8	-14	0.8	-247	0.8	-472
0.81067	-16	0.81067	-9	0.81067	-12	0.81067	-14	0.81067	-250	0.81067	-478
0.82133	-16	0.82133	-10	0.82133	-13	0.82133	-13	0.82133	-254	0.82133	-485
0.832	-16	0.832	-11	0.832	-15	0.832	-12	0.832	-257	0.832	-493
0.84267	-16	0.84267	-10	0.84267	-14	0.84267	-14	0.84267	-262	0.84267	-502
0.85333	-15	0.85333	-9	0.85333	-13	0.85333	-16	0.85333	-266	0.85333	-508
0.864	-15	0.864	-10	0.864	-13	0.864	-16	0.864	-270	0.864	-514
0.87467	-15	0.87467	-10	0.87467	-14	0.87467	-15	0.87467	-273	0.87467	-519
0.88533	-15	0.88533	-10	0.88533	-15	0.88533	-15	0.88533	-276	0.88533	-525
0.896	-16	0.896	-9	0.896	-16	0.896	-16	0.896	-278	0.896	-533
0.90667	-16	0.90667	-7	0.90667	-15	0.90667	-15	0.90667	-281	0.90667	-539
0.91733	-16	0.91733	-8	0.91733	-14	0.91733	-15	0.91733	-284	0.91733	-545
0.928	-15	0.928	-8	0.928	-14	0.928	-15	0.928	-286	0.928	-551
0.93867	-14	0.93867	-8	0.93867	-13	0.93867	-15	0.93867	-288	0.93867	-557
0.94933	-15	0.94933	-10	0.94933	-13	0.94933	-14	0.94933	-291	0.94933	-562
0.96	-16	0.96	-10	0.96	-15	0.96	-15	0.96	-292	0.96	-569
0.97067	-16	0.97067	-10	0.97067	-16	0.97067	-16	0.97067	-294	0.97067	-574
0.98133	-15	0.98133	-10	0.98133	-17	0.98133	-16	0.98133	-297	0.98133	-578
0.992	-14	0.992	-8	0.992	-16	0.992	-15	0.992	-300	0.992	-582
1.00267	-15	1.00267	-8	1.00267	-15	1.00267	-13	1.00267	-303	1.00267	-587
1.01333	-16	1.01333	-8	1.01333	-14	1.01333	-15	1.01333	-306	1.01333	-592
1.024	-17	1.024	-7	1.024	-14	1.024	-17	1.024	-307	1.024	-597
1.03467	-17	1.03467	-7	1.03467	-13	1.03467	-15	1.03467	-309	1.03467	-601
1.04533	-16	1.04533	-7	1.04533	-12	1.04533	-15	1.04533	-312	1.04533	-605
1.056	-16	1.056	-7	1.056	-12	1.056	-15	1.056	-314	1.056	-611
1.06667	-16	1.06667	-7	1.06667	-12	1.06667	-13	1.06667	-316	1.06667	-616
1.07733	-14	1.07733	-7	1.07733	-11	1.07733	-13	1.07733	-318	1.07733	-622
1.088	-14	1.088	-8	1.088	-11	1.088	-13	1.088	-321	1.088	-628
1.09867	-14	1.09867	-7	1.09867	-11	1.09867	-13	1.09867	-324	1.09867	-631
1.10933	-15	1.10933	-7	1.10933	-9	1.10933	-12	1.10933	-326	1.10933	-635
1.12	-14	1.12	-5	1.12	-10	1.12	-11	1.12	-327	1.12	-639
1.13067	-13	1.13067	-4	1.13067	-11	1.13067	-11	1.13067	-327	1.13067	-642
1.14133	-14	1.14133	-4	1.14133	-9	1.14133	-10	1.14133	-328	1.14133	-646
1.152	-15	1.152	-3	1.152	-9	1.152	-10	1.152	-331	1.152	-648
1.16267	-14	1.16267	-2	1.16267	-9	1.16267	-10	1.16267	-334	1.16267	-652
1.17333	-14	1.17333	-3	1.17333	-9	1.17333	-9	1.17333	-336	1.17333	-658
1.184	-13	1.184	-5	1.184	-10	1.184	-8	1.184	-339	1.184	-661
1.19467	-14	1.19467	-6	1.19467	-9	1.19467	-10	1.19467	-340	1.19467	-664
1.20533	-16	1.20533	-5	1.20533	-10	1.20533	-11	1.20533	-341	1.20533	-667
1.216	-17	1.216	-4	1.216	-12	1.216	-11	1.216	-343	1.216	-670
1.22667	-16	1.22667	-4	1.22667	-12	1.22667	-10	1.22667	-344	1.22667	-672
1.23733	-15	1.23733	-4	1.23733	-12	1.23733	-9	1.23733	-345	1.23733	-675
1.248	-16	1.248	-4	1.248	-12	1.248	-9	1.248	-346	1.248	-678
1.25867	-17	1.25867	-4	1.25867	-11	1.25867	-7	1.25867	-347	1.25867	-682
1.26933	-17	1.26933	-4	1.26933	-10	1.26933	-7	1.26933	-348	1.26933	-685
1.28	-18	1.28	-4	1.28	-10	1.28	-8	1.28	-349	1.28	-688
1.29067	-18	1.29067	-4	1.29067	-8	1.29067	-7	1.29067	-349	1.29067	-690
1.30133	-17	1.30133	-4	1.30133	-8	1.30133	-7	1.30133	-351	1.30133	-693
1.312	-17	1.312	-3	1.312	-10	1.312	-6	1.312	-353	1.312	-695
1.32267	-17	1.32267	-3	1.32267	-10	1.32267	-7	1.32267	-354	1.32267	-696
1.33333	-16	1.33333	-3	1.33333	-9	1.33333	-9	1.33333	-356	1.33333	-699
1.344	-16	1.344	-2	1.344	-9	1.344	-9	1.344	-357	1.344	-702
1.35467	-17	1.35467	-2	1.35467	-9	1.35467	-8	1.35467	-360	1.35467	-705
1.36533	-17	1.36533	-1	1.36533	-9	1.36533	-9	1.36533	-362	1.36533	-709
1.376	-16	1.376	1	1.376	-9	1.376	-9	1.376	-362	1.376	-713
1.38667	-16	1.38667	0	1.38667	-10	1.38667	-8	1.38667	-364	1.38667	-714
1.39733	-18	1.39733	-1	1.39733	-11	1.39733	-9	1.39733	-364	1.39733	-715
1.408	-19	1.408	-1	1.408	-12	1.408	-9	1.408	-365	1.408	-716
1.41867	-19	1.41867	-2	1.41867	-11	1.41867	-8	1.41867	-367	1.41867	-718
1.42933	-19	1.42933	-1	1.42933	-9	1.42933	-7	1.42933	-368	1.42933	-720
1.44	-18	1.44	-2	1.44	-10	1.44	-6	1.44	-368	1.44	-723
1.45067	-18	1.45067	-1	1.45067	-12	1.45067	-6	1.45067	-368	1.45067	-726
1.46133	-19	1.46133	0	1.46133	-13	1.46133	-6	1.46133	-368	1.46133	-727
1.472	-19	1.472	0	1.472	-13	1.472	-6	1.472	-368	1.472	-727
1.48267	-18	1.48267	-1	1.48267	-13	1.48267	-6	1.48267	-370	1.48267	-728
1.49333	-20	1.49333	-1	1.49333	-13	1.49333	-5	1.49333	-372	1.49333	-729
1.504	-22	1.504	0	1.504	-11	1.504	-5	1.504	-373	1.504	-733
1.51467	-22	1.51467	0	1.51467	-9	1.51467	-6	1.51467	-373	1.51467	-734
1.52533	-22	1.52533	-1	1.52533	-11	1.52533	-6	1.52533	-374	1.52533	-736
1.536	-22	1.536	0	1.536	-11	1.536	-7	1.536	-376	1.536	-738
1.54667	-22	1.54667	0	1.54667	-11	1.54667	-6	1.54667	-377	1.54667	-738
1.55733	-23	1.55733	0	1.55733	-10	1.55733	-6	1.55733	-377	1.55733	-741
1.568	-23	1.568	0	1.568	-10	1.568	-6	1.568	-375	1.568	-743
1.57867	-23	1.57867	0	1.57867	-12	1.57867	-6	1.57867	-375	1.57867	-743
1.58933	-23	1.58933	0	1.58933	-13	1.58933	-6	1.58933	-375	1.58933	-744
1.6	-24	1.6	0	1.6	-14	1.6	-6	1.6	-375	1.6	-744
1.61067	-24	1.61067	-2	1.61067	-14	1.61067	-6	1.61067	-378	1.61067	-746
1.62133	-23	1.62133	-2	1.62133	-14	1.62133	-6	1.62133	-379	1.62133	-746
1.632	-23	1.632	-3	1.632	-14	1.632	-5	1.632	-380	1.632	-748
1.64267	-21	1.64267	-4	1.64267	-13	1.64267	-5	1.64267	-379	1.64267	-750
1.65333	-21	1.65333	-3	1.65333	-14	1.65333	-4	1.65333	-380	1.65333	-752
1.664	-22	1.664	-1	1.664	-13	1.664	-4	1.664	-379	1.664	-753
1.67467	-23	1.67467	-2	1.67467	-13	1.67467	-4	1.67467	-379	1.67467	-754
1.68533	-23	1.68533	-3	1.68533	-13	1.68533	-4	1.68533	-381	1.68533	-754
1.696	-23	1.696	-3	1.696	-14	1.696	-5	1.696	-381	1.696	-755
1.70667	-22	1.70667	-2	1.70667	-13	1.70667	-6	1.70667	-381	1.70667	-756
1.71733	-25	1.71733	-2	1.71733	-11	1.71733	-5	1.71733	-382	1.71733	-757
1.728	-26	1.728	-3	1.728	-10	1.728	-4	1.728	-383	1.728	-758
1.73867	-25	1.73867	-2	1.73867	-11	1.73867	-6	1.73867	-384	1.73867	-759
1.74933	-25	1.74933	-2	1.74933	-12	1.74933	-7	1.74933	-383	1.74933	-759
1.76	-23	1.76	-4	1.76	-12	1.76	-7	1.76	-384	1.76	-761
1.77067	-23	1.77067	-5	1.77067	-12	1.77067	-7	1.77067	-386	1.77067	-762
1.78133	-23	1.78133	-4	1.78133	-13	1.78133	-6	1.78133	-387	1.78133	-762
1.792	-24	1.792	-3	1.792	-13	1.792	-6	1.792	-388	1.792	-762
1.80267	-27	1.80267	-3	1.80267	-12	1.80267	-7	1.80267	-389	1.80267	-764
1.81333	-27	1.81333	-3	1.81333	-11	1.81333	-8	1.81333	-389	1.81333	-766
1.824	-26	1.824	-3	1.824	-11	1.824	-8	1.824	-390	1.824	-766
1.83467	-26	1.83467	-4	1.83467	-13	1.83467	-8	1.83467	-390	1.83467	-767
1.84533	-25	1.84533	-4	1.84533	-14	1.84533	-8	1.84533	-391	1.84533	-766
1.856	-25	1.856	-5	1.856	-14	1.856	-7	1.856	-391	1.856	-765
1.86667	-24	1.86667	-6	1.86667	-14	1.86667	-6	1.86667	-392	1.86667	-764
1.87733	-24	1.87733	-4	1.87733	-13	1.87733	-7	1.87733	-391	1.87733	-764
1.888	-24	1.888	-3	1.888	-13	1.888	-8	1.888	-390	1.888	-765
1.89867	-23	1.89867	-2	1.89867	-13	1.89867	-8	1.89867	-390	1.89867	-766
1.90933	-22	1.90933	-2	1.90933	-13	1.90933	-6	1.90933	-389	1.90933	-768
1.92	-21	1.92	-1	1.92	-13	1.92	-5	1.92	-389	1.92	-769
1.93067	-21	1.93067	0	1.93067	-12	1.93067	-5	1.93067	-390	1.93067	-768
1.94133	-22	1.94133	0	1.94133	-11	1.94133	-5	1.94133	-392	1.94133	-769
1.952	-23	1.952	-1	1.952	-10	1.952	-6	1.952	-393	1.952	-770
1.96267	-22	1.96267	-2	1.96267	-11	1.96267	-7	1.96267	-393	1.96267	-770
1.97333	-22	1.97333	-3	1.97333	-12	1.97333	-7	1.97333	-393	1.97333	-770
1.984	-24	1.984	-2	1.984	-14	1.984	-6	1.984	-393	1.984	-769
1.99467	-25	1.99467	-1	1.99467	-14	1.99467	-6	1.99467	-392	1.99467	-769
2.00533	-25	2.00533	0	2.00533	-15	2.00533	-6	2.00533	-392	2.00533	-768
2.016	-25	2.016	0	2.016	-16	2.016	-5	2.016	-393	2.016	-768
2.02667	-24	2.02667	-1	2.02667	-16	2.02667	-5	2.02667	-394	2.02667	-769
2.03733	-24	2.03733	-3	2.03733	-15	2.03733	-6	2.03733	-395	2.03733	-771
2.048	-24	2.048	-4	2.048	-15	2.048	-8	2.048	-395	2.048	-773
2.05867	-25	2.05867	-3	2.05867	-15	2.05867	-10	2.05867	-395	2.05867	-772
2.06933	-25	2.06933	-2	2.06933	-14	2.06933	-9	2.06933	-395	2.06933	-771
2.08	-25	2.08	-3	2.08	-13	2.08	-9	2.08	-394	2.08	-772
2.09067	-25	2.09067	-3	2.09067	-13	2.09067	-10	2.09067	-393	2.09067	-773
2.10133	-24	2.10133	-4	2.10133	-14	2.10133	-10	2.10133	-394	2.10133	-773
2.112	-25	2.112	-3	2.112	-15	2.112	-9	2.112	-394	2.112	-773
2.12267	-26	2.12267	-2	2.12267	-15	2.12267	-10	2.12267	-395	2.12267	-773
2.13333	-25	2.13333	-2	2.13333	-14	2.13333	-10	2.13333	-396	2.13333	-773
2.144	-25	2.144	-2	2.144	-15	2.144	-9	2.144	-397	2.144	-774
2.15467	-26	2.15467	-3	2.15467	-15	2.15467	-10	2.15467	-397	2.15467	-774
2.16533	-27	2.16533	-3	2.16533	-14	2.16533	-10	2.16533	-397	2.16533	-774
2.176	-28	2.176	-3	2.176	-14	2.176	-9	2.176	-396	2.176	-774
2.18667	-29	2.18667	-1	2.18667	-16	2.18667	-8	2.18667	-396	2.18667	-774
2.19733	-29	2.19733	0	2.19733	-17	2.19733	-7	2.19733	-396	2.19733	-774
2.208	-29	2.208	-1	2.208	-17	2.208	-8	2.208	-396	2.208	-774
2.21867	-30	2.21867	-2	2.21867	-16	2.21867	-8	2.21867	-396	2.21867	-774
2.22933	-30	2.22933	0	2.22933	-17	2.22933	-8	2.22933	-396	2.22933	-775
2.24	-29	2.24	1	2.24	-17	2.24	-9	2.24	-394	2.24	-774
2.25067	-29	2.25067	1	2.25067	-16	2.25067	-10	2.25067	-396	2.25067	-773
2.26133	-30	2.26133	1	2.26133	-14	2.26133	-10	2.26133	-398	2.26133	-774
2.272	-28	2.272	0	2.272	-15	2.272	-10	2.272	-398	2.272	-775
2.28267	-27	2.28267	0	2.28267	-16	2.28267	-8	2.28267	-398	2.28267	-774
2.29333	-26	2.29333	-1	2.29333	-15	2.29333	-8	2.29333	-396	2.29333	-774
2.304	-27	2.304	0	2.304	-14	2.304	-8	2.304	-395	2.304	-774
2.31467	-28	2.31467	1	2.31467	-14	2.31467	-8	2.31467	-396	2.31467	-774
2.32533	-27	2.32533	0	2.32533	-15	2.32533	-8	2.32533	-397	2.32533	-774
2.336	-27	2.336	0	2.336	-15	2.336	-7	2.336	-398	2.336	-774
2.34667	-27	2.34667	-1	2.34667	-15	2.34667	-8	2.34667	-398	2.34667	-774
2.35733	-27	2.35733	-1	2.35733	-15	2.35733	-9	2.35733	-399	2.35733	-773
2.368	-26	2.368	0	2.368	-16	2.368	-10	2.368	-401	2.368	-773
2.37867	-25	2.37867	-1	2.37867	-18	2.37867	-11	2.37867	-402	2.37867	-774
2.38933	-25	2.38933	-1	2.38933	-18	2.38933	-11	2.38933	-402	2.38933	-775
2.4	-26	2.4	1	2.4	-18	2.4	-11	2.4	-401	2.4	-775
2.41067	-25	2.41067	3	2.41067	-18	2.41067	-11	2.41067	-400	2.41067	-776
2.42133	-25	2.42133	2	2.42133	-19	2.42133	-11	2.42133	-399	2.42133	-777
2.432	-25	2.432	2	2.432	-19	2.432	-11	2.432	-400	2.432	-776
2.44267	-27	2.44267	0	2.44267	-19	2.44267	-11	2.44267	-400	2.44267	-775
2.45333	-28	2.45333	-1	2.45333	-19	2.45333	-11	2.45333	-398	2.45333	-775
2.464	-27	2.464	0	2.464	-19	2.464	-10	2.464	-399	2.464	-775
2.47467	-27	2.47467	-1	2.47467	-19	2.47467	-11	2.47467	-400	2.47467	-774
2.48533	-28	2.48533	0	2.48533	-18	2.48533	-11	2.48533	-400	2.48533	-773
2.496	-28	2.496	2	2.496	-17	2.496	-11	2.496	-399	2.496	-773
2.50667	-27	2.50667	1	2.50667	-16	2.50667	-10	2.50667	-398	2.50667	-772
2.51733	-27	2.51733	1	2.51733	-16	2.51733	-8	2.51733	-398	2.51733	-772
2.528	-28	2.528	2	2.528	-16	2.528	-9	2.528	-399	2.528	-772
2.53867	-29	2.53867	2	2.53867	-16	2.53867	-10	2.53867	-399	2.53867	-772
2.54933	-29	2.54933	2	2.54933	-16	2.54933	-10	2.54933	-399	2.54933	-773
2.56	-29	2.56	2	2.56	-17	2.56	-9	2.56	-400	2.56	-773
2.57067	-30	2.57067	2	2.57067	-17	2.57067	-9	2.57067	-402	2.57067	-772
2.58133	-31	2.58133	1	2.58133	-16	2.58133	-9	2.58133	-402	2.58133	-772
2.592	-29	2.592	0	2.592	-16	2.592	-8	2.592	-402	2.592	-773
2.60267	-29	2.60267	0	2.60267	-16	2.60267	-8	2.60267	-402	2.60267	-772
2.61333	-29	2.61333	0	2.61333	-17	2.61333	-8	2.61333	-403	2.61333	-772
2.624	-29	2.624	-1	2.624	-17	2.624	-9	2.624	-402	2.624	-772
2.63467	-30	2.63467	-1	2.63467	-15	2.63467	-10	2.63467	-403	2.63467	-772
2.64533	-30	2.64533	-2	2.64533	-13	2.64533	-10	2.64533	-406	2.64533	-773
2.656	-29	2.656	0	2.656	-12	2.656	-9	2.656	-406	2.656	-772
2.66667	-29	2.66667	1	2.66667	-12	2.66667	-9	2.66667	-404	2.66667	-772
2.67733	-28	2.67733	1	2.67733	-12	2.67733	-8	2.67733	-404	2.67733	-772
2.688	-28	2.688	1	2.688	-14	2.688	-6	2.688	-403	2.688	-772
2.69867	-27	2.69867	1	2.69867	-14	2.69867	-6	2.69867	-403	2.69867	-771
2.70933	-28	2.70933	0	2.70933	-13	2.70933	-5	2.70933	-402	2.70933	-771
2.72	-27	2.72	0	2.72	-13	2.72	-5	2.72	-403	2.72	-772
2.73067	-27	2.73067	0	2.73067	-12	2.73067	-5	2.73067	-403	2.73067	-772
2.74133	-28	2.74133	1	2.74133	-12	2.74133	-5	2.74133	-403	2.74133	-774
2.752	-26	2.752	1	2.752	-12	2.752	-6	2.752	-403	2.752	-774
2.76267	-24	2.76267	1	2.76267	-13	2.76267	-7	2.76267	-403	2.76267	-773
2.77333	-25	2.77333	1	2.77333	-14	2.77333	-7	2.77333	-403	2.77333	-773
2.784	-27	2.784	1	2.784	-15	2.784	-7	2.784	-403	2.784	-774
2.79467	-26	2.79467	1	2.79467	-13	2.79467	-6	2.79467	-402	2.79467	-774
2.80533	-26	2.80533	3	2.80533	-11	2.80533	-5	2.80533	-403	2.80533	-774
2.816	-25	2.816	4	2.816	-12	2.816	-4	2.816	-404	2.816	-773
2.82667	-26	2.82667	4	2.82667	-13	2.82667	-4	2.82667	-406	2.82667	-772
2.83733	-27	2.83733	2	2.83733	-12	2.83733	-4	2.83733	-405	2.83733	-773
2.848	-27	2.848	2	2.848	-11	2.848	-4	2.848	-405	2.848	-775
2.85867	-26	2.85867	1	2.85867	-12	2.85867	-4	2.85867	-405	2.85867	-776
2.86933	-28	2.86933	2	2.86933	-11	2.86933	-4	2.86933	-405	2.86933	-774
2.88	-28	2.88	4	2.88	-11	2.88	-4	2.88	-404	2.88	-774
2.89067	-27	2.89067	4	2.89067	-12	2.89067	-5	2.89067	-404	2.89067	-774
2.90133	-26	2.90133	3	2.90133	-11	2.90133	-5	2.90133	-403	2.90133	-773
2.912	-26	2.912	2	2.912	-9	2.912	-5	2.912	-404	2.912	-774
2.92267	-27	2.92267	1	2.92267	-9	2.92267	-6	2.92267	-403	2.92267	-775
2.93333	-28	2.93333	0	2.93333	-11	2.93333	-6	2.93333	-402	2.93333	-775
2.944	-28	2.944	0	2.944	-12	2.944	-7	2.944	-400	2.944	-776
2.95467	-27	2.95467	0	2.95467	-11	2.95467	-7	2.95467	-400	2.95467	-776
2.96533	-27	2.96533	0	2.96533	-12	2.96533	-7	2.96533	-401	2.96533	-776
2.976	-29	2.976	2	2.976	-12	2.976	-7	2.976	-401	2.976	-776
2.98667	-28	2.98667	3	2.98667	-12	2.98667	-6	2.98667	-402	2.98667	-778
2.99733	-27	2.99733	3	2.99733	-12	2.99733	-5	2.99733	-403	2.99733	-779
3.008	-26	3.008	4	3.008	-12	3.008	-5	3.008	-402	3.008	-777
3.01867	-26	3.01867	4	3.01867	-11	3.01867	-4	3.01867	-401	3.01867	-777
3.02933	-26	3.02933	4	3.02933	-10	3.02933	-4	3.02933	-401	3.02933	-778
3.04	-27	3.04	2	3.04	-10	3.04	-5	3.04	-402	3.04	-777
3.05067	-26	3.05067	1	3.05067	-10	3.05067	-5	3.05067	-403	3.05067	-776
3.06133	-26	3.06133	1	3.06133	-11	3.06133	-4	3.06133	-403	3.06133	-776
3.072	-25	3.072	2	3.072	-11	3.072	-3	3.072	-402	3.072	-775
3.08267	-25	3.08267	3	3.08267	-12	3.08267	-2	3.08267	-403	3.08267	-775
3.09333	-27	3.09333	3	3.09333	-12	3.09333	-3	3.09333	-404	3.09333	-776
3.104	-28	3.104	2	3.104	-11	3.104	-2	3.104	-404	3.104	-777
3.11467	-28	3.11467	4	3.11467	-11	3.11467	-2	3.11467	-404	3.11467	-777
3.12533	-28	3.12533	4	3.12533	-10	3.12533	-2	3.12533	-405	3.12533	-778
3.136	-29	3.136	4	3.136	-10	3.136	-3	3.136	-404	3.136	-779
3.14667	-29	3.14667	5	3.14667	-12	3.14667	-3	3.14667	-402	3.14667	-780
3.15733	-28	3.15733	4	3.15733	-13	3.15733	-4	3.15733	-402	3.15733	-779
3.168	-29	3.168	2	3.168	-13	3.168	-4	3.168	-403	3.168	-777
3.17867	-30	3.17867	2	3.17867	-12	3.17867	-3	3.17867	-403	3.17867	-775
3.18933	-31	3.18933	3	3.18933	-10	3.18933	-4	3.18933	-404	3.18933	-775
3.2	-33	3.2	4	3.2	-9	3.2	-5	3.2	-405	3.2	-774
3.21067	-33	3.21067	4	3.21067	-9	3.21067	-5	3.21067	-405	3.21067	-772
3.22133	-33	3.22133	2	3.22133	-9	3.22133	-3	3.22133	-404	3.22133	-772
3.232	-32	3.232	1	3.232	-8	3.232	-2	3.232	-404	3.232	-772
3.24267	-31	3.24267	2	3.24267	-8	3.24267	-3	3.24267	-404	3.24267	-772
3.25333	-31	3.25333	2	3.25333	-8	3.25333	-4	3.25333	-404	3.25333	-773
3.264	-31	3.264	3	3.264	-8	3.264	-5	3.264	-404	3.264	-774
3.27467	-33	3.27467	2	3.27467	-7	3.27467	-5	3.27467	-405	3.27467	-775
3.28533	-34	3.28533	2	3.28533	-6	3.28533	-5	3.28533	-404	3.28533	-776
3.296	-34	3.296	3	3.296	-6	3.296	-4	3.296	-404	3.296	-776
3.30667	-34	3.30667	4	3.30667	-5	3.30667	-2	3.30667	-404	3.30667	-775
3.31733	-33	3.31733	4	3.31733	-5	3.31733	-2	3.31733	-404	3.31733	-774
3.328	-33	3.328	3	3.328	-5	3.328	-1	3.328	-405	3.328	-775
3.33867	-34	3.33867	1	3.33867	-7	3.33867	-1	3.33867	-405	3.33867	-777
3.34933	-34	3.34933	1	3.34933	-8	3.34933	-1	3.34933	-405	3.34933	-778
3.36	-35	3.36	2	3.36	-9	3.36	-1	3.36	-404	3.36	-777
3.37067	-35	3.37067	4	3.37067	-11	3.37067	-1	3.37067	-404	3.37067	-775
3.38133	-36	3.38133	4	3.38133	-11	3.38133	0	3.38133	-404	3.38133	-775
3.392	-35	3.392	4	3.392	-10	3.392	-1	3.392	-405	3.392	-775
3.40267	-35	3.40267	4	3.40267	-9	3.40267	-2	3.40267	-406	3.40267	-775
3.41333	-36	3.41333	5	3.41333	-9	3.41333	-2	3.41333	-406	3.41333	-775
3.424	-35	3.424	5	3.424	-9	3.424	-2	3.424	-404	3.424	-774
3.43467	-35	3.43467	4	3.43467	-9	3.43467	-1	3.43467	-403	3.43467	-774
3.44533	-34	3.44533	5	3.44533	-8	3.44533	-1	3.44533	-403	3.44533	-775
3.456	-33	3.456	5	3.456	-8	3.456	-1	3.456	-403	3.456	-775
3.46667	-34	3.46667	5	3.46667	-8	3.46667	-2	3.46667	-403	3.46667	-776
3.47733	-36	3.47733	6	3.47733	-5	3.47733	-3	3.47733	-402	3.47733	-777
3.488	-36	3.488	5	3.488	-4	3.488	-4	3.488	-402	3.488	-777
3.49867	-36	3.49867	4	3.49867	-4	3.49867	-2	3.49867	-402	3.49867	-777
3.50933	-37	3.50933	3	3.50933	-5	3.50933	-2	3.50933	-404	3.50933	-777
3.52	-37	3.52	2	3.52	-6	3.52	-3	3.52	-404	3.52	-776
3.53067	-37	3.53067	2	3.53067	-6	3.53067	-5	3.53067	-403	3.53067	-775
3.54133	-37	3.54133	3	3.54133	-5	3.54133	-5	3.54133	-402	3.54133	-774
3.552	-36	3.552	4	3.552	-4	3.552	-4	3.552	-402	3.552	-774
3.56267	-34	3.56267	4	3.56267	-4	3.56267	-5	3.56267	-402	3.56267	-775
3.57333	-34	3.57333	3	3.57333	-4	3.57333	-5	3.57333	-402	3.57333	-774
3.584	-34	3.584	3	3.584	-1	3.584	-6	3.584	-402	3.584	-775
3.59467	-34	3.59467	4	3.59467	0	3.59467	-6	3.59467	-400	3.59467	-776
3.60533	-33	3.60533	4	3.60533	0	3.60533	-6	3.60533	-399	3.60533	-776
3.616	-33	3.616	4	3.616	1	3.616	-7	3.616	-400	3.616	-776
3.62667	-32	3.62667	3	3.62667	0	3.62667	-6	3.62667	-400	3.62667	-776
3.63733	-32	3.63733	2	3.63733	1	3.63733	-6	3.63733	-399	3.63733	-777
3.648	-32	3.648	1	3.648	1	3.648	-5	3.648	-399	3.648	-777
3.65867	-32	3.65867	2	3.65867	0	3.65867	-4	3.65867	-399	3.65867	-778
3.66933	-33	3.66933	4	3.66933	-1	3.66933	-3	3.66933	-400	3.66933	-780
3.68	-33	3.68	4	3.68	-1	3.68	-3	3.68	-400	3.68	-779
3.69067	-34	3.69067	3	3.69067	-1	3.69067	-5	3.69067	-401	3.69067	-779
3.70133	-34	3.70133	2	3.70133	0	3.70133	-5	3.70133	-401	3.70133	-779
3.712	-33	3.712	3	3.712	0	3.712	-4	3.712	-400	3.712	-778
3.72267	-32	3.72267	5	3.72267	0	3.72267	-2	3.72267	-401	3.72267	-778
3.73333	-33	3.73333	4	3.73333	1	3.73333	-2	3.73333	-402	3.73333	-778
3.744	-35	3.744	4	3.744	2	3.744	-5	3.744	-403	3.744	-778
3.75467	-35	3.75467	5	3.75467	3	3.75467	-7	3.75467	-404	3.75467	-777
3.76533	-36	3.76533	5	3.76533	3	3.76533	-6	3.76533	-404	3.76533	-778
3.776	-35	3.776	4	3.776	3	3.776	-5	3.776	-405	3.776	-779
3.78667	-34	3.78667	3	3.78667	2	3.78667	-4	3.78667	-406	3.78667	-778
3.79733	-34	3.79733	3	3.79733	1	3.79733	-3	3.79733	-405	3.79733	-777
3.808	-33	3.808	4	3.808	1	3.808	-3	3.808	-403	3.808	-778
3.81867	-33	3.81867	2	3.81867	2	3.81867	-3	3.81867	-404	3.81867	-778
3.82933	-35	3.82933	1	3.82933	3	3.82933	-2	3.82933	-403	3.82933	-778
3.84	-36	3.84	1	3.84	3	3.84	-2	3.84	-402	3.84	-778
3.85067	-37	3.85067	2	3.85067	3	3.85067	-3	3.85067	-403	3.85067	-779
3.86133	-37	3.86133	3	3.86133	3	3.86133	-4	3.86133	-404	3.86133	-779
3.872	-37	3.872	3	3.872	4	3.872	-4	3.872	-404	3.872	-779
3.88267	-36	3.88267	5	3.88267	3	3.88267	-5	3.88267	-405	3.88267	-779
3.89333	-35	3.89333	5	3.89333	2	3.89333	-5	3.89333	-405	3.89333	-780
3.904	-34	3.904	4	3.904	1	3.904	-4	3.904	-403	3.904	-779
3.91467	-35	3.91467	5	3.91467	0	3.91467	-3	3.91467	-403	3.91467	-778
3.92533	-35	3.92533	4	3.92533	0	3.92533	-4	3.92533	-403	3.92533	-777
3.936	-36	3.936	4	3.936	1	3.936	-4	3.936	-402	3.936	-778
3.94667	-36	3.94667	4	3.94667	2	3.94667	-5	3.94667	-402	3.94667	-779
3.95733	-35	3.95733	4	3.95733	2	3.95733	-5	3.95733	-403	3.95733	-780
3.968	-36	3.968	3	3.968	2	3.968	-6	3.968	-404	3.968	-780
3.97867	-37	3.97867	3	3.97867	2	3.97867	-6	3.97867	-403	3.97867	-780
3.98933	-37	3.98933	3	3.98933	0	3.98933	-5	3.98933	-403	3.98933	-781
4	-37	4	3	4	0	4	-3	4	-402	4	-781
4.01067	-36	4.01067	2	4.01067	-1	4.01067	-2	4.01067	-401	4.01067	-781
4.02133	-36	4.02133	3	4.02133	-2	4.02133	-3	4.02133	-402	4.02133	-781
4.032	-36	4.032	5	4.032	-2	4.032	-2	4.032	-403	4.032	-781
4.04267	-37	4.04267	5	4.04267	-3	4.04267	-3	4.04267	-404	4.04267	-781
4.05333	-37	4.05333	5	4.05333	-3	4.05333	-4	4.05333	-404	4.05333	-781
4.064	-36	4.064	3	4.064	-2	4.064	-3	4.064	-404	4.064	-781
4.07467	-36	4.07467	1	4.07467	-2	4.07467	-3	4.07467	-404	4.07467	-780
4.08533	-36	4.08533	1	4.08533	-1	4.08533	-3	4.08533	-404	4.08533	-780
4.096	-37	4.096	2	4.096	-1	4.096	-2	4.096	-405	4.096	-782
4.10667	-37	4.10667	4	4.10667	-1	4.10667	-2	4.10667	-405	4.10667	-783
4.11733	-36	4.11733	5	4.11733	-1	4.11733	-3	4.11733	-404	4.11733	-782
4.128	-36	4.128	6	4.128	-3	4.128	-4	4.128	-405	4.128	-782
4.13867	-36	4.13867	7	4.13867	-3	4.13867	-6	4.13867	-405	4.13867	-781
4.14933	-38	4.14933	7	4.14933	-3	4.14933	-5	4.14933	-405	4.14933	-782
4.16	-39	4.16	6	4.16	-3	4.16	-3	4.16	-404	4.16	-780
4.17067	-39	4.17067	5	4.17067	-2	4.17067	-2	4.17067	-402	4.17067	-779
4.18133	-39	4.18133	4	4.18133	-1	4.18133	-2	4.18133	-403	4.18133	-779
4.192	-40	4.192	4	4.192	-1	4.192	-2	4.192	-404	4.192	-779
4.20267	-40	4.20267	3	4.20267	0	4.20267	-1	4.20267	-404	4.20267	-780
4.21333	-40	4.21333	2	4.21333	1	4.21333	0	4.21333	-403	4.21333	-780
4.224	-40	4.224	2	4.224	2	4.224	0	4.224	-403	4.224	-779
4.23467	-41	4.23467	4	4.23467	1	4.23467	0	4.23467	-402	4.23467	-779
4.24533	-41	4.24533	5	4.24533	-1	4.24533	0	4.24533	-401	4.24533	-778
4.256	-39	4.256	5	4.256	-1	4.256	1	4.256	-402	4.256	-778
4.26667	-39	4.26667	5	4.26667	0	4.26667	-2	4.26667	-402	4.26667	-778
4.27733	-38	4.27733	5	4.27733	0	4.27733	-3	4.27733	-400	4.27733	-778
4.288	-39	4.288	5	4.288	0	4.288	-3	4.288	-400	4.288	-779
4.29867	-40	4.29867	5	4.29867	0	4.29867	-3	4.29867	-400	4.29867	-778
4.30933	-40	4.30933	5	4.30933	0	4.30933	-3	4.30933	-400	4.30933	-778
4.32	-40	4.32	5	4.32	0	4.32	-3	4.32	-399	4.32	-778
4.33067	-41	4.33067	5	4.33067	0	4.33067	-1	4.33067	-400	4.33067	-778
4.34133	-40	4.34133	5	4.34133	-1	4.34133	1	4.34133	-401	4.34133	-779
4.352	-39	4.352	5	4.352	0	4.352	0	4.352	-401	4.352	-780
4.36267	-40	4.36267	4	4.36267	2	4.36267	-1	4.36267	-401	4.36267	-779
4.37333	-40	4.37333	4	4.37333	3	4.37333	-3	4.37333	-401	4.37333	-778
4.384	-40	4.384	3	4.384	3	4.384	-3	4.384	-402	4.384	-778
4.39467	-39	4.39467	2	4.39467	3	4.39467	-3	4.39467	-403	4.39467	-778
4.40533	-39	4.40533	3	4.40533	4	4.40533	-2	4.40533	-402	4.40533	-778
4.416	-40	4.416	2	4.416	3	4.416	-2	4.416	-402	4.416	-778
4.42667	-39	4.42667	2	4.42667	2	4.42667	-2	4.42667	-403	4.42667	-778
4.43733	-39	4.43733	2	4.43733	2	4.43733	-1	4.43733	-405	4.43733	-778
4.448	-40	4.448	1	4.448	2	4.448	-1	4.448	-404	4.448	-780
4.45867	-40	4.45867	1	4.45867	3	4.45867	-2	4.45867	-401	4.45867	-781
4.46933	-39	4.46933	2	4.46933	4	4.46933	-2	4.46933	-402	4.46933	-780
4.48	-39	4.48	3	4.48	5	4.48	-1	4.48	-401	4.48	-779
4.49067	-39	4.49067	3	4.49067	2	4.49067	-2	4.49067	-401	4.49067	-778
4.50133	-38	4.50133	3	4.50133	1	4.50133	-2	4.50133	-399	4.50133	-777
4.512	-39	4.512	3	4.512	1	4.512	-2	4.512	-399	4.512	-776
4.52267	-41	4.52267	3	4.52267	0	4.52267	-3	4.52267	-399	4.52267	-777
4.53333	-39	4.53333	2	4.53333	0	4.53333	-3	4.53333	-399	4.53333	-776
4.544	-39	4.544	2	4.544	1	4.544	-3	4.544	-399	4.544	-776
4.55467	-40	4.55467	3	4.55467	2	4.55467	-4	4.55467	-400	4.55467	-776
4.56533	-40	4.56533	5	4.56533	4	4.56533	-4	4.56533	-401	4.56533	-777
4.576	-41	4.576	5	4.576	5	4.576	-4	4.576	-400	4.576	-777
4.58667	-42	4.58667	5	4.58667	5	4.58667	-3	4.58667	-400	4.58667	-776
4.59733	-43	4.59733	3	4.59733	4	4.59733	-4	4.59733	-400	4.59733	-776
4.608	-45	4.608	3	4.608	2	4.608	-5	4.608	-400	4.608	-777
4.61867	-46	4.61867	4	4.61867	0	4.61867	-4	4.61867	-400	4.61867	-777
4.62933	-46	4.62933	2	4.62933	0	4.62933	-3	4.62933	-401	4.62933	-776
4.64	-46	4.64	1	4.64	1	4.64	-2	4.64	-401	4.64	-778
4.65067	-45	4.65067	1	4.65067	0	4.65067	-2	4.65067	-401	4.65067	-778
4.66133	-43	4.66133	1	4.66133	2	4.66133	-3	4.66133	-402	4.66133	-777
4.672	-43	4.672	3	4.672	2	4.672	-3	4.672	-402	4.672	-777
4.68267	-44	4.68267	3	4.68267	1	4.68267	-2	4.68267	-401	4.68267	-777
4.69333	-45	4.69333	3	4.69333	1	4.69333	-1	4.69333	-402	4.69333	-776
4.704	-46	4.704	3	4.704	1	4.704	-1	4.704	-403	4.704	-776
4.71467	-46	4.71467	2	4.71467	0	4.71467	-1	4.71467	-403	4.71467	-777
4.72533	-45	4.72533	3	4.72533	0	4.72533	-1	4.72533	-402	4.72533	-778
4.736	-45	4.736	3	4.736	-1	4.736	-1	4.736	-401	4.736	-778
4.74667	-44	4.74667	4	4.74667	-1	4.74667	-1	4.74667	-400	4.74667	-779
4.75733	-45	4.75733	3	4.75733	0	4.75733	-2	4.75733	-399	4.75733	-779
4.768	-46	4.768	3	4.768	0	4.768	-2	4.768	-399	4.768	-780
4.77867	-47	4.77867	3	4.77867	-1	4.77867	-2	4.77867	-399	4.77867	-781
4.78933	-46	4.78933	3	4.78933	0	4.78933	-2	4.78933	-399	4.78933	-780
4.8	-46	4.8	3	4.8	-1	4.8	-2	4.8	-399	4.8	-779
4.81067	-45	4.81067	3	4.81067	-2	4.81067	-1	4.81067	-399	4.81067	-778
4.82133	-45	4.82133	3	4.82133	-2	4.82133	-1	4.82133	-398	4.82133	-778
4.832	-44	4.832	5	4.832	-3	4.832	-2	4.832	-399	4.832	-778
4.84267	-43	4.84267	4	4.84267	-3	4.84267	-2	4.84267	-400	4.84267	-777
4.85333	-42	4.85333	3	4.85333	-3	4.85333	-1	4.85333	-400	4.85333	-778
4.864	-42	4.864	3	4.864	-3	4.864	-1	4.864	-400	4.864	-777
4.87467	-41	4.87467	2	4.87467	-3	4.87467	-2	4.87467	-401	4.87467	-777
4.88533	-42	4.88533	1	4.88533	-4	4.88533	-1	4.88533	-400	4.88533	-778
4.896	-44	4.896	1	4.896	-5	4.896	0	4.896	-401	4.896	-778
4.90667	-43	4.90667	1	4.90667	-5	4.90667	0	4.90667	-401	4.90667	-777
4.91733	-43	4.91733	2	4.91733	-3	4.91733	1	4.91733	-400	4.91733	-777
4.928	-44	4.928	3	4.928	-3	4.928	2	4.928	-399	4.928	-777
4.93867	-43	4.93867	5	4.93867	-3	4.93867	2	4.93867	-399	4.93867	-776
4.94933	-42	4.94933	5	4.94933	-3	4.94933	2	4.94933	-399	4.94933	-776
4.96	-44	4.96	4	4.96	-4	4.96	2	4.96	-402	4.96	-776
4.97067	-45	4.97067	4	4.97067	-4	4.97067	2	4.97067	-402	4.97067	-776
4.98133	-45	4.98133	4	4.98133	-3	4.98133	2	4.98133	-402	4.98133	-775
4.992	-45	4.992	3	4.992	-3	4.992	3	4.992	-403	4.992	-775
5.00267	-44	5.00267	2	5.00267	-4	5.00267	2	5.00267	-404	5.00267	-775
5.01333	-45	5.01333	4	5.01333	-4	5.01333	1	5.01333	-405	5.01333	-776
5.024	-44	5.024	5	5.024	-5	5.024	0	5.024	-405	5.024	-777
5.03467	-43	5.03467	4	5.03467	-4	5.03467	-1	5.03467	-404	5.03467	-777
5.04533	-43	5.04533	4	5.04533	-4	5.04533	-1	5.04533	-403	5.04533	-777
5.056	-43	5.056	3	5.056	-4	5.056	-1	5.056	-403	5.056	-776
5.06667	-42	5.06667	2	5.06667	-4	5.06667	-1	5.06667	-403	5.06667	-775
5.07733	-42	5.07733	3	5.07733	-4	5.07733	-3	5.07733	-403	5.07733	-775
5.088	-43	5.088	3	5.088	-4	5.088	-3	5.088	-403	5.088	-775
5.09867	-45	5.09867	2	5.09867	-5	5.09867	-3	5.09867	-402	5.09867	-777
5.10933	-45	5.10933	3	5.10933	-5	5.10933	-2	5.10933	-401	5.10933	-778
5.12	-44	5.12	4	5.12	-5	5.12	-1	5.12	-401	5.12	-777
5.13067	-45	5.13067	5	5.13067	-6	5.13067	0	5.13067	-400	5.13067	-777
5.14133	-46	5.14133	4	5.14133	-6	5.14133	-1	5.14133	-401	5.14133	-777
5.152	-46	5.152	4	5.152	-6	5.152	-1	5.152	-402	5.152	-777
5.16267	-45	5.16267	3	5.16267	-6	5.16267	-1	5.16267	-402	5.16267	-777
5.17333	-43	5.17333	4	5.17333	-6	5.17333	-1	5.17333	-403	5.17333	-777
5.184	-43	5.184	4	5.184	-5	5.184	0	5.184	-402	5.184	-778
5.19467	-43	5.19467	5	5.19467	-5	5.19467	0	5.19467	-401	5.19467	-778
5.20533	-42	5.20533	6	5.20533	-4	5.20533	0	5.20533	-401	5.20533	-779
5.216	-42	5.216	6	5.216	-4	5.216	1	5.216	-400	5.216	-779
5.22667	-42	5.22667	5	5.22667	-5	5.22667	0	5.22667	-401	5.22667	-780
5.23733	-42	5.23733	5	5.23733	-6	5.23733	0	5.23733	-401	5.23733	-778
5.248	-43	5.248	5	5.248	-6	5.248	1	5.248	-400	5.248	-776
5.25867	-45	5.25867	5	5.25867	-5	5.25867	0	5.25867	-400	5.25867	-775
5.26933	-45	5.26933	4	5.26933	-5	5.26933	0	5.26933	-399	5.26933	-775
5.28	-45	5.28	4	5.28	-4	5.28	0	5.28	-399	5.28	-776
5.29067	-46	5.29067	3	5.29067	-3	5.29067	0	5.29067	-400	5.29067	-775
5.30133	-45	5.30133	1	5.30133	-4	5.30133	0	5.30133	-400	5.30133	-775
5.312	-45	5.312	2	5.312	-5	5.312	-1	5.312	-400	5.312	-775
5.32267	-45	5.32267	5	5.32267	-4	5.32267	0	5.32267	-399	5.32267	-776
5.33333	-46	5.33333	7	5.33333	-5	5.33333	0	5.33333	-399	5.33333	-777
5.344	-47	5.344	8	5.344	-5	5.344	0	5.344	-397	5.344	-776
5.35467	-46	5.35467	8	5.35467	-5	5.35467	-1	5.35467	-397	5.35467	-776
5.36533	-44	5.36533	8	5.36533	-5	5.36533	-1	5.36533	-398	5.36533	-777
5.376	-44	5.376	8	5.376	-4	5.376	-1	5.376	-398	5.376	-777
5.38667	-44	5.38667	8	5.38667	-4	5.38667	-1	5.38667	-398	5.38667	-777
5.39733	-44	5.39733	8	5.39733	-4	5.39733	-1	5.39733	-397	5.39733	-779
5.408	-46	5.408	8	5.408	-3	5.408	0	5.408	-396	5.408	-780
5.41867	-46	5.41867	9	5.41867	-2	5.41867	0	5.41867	-394	5.41867	-780
5.42933	-46	5.42933	7	5.42933	-3	5.42933	1	5.42933	-394	5.42933	-780
5.44	-47	5.44	6	5.44	-3	5.44	1	5.44	-395	5.44	-779
5.45067	-47	5.45067	6	5.45067	-3	5.45067	1	5.45067	-396	5.45067	-777
5.46133	-46	5.46133	6	5.46133	-1	5.46133	0	5.46133	-396	5.46133	-778
5.472	-46	5.472	5	5.472	1	5.472	0	5.472	-395	5.472	-780
5.48267	-47	5.48267	6	5.48267	0	5.48267	1	5.48267	-394	5.48267	-780
5.49333	-46	5.49333	6	5.49333	-1	5.49333	0	5.49333	-394	5.49333	-781
5.504	-46	5.504	8	5.504	-1	5.504	0	5.504	-394	5.504	-779
5.51467	-46	5.51467	9	5.51467	-1	5.51467	0	5.51467	-395	5.51467	-777
5.52533	-47	5.52533	9	5.52533	-1	5.52533	-1	5.52533	-395	5.52533	-776
5.536	-48	5.536	9	5.536	1	5.536	-2	5.536	-393	5.536	-777
5.54667	-47	5.54667	9	5.54667	2	5.54667	-2	5.54667	-392	5.54667	-777
5.55733	-46	5.55733	9	5.55733	4	5.55733	-1	5.55733	-393	5.55733	-777
5.568	-46	5.568	7	5.568	5	5.568	-1	5.568	-393	5.568	-778
5.57867	-46	5.57867	6	5.57867	3	5.57867	-2	5.57867	-393	5.57867	-779
5.58933	-45	5.58933	6	5.58933	3	5.58933	-3	5.58933	-393	5.58933	-776
5.6	-45	5.6	7	5.6	4	5.6	-1	5.6	-391	5.6	-774
5.61067	-46	5.61067	8	5.61067	4	5.61067	0	5.61067	-391	5.61067	-775
5.62133	-46	5.62133	8	5.62133	3	5.62133	-1	5.62133	-391	5.62133	-776
5.632	-45	5.632	7	5.632	3	5.632	-1	5.632	-391	5.632	-775
5.64267	-45	5.64267	7	5.64267	4	5.64267	0	5.64267	-391	5.64267	-774
5.65333	-46	5.65333	8	5.65333	5	5.65333	1	5.65333	-390	5.65333	-774
5.664	-47	5.664	9	5.664	6	5.664	1	5.664	-389	5.664	-775
5.67467	-46	5.67467	9	5.67467	6	5.67467	2	5.67467	-389	5.67467	-775
5.68533	-45	5.68533	8	5.68533	7	5.68533	1	5.68533	-390	5.68533	-775
5.696	-44	5.696	9	5.696	5	5.696	3	5.696	-389	5.696	-774
5.70667	-43	5.70667	10	5.70667	4	5.70667	4	5.70667	-389	5.70667	-772
5.71733	-43	5.71733	12	5.71733	4	5.71733	5	5.71733	-390	5.71733	-771
5.728	-44	5.728	12	5.728	5	5.728	4	5.728	-390	5.728	-771
5.73867	-44	5.73867	12	5.73867	6	5.73867	3	5.73867	-390	5.73867	-770
5.74933	-43	5.74933	13	5.74933	6	5.74933	4	5.74933	-391	5.74933	-769
5.76	-42	5.76	12	5.76	7	5.76	6	5.76	-390	5.76	-768
5.77067	-42	5.77067	12	5.77067	7	5.77067	5	5.77067	-390	5.77067	-768
5.78133	-44	5.78133	13	5.78133	6	5.78133	4	5.78133	-390	5.78133	-769
5.792	-44	5.792	14	5.792	4	5.792	4	5.792	-390	5.792	-769
5.80267	-44	5.80267	15	5.80267	4	5.80267	4	5.80267	-389	5.80267	-769
5.81333	-44	5.81333	15	5.81333	4	5.81333	4	5.81333	-388	5.81333	-768
5.824	-44	5.824	15	5.824	3	5.824	3	5.824	-387	5.824	-767
5.83467	-44	5.83467	13	5.83467	4	5.83467	3	5.83467	-387	5.83467	-768
5.84533	-45	5.84533	12	5.84533	4	5.84533	4	5.84533	-388	5.84533	-768
5.856	-45	5.856	13	5.856	4	5.856	6	5.856	-387	5.856	-766
5.86667	-45	5.86667	13	5.86667	5	5.86667	5	5.86667	-387	5.86667	-766
5.87733	-43	5.87733	12	5.87733	6	5.87733	5	5.87733	-386	5.87733	-767
5.888	-41	5.888	12	5.888	6	5.888	6	5.888	-387	5.888	-768
5.89867	-41	5.89867	13	5.89867	7	5.89867	6	5.89867	-388	5.89867	-769
5.90933	-42	5.90933	14	5.90933	6	5.90933	6	5.90933	-390	5.90933	-770
5.92	-41	5.92	14	5.92	5	5.92	5	5.92	-390	5.92	-769
5.93067	-41	5.93067	15	5.93067	5	5.93067	5	5.93067	-389	5.93067	-768
5.94133	-42	5.94133	16	5.94133	4	5.94133	5	5.94133	-388	5.94133	-767
5.952	-43	5.952	16	5.952	5	5.952	4	5.952	-387	5.952	-768
5.96267	-44	5.96267	15	5.96267	6	5.96267	4	5.96267	-387	5.96267	-768
5.97333	-43	5.97333	14	5.97333	6	5.97333	4	5.97333	-386	5.97333	-767
5.984	-44	5.984	12	5.984	6	5.984	3	5.984	-385	5.984	-766
5.99467	-46	5.99467	11	5.99467	5	5.99467	3	5.99467	-385	5.99467	-765
6.00533	-45	6.00533	11	6.00533	5	6.00533	3	6.00533	-386	6.00533	-764
6.016	-45	6.016	11	6.016	5	6.016	4	6.016	-388	6.016	-763
6.02667	-44	6.02667	12	6.02667	6	6.02667	4	6.02667	-387	6.02667	-764
6.03733	-43	6.03733	13	6.03733	6	6.03733	4	6.03733	-387	6.03733	-765
6.048	-44	6.048	12	6.048	5	6.048	4	6.048	-386	6.048	-764
6.05867	-45	6.05867	11	6.05867	6	6.05867	4	6.05867	-385	6.05867	-764
6.06933	-44	6.06933	11	6.06933	6	6.06933	5	6.06933	-385	6.06933	-763
6.08	-44	6.08	11	6.08	5	6.08	6	6.08	-385	6.08	-763
6.09067	-43	6.09067	11	6.09067	4	6.09067	5	6.09067	-384	6.09067	-763
6.10133	-44	6.10133	11	6.10133	4	6.10133	5	6.10133	-384	6.10133	-762
6.112	-46	6.112	10	6.112	5	6.112	4	6.112	-384	6.112	-760
6.12267	-46	6.12267	11	6.12267	5	6.12267	4	6.12267	-384	6.12267	-760
6.13333	-47	6.13333	11	6.13333	6	6.13333	4	6.13333	-386	6.13333	-760
6.144	-48	6.144	12	6.144	8	6.144	4	6.144	-386	6.144	-760
6.15467	-47	6.15467	12	6.15467	8	6.15467	6	6.15467	-387	6.15467	-761
6.16533	-46	6.16533	11	6.16533	9	6.16533	5	6.16533	-388	6.16533	-761
6.176	-45	6.176	9	6.176	9	6.176	4	6.176	-388	6.176	-762
6.18667	-45	6.18667	9	6.18667	10	6.18667	4	6.18667	-386	6.18667	-762
6.19733	-45	6.19733	9	6.19733	9	6.19733	4	6.19733	-386	6.19733	-761
6.208	-46	6.208	9	6.208	7	6.208	4	6.208	-385	6.208	-759
6.21867	-47	6.21867	9	6.21867	6	6.21867	5	6.21867	-385	6.21867	-759
6.22933	-48	6.22933	9	6.22933	5	6.22933	4	6.22933	-386	6.22933	-759
6.24	-48	6.24	9	6.24	4	6.24	4	6.24	-387	6.24	-759
6.25067	-48	6.25067	8	6.25067	5	6.25067	4	6.25067	-387	6.25067	-759
6.26133	-49	6.26133	7	6.26133	5	6.26133	4	6.26133	-387	6.26133	-758
6.272	-49	6.272	6	6.272	5	6.272	5	6.272	-386	6.272	-756
6.28267	-48	6.28267	6	6.28267	6	6.28267	5	6.28267	-387	6.28267	-757
6.29333	-47	6.29333	6	6.29333	5	6.29333	5	6.29333	-387	6.29333	-757
6.304	-46	6.304	7	6.304	6	6.304	5	6.304	-387	6.304	-757
6.31467	-47	6.31467	7	6.31467	7	6.31467	5	6.31467	-386	6.31467	-755
6.32533	-48	6.32533	9	6.32533	7	6.32533	6	6.32533	-384	6.32533	-754
6.336	-48	6.336	11	6.336	8	6.336	6	6.336	-385	6.336	-754
6.34667	-48	6.34667	12	6.34667	11	6.34667	6	6.34667	-384	6.34667	-753
6.35733	-48	6.35733	11	6.35733	10	6.35733	5	6.35733	-382	6.35733	-753
6.368	-48	6.368	11	6.368	9	6.368	3	6.368	-382	6.368	-753
6.37867	-48	6.37867	11	6.37867	9	6.37867	3	6.37867	-382	6.37867	-752
6.38933	-49	6.38933	11	6.38933	9	6.38933	3	6.38933	-383	6.38933	-751
6.4	-48	6.4	13	6.4	9	6.4	3	6.4	-383	6.4	-751
6.41067	-47	6.41067	13	6.41067	9	6.41067	4	6.41067	-383	6.41067	-751
6.42133	-48	6.42133	13	6.42133	9	6.42133	3	6.42133	-382	6.42133	-751
6.432	-48	6.432	13	6.432	9	6.432	1	6.432	-382	6.432	-750
6.44267	-48	6.44267	11	6.44267	11	6.44267	1	6.44267	-382	6.44267	-750
6.45333	-48	6.45333	10	6.45333	11	6.45333	3	6.45333	-383	6.45333	-751
6.464	-48	6.464	10	6.464	11	6.464	3	6.464	-383	6.464	-751
6.47467	-49	6.47467	11	6.47467	12	6.47467	2	6.47467	-381	6.47467	-752
6.48533	-49	6.48533	11	6.48533	13	6.48533	1	6.48533	-381	6.48533	-751
6.496	-49	6.496	11	6.496	12	6.496	1	6.496	-381	6.496	-751
6.50667	-50	6.50667	9	6.50667	11	6.50667	1	6.50667	-382	6.50667	-750
6.51733	-50	6.51733	9	6.51733	10	6.51733	1	6.51733	-382	6.51733	-749
6.528	-50	6.528	9	6.528	11	6.528	2	6.528	-381	6.528	-747
6.53867	-51	6.53867	9	6.53867	13	6.53867	3	6.53867	-380	6.53867	-745
6.54933	-51	6.54933	10	6.54933	13	6.54933	2	6.54933	-378	6.54933	-743
6.56	-51	6.56	10	6.56	12	6.56	2	6.56	-375	6.56	-739
6.57067	-50	6.57067	10	6.57067	12	6.57067	3	6.57067	-372	6.57067	-735
6.58133	-50	6.58133	10	6.58133	13	6.58133	6	6.58133	-369	6.58133	-729
6.592	-50	6.592	10	6.592	14	6.592	10	6.592	-363	6.592	-716
6.60267	-48	6.60267	11	6.60267	16	6.60267	13	6.60267	-355	6.60267	-703
6.61333	-43	6.61333	13	6.61333	20	6.61333	17	6.61333	-346	6.61333	-686
6.624	-40	6.624	14	6.624	23	6.624	22	6.624	-334	6.624	-666
6.63467	-35	6.63467	17	6.63467	28	6.63467	29	6.63467	-319	6.63467	-642
6.64533	-31	6.64533	21	6.64533	34	6.64533	39	6.64533	-304	6.64533	-616
6.656	-28	6.656	28	6.656	42	6.656	49	6.656	-287	6.656	-589
6.66667	-22	6.66667	36	6.66667	51	6.66667	62	6.66667	-268	6.66667	-561
6.67733	-15	6.67733	45	6.67733	59	6.67733	74	6.67733	-250	6.67733	-532
6.688	-7	6.688	54	6.688	67	6.688	85	6.688	-232	6.688	-505
6.69867	0	6.69867	62	6.69867	75	6.69867	97	6.69867	-216	6.69867	-479
6.70933	6	6.70933	68	6.70933	82	6.70933	106	6.70933	-202	6.70933	-458
6.72	10	6.72	70	6.72	86	6.72	112	6.72	-191	6.72	-439
6.73067	10	6.73067	69	6.73067	87	6.73067	115	6.73067	-182	6.73067	-423
6.74133	8	6.74133	68	6.74133	85	6.74133	115	6.74133	-177	6.74133	-411
6.752	4	6.752	64	6.752	83	6.752	113	6.752	-175	6.752	-402
6.76267	-1	6.76267	57	6.76267	79	6.76267	110	6.76267	-174	6.76267	-395
6.77333	-9	6.77333	51	6.77333	73	6.77333	107	6.77333	-175	6.77333	-391
6.784	-16	6.784	43	6.784	64	6.784	103	6.784	-178	6.784	-388
6.79467	-23	6.79467	37	6.79467	57	6.79467	98	6.79467	-181	6.79467	-385
6.80533	-31	6.80533	31	6.80533	52	6.80533	95	6.80533	-181	6.80533	-382
6.816	-37	6.816	27	6.816	49	6.816	93	6.816	-180	6.816	-376
6.82667	-43	6.82667	25	6.82667	46	6.82667	93	6.82667	-177	6.82667	-366
6.83733	-46	6.83733	22	6.83733	45	6.83733	97	6.83733	-170	6.83733	-353
6.848	-48	6.848	21	6.848	47	6.848	101	6.848	-159	6.848	-334
6.85867	-48	6.85867	21	6.85867	51	6.85867	108	6.85867	-142	6.85867	-307
6.86933	-47	6.86933	22	6.86933	54	6.86933	119	6.86933	-121	6.86933	-272
6.88	-46	6.88	26	6.88	60	6.88	133	6.88	-96	6.88	-227
6.89067	-45	6.89067	29	6.89067	67	6.89067	151	6.89067	-63	6.89067	-170
6.90133	-43	6.90133	34	6.90133	76	6.90133	172	6.90133	-24	6.90133	-101
6.912	-40	6.912	39	6.912	85	6.912	194	6.912	19	6.912	-21
6.92267	-36	6.92267	44	6.92267	95	6.92267	218	6.92267	68	6.92267	73
6.93333	-33	6.93333	51	6.93333	106	6.93333	245	6.93333	120	6.93333	178
6.944	-29	6.944	59	6.944	118	6.944	274	6.944	175	6.944	291
6.95467	-26	6.95467	65	6.95467	131	6.95467	303	6.95467	234	6.95467	412
6.96533	-24	6.96533	71	6.96533	143	6.96533	332	6.96533	293	6.96533	535
6.976	-20	6.976	76	6.976	155	6.976	360	6.976	349	6.976	656
6.98667	-18	6.98667	81	6.98667	165	6.98667	386	6.98667	398	6.98667	772
6.99733	-15	6.99733	85	6.99733	173	6.99733	408	6.99733	442	6.99733	876
7.008	-12	7.008	89	7.008	180	7.008	426	7.008	478	7.008	966
7.01867	-10	7.01867	92	7.01867	187	7.01867	438	7.01867	505	7.01867	1040
7.02933	-9	7.02933	94	7.02933	190	7.02933	446	7.02933	524	7.02933	1094
7.04	-8	7.04	95	7.04	190	7.04	448	7.04	534	7.04	1126
7.05067	-9	7.05067	94	7.05067	189	7.05067	445	7.05067	532	7.05067	1136
7.06133	-11	7.06133	92	7.06133	185	7.06133	438	7.06133	520	7.06133	1124
7.072	-12	7.072	89	7.072	180	7.072	425	7.072	498	7.072	1093
7.08267	-15	7.08267	86	7.08267	173	7.08267	411	7.08267	469	7.08267	1045
7.09333	-16	7.09333	82	7.09333	164	7.09333	393	7.09333	433	7.09333	980
7.104	-18	7.104	77	7.104	155	7.104	371	7.104	393	7.104	901
7.11467	-22	7.11467	72	7.11467	146	7.11467	349	7.11467	350	7.11467	814
7.12533	-25	7.12533	68	7.12533	139	7.12533	327	7.12533	302	7.12533	719
7.136	-28	7.136	63	7.136	131	7.136	302	7.136	254	7.136	620
7.14667	-31	7.14667	58	7.14667	120	7.14667	279	7.14667	207	7.14667	519
7.15733	-32	7.15733	55	7.15733	110	7.15733	256	7.15733	160	7.15733	420
7.168	-33	7.168	51	7.168	101	7.168	233	7.168	114	7.168	325
7.17867	-34	7.17867	47	7.17867	92	7.17867	212	7.17867	72	7.17867	236
7.18933	-37	7.18933	43	7.18933	84	7.18933	194	7.18933	33	7.18933	151
7.2	-39	7.2	40	7.2	76	7.2	177	7.2	-3	7.2	72
7.21067	-40	7.21067	36	7.21067	69	7.21067	161	7.21067	-36	7.21067	1
7.22133	-40	7.22133	33	7.22133	63	7.22133	146	7.22133	-66	7.22133	-64
7.232	-39	7.232	32	7.232	57	7.232	134	7.232	-93	7.232	-123
7.24267	-41	7.24267	31	7.24267	54	7.24267	122	7.24267	-117	7.24267	-174
7.25333	-42	7.25333	29	7.25333	50	7.25333	112	7.25333	-137	7.25333	-220
7.264	-43	7.264	28	7.264	47	7.264	104	7.264	-153	7.264	-261
7.27467	-46	7.27467	25	7.27467	45	7.27467	97	7.27467	-168	7.27467	-296
7.28533	-47	7.28533	24	7.28533	44	7.28533	89	7.28533	-181	7.28533	-327
7.296	-46	7.296	24	7.296	42	7.296	83	7.296	-192	7.296	-352
7.30667	-47	7.30667	22	7.30667	39	7.30667	79	7.30667	-202	7.30667	-373
7.31733	-48	7.31733	21	7.31733	38	7.31733	76	7.31733	-211	7.31733	-392
7.328	-47	7.328	21	7.328	39	7.328	73	7.328	-217	7.328	-410
7.33867	-46	7.33867	21	7.33867	38	7.33867	69	7.33867	-224	7.33867	-424
7.34933	-46	7.34933	21	7.34933	37	7.34933	65	7.34933	-230	7.34933	-435
7.36	-46	7.36	20	7.36	36	7.36	63	7.36	-234	7.36	-446
7.37067	-47	7.37067	19	7.37067	35	7.37067	61	7.37067	-238	7.37067	-456
7.38133	-47	7.38133	20	7.38133	33	7.38133	59	7.38133	-243	7.38133	-464
7.392	-47	7.392	20	7.392	33	7.392	58	7.392	-245	7.392	-472
7.40267	-48	7.40267	19	7.40267	33	7.40267	57	7.40267	-248	7.40267	-479
7.41333	-49	7.41333	18	7.41333	32	7.41333	55	7.41333	-250	7.41333	-486
7.424	-48	7.424	18	7.424	31	7.424	54	7.424	-252	7.424	-491
7.43467	-48	7.43467	18	7.43467	30	7.43467	52	7.43467	-254	7.43467	-495
7.44533	-48	7.44533	18	7.44533	30	7.44533	52	7.44533	-258	7.44533	-500
7.456	-48	7.456	19	7.456	29	7.456	53	7.456	-261	7.456	-503
7.46667	-47	7.46667	18	7.46667	28	7.46667	52	7.46667	-264	7.46667	-505
7.47733	-47	7.47733	17	7.47733	28	7.47733	52	7.47733	-264	7.47733	-506
7.488	-47	7.488	18	7.488	29	7.488	51	7.488	-264	7.488	-509
7.49867	-47	7.49867	17	7.49867	29	7.49867	50	7.49867	-265	7.49867	-511
7.50933	-48	7.50933	17	7.50933	28	7.50933	49	7.50933	-267	7.50933	-514
7.52	-50	7.52	17	7.52	28	7.52	50	7.52	-268	7.52	-517
7.53067	-49	7.53067	17	7.53067	28	7.53067	49	7.53067	-269	7.53067	-519
7.54133	-49	7.54133	17	7.54133	28	7.54133	47	7.54133	-271	7.54133	-522
7.552	-49	7.552	16	7.552	28	7.552	45	7.552	-272	7.552	-525
7.56267	-49	7.56267	17	7.56267	29	7.56267	45	7.56267	-273	7.56267	-527
7.57333	-48	7.57333	18	7.57333	30	7.57333	44	7.57333	-274	7.57333	-527
7.584	-46	7.584	18	7.584	29	7.584	44	7.584	-274	7.584	-527
7.59467	-45	7.59467	17	7.59467	28	7.59467	45	7.59467	-275	7.59467	-529
7.60533	-46	7.60533	16	7.60533	29	7.60533	45	7.60533	-276	7.60533	-531
7.616	-46	7.616	16	7.616	31	7.616	44	7.616	-278	7.616	-532
7.62667	-47	7.62667	17	7.62667	30	7.62667	43	7.62667	-277	7.62667	-535
7.63733	-47	7.63733	18	7.63733	29	7.63733	44	7.63733	-278	7.63733	-537
7.648	-45	7.648	18	7.648	29	7.648	44	7.648	-278	7.648	-540
7.65867	-44	7.65867	18	7.65867	28	7.65867	42	7.65867	-277	7.65867	-544
7.66933	-44	7.66933	18	7.66933	26	7.66933	41	7.66933	-278	7.66933	-546
7.68	-45	7.68	18	7.68	26	7.68	39	7.68	-279	7.68	-547
7.69067	-45	7.69067	18	7.69067	26	7.69067	38	7.69067	-281	7.69067	-549
7.70133	-45	7.70133	18	7.70133	27	7.70133	38	7.70133	-282	7.70133	-551
7.712	-45	7.712	17	7.712	27	7.712	38	7.712	-281	7.712	-552
7.72267	-45	7.72267	16	7.72267	28	7.72267	38	7.72267	-282	7.72267	-553
7.73333	-46	7.73333	16	7.73333	27	7.73333	37	7.73333	-284	7.73333	-554
7.744	-45	7.744	16	7.744	25	7.744	38	7.744	-285	7.744	-555
7.75467	-44	7.75467	16	7.75467	25	7.75467	38	7.75467	-285	7.75467	-557
7.76533	-46	7.76533	16	7.76533	25	7.76533	38	7.76533	-285	7.76533	-558
7.776	-47	7.776	16	7.776	25	7.776	39	7.776	-284	7.776	-560
7.78667	-46	7.78667	17	7.78667	24	7.78667	38	7.78667	-286	7.78667	-563
7.79733	-46	7.79733	17	7.79733	24	7.79733	38	7.79733	-288	7.79733	-565
7.808	-46	7.808	17	7.808	26	7.808	38	7.808	-289	7.808	-566
7.81867	-45	7.81867	17	7.81867	27	7.81867	38	7.81867	-290	7.81867	-568
7.82933	-45	7.82933	18	7.82933	27	7.82933	37	7.82933	-292	7.82933	-571
7.84	-45	7.84	18	7.84	27	7.84	37	7.84	-293	7.84	-572
7.85067	-46	7.85067	18	7.85067	27	7.85067	38	7.85067	-294	7.85067	-574
7.86133	-47	7.86133	17	7.86133	26	7.86133	38	7.86133	-294	7.86133	-574
7.872	-46	7.872	16	7.872	25	7.872	36	7.872	-294	7.872	-576
7.88267	-46	7.88267	17	7.88267	25	7.88267	35	7.88267	-295	7.88267	-577
7.89333	-46	7.89333	17	7.89333	27	7.89333	34	7.89333	-296	7.89333	-578
7.904	-45	7.904	17	7.904	28	7.904	32	7.904	-296	7.904	-580
7.91467	-46	7.91467	17	7.91467	27	7.91467	32	7.91467	-296	7.91467	-583
7.92533	-46	7.92533	18	7.92533	26	7.92533	32	7.92533	-295	7.92533	-585
7.936	-47	7.936	18	7.936	27	7.936	32	7.936	-295	7.936	-586
7.94667	-47	7.94667	17	7.94667	27	7.94667	33	7.94667	-296	7.94667	-587
7.95733	-48	7.95733	16	7.95733	27	7.95733	35	7.95733	-298	7.95733	-590
7.968	-48	7.968	15	7.968	26	7.968	35	7.968	-299	7.968	-592
7.97867	-47	7.97867	16	7.97867	25	7.97867	35	7.97867	-301	7.97867	-591
7.98933	-47	7.98933	16	7.98933	26	7.98933	36	7.98933	-301	7.98933	-590
8	-46	8	16	8	27	8	35	8	-302	8	-591
8.01067	-46	8.01067	16	8.01067	26	8.01067	33	8.01067	-305	8.01067	-593
8.02133	-48	8.02133	16	8.02133	27	8.02133	32	8.02133	-306	8.02133	-593
8.032	-49	8.032	15	8.032	25	8.032	32	8.032	-306	8.032	-595
8.04267	-49	8.04267	15	8.04267	24	8.04267	31	8.04267	-306	8.04267	-598
8.05333	-49	8.05333	16	8.05333	24	8.05333	31	8.05333	-306	8.05333	-599
8.064	-48	8.064	16	8.064	24	8.064	30	8.064	-305	8.064	-600
8.07467	-48	8.07467	16	8.07467	23	8.07467	29	8.07467	-305	8.07467	-601
8.08533	-49	8.08533	16	8.08533	22	8.08533	28	8.08533	-307	8.08533	-602
8.096	-49	8.096	15	8.096	24	8.096	27	8.096	-309	8.096	-602
8.10667	-50	8.10667	14	8.10667	25	8.10667	27	8.10667	-310	8.10667	-604
8.11733	-49	8.11733	14	8.11733	25	8.11733	27	8.11733	-310	8.11733	-606
8.128	-49	8.128	14	8.128	24	8.128	26	8.128	-309	8.128	-608
8.13867	-50	8.13867	14	8.13867	24	8.13867	26	8.13867	-311	8.13867	-609
8.14933	-49	8.14933	14	8.14933	24	8.14933	26	8.14933	-311	8.14933	-610
8.16	-49	8.16	14	8.16	26	8.16	25	8.16	-310	8.16	-611
8.17067	-48	8.17067	13	8.17067	26	8.17067	24	8.17067	-310	8.17067	-613
8.18133	-48	8.18133	11	8.18133	25	8.18133	23	8.18133	-312	8.18133	-614
8.192	-49	8.192	11	8.192	24	8.192	23	8.192	-312	8.192	-615
8.20267	-51	8.20267	11	8.20267	23	8.20267	25	8.20267	-313	8.20267	-616
8.21333	-51	8.21333	12	8.21333	22	8.21333	27	8.21333	-315	8.21333	-616
8.224	-52	8.224	13	8.224	23	8.224	27	8.224	-317	8.224	-615
8.23467	-52	8.23467	13	8.23467	22	8.23467	27	8.23467	-317	8.23467	-616
8.24533	-51	8.24533	13	8.24533	23	8.24533	28	8.24533	-316	8.24533	-618
8.256	-51	8.256	13	8.256	25	8.256	27	8.256	-315	8.256	-617
8.26667	-50	8.26667	13	8.26667	26	8.26667	25	8.26667	-315	8.26667	-617
8.27733	-50	8.27733	14	8.27733	25	8.27733	24	8.27733	-316	8.27733	-618
8.288	-50	8.288	14	8.288	24	8.288	25	8.288	-315	8.288	-619
8.29867	-50	8.29867	13	8.29867	23	8.29867	26	8.29867	-314	8.29867	-619
8.30933	-53	8.30933	12	8.30933	21	8.30933	26	8.30933	-314	8.30933	-617
8.32	-54	8.32	12	8.32	22	8.32	26	8.32	-314	8.32	-617
8.33067	-55	8.33067	12	8.33067	21	8.33067	27	8.33067	-313	8.33067	-614
8.34133	-55	8.34133	13	8.34133	21	8.34133	28	8.34133	-314	8.34133	-611
8.352	-55	8.352	12	8.352	20	8.352	28	8.352	-313	8.352	-610
8.36267	-52	8.36267	12	8.36267	19	8.36267	28	8.36267	-312	8.36267	-609
8.37333	-51	8.37333	12	8.37333	19	8.37333	29	8.37333	-308	8.37333	-607
8.384	-50	8.384	13	8.384	20	8.384	30	8.384	-306	8.384	-604
8.39467	-52	8.39467	14	8.39467	22	8.39467	31	8.39467	-305	8.39467	-600
8.40533	-52	8.40533	15	8.40533	22	8.40533	32	8.40533	-303	8.40533	-595
8.416	-52	8.416	14	8.416	22	8.416	33	8.416	-302	8.416	-591
8.42667	-53	8.42667	14	8.42667	24	8.42667	35	8.42667	-300	8.42667	-587
8.43733	-52	8.43733	13	8.43733	24	8.43733	37	8.43733	-297	8.43733	-584
8.448	-52	8.448	13	8.448	25	8.448	40	8.448	-294	8.448	-581
8.45867	-50	8.45867	13	8.45867	26	8.45867	42	8.45867	-291	8.45867	-576
8.46933	-50	8.46933	13	8.46933	26	8.46933	43	8.46933	-288	8.46933	-571
8.48	-51	8.48	14	8.48	26	8.48	44	8.48	-285	8.48	-566
8.49067	-51	8.49067	14	8.49067	26	8.49067	45	8.49067	-282	8.49067	-560
8.50133	-53	8.50133	15	8.50133	26	8.50133	47	8.50133	-279	8.50133	-554
8.512	-53	8.512	15	8.512	26	8.512	50	8.512	-275	8.512	-546
8.52267	-53	8.52267	17	8.52267	28	8.52267	51	8.52267	-271	8.52267	-539
8.53333	-53	8.53333	18	8.53333	29	8.53333	52	8.53333	-266	8.53333	-534
8.544	-51	8.544	19	8.544	30	8.544	55	8.544	-261	8.544	-529
8.55467	-50	8.55467	19	8.55467	34	8.55467	57	8.55467	-258	8.55467	-524
8.56533	-51	8.56533	19	8.56533	34	8.56533	58	8.56533	-258	8.56533	-518
8.576	-52	8.576	19	8.576	33	8.576	60	8.576	-256	8.576	-512
8.58667	-53	8.58667	20	8.58667	33	8.58667	62	8.58667	-254	8.58667	-506
8.59733	-52	8.59733	19	8.59733	34	8.59733	64	8.59733	-254	8.59733	-502
8.608	-52	8.608	19	8.608	36	8.608	66	8.608	-252	8.608	-497
8.61867	-51	8.61867	19	8.61867	37	8.61867	66	8.61867	-249	8.61867	-492
8.62933	-51	8.62933	19	8.62933	37	8.62933	67	8.62933	-247	8.62933	-487
8.64	-51	8.64	21	8.64	37	8.64	67	8.64	-246	8.64	-484
8.65067	-51	8.65067	22	8.65067	37	8.65067	68	8.65067	-245	8.65067	-483
8.66133	-51	8.66133	23	8.66133	37	8.66133	68	8.66133	-246	8.66133	-483
8.672	-51	8.672	24	8.672	36	8.672	69	8.672	-245	8.672	-484
8.68267	-51	8.68267	23	8.68267	37	8.68267	68	8.68267	-245	8.68267	-485
8.69333	-52	8.69333	22	8.69333	37	8.69333	65	8.69333	-246	8.69333	-485
8.704	-53	8.704	21	8.704	36	8.704	64	8.704	-246	8.704	-486
8.71467	-53	8.71467	21	8.71467	35	8.71467	64	8.71467	-249	8.71467	-487
8.72533	-51	8.72533	20	8.72533	35	8.72533	63	8.72533	-251	8.72533	-490
8.736	-51	8.736	21	8.736	34	8.736	62	8.736	-253	8.736	-494
8.74667	-50	8.74667	23	8.74667	34	8.74667	61	8.74667	-256	8.74667	-496
8.75733	-51	8.75733	23	8.75733	34	8.75733	60	8.75733	-259	8.75733	-500
8.768	-51	8.768	22	8.768	34	8.768	60	8.768	-261	8.768	-505
8.77867	-51	8.77867	22	8.77867	33	8.77867	59	8.77867	-263	8.77867	-509
8.78933	-51	8.78933	20	8.78933	33	8.78933	57	8.78933	-266	8.78933	-515
8.8	-50	8.8	20	8.8	33	8.8	55	8.8	-268	8.8	-521
8.81067	-50	8.81067	20	8.81067	32	8.81067	54	8.81067	-272	8.81067	-528
8.82133	-51	8.82133	17	8.82133	31	8.82133	52	8.82133	-275	8.82133	-534
8.832	-52	8.832	16	8.832	31	8.832	50	8.832	-278	8.832	-537
8.84267	-53	8.84267	16	8.84267	29	8.84267	48	8.84267	-282	8.84267	-543
8.85333	-52	8.85333	16	8.85333	28	8.85333	47	8.85333	-285	8.85333	-549
8.864	-52	8.864	15	8.864	28	8.864	46	8.864	-290	8.864	-555
8.87467	-52	8.87467	16	8.87467	27	8.87467	45	8.87467	-293	8.87467	-561
8.88533	-54	8.88533	15	8.88533	28	8.88533	43	8.88533	-296	8.88533	-567
8.896	-54	8.896	15	8.896	29	8.896	41	8.896	-299	8.896	-573
8.90667	-54	8.90667	15	8.90667	28	8.90667	41	8.90667	-301	8.90667	-579
8.91733	-54	8.91733	14	8.91733	28	8.91733	40	8.91733	-305	8.91733	-584
8.928	-54	8.928	14	8.928	28	8.928	40	8.928	-309	8.928	-591
8.93867	-55	8.93867	13	8.93867	26	8.93867	40	8.93867	-311	8.93867	-597
8.94933	-54	8.94933	12	8.94933	25	8.94933	39	8.94933	-315	8.94933	-601
8.96	-54	8.96	13	8.96	25	8.96	37	8.96	-318	8.96	-607
8.97067	-55	8.97067	13	8.97067	24	8.97067	35	8.97067	-322	8.97067	-613
8.98133	-57	8.98133	13	8.98133	23	8.98133	35	8.98133	-325	8.98133	-617
8.992	-57	8.992	14	8.992	22	8.992	32	8.992	-327	8.992	-622
9.00267	-57	9.00267	15	9.00267	20	9.00267	30	9.00267	-329	9.00267	-626
9.01333	-56	9.01333	14	9.01333	22	9.01333	30	9.01333	-332	9.01333	-630
9.024	-54	9.024	13	9.024	23	9.024	31	9.024	-334	9.024	-635
9.03467	-53	9.03467	12	9.03467	24	9.03467	31	9.03467	-337	9.03467	-640
9.04533	-52	9.04533	12	9.04533	22	9.04533	30	9.04533	-338	9.04533	-644
9.056	-53	9.056	14	9.056	20	9.056	30	9.056	-339	9.056	-647
9.06667	-54	9.06667	14	9.06667	20	9.06667	29	9.06667	-340	9.06667	-651
9.07733	-56	9.07733	14	9.07733	21	9.07733	27	9.07733	-340	9.07733	-654
9.088	-57	9.088	14	9.088	23	9.088	25	9.088	-342	9.088	-657
9.09867	-56	9.09867	14	9.09867	21	9.09867	25	9.09867	-344	9.09867	-660
9.10933	-55	9.10933	14	9.10933	20	9.10933	26	9.10933	-347	9.10933	-662
9.12	-54	9.12	14	9.12	18	9.12	25	9.12	-349	9.12	-666
9.13067	-53	9.13067	16	9.13067	18	9.13067	24	9.13067	-350	9.13067	-669
9.14133	-54	9.14133	16	9.14133	18	9.14133	25	9.14133	-350	9.14133	-670
9.152	-55	9.152	14	9.152	19	9.152	25	9.152	-349	9.152	-673
9.16267	-56	9.16267	13	9.16267	20	9.16267	25	9.16267	-349	9.16267	-675
9.17333	-57	9.17333	12	9.17333	20	9.17333	26	9.17333	-349	9.17333	-676
9.184	-58	9.184	11	9.184	19	9.184	26	9.184	-350	9.184	-677
9.19467	-59	9.19467	11	9.19467	20	9.19467	27	9.19467	-350	9.19467	-679
9.20533	-57	9.20533	12	9.20533	18	9.20533	26	9.20533	-352	9.20533	-681
9.216	-56	9.216	13	9.216	18	9.216	24	9.216	-353	9.216	-682
9.22667	-56	9.22667	14	9.22667	19	9.22667	24	9.22667	-353	9.22667	-683
9.23733	-57	9.23733	14	9.23733	19	9.23733	25	9.23733	-353	9.23733	-685
9.248	-58	9.248	13	9.248	20	9.248	25	9.248	-353	9.248	-686
9.25867	-58	9.25867	14	9.25867	20	9.25867	26	9.25867	-353	9.25867	-687
9.26933	-57	9.26933	14	9.26933	20	9.26933	27	9.26933	-354	9.26933	-687
9.28	-58	9.28	14	9.28	20	9.28	28	9.28	-355	9.28	-688
9.29067	-59	9.29067	14	9.29067	19	9.29067	27	9.29067	-356	9.29067	-688
9.30133	-58	9.30133	13	9.30133	19	9.30133	26	9.30133	-356	9.30133	-688
9.312	-58	9.312	13	9.312	19	9.312	26	9.312	-357	9.312	-688
9.32267	-58	9.32267	13	9.32267	20	9.32267	26	9.32267	-356	9.32267	-689
9.33333	-57	9.33333	14	9.33333	22	9.33333	26	9.33333	-357	9.33333	-690
9.344	-57	9.344	16	9.344	22	9.344	26	9.344	-358	9.344	-690
9.35467	-57	9.35467	16	9.35467	23	9.35467	27	9.35467	-356	9.35467	-690
9.36533	-56	9.36533	16	9.36533	22	9.36533	28	9.36533	-356	9.36533	-690
9.376	-56	9.376	15	9.376	23	9.376	28	9.376	-356	9.376	-690
9.38667	-56	9.38667	15	9.38667	23	9.38667	29	9.38667	-356	9.38667	-691
9.39733	-57	9.39733	15	9.39733	24	9.39733	30	9.39733	-358	9.39733	-692
9.408	-57	9.408	15	9.408	25	9.408	31	9.408	-359	9.408	-691
9.41867	-57	9.41867	14	9.41867	27	9.41867	31	9.41867	-360	9.41867	-691
9.42933	-58	9.42933	15	9.42933	28	9.42933	31	9.42933	-359	9.42933	-691
9.44	-57	9.44	15	9.44	28	9.44	30	9.44	-356	9.44	-692
9.45067	-56	9.45067	14	9.45067	29	9.45067	29	9.45067	-356	9.45067	-692
9.46133	-56	9.46133	12	9.46133	30	9.46133	28	9.46133	-356	9.46133	-693
9.472	-56	9.472	11	9.472	32	9.472	28	9.472	-355	9.472	-692
9.48267	-56	9.48267	10	9.48267	34	9.48267	28	9.48267	-354	9.48267	-691
9.49333	-56	9.49333	10	9.49333	34	9.49333	28	9.49333	-354	9.49333	-690
9.504	-55	9.504	10	9.504	34	9.504	27	9.504	-356	9.504	-690
9.51467	-55	9.51467	10	9.51467	36	9.51467	27	9.51467	-355	9.51467	-692
9.52533	-56	9.52533	11	9.52533	37	9.52533	28	9.52533	-355	9.52533	-694
9.536	-57	9.536	12	9.536	38	9.536	29	9.536	-355	9.536	-694
9.54667	-59	9.54667	13	9.54667	39	9.54667	30	9.54667	-355	9.54667	-693
9.55733	-60	9.55733	14	9.55733	39	9.55733	30	9.55733	-354	9.55733	-692
9.568	-60	9.568	15	9.568	37	9.568	28	9.568	-356	9.568	-692
9.57867	-61	9.57867	14	9.57867	37	9.57867	27	9.57867	-357	9.57867	-693
9.58933	-61	9.58933	15	9.58933	37	9.58933	26	9.58933	-357	9.58933	-694
9.6	-61	9.6	15	9.6	37	9.6	27	9.6	-358	9.6	-694
9.61067	-61	9.61067	14	9.61067	37	9.61067	28	9.61067	-358	9.61067	-694
9.62133	-61	9.62133	13	9.62133	37	9.62133	29	9.62133	-357	9.62133	-695
9.632	-60	9.632	12	9.632	38	9.632	29	9.632	-357	9.632	-695
9.64267	-60	9.64267	14	9.64267	38	9.64267	29	9.64267	-354	9.64267	-695
9.65333	-59	9.65333	14	9.65333	38	9.65333	26	9.65333	-353	9.65333	-695
9.664	-58	9.664	13	9.664	40	9.664	26	9.664	-353	9.664	-696
9.67467	-59	9.67467	13	9.67467	40	9.67467	28	9.67467	-354	9.67467	-697
9.68533	-59	9.68533	14	9.68533	40	9.68533	28	9.68533	-355	9.68533	-697
9.696	-59	9.696	15	9.696	40	9.696	29	9.696	-355	9.696	-697
9.70667	-60	9.70667	16	9.70667	39	9.70667	29	9.70667	-355	9.70667	-698
9.71733	-61	9.71733	16	9.71733	39	9.71733	28	9.71733	-356	9.71733	-698
9.728	-61	9.728	15	9.728	38	9.728	27	9.728	-357	9.728	-700
9.73867	-59	9.73867	14	9.73867	38	9.73867	25	9.73867	-357	9.73867	-702
9.74933	-59	9.74933	12	9.74933	39	9.74933	25	9.74933	-356	9.74933	-702
9.76	-60	9.76	11	9.76	39	9.76	26	9.76	-358	9.76	-702
9.77067	-60	9.77067	11	9.77067	38	9.77067	25	9.77067	-358	9.77067	-702
9.78133	-60	9.78133	10	9.78133	38	9.78133	24	9.78133	-360	9.78133	-702
9.792	-60	9.792	10	9.792	38	9.792	24	9.792	-361	9.792	-700
9.80267	-60	9.80267	11	9.80267	39	9.80267	25	9.80267	-361	9.80267	-699
9.81333	-59	9.81333	11	9.81333	38	9.81333	26	9.81333	-360	9.81333	-699
9.824	-59	9.824	11	9.824	38	9.824	27	9.824	-360	9.824	-702
9.83467	-61	9.83467	10	9.83467	38	9.83467	27	9.83467	-359	9.83467	-703
9.84533	-62	9.84533	10	9.84533	39	9.84533	28	9.84533	-361	9.84533	-704
9.856	-62	9.856	10	9.856	38	9.856	29	9.856	-362	9.856	-703
9.86667	-61	9.86667	11	9.86667	39	9.86667	30	9.86667	-362	9.86667	-703
9.87733	-59	9.87733	11	9.87733	40	9.87733	30	9.87733	-361	9.87733	-703
9.888	-60	9.888	11	9.888	39	9.888	30	9.888	-360	9.888	-704
9.89867	-60	9.89867	11	9.89867	38	9.89867	31	9.89867	-361	9.89867	-704
9.90933	-60	9.90933	11	9.90933	37	9.90933	30	9.90933	-362	9.90933	-705
9.92	-60	9.92	10	9.92	38	9.92	30	9.92	-363	9.92	-705
9.93067	-60	9.93067	9	9.93067	39	9.93067	31	9.93067	-365	9.93067	-705
9.94133	-60	9.94133	9	9.94133	39	9.94133	30	9.94133	-366	9.94133	-706
9.952	-60	9.952	10	9.952	39	9.952	28	9.952	-364	9.952	-705
9.96267	-62	9.96267	11	9.96267	39	9.96267	29	9.96267	-364	9.96267	-705
9.97333	-63	9.97333	11	9.97333	40	9.97333	29	9.97333	-364	9.97333	-706
9.984	-64	9.984	11	9.984	39	9.984	29	9.984	-363	9.984	-706
9.99467	-63	9.99467	11	9.99467	38	9.99467	29	9.99467	-363	9.99467	-706
10.0053	-61	10.0053	12	10.0053	38	10.0053	29	10.0053	-364	10.0053	-706
10.016	-60	10.016	11	10.016	38	10.016	29	10.016	-365	10.016	-706
10.0267	-61	10.0267	12	10.0267	37	10.0267	29	10.0267	-365	10.0267	-706
10.0373	-63	10.0373	13	10.0373	36	10.0373	29	10.0373	-366	10.0373	-707
10.048	-63	10.048	13	10.048	35	10.048	29	10.048	-365	10.048	-708
10.0587	-62	10.0587	13	10.0587	36	10.0587	29	10.0587	-365	10.0587	-709
10.0693	-61	10.0693	14	10.0693	36	10.0693	30	10.0693	-367	10.0693	-709
10.08	-62	10.08	13	10.08	34	10.08	28	10.08	-366	10.08	-708
10.0907	-63	10.0907	13	10.0907	33	10.0907	28	10.0907	-366	10.0907	-708
10.1013	-63	10.1013	13	10.1013	33	10.1013	29	10.1013	-368	10.1013	-706
10.112	-63	10.112	13	10.112	33	10.112	29	10.112	-367	10.112	-706
10.1227	-63	10.1227	13	10.1227	34	10.1227	29	10.1227	-369	10.1227	-707
10.1333	-62	10.1333	13	10.1333	33	10.1333	29	10.1333	-368	10.1333	-708
10.144	-62	10.144	13	10.144	34	10.144	28	10.144	-366	10.144	-708
10.1547	-62	10.1547	14	10.1547	34	10.1547	29	10.1547	-365	10.1547	-707
10.1653	-63	10.1653	14	10.1653	33	10.1653	31	10.1653	-365	10.1653	-707
10.176	-63	10.176	13	10.176	31	10.176	31	10.176	-365	10.176	-707
10.1867	-62	10.1867	12	10.1867	30	10.1867	31	10.1867	-364	10.1867	-707
10.1973	-61	10.1973	14	10.1973	31	10.1973	31	10.1973	-363	10.1973	-707
10.208	-60	10.208	14	10.208	31	10.208	30	10.208	-364	10.208	-707
10.2187	-60	10.2187	14	10.2187	30	10.2187	29	10.2187	-364	10.2187	-708
10.2293	-60	10.2293	13	10.2293	29	10.2293	29	10.2293	-364	10.2293	-708
10.24	-60	10.24	14	10.24	27	10.24	28	10.24	-363	10.24	-708
10.2507	-60	10.2507	13	10.2507	27	10.2507	29	10.2507	-363	10.2507	-709
10.2613	-61	10.2613	13	10.2613	27	10.2613	29	10.2613	-362	10.2613	-710
10.272	-62	10.272	13	10.272	27	10.272	29	10.272	-363	10.272	-710
10.2827	-63	10.2827	12	10.2827	26	10.2827	30	10.2827	-364	10.2827	-710
10.2933	-62	10.2933	13	10.2933	26	10.2933	29	10.2933	-365	10.2933	-711
10.304	-64	10.304	13	10.304	26	10.304	28	10.304	-365	10.304	-711
10.3147	-64	10.3147	13	10.3147	26	10.3147	27	10.3147	-365	10.3147	-712
10.3253	-64	10.3253	12	10.3253	26	10.3253	27	10.3253	-364	10.3253	-712
10.336	-64	10.336	12	10.336	26	10.336	27	10.336	-364	10.336	-713
10.3467	-62	10.3467	13	10.3467	25	10.3467	27	10.3467	-365	10.3467	-714
10.3573	-62	10.3573	13	10.3573	24	10.3573	29	10.3573	-363	10.3573	-713
10.368	-63	10.368	14	10.368	23	10.368	30	10.368	-363	10.368	-712
10.3787	-63	10.3787	14	10.3787	24	10.3787	29	10.3787	-364	10.3787	-711
10.3893	-62	10.3893	13	10.3893	25	10.3893	29	10.3893	-365	10.3893	-712
10.4	-62	10.4	14	10.4	25	10.4	31	10.4	-364	10.4	-714
10.4107	-63	10.4107	14	10.4107	25	10.4107	31	10.4107	-364	10.4107	-715
10.4213	-64	10.4213	13	10.4213	25	10.4213	30	10.4213	-364	10.4213	-714
10.432	-64	10.432	12	10.432	25	10.432	29	10.432	-363	10.432	-714
10.4427	-64	10.4427	12	10.4427	23	10.4427	28	10.4427	-361	10.4427	-714
10.4533	-64	10.4533	12	10.4533	23	10.4533	28	10.4533	-360	10.4533	-714
10.464	-63	10.464	12	10.464	21	10.464	29	10.464	-362	10.464	-714
10.4747	-64	10.4747	14	10.4747	21	10.4747	31	10.4747	-364	10.4747	-713
10.4853	-65	10.4853	16	10.4853	22	10.4853	33	10.4853	-365	10.4853	-713
10.496	-64	10.496	16	10.496	22	10.496	31	10.496	-365	10.496	-714
10.5067	-63	10.5067	15	10.5067	22	10.5067	30	10.5067	-364	10.5067	-713
10.5173	-62	10.5173	15	10.5173	23	10.5173	30	10.5173	-364	10.5173	-714
10.528	-64	10.528	15	10.528	23	10.528	31	10.528	-364	10.528	-714
10.5387	-65	10.5387	16	10.5387	23	10.5387	32	10.5387	-365	10.5387	-712
10.5493	-64	10.5493	15	10.5493	23	10.5493	32	10.5493	-366	10.5493	-712
10.56	-64	10.56	15	10.56	23	10.56	31	10.56	-368	10.56	-713
10.5707	-64	10.5707	15	10.5707	24	10.5707	30	10.5707	-367	10.5707	-714
10.5813	-64	10.5813	15	10.5813	25	10.5813	29	10.5813	-367	10.5813	-715
10.592	-63	10.592	15	10.592	25	10.592	28	10.592	-368	10.592	-716
10.6027	-60	10.6027	14	10.6027	25	10.6027	27	10.6027	-369	10.6027	-716
10.6133	-60	10.6133	13	10.6133	25	10.6133	28	10.6133	-367	10.6133	-716
10.624	-62	10.624	13	10.624	25	10.624	28	10.624	-367	10.624	-716
10.6347	-62	10.6347	11	10.6347	24	10.6347	29	10.6347	-368	10.6347	-715
10.6453	-61	10.6453	12	10.6453	24	10.6453	29	10.6453	-368	10.6453	-713
10.656	-60	10.656	13	10.656	26	10.656	28	10.656	-369	10.656	-712
10.6667	-61	10.6667	14	10.6667	26	10.6667	28	10.6667	-369	10.6667	-712
10.6773	-61	10.6773	14	10.6773	25	10.6773	29	10.6773	-370	10.6773	-712
10.688	-60	10.688	14	10.688	25	10.688	30	10.688	-370	10.688	-710
10.6987	-61	10.6987	13	10.6987	25	10.6987	32	10.6987	-370	10.6987	-710
10.7093	-60	10.7093	14	10.7093	26	10.7093	32	10.7093	-370	10.7093	-712
10.72	-60	10.72	15	10.72	27	10.72	31	10.72	-369	10.72	-712
10.7307	-59	10.7307	15	10.7307	26	10.7307	31	10.7307	-369	10.7307	-712
10.7413	-58	10.7413	16	10.7413	27	10.7413	31	10.7413	-369	10.7413	-712
10.752	-57	10.752	17	10.752	25	10.752	31	10.752	-368	10.752	-713
10.7627	-58	10.7627	16	10.7627	23	10.7627	32	10.7627	-369	10.7627	-714
10.7733	-60	10.7733	16	10.7733	24	10.7733	31	10.7733	-369	10.7733	-713
10.784	-62	10.784	15	10.784	24	10.784	32	10.784	-370	10.784	-713
10.7947	-63	10.7947	14	10.7947	25	10.7947	32	10.7947	-370	10.7947	-712
10.8053	-63	10.8053	14	10.8053	27	10.8053	32	10.8053	-369	10.8053	-711
10.816	-64	10.816	15	10.816	29	10.816	33	10.816	-368	10.816	-713
10.8267	-64	10.8267	14	10.8267	28	10.8267	32	10.8267	-369	10.8267	-713
10.8373	-62	10.8373	12	10.8373	26	10.8373	32	10.8373	-369	10.8373	-712
10.848	-62	10.848	13	10.848	26	10.848	33	10.848	-368	10.848	-710
10.8587	-62	10.8587	13	10.8587	26	10.8587	33	10.8587	-367	10.8587	-709
10.8693	-62	10.8693	13	10.8693	27	10.8693	33	10.8693	-367	10.8693	-711
10.88	-61	10.88	14	10.88	27	10.88	33	10.88	-367	10.88	-712
10.8907	-60	10.8907	13	10.8907	26	10.8907	33	10.8907	-367	10.8907	-711
10.9013	-60	10.9013	14	10.9013	26	10.9013	33	10.9013	-367	10.9013	-711
10.912	-61	10.912	15	10.912	27	10.912	33	10.912	-367	10.912	-712
10.9227	-61	10.9227	16	10.9227	28	10.9227	33	10.9227	-367	10.9227	-712
10.9333	-62	10.9333	16	10.9333	29	10.9333	34	10.9333	-367	10.9333	-712
10.944	-62	10.944	16	10.944	27	10.944	34	10.944	-367	10.944	-712
10.9547	-62	10.9547	17	10.9547	26	10.9547	33	10.9547	-367	10.9547	-711
10.9653	-62	10.9653	19	10.9653	26	10.9653	33	10.9653	-368	10.9653	-710
10.976	-63	10.976	19	10.976	27	10.976	34	10.976	-369	10.976	-711
10.9867	-63	10.9867	19	10.9867	26	10.9867	34	10.9867	-368	10.9867	-711
10.9973	-63	10.9973	18	10.9973	27	10.9973	34	10.9973	-366	10.9973	-711
11.008	-63	11.008	17	11.008	29	11.008	33	11.008	-365	11.008	-712
11.0187	-63	11.0187	17	11.0187	30	11.0187	32	11.0187	-364	11.0187	-712
11.0293	-63	11.0293	18	11.0293	29	11.0293	31	11.0293	-365	11.0293	-711
11.04	-64	11.04	20	11.04	29	11.04	32	11.04	-366	11.04	-710
11.0507	-65	11.0507	19	11.0507	28	11.0507	34	11.0507	-368	11.0507	-712
11.0613	-65	11.0613	18	11.0613	29	11.0613	33	11.0613	-369	11.0613	-713
11.072	-64	11.072	19	11.072	29	11.072	34	11.072	-369	11.072	-713
11.0827	-63	11.0827	19	11.0827	29	11.0827	34	11.0827	-368	11.0827	-713
11.0933	-62	11.0933	18	11.0933	29	11.0933	33	11.0933	-367	11.0933	-713
11.104	-61	11.104	19	11.104	29	11.104	32	11.104	-367	11.104	-713
11.1147	-61	11.1147	19	11.1147	28	11.1147	31	11.1147	-368	11.1147	-714
11.1253	-61	11.1253	20	11.1253	27	11.1253	31	11.1253	-368	11.1253	-715
11.136	-61	11.136	19	11.136	27	11.136	32	11.136	-369	11.136	-716
11.1467	-61	11.1467	19	11.1467	28	11.1467	32	11.1467	-368	11.1467	-714
11.1573	-62	11.1573	19	11.1573	28	11.1573	32	11.1573	-367	11.1573	-714
11.168	-62	11.168	19	11.168	28	11.168	31	11.168	-367	11.168	-714
11.1787	-63	11.1787	19	11.1787	27	11.1787	32	11.1787	-367	11.1787	-713
11.1893	-65	11.1893	18	11.1893	25	11.1893	31	11.1893	-367	11.1893	-711
11.2	-65	11.2	18	11.2	25	11.2	31	11.2	-366	11.2	-712
11.2107	-65	11.2107	19	11.2107	26	11.2107	32	11.2107	-365	11.2107	-714
11.2213	-65	11.2213	19	11.2213	26	11.2213	31	11.2213	-365	11.2213	-714
11.232	-64	11.232	18	11.232	27	11.232	30	11.232	-366	11.232	-715
11.2427	-65	11.2427	19	11.2427	27	11.2427	31	11.2427	-367	11.2427	-716
11.2533	-66	11.2533	18	11.2533	27	11.2533	33	11.2533	-368	11.2533	-715
11.264	-67	11.264	16	11.264	26	11.264	35	11.264	-369	11.264	-714
11.2747	-67	11.2747	16	11.2747	27	11.2747	35	11.2747	-368	11.2747	-715
11.2853	-66	11.2853	16	11.2853	27	11.2853	35	11.2853	-366	11.2853	-716
11.296	-63	11.296	16	11.296	28	11.296	34	11.296	-366	11.296	-715
11.3067	-63	11.3067	16	11.3067	28	11.3067	33	11.3067	-366	11.3067	-715
11.3173	-64	11.3173	16	11.3173	27	11.3173	33	11.3173	-367	11.3173	-715
11.328	-64	11.328	15	11.328	26	11.328	33	11.328	-368	11.328	-714
11.3387	-65	11.3387	15	11.3387	25	11.3387	33	11.3387	-367	11.3387	-714
11.3493	-66	11.3493	16	11.3493	25	11.3493	33	11.3493	-365	11.3493	-715
11.36	-65	11.36	15	11.36	25	11.36	33	11.36	-366	11.36	-716
11.3707	-65	11.3707	15	11.3707	25	11.3707	32	11.3707	-369	11.3707	-717
11.3813	-63	11.3813	16	11.3813	25	11.3813	31	11.3813	-371	11.3813	-716
11.392	-64	11.392	17	11.392	24	11.392	31	11.392	-372	11.392	-715
11.4027	-65	11.4027	17	11.4027	24	11.4027	33	11.4027	-373	11.4027	-715
11.4133	-65	11.4133	18	11.4133	24	11.4133	33	11.4133	-371	11.4133	-715
11.424	-64	11.424	18	11.424	24	11.424	32	11.424	-371	11.424	-716
11.4347	-65	11.4347	18	11.4347	23	11.4347	32	11.4347	-371	11.4347	-717
11.4453	-66	11.4453	17	11.4453	22	11.4453	33	11.4453	-371	11.4453	-717
11.456	-66	11.456	17	11.456	22	11.456	33	11.456	-371	11.456	-717
11.4667	-65	11.4667	17	11.4667	23	11.4667	31	11.4667	-371	11.4667	-718
11.4773	-65	11.4773	17	11.4773	23	11.4773	31	11.4773	-371	11.4773	-719
11.488	-65	11.488	17	11.488	23	11.488	31	11.488	-370	11.488	-720
11.4987	-65	11.4987	17	11.4987	22	11.4987	33	11.4987	-370	11.4987	-719
11.5093	-64	11.5093	16	11.5093	23	11.5093	33	11.5093	-371	11.5093	-720
11.52	-65	11.52	16	11.52	23	11.52	33	11.52	-371	11.52	-720
11.5307	-65	11.5307	16	11.5307	23	11.5307	33	11.5307	-372	11.5307	-719
11.5413	-64	11.5413	18	11.5413	22	11.5413	32	11.5413	-372	11.5413	-719
11.552	-64	11.552	19	11.552	20	11.552	31	11.552	-371	11.552	-719
11.5627	-66	11.5627	18	11.5627	21	11.5627	31	11.5627	-371	11.5627	-718
11.5733	-68	11.5733	18	11.5733	20	11.5733	31	11.5733	-372	11.5733	-718
11.584	-67	11.584	17	11.584	20	11.584	31	11.584	-372	11.584	-717
11.5947	-67	11.5947	16	11.5947	20	11.5947	31	11.5947	-371	11.5947	-717
11.6053	-66	11.6053	15	11.6053	19	11.6053	30	11.6053	-371	11.6053	-716
11.616	-65	11.616	15	11.616	20	11.616	31	11.616	-370	11.616	-716
11.6267	-63	11.6267	16	11.6267	20	11.6267	34	11.6267	-369	11.6267	-716
11.6373	-63	11.6373	17	11.6373	21	11.6373	34	11.6373	-369	11.6373	-715
11.648	-63	11.648	18	11.648	22	11.648	32	11.648	-370	11.648	-717
11.6587	-64	11.6587	19	11.6587	21	11.6587	32	11.6587	-371	11.6587	-718
11.6693	-65	11.6693	18	11.6693	19	11.6693	33	11.6693	-370	11.6693	-716
11.68	-65	11.68	17	11.68	20	11.68	33	11.68	-369	11.68	-716
11.6907	-65	11.6907	18	11.6907	21	11.6907	32	11.6907	-370	11.6907	-717
11.7013	-65	11.7013	19	11.7013	20	11.7013	31	11.7013	-371	11.7013	-718
11.712	-66	11.712	18	11.712	18	11.712	30	11.712	-371	11.712	-717
11.7227	-65	11.7227	18	11.7227	17	11.7227	30	11.7227	-370	11.7227	-718
11.7333	-65	11.7333	19	11.7333	18	11.7333	30	11.7333	-371	11.7333	-717
11.744	-65	11.744	19	11.744	18	11.744	30	11.744	-372	11.744	-717
11.7547	-66	11.7547	19	11.7547	20	11.7547	31	11.7547	-370	11.7547	-718
11.7653	-65	11.7653	18	11.7653	21	11.7653	32	11.7653	-371	11.7653	-719
11.776	-64	11.776	17	11.776	20	11.776	33	11.776	-371	11.776	-719
11.7867	-63	11.7867	18	11.7867	21	11.7867	33	11.7867	-371	11.7867	-718
11.7973	-64	11.7973	18	11.7973	21	11.7973	33	11.7973	-370	11.7973	-719
11.808	-64	11.808	18	11.808	21	11.808	32	11.808	-370	11.808	-719
11.8187	-63	11.8187	18	11.8187	19	11.8187	32	11.8187	-370	11.8187	-718
11.8293	-64	11.8293	19	11.8293	19	11.8293	33	11.8293	-371	11.8293	-719
11.84	-65	11.84	19	11.84	19	11.84	33	11.84	-370	11.84	-718
11.8507	-65	11.8507	20	11.8507	19	11.8507	33	11.8507	-369	11.8507	-719
11.8613	-64	11.8613	21	11.8613	18	11.8613	32	11.8613	-370	11.8613	-719
11.872	-65	11.872	20	11.872	18	11.872	31	11.872	-370	11.872	-719
11.8827	-66	11.8827	19	11.8827	17	11.8827	31	11.8827	-370	11.8827	-720
11.8933	-67	11.8933	19	11.8933	17	11.8933	31	11.8933	-371	11.8933	-722
11.904	-68	11.904	19	11.904	17	11.904	32	11.904	-371	11.904	-722
11.9147	-67	11.9147	19	11.9147	17	11.9147	31	11.9147	-371	11.9147	-722
11.9253	-66	11.9253	18	11.9253	18	11.9253	30	11.9253	-372	11.9253	-721
11.936	-66	11.936	19	11.936	18	11.936	30	11.936	-372	11.936	-721
11.9467	-66	11.9467	20	11.9467	17	11.9467	29	11.9467	-371	11.9467	-721
11.9573	-65	11.9573	20	11.9573	16	11.9573	29	11.9573	-371	11.9573	-721
11.968	-65	11.968	20	11.968	16	11.968	30	11.968	-371	11.968	-723
11.9787	-65	11.9787	21	11.9787	16	11.9787	31	11.9787	-372	11.9787	-724
11.9893	-64	11.9893	22	11.9893	16	11.9893	32	11.9893	-373	11.9893	-724
12	-65	12	22	12	16	12	31	12	-374	12	-723
12.0107	-65	12.0107	21	12.0107	15	12.0107	31	12.0107	-375	12.0107	-724
12.0213	-64	12.0213	19	12.0213	15	12.0213	30	12.0213	-375	12.0213	-725
12.032	-64	12.032	19	12.032	14	12.032	30	12.032	-375	12.032	-725
12.0427	-65	12.0427	20	12.0427	13	12.0427	30	12.0427	-375	12.0427	-726
12.0533	-64	12.0533	19	12.0533	12	12.0533	30	12.0533	-376	12.0533	-726
12.064	-63	12.064	18	12.064	11	12.064	30	12.064	-376	12.064	-726
12.0747	-63	12.0747	17	12.0747	11	12.0747	31	12.0747	-374	12.0747	-725
12.0853	-64	12.0853	17	12.0853	11	12.0853	31	12.0853	-372	12.0853	-724
12.096	-65	12.096	16	12.096	12	12.096	31	12.096	-371	12.096	-723
12.1067	-66	12.1067	16	12.1067	13	12.1067	29	12.1067	-370	12.1067	-723
12.1173	-66	12.1173	16	12.1173	12	12.1173	29	12.1173	-370	12.1173	-725
12.128	-66	12.128	15	12.128	11	12.128	29	12.128	-371	12.128	-725
12.1387	-66	12.1387	15	12.1387	11	12.1387	29	12.1387	-371	12.1387	-724
12.1493	-66	12.1493	16	12.1493	12	12.1493	30	12.1493	-372	12.1493	-724
12.16	-67	12.16	16	12.16	14	12.16	30	12.16	-371	12.16	-725
12.1707	-68	12.1707	16	12.1707	13	12.1707	30	12.1707	-370	12.1707	-725
12.1813	-68	12.1813	15	12.1813	13	12.1813	29	12.1813	-371	12.1813	-724
12.192	-67	12.192	16	12.192	13	12.192	29	12.192	-372	12.192	-724
12.2027	-65	12.2027	17	12.2027	12	12.2027	29	12.2027	-370	12.2027	-723
12.2133	-64	12.2133	17	12.2133	12	12.2133	29	12.2133	-369	12.2133	-723
12.224	-64	12.224	17	12.224	13	12.224	29	12.224	-370	12.224	-722
12.2347	-65	12.2347	18	12.2347	13	12.2347	30	12.2347	-371	12.2347	-723
12.2453	-66	12.2453	19	12.2453	14	12.2453	31	12.2453	-372	12.2453	-725
12.256	-66	12.256	18	12.256	15	12.256	30	12.256	-371	12.256	-725
12.2667	-66	12.2667	17	12.2667	16	12.2667	29	12.2667	-371	12.2667	-724
12.2773	-66	12.2773	16	12.2773	16	12.2773	27	12.2773	-373	12.2773	-724
12.288	-66	12.288	16	12.288	16	12.288	26	12.288	-374	12.288	-724
12.2987	-67	12.2987	17	12.2987	16	12.2987	27	12.2987	-374	12.2987	-724
12.3093	-68	12.3093	17	12.3093	15	12.3093	28	12.3093	-374	12.3093	-724
12.32	-67	12.32	18	12.32	14	12.32	29	12.32	-374	12.32	-724
12.3307	-66	12.3307	17	12.3307	13	12.3307	29	12.3307	-375	12.3307	-724
12.3413	-66	12.3413	16	12.3413	12	12.3413	30	12.3413	-375	12.3413	-724
12.352	-65	12.352	16	12.352	12	12.352	30	12.352	-375	12.352	-725
12.3627	-64	12.3627	16	12.3627	13	12.3627	31	12.3627	-377	12.3627	-727
12.3733	-63	12.3733	15	12.3733	15	12.3733	30	12.3733	-378	12.3733	-727
12.384	-64	12.384	16	12.384	15	12.384	29	12.384	-377	12.384	-727
12.3947	-65	12.3947	15	12.3947	14	12.3947	30	12.3947	-378	12.3947	-728
12.4053	-65	12.4053	15	12.4053	14	12.4053	30	12.4053	-377	12.4053	-728
12.416	-65	12.416	16	12.416	13	12.416	31	12.416	-378	12.416	-728
12.4267	-67	12.4267	16	12.4267	13	12.4267	31	12.4267	-378	12.4267	-729
12.4373	-68	12.4373	16	12.4373	13	12.4373	30	12.4373	-380	12.4373	-728
12.448	-67	12.448	16	12.448	13	12.448	31	12.448	-381	12.448	-728
12.4587	-66	12.4587	16	12.4587	13	12.4587	31	12.4587	-380	12.4587	-730
12.4693	-67	12.4693	16	12.4693	13	12.4693	30	12.4693	-377	12.4693	-732
12.48	-68	12.48	17	12.48	14	12.48	30	12.48	-375	12.48	-732
12.4907	-67	12.4907	18	12.4907	15	12.4907	30	12.4907	-374	12.4907	-732
12.5013	-65	12.5013	18	12.5013	15	12.5013	30	12.5013	-375	12.5013	-731
12.512	-64	12.512	17	12.512	15	12.512	30	12.512	-376	12.512	-732
12.5227	-63	12.5227	18	12.5227	15	12.5227	31	12.5227	-377	12.5227	-732
12.5333	-64	12.5333	18	12.5333	14	12.5333	30	12.5333	-378	12.5333	-731
12.544	-66	12.544	18	12.544	13	12.544	30	12.544	-378	12.544	-731
12.5547	-66	12.5547	18	12.5547	12	12.5547	29	12.5547	-378	12.5547	-730
12.5653	-66	12.5653	17	12.5653	12	12.5653	27	12.5653	-378	12.5653	-728
12.576	-65	12.576	18	12.576	12	12.576	28	12.576	-379	12.576	-727
12.5867	-64	12.5867	17	12.5867	11	12.5867	28	12.5867	-378	12.5867	-727
12.5973	-64	12.5973	17	12.5973	11	12.5973	28	12.5973	-376	12.5973	-727
12.608	-64	12.608	18	12.608	13	12.608	29	12.608	-376	12.608	-727
12.6187	-62	12.6187	18	12.6187	13	12.6187	29	12.6187	-376	12.6187	-728
12.6293	-62	12.6293	17	12.6293	14	12.6293	27	12.6293	-377	12.6293	-729
12.64	-62	12.64	17	12.64	14	12.64	26	12.64	-377	12.64	-729
12.6507	-63	12.6507	18	12.6507	13	12.6507	26	12.6507	-377	12.6507	-730
12.6613	-64	12.6613	18	12.6613	12	12.6613	26	12.6613	-379	12.6613	-730
12.672	-64	12.672	18	12.672	11	12.672	28	12.672	-380	12.672	-729
12.6827	-64	12.6827	20	12.6827	11	12.6827	28	12.6827	-379	12.6827	-729
12.6933	-64	12.6933	21	12.6933	13	12.6933	28	12.6933	-378	12.6933	-728
12.704	-64	12.704	21	12.704	13	12.704	28	12.704	-381	12.704	-728
12.7147	-64	12.7147	21	12.7147	14	12.7147	29	12.7147	-382	12.7147	-728
12.7253	-64	12.7253	21	12.7253	14	12.7253	28	12.7253	-380	12.7253	-728
12.736	-63	12.736	20	12.736	14	12.736	28	12.736	-380	12.736	-729
12.7467	-62	12.7467	19	12.7467	13	12.7467	28	12.7467	-380	12.7467	-731
12.7573	-62	12.7573	19	12.7573	12	12.7573	27	12.7573	-380	12.7573	-731
12.768	-62	12.768	19	12.768	11	12.768	27	12.768	-381	12.768	-732
12.7787	-62	12.7787	19	12.7787	12	12.7787	26	12.7787	-381	12.7787	-732
12.7893	-61	12.7893	19	12.7893	14	12.7893	25	12.7893	-380	12.7893	-731
12.8	-61	12.8	19	12.8	13	12.8	24	12.8	-382	12.8	-731
12.8107	-61	12.8107	20	12.8107	12	12.8107	25	12.8107	-382	12.8107	-731
12.8213	-62	12.8213	20	12.8213	11	12.8213	27	12.8213	-381	12.8213	-731
12.832	-63	12.832	20	12.832	10	12.832	28	12.832	-382	12.832	-731
12.8427	-64	12.8427	21	12.8427	9	12.8427	27	12.8427	-382	12.8427	-731
12.8533	-64	12.8533	21	12.8533	10	12.8533	27	12.8533	-382	12.8533	-731
12.864	-63	12.864	20	12.864	11	12.864	27	12.864	-381	12.864	-730
12.8747	-63	12.8747	20	12.8747	11	12.8747	26	12.8747	-380	12.8747	-730
12.8853	-63	12.8853	20	12.8853	11	12.8853	25	12.8853	-380	12.8853	-730
12.896	-63	12.896	20	12.896	12	12.896	26	12.896	-381	12.896	-730
12.9067	-61	12.9067	21	12.9067	11	12.9067	28	12.9067	-382	12.9067	-731
12.9173	-62	12.9173	21	12.9173	10	12.9173	30	12.9173	-381	12.9173	-731
12.928	-63	12.928	20	12.928	11	12.928	31	12.928	-381	12.928	-731
12.9387	-62	12.9387	19	12.9387	12	12.9387	29	12.9387	-382	12.9387	-733
12.9493	-62	12.9493	21	12.9493	13	12.9493	29	12.9493	-383	12.9493	-735
12.96	-63	12.96	22	12.96	14	12.96	30	12.96	-383	12.96	-735
12.9707	-63	12.9707	22	12.9707	15	12.9707	30	12.9707	-384	12.9707	-734
12.9813	-63	12.9813	21	12.9813	14	12.9813	29	12.9813	-383	12.9813	-734
12.992	-63	12.992	20	12.992	13	12.992	29	12.992	-383	12.992	-734
13.0027	-64	13.0027	21	13.0027	12	13.0027	29	13.0027	-382	13.0027	-735
13.0133	-64	13.0133	21	13.0133	12	13.0133	28	13.0133	-382	13.0133	-734
13.024	-65	13.024	22	13.024	12	13.024	27	13.024	-382	13.024	-732
13.0347	-65	13.0347	23	13.0347	12	13.0347	28	13.0347	-383	13.0347	-731
13.0453	-65	13.0453	22	13.0453	12	13.0453	29	13.0453	-383	13.0453	-733
13.056	-64	13.056	22	13.056	12	13.056	29	13.056	-382	13.056	-733
13.0667	-63	13.0667	22	13.0667	11	13.0667	29	13.0667	-382	13.0667	-733
13.0773	-64	13.0773	23	13.0773	12	13.0773	29	13.0773	-383	13.0773	-734
13.088	-66	13.088	23	13.088	12	13.088	29	13.088	-383	13.088	-734
13.0987	-65	13.0987	24	13.0987	11	13.0987	28	13.0987	-385	13.0987	-733
13.1093	-64	13.1093	23	13.1093	11	13.1093	29	13.1093	-384	13.1093	-733
13.12	-64	13.12	23	13.12	11	13.12	29	13.12	-382	13.12	-734
13.1307	-65	13.1307	22	13.1307	11	13.1307	29	13.1307	-381	13.1307	-734
13.1413	-65	13.1413	22	13.1413	12	13.1413	29	13.1413	-381	13.1413	-732
13.152	-64	13.152	22	13.152	10	13.152	30	13.152	-382	13.152	-731
13.1627	-63	13.1627	23	13.1627	9	13.1627	31	13.1627	-383	13.1627	-733
13.1733	-64	13.1733	23	13.1733	10	13.1733	31	13.1733	-383	13.1733	-734
13.184	-64	13.184	24	13.184	12	13.184	31	13.184	-382	13.184	-734
13.1947	-64	13.1947	23	13.1947	12	13.1947	30	13.1947	-382	13.1947	-735
13.2053	-63	13.2053	23	13.2053	13	13.2053	29	13.2053	-384	13.2053	-736
13.216	-64	13.216	23	13.216	12	13.216	29	13.216	-384	13.216	-737
13.2267	-65	13.2267	24	13.2267	11	13.2267	31	13.2267	-384	13.2267	-737
13.2373	-65	13.2373	23	13.2373	11	13.2373	31	13.2373	-384	13.2373	-737
13.248	-64	13.248	23	13.248	11	13.248	29	13.248	-385	13.248	-736
13.2587	-64	13.2587	23	13.2587	12	13.2587	29	13.2587	-385	13.2587	-735
13.2693	-64	13.2693	23	13.2693	13	13.2693	28	13.2693	-385	13.2693	-734
13.28	-64	13.28	24	13.28	12	13.28	28	13.28	-385	13.28	-733
13.2907	-64	13.2907	24	13.2907	11	13.2907	29	13.2907	-385	13.2907	-730
13.3013	-65	13.3013	25	13.3013	11	13.3013	29	13.3013	-386	13.3013	-728
13.312	-65	13.312	25	13.312	11	13.312	29	13.312	-387	13.312	-731
13.3227	-65	13.3227	24	13.3227	10	13.3227	29	13.3227	-387	13.3227	-732
13.3333	-65	13.3333	24	13.3333	10	13.3333	29	13.3333	-386	13.3333	-734
13.344	-64	13.344	22	13.344	11	13.344	29	13.344	-386	13.344	-736
13.3547	-65	13.3547	23	13.3547	12	13.3547	28	13.3547	-387	13.3547	-736
13.3653	-66	13.3653	24	13.3653	12	13.3653	28	13.3653	-387	13.3653	-734
13.376	-66	13.376	25	13.376	12	13.376	28	13.376	-386	13.376	-733
13.3867	-67	13.3867	25	13.3867	13	13.3867	26	13.3867	-386	13.3867	-732
13.3973	-66	13.3973	24	13.3973	13	13.3973	26	13.3973	-386	13.3973	-734
13.408	-65	13.408	24	13.408	12	13.408	26	13.408	-385	13.408	-734
13.4187	-64	13.4187	25	13.4187	12	13.4187	26	13.4187	-386	13.4187	-733
13.4293	-64	13.4293	26	13.4293	13	13.4293	25	13.4293	-387	13.4293	-733
13.44	-65	13.44	25	13.44	12	13.44	24	13.44	-388	13.44	-734
13.4507	-64	13.4507	26	13.4507	12	13.4507	25	13.4507	-387	13.4507	-733
13.4613	-64	13.4613	27	13.4613	12	13.4613	25	13.4613	-386	13.4613	-732
13.472	-65	13.472	27	13.472	12	13.472	26	13.472	-386	13.472	-732
13.4827	-65	13.4827	27	13.4827	11	13.4827	26	13.4827	-385	13.4827	-733
13.4933	-65	13.4933	27	13.4933	11	13.4933	24	13.4933	-385	13.4933	-734
13.504	-66	13.504	29	13.504	10	13.504	24	13.504	-385	13.504	-734
13.5147	-67	13.5147	30	13.5147	9	13.5147	24	13.5147	-385	13.5147	-733
13.5253	-66	13.5253	31	13.5253	10	13.5253	24	13.5253	-386	13.5253	-732
13.536	-66	13.536	29	13.536	9	13.536	25	13.536	-386	13.536	-732
13.5467	-67	13.5467	27	13.5467	9	13.5467	25	13.5467	-387	13.5467	-734
13.5573	-66	13.5573	28	13.5573	8	13.5573	23	13.5573	-386	13.5573	-736
13.568	-65	13.568	30	13.568	9	13.568	22	13.568	-385	13.568	-737
13.5787	-65	13.5787	30	13.5787	9	13.5787	24	13.5787	-384	13.5787	-738
13.5893	-65	13.5893	29	13.5893	8	13.5893	25	13.5893	-384	13.5893	-737
13.6	-66	13.6	29	13.6	8	13.6	27	13.6	-384	13.6	-736
13.6107	-65	13.6107	29	13.6107	8	13.6107	27	13.6107	-385	13.6107	-735
13.6213	-65	13.6213	28	13.6213	8	13.6213	27	13.6213	-384	13.6213	-734
13.632	-65	13.632	27	13.632	8	13.632	28	13.632	-383	13.632	-733
13.6427	-64	13.6427	27	13.6427	9	13.6427	29	13.6427	-384	13.6427	-733
13.6533	-64	13.6533	27	13.6533	9	13.6533	28	13.6533	-386	13.6533	-734
13.664	-65	13.664	27	13.664	9	13.664	27	13.664	-387	13.664	-735
13.6747	-65	13.6747	27	13.6747	9	13.6747	27	13.6747	-388	13.6747	-736
13.6853	-66	13.6853	27	13.6853	7	13.6853	27	13.6853	-388	13.6853	-737
13.696	-66	13.696	27	13.696	7	13.696	26	13.696	-387	13.696	-737
13.7067	-66	13.7067	28	13.7067	8	13.7067	26	13.7067	-387	13.7067	-738
13.7173	-66	13.7173	29	13.7173	8	13.7173	28	13.7173	-386	13.7173	-737
13.728	-66	13.728	29	13.728	8	13.728	28	13.728	-385	13.728	-736
13.7387	-68	13.7387	28	13.7387	9	13.7387	28	13.7387	-385	13.7387	-737
13.7493	-69	13.7493	27	13.7493	8	13.7493	27	13.7493	-385	13.7493	-738
13.76	-69	13.76	26	13.76	7	13.76	26	13.76	-385	13.76	-740
13.7707	-67	13.7707	27	13.7707	8	13.7707	26	13.7707	-386	13.7707	-739
13.7813	-66	13.7813	28	13.7813	9	13.7813	26	13.7813	-386	13.7813	-738
13.792	-67	13.792	29	13.792	8	13.792	27	13.792	-387	13.792	-737
13.8027	-69	13.8027	27	13.8027	7	13.8027	29	13.8027	-387	13.8027	-737
13.8133	-69	13.8133	28	13.8133	6	13.8133	28	13.8133	-389	13.8133	-737
13.824	-70	13.824	29	13.824	6	13.824	26	13.824	-390	13.824	-738
13.8347	-70	13.8347	28	13.8347	6	13.8347	26	13.8347	-389	13.8347	-737
13.8453	-69	13.8453	28	13.8453	6	13.8453	28	13.8453	-388	13.8453	-736
13.856	-68	13.856	29	13.856	6	13.856	27	13.856	-387	13.856	-736
13.8667	-69	13.8667	30	13.8667	5	13.8667	25	13.8667	-386	13.8667	-736
13.8773	-69	13.8773	29	13.8773	5	13.8773	26	13.8773	-386	13.8773	-737
13.888	-69	13.888	30	13.888	6	13.888	26	13.888	-386	13.888	-738
13.8987	-68	13.8987	31	13.8987	6	13.8987	26	13.8987	-386	13.8987	-737
13.9093	-67	13.9093	31	13.9093	6	13.9093	26	13.9093	-386	13.9093	-736
13.92	-66	13.92	30	13.92	7	13.92	26	13.92	-384	13.92	-737
13.9307	-66	13.9307	29	13.9307	8	13.9307	27	13.9307	-385	13.9307	-736
13.9413	-68	13.9413	29	13.9413	7	13.9413	27	13.9413	-385	13.9413	-735
13.952	-69	13.952	28	13.952	4	13.952	26	13.952	-385	13.952	-736
13.9627	-69	13.9627	28	13.9627	3	13.9627	27	13.9627	-387	13.9627	-735
13.9733	-69	13.9733	29	13.9733	3	13.9733	26	13.9733	-387	13.9733	-734
13.984	-68	13.984	28	13.984	3	13.984	27	13.984	-386	13.984	-734
13.9947	-68	13.9947	27	13.9947	4	13.9947	28	13.9947	-384	13.9947	-736
14.0053	-68	14.0053	27	14.0053	3	14.0053	28	14.0053	-385	14.0053	-737
14.016	-69	14.016	27	14.016	2	14.016	28	14.016	-385	14.016	-736
14.0267	-68	14.0267	25	14.0267	3	14.0267	28	14.0267	-384	14.0267	-734
14.0373	-66	14.0373	24	14.0373	5	14.0373	28	14.0373	-384	14.0373	-735
14.048	-67	14.048	25	14.048	5	14.048	27	14.048	-384	14.048	-736
14.0587	-67	14.0587	25	14.0587	4	14.0587	28	14.0587	-385	14.0587	-735
14.0693	-67	14.0693	24	14.0693	4	14.0693	29	14.0693	-385	14.0693	-734
14.08	-66	14.08	25	14.08	3	14.08	30	14.08	-385	14.08	-734
14.0907	-65	14.0907	25	14.0907	4	14.0907	30	14.0907	-384	14.0907	-734
14.1013	-65	14.1013	25	14.1013	4	14.1013	29	14.1013	-384	14.1013	-733
14.112	-66	14.112	24	14.112	4	14.112	29	14.112	-384	14.112	-732
14.1227	-68	14.1227	23	14.1227	4	14.1227	30	14.1227	-384	14.1227	-731
14.1333	-69	14.1333	24	14.1333	3	14.1333	30	14.1333	-384	14.1333	-731
14.144	-70	14.144	23	14.144	3	14.144	30	14.144	-385	14.144	-734
14.1547	-70	14.1547	23	14.1547	3	14.1547	31	14.1547	-385	14.1547	-735
14.1653	-69	14.1653	25	14.1653	3	14.1653	30	14.1653	-384	14.1653	-735
14.176	-67	14.176	24	14.176	4	14.176	30	14.176	-384	14.176	-736
14.1867	-67	14.1867	25	14.1867	4	14.1867	29	14.1867	-383	14.1867	-736
14.1973	-68	14.1973	26	14.1973	4	14.1973	28	14.1973	-382	14.1973	-735
14.208	-67	14.208	26	14.208	4	14.208	30	14.208	-381	14.208	-733
14.2187	-65	14.2187	25	14.2187	4	14.2187	29	14.2187	-382	14.2187	-733
14.2293	-64	14.2293	23	14.2293	4	14.2293	29	14.2293	-384	14.2293	-733
14.24	-64	14.24	24	14.24	4	14.24	30	14.24	-385	14.24	-732
14.2507	-64	14.2507	26	14.2507	2	14.2507	31	14.2507	-385	14.2507	-731
14.2613	-64	14.2613	26	14.2613	1	14.2613	33	14.2613	-384	14.2613	-731
14.272	-64	14.272	26	14.272	2	14.272	33	14.272	-384	14.272	-731
14.2827	-65	14.2827	26	14.2827	1	14.2827	33	14.2827	-384	14.2827	-731
14.2933	-64	14.2933	26	14.2933	1	14.2933	31	14.2933	-383	14.2933	-730
14.304	-64	14.304	27	14.304	2	14.304	30	14.304	-383	14.304	-730
14.3147	-63	14.3147	27	14.3147	2	14.3147	29	14.3147	-384	14.3147	-730
14.3253	-63	14.3253	26	14.3253	1	14.3253	31	14.3253	-385	14.3253	-730
14.336	-65	14.336	26	14.336	2	14.336	32	14.336	-384	14.336	-730
14.3467	-68	14.3467	26	14.3467	1	14.3467	31	14.3467	-383	14.3467	-729
14.3573	-67	14.3573	26	14.3573	1	14.3573	31	14.3573	-384	14.3573	-729
14.368	-66	14.368	24	14.368	1	14.368	31	14.368	-385	14.368	-730
14.3787	-66	14.3787	25	14.3787	2	14.3787	31	14.3787	-385	14.3787	-732
14.3893	-64	14.3893	25	14.3893	1	14.3893	30	14.3893	-386	14.3893	-733
14.4	-64	14.4	24	14.4	1	14.4	31	14.4	-386	14.4	-733
14.4107	-65	14.4107	23	14.4107	1	14.4107	32	14.4107	-386	14.4107	-733
14.4213	-65	14.4213	23	14.4213	0	14.4213	33	14.4213	-388	14.4213	-732
14.432	-65	14.432	23	14.432	-1	14.432	32	14.432	-389	14.432	-731
14.4427	-63	14.4427	22	14.4427	-2	14.4427	32	14.4427	-390	14.4427	-731
14.4533	-63	14.4533	23	14.4533	-3	14.4533	32	14.4533	-389	14.4533	-732
14.464	-64	14.464	22	14.464	-3	14.464	32	14.464	-388	14.464	-733
14.4747	-65	14.4747	20	14.4747	-2	14.4747	32	14.4747	-388	14.4747	-733
14.4853	-64	14.4853	20	14.4853	-1	14.4853	33	14.4853	-387	14.4853	-733
14.496	-63	14.496	19	14.496	0	14.496	34	14.496	-385	14.496	-734
14.5067	-62	14.5067	19	14.5067	1	14.5067	33	14.5067	-385	14.5067	-733
14.5173	-62	14.5173	18	14.5173	0	14.5173	33	14.5173	-385	14.5173	-732
14.528	-61	14.528	18	14.528	0	14.528	32	14.528	-385	14.528	-733
14.5387	-61	14.5387	17	14.5387	1	14.5387	31	14.5387	-386	14.5387	-734
14.5493	-61	14.5493	14	14.5493	-1	14.5493	30	14.5493	-386	14.5493	-735
14.56	-61	14.56	14	14.56	-2	14.56	30	14.56	-386	14.56	-735
14.5707	-62	14.5707	15	14.5707	-3	14.5707	30	14.5707	-385	14.5707	-734
14.5813	-63	14.5813	15	14.5813	-4	14.5813	29	14.5813	-385	14.5813	-733
14.592	-63	14.592	16	14.592	-3	14.592	29	14.592	-385	14.592	-734
14.6027	-64	14.6027	17	14.6027	-1	14.6027	29	14.6027	-385	14.6027	-735
14.6133	-64	14.6133	16	14.6133	-1	14.6133	30	14.6133	-386	14.6133	-735
14.624	-64	14.624	15	14.624	-1	14.624	31	14.624	-385	14.624	-736
14.6347	-64	14.6347	15	14.6347	-1	14.6347	32	14.6347	-385	14.6347	-736
14.6453	-64	14.6453	15	14.6453	-1	14.6453	32	14.6453	-384	14.6453	-735
14.656	-62	14.656	16	14.656	0	14.656	31	14.656	-384	14.656	-736
14.6667	-59	14.6667	16	14.6667	0	14.6667	32	14.6667	-384	14.6667	-736
14.6773	-59	14.6773	16	14.6773	0	14.6773	33	14.6773	-382	14.6773	-736
14.688	-61	14.688	16	14.688	1	14.688	33	14.688	-382	14.688	-737
14.6987	-63	14.6987	16	14.6987	2	14.6987	32	14.6987	-382	14.6987	-737
14.7093	-64	14.7093	17	14.7093	1	14.7093	32	14.7093	-382	14.7093	-737
14.72	-64	14.72	17	14.72	0	14.72	32	14.72	-383	14.72	-737
14.7307	-64	14.7307	16	14.7307	-1	14.7307	32	14.7307	-386	14.7307	-737
14.7413	-63	14.7413	16	14.7413	1	14.7413	34	14.7413	-387	14.7413	-738
14.752	-64	14.752	15	14.752	3	14.752	34	14.752	-386	14.752	-738
14.7627	-65	14.7627	15	14.7627	1	14.7627	34	14.7627	-385	14.7627	-738
14.7733	-65	14.7733	15	14.7733	0	14.7733	33	14.7733	-384	14.7733	-738
14.784	-64	14.784	14	14.784	-2	14.784	31	14.784	-386	14.784	-739
14.7947	-64	14.7947	14	14.7947	-3	14.7947	30	14.7947	-387	14.7947	-740
14.8053	-65	14.8053	14	14.8053	-2	14.8053	29	14.8053	-387	14.8053	-740
14.816	-66	14.816	13	14.816	-1	14.816	28	14.816	-387	14.816	-739
14.8267	-66	14.8267	11	14.8267	1	14.8267	29	14.8267	-387	14.8267	-738
14.8373	-66	14.8373	11	14.8373	-1	14.8373	30	14.8373	-388	14.8373	-737
14.848	-65	14.848	10	14.848	-2	14.848	29	14.848	-389	14.848	-737
14.8587	-65	14.8587	11	14.8587	-2	14.8587	28	14.8587	-390	14.8587	-737
14.8693	-67	14.8693	11	14.8693	-2	14.8693	29	14.8693	-390	14.8693	-737
14.88	-66	14.88	11	14.88	-1	14.88	30	14.88	-389	14.88	-737
14.8907	-65	14.8907	11	14.8907	-1	14.8907	31	14.8907	-389	14.8907	-737
14.9013	-64	14.9013	12	14.9013	-3	14.9013	33	14.9013	-389	14.9013	-737
14.912	-65	14.912	12	14.912	-3	14.912	33	14.912	-388	14.912	-738
14.9227	-66	14.9227	11	14.9227	-2	14.9227	32	14.9227	-387	14.9227	-739
14.9333	-67	14.9333	10	14.9333	-1	14.9333	32	14.9333	-386	14.9333	-739
14.944	-68	14.944	9	14.944	-1	14.944	31	14.944	-385	14.944	-739
14.9547	-69	14.9547	10	14.9547	-1	14.9547	31	14.9547	-384	14.9547	-738
14.9653	-69	14.9653	10	14.9653	-1	14.9653	31	14.9653	-386	14.9653	-737
14.976	-68	14.976	9	14.976	-1	14.976	30	14.976	-387	14.976	-736
14.9867	-68	14.9867	9	14.9867	-2	14.9867	29	14.9867	-389	14.9867	-736
14.9973	-70	14.9973	9	14.9973	-2	14.9973	30	14.9973	-389	14.9973	-735
15.008	-69	15.008	9	15.008	-2	15.008	30	15.008	-388	15.008	-735
15.0187	-68	15.0187	8	15.0187	-2	15.0187	30	15.0187	-387	15.0187	-736
15.0293	-67	15.0293	9	15.0293	-2	15.0293	31	15.0293	-385	15.0293	-736
15.04	-68	15.04	9	15.04	-1	15.04	32	15.04	-384	15.04	-737
15.0507	-69	15.0507	10	15.0507	-1	15.0507	32	15.0507	-383	15.0507	-737
15.0613	-70	15.0613	10	15.0613	-1	15.0613	33	15.0613	-385	15.0613	-736
15.072	-69	15.072	8	15.072	-1	15.072	32	15.072	-386	15.072	-736
15.0827	-70	15.0827	7	15.0827	0	15.0827	31	15.0827	-387	15.0827	-735
15.0933	-71	15.0933	7	15.0933	1	15.0933	32	15.0933	-386	15.0933	-734
15.104	-70	15.104	6	15.104	2	15.104	31	15.104	-386	15.104	-735
15.1147	-68	15.1147	5	15.1147	1	15.1147	31	15.1147	-386	15.1147	-736
15.1253	-67	15.1253	6	15.1253	1	15.1253	31	15.1253	-387	15.1253	-736
15.136	-67	15.136	6	15.136	1	15.136	32	15.136	-387	15.136	-736
15.1467	-68	15.1467	6	15.1467	0	15.1467	30	15.1467	-386	15.1467	-736
15.1573	-67	15.1573	7	15.1573	-1	15.1573	29	15.1573	-385	15.1573	-736
15.168	-66	15.168	6	15.168	0	15.168	29	15.168	-383	15.168	-736
15.1787	-65	15.1787	7	15.1787	1	15.1787	30	15.1787	-384	15.1787	-737
15.1893	-65	15.1893	7	15.1893	0	15.1893	31	15.1893	-384	15.1893	-738
15.2	-65	15.2	7	15.2	-1	15.2	31	15.2	-384	15.2	-738
15.2107	-67	15.2107	7	15.2107	-1	15.2107	31	15.2107	-384	15.2107	-737
15.2213	-68	15.2213	6	15.2213	-1	15.2213	31	15.2213	-384	15.2213	-738
15.232	-69	15.232	5	15.232	-1	15.232	31	15.232	-385	15.232	-738
15.2427	-69	15.2427	4	15.2427	-3	15.2427	31	15.2427	-386	15.2427	-738
15.2533	-66	15.2533	3	15.2533	-4	15.2533	30	15.2533	-386	15.2533	-738
15.264	-66	15.264	4	15.264	-3	15.264	29	15.264	-386	15.264	-737
15.2747	-67	15.2747	5	15.2747	-1	15.2747	29	15.2747	-385	15.2747	-736
15.2853	-66	15.2853	6	15.2853	0	15.2853	29	15.2853	-385	15.2853	-738
15.296	-67	15.296	6	15.296	1	15.296	28	15.296	-385	15.296	-737
15.3067	-68	15.3067	6	15.3067	1	15.3067	29	15.3067	-384	15.3067	-735
15.3173	-68	15.3173	6	15.3173	2	15.3173	30	15.3173	-385	15.3173	-735
15.328	-70	15.328	6	15.328	0	15.328	30	15.328	-386	15.328	-736
15.3387	-71	15.3387	7	15.3387	-1	15.3387	29	15.3387	-385	15.3387	-737
15.3493	-69	15.3493	7	15.3493	-2	15.3493	29	15.3493	-385	15.3493	-737
15.36	-68	15.36	6	15.36	-2	15.36	28	15.36	-384	15.36	-736
15.3707	-68	15.3707	7	15.3707	-2	15.3707	29	15.3707	-384	15.3707	-736
15.3813	-68	15.3813	8	15.3813	-1	15.3813	29	15.3813	-384	15.3813	-737
15.392	-69	15.392	8	15.392	-1	15.392	29	15.392	-384	15.392	-737
15.4027	-70	15.4027	7	15.4027	-1	15.4027	29	15.4027	-384	15.4027	-736
15.4133	-71	15.4133	8	15.4133	-1	15.4133	28	15.4133	-384	15.4133	-735
15.424	-70	15.424	9	15.424	-1	15.424	26	15.424	-383	15.424	-734
15.4347	-68	15.4347	9	15.4347	-2	15.4347	27	15.4347	-383	15.4347	-733
15.4453	-66	15.4453	9	15.4453	-2	15.4453	28	15.4453	-386	15.4453	-733
15.456	-66	15.456	11	15.456	0	15.456	28	15.456	-386	15.456	-734
15.4667	-66	15.4667	12	15.4667	1	15.4667	28	15.4667	-385	15.4667	-735
15.4773	-67	15.4773	10	15.4773	1	15.4773	29	15.4773	-384	15.4773	-734
15.488	-68	15.488	10	15.488	0	15.488	28	15.488	-385	15.488	-732
15.4987	-69	15.4987	10	15.4987	-1	15.4987	27	15.4987	-385	15.4987	-732
15.5093	-68	15.5093	10	15.5093	0	15.5093	27	15.5093	-385	15.5093	-732
15.52	-67	15.52	9	15.52	-1	15.52	27	15.52	-385	15.52	-734
15.5307	-67	15.5307	7	15.5307	-3	15.5307	27	15.5307	-385	15.5307	-734
15.5413	-66	15.5413	7	15.5413	-4	15.5413	27	15.5413	-383	15.5413	-732
15.552	-67	15.552	8	15.552	-3	15.552	28	15.552	-382	15.552	-731
15.5627	-67	15.5627	9	15.5627	-3	15.5627	27	15.5627	-383	15.5627	-732
15.5733	-67	15.5733	8	15.5733	-2	15.5733	27	15.5733	-382	15.5733	-733
15.584	-68	15.584	8	15.584	-2	15.584	28	15.584	-382	15.584	-735
15.5947	-67	15.5947	9	15.5947	-1	15.5947	27	15.5947	-383	15.5947	-735
15.6053	-66	15.6053	8	15.6053	1	15.6053	27	15.6053	-382	15.6053	-736
15.616	-66	15.616	6	15.616	1	15.616	28	15.616	-382	15.616	-736
15.6267	-67	15.6267	7	15.6267	1	15.6267	29	15.6267	-383	15.6267	-737
15.6373	-69	15.6373	7	15.6373	1	15.6373	28	15.6373	-385	15.6373	-736
15.648	-68	15.648	10	15.648	1	15.648	28	15.648	-386	15.648	-735
15.6587	-68	15.6587	10	15.6587	2	15.6587	30	15.6587	-385	15.6587	-734
15.6693	-69	15.6693	8	15.6693	3	15.6693	30	15.6693	-383	15.6693	-733
15.68	-69	15.68	7	15.68	3	15.68	30	15.68	-383	15.68	-733
15.6907	-68	15.6907	7	15.6907	2	15.6907	31	15.6907	-383	15.6907	-731
15.7013	-68	15.7013	7	15.7013	3	15.7013	31	15.7013	-383	15.7013	-731
15.712	-68	15.712	6	15.712	1	15.712	31	15.712	-382	15.712	-733
15.7227	-69	15.7227	5	15.7227	-1	15.7227	30	15.7227	-382	15.7227	-733
15.7333	-69	15.7333	4	15.7333	-1	15.7333	30	15.7333	-380	15.7333	-734
15.744	-70	15.744	3	15.744	-1	15.744	30	15.744	-380	15.744	-733
15.7547	-71	15.7547	4	15.7547	-1	15.7547	30	15.7547	-381	15.7547	-732
15.7653	-72	15.7653	5	15.7653	-1	15.7653	29	15.7653	-382	15.7653	-732
15.776	-72	15.776	6	15.776	-1	15.776	29	15.776	-381	15.776	-733
15.7867	-72	15.7867	6	15.7867	-1	15.7867	28	15.7867	-381	15.7867	-732
15.7973	-71	15.7973	5	15.7973	-2	15.7973	27	15.7973	-380	15.7973	-731
15.808	-71	15.808	5	15.808	-3	15.808	28	15.808	-380	15.808	-730
15.8187	-72	15.8187	6	15.8187	-2	15.8187	28	15.8187	-381	15.8187	-731
15.8293	-72	15.8293	6	15.8293	-1	15.8293	29	15.8293	-381	15.8293	-731
15.84	-70	15.84	6	15.84	-1	15.84	30	15.84	-381	15.84	-731
15.8507	-70	15.8507	6	15.8507	-1	15.8507	28	15.8507	-380	15.8507	-730
15.8613	-69	15.8613	6	15.8613	-1	15.8613	27	15.8613	-381	15.8613	-730
15.872	-69	15.872	6	15.872	-2	15.872	26	15.872	-382	15.872	-730
15.8827	-68	15.8827	7	15.8827	-3	15.8827	26	15.8827	-381	15.8827	-731
15.8933	-66	15.8933	9	15.8933	-1	15.8933	26	15.8933	-382	15.8933	-732
15.904	-67	15.904	9	15.904	0	15.904	26	15.904	-381	15.904	-732
15.9147	-69	15.9147	8	15.9147	0	15.9147	26	15.9147	-381	15.9147	-731
15.9253	-68	15.9253	7	15.9253	0	15.9253	25	15.9253	-382	15.9253	-730
15.936	-67	15.936	6	15.936	0	15.936	24	15.936	-382	15.936	-728
15.9467	-67	15.9467	6	15.9467	-1	15.9467	23	15.9467	-380	15.9467	-728
15.9573	-68	15.9573	5	15.9573	0	15.9573	23	15.9573	-378	15.9573	-728
15.968	-69	15.968	5	15.968	1	15.968	24	15.968	-378	15.968	-729
15.9787	-69	15.9787	6	15.9787	1	15.9787	24	15.9787	-378	15.9787	-729
15.9893	-69	15.9893	6	15.9893	0	15.9893	25	15.9893	-379	15.9893	-729
16	-68	16	7	16	-1	16	25	16	-379	16	-728
16.0107	-66	16.0107	7	16.0107	-1	16.0107	25	16.0107	-378	16.0107	-727
16.0213	-65	16.0213	5	16.0213	0	16.0213	25	16.0213	-378	16.0213	-727
16.032	-66	16.032	5	16.032	-1	16.032	25	16.032	-378	16.032	-726
16.0427	-68	16.0427	5	16.0427	-2	16.0427	25	16.0427	-378	16.0427	-726
16.0533	-67	16.0533	5	16.0533	-1	16.0533	25	16.0533	-379	16.0533	-727
16.064	-66	16.064	5	16.064	1	16.064	26	16.064	-380	16.064	-727
16.0747	-67	16.0747	5	16.0747	1	16.0747	25	16.0747	-381	16.0747	-727
16.0853	-67	16.0853	4	16.0853	0	16.0853	25	16.0853	-381	16.0853	-726
16.096	-67	16.096	4	16.096	0	16.096	25	16.096	-382	16.096	-725
16.1067	-66	16.1067	3	16.1067	-1	16.1067	25	16.1067	-382	16.1067	-726
16.1173	-67	16.1173	1	16.1173	-1	16.1173	25	16.1173	-380	16.1173	-727
16.128	-69	16.128	1	16.128	-2	16.128	25	16.128	-381	16.128	-726
16.1387	-70	16.1387	2	16.1387	-2	16.1387	24	16.1387	-382	16.1387	-725
16.1493	-69	16.1493	2	16.1493	-2	16.1493	23	16.1493	-381	16.1493	-724
16.16	-68	16.16	2	16.16	-1	16.16	24	16.16	-379	16.16	-724
16.1707	-67	16.1707	2	16.1707	-1	16.1707	26	16.1707	-378	16.1707	-723
16.1813	-68	16.1813	1	16.1813	-1	16.1813	26	16.1813	-379	16.1813	-723
16.192	-68	16.192	0	16.192	0	16.192	26	16.192	-380	16.192	-723
16.2027	-68	16.2027	0	16.2027	-1	16.2027	27	16.2027	-380	16.2027	-723
16.2133	-69	16.2133	0	16.2133	-3	16.2133	28	16.2133	-381	16.2133	-722
16.224	-69	16.224	2	16.224	-2	16.224	30	16.224	-381	16.224	-721
16.2347	-68	16.2347	4	16.2347	-1	16.2347	30	16.2347	-380	16.2347	-720
16.2453	-68	16.2453	4	16.2453	-3	16.2453	28	16.2453	-379	16.2453	-720
16.256	-67	16.256	3	16.256	-2	16.256	27	16.256	-378	16.256	-720
16.2667	-67	16.2667	2	16.2667	-1	16.2667	28	16.2667	-377	16.2667	-721
16.2773	-66	16.2773	2	16.2773	-1	16.2773	27	16.2773	-377	16.2773	-720
16.288	-66	16.288	2	16.288	-2	16.288	27	16.288	-377	16.288	-718
16.2987	-67	16.2987	2	16.2987	-1	16.2987	27	16.2987	-377	16.2987	-717
16.3093	-67	16.3093	2	16.3093	0	16.3093	28	16.3093	-379	16.3093	-715
16.32	-68	16.32	2	16.32	0	16.32	28	16.32	-378	16.32	-715
16.3307	-67	16.3307	2	16.3307	0	16.3307	28	16.3307	-377	16.3307	-716
16.3413	-66	16.3413	3	16.3413	-1	16.3413	29	16.3413	-378	16.3413	-715
16.352	-67	16.352	4	16.352	-2	16.352	30	16.352	-378	16.352	-715
16.3627	-69	16.3627	4	16.3627	-3	16.3627	29	16.3627	-377	16.3627	-715
16.3733	-69	16.3733	3	16.3733	-4	16.3733	29	16.3733	-375	16.3733	-714
16.384	-68	16.384	1	16.384	-4	16.384	30	16.384	-375	16.384	-713
16.3947	-69	16.3947	0	16.3947	-5	16.3947	29	16.3947	-375	16.3947	-713
16.4053	-69	16.4053	1	16.4053	-3	16.4053	28	16.4053	-376	16.4053	-714
16.416	-69	16.416	2	16.416	-1	16.416	28	16.416	-377	16.416	-714
16.4267	-69	16.4267	3	16.4267	-1	16.4267	28	16.4267	-377	16.4267	-713
16.4373	-69	16.4373	3	16.4373	-1	16.4373	27	16.4373	-376	16.4373	-713
16.448	-68	16.448	2	16.448	0	16.448	28	16.448	-373	16.448	-712
16.4587	-67	16.4587	1	16.4587	1	16.4587	29	16.4587	-372	16.4587	-712
16.4693	-68	16.4693	1	16.4693	1	16.4693	28	16.4693	-372	16.4693	-712
16.48	-68	16.48	1	16.48	0	16.48	29	16.48	-373	16.48	-712
16.4907	-68	16.4907	2	16.4907	0	16.4907	28	16.4907	-374	16.4907	-713
16.5013	-68	16.5013	2	16.5013	0	16.5013	27	16.5013	-374	16.5013	-713
16.512	-68	16.512	2	16.512	-1	16.512	27	16.512	-373	16.512	-713
16.5227	-68	16.5227	2	16.5227	-1	16.5227	28	16.5227	-373	16.5227	-712
16.5333	-68	16.5333	2	16.5333	-2	16.5333	30	16.5333	-373	16.5333	-710
16.544	-67	16.544	3	16.544	-2	16.544	31	16.544	-372	16.544	-709
16.5547	-69	16.5547	4	16.5547	-1	16.5547	31	16.5547	-371	16.5547	-709
16.5653	-70	16.5653	4	16.5653	-2	16.5653	30	16.5653	-370	16.5653	-708
16.576	-70	16.576	2	16.576	-2	16.576	31	16.576	-370	16.576	-707
16.5867	-70	16.5867	2	16.5867	-3	16.5867	30	16.5867	-371	16.5867	-707
16.5973	-70	16.5973	3	16.5973	-4	16.5973	30	16.5973	-371	16.5973	-708
16.608	-68	16.608	5	16.608	-5	16.608	30	16.608	-372	16.608	-707
16.6187	-67	16.6187	5	16.6187	-4	16.6187	31	16.6187	-372	16.6187	-707
16.6293	-66	16.6293	5	16.6293	-4	16.6293	29	16.6293	-373	16.6293	-706
16.64	-65	16.64	4	16.64	-4	16.64	28	16.64	-375	16.64	-703
16.6507	-65	16.6507	4	16.6507	-5	16.6507	29	16.6507	-375	16.6507	-702
16.6613	-65	16.6613	4	16.6613	-6	16.6613	28	16.6613	-375	16.6613	-703
16.672	-67	16.672	4	16.672	-6	16.672	27	16.672	-376	16.672	-703
16.6827	-68	16.6827	5	16.6827	-5	16.6827	29	16.6827	-376	16.6827	-702
16.6933	-68	16.6933	5	16.6933	-4	16.6933	29	16.6933	-375	16.6933	-702
16.704	-67	16.704	5	16.704	-4	16.704	29	16.704	-373	16.704	-702
16.7147	-66	16.7147	5	16.7147	-5	16.7147	30	16.7147	-372	16.7147	-702
16.7253	-65	16.7253	4	16.7253	-5	16.7253	30	16.7253	-371	16.7253	-702
16.736	-65	16.736	4	16.736	-5	16.736	29	16.736	-372	16.736	-701
16.7467	-66	16.7467	3	16.7467	-6	16.7467	29	16.7467	-373	16.7467	-701
16.7573	-65	16.7573	3	16.7573	-7	16.7573	28	16.7573	-372	16.7573	-701
16.768	-64	16.768	4	16.768	-7	16.768	27	16.768	-372	16.768	-701
16.7787	-65	16.7787	5	16.7787	-7	16.7787	28	16.7787	-372	16.7787	-701
16.7893	-65	16.7893	5	16.7893	-5	16.7893	28	16.7893	-371	16.7893	-703
16.8	-67	16.8	4	16.8	-4	16.8	29	16.8	-371	16.8	-704
16.8107	-68	16.8107	3	16.8107	-5	16.8107	29	16.8107	-372	16.8107	-703
16.8213	-67	16.8213	1	16.8213	-6	16.8213	30	16.8213	-373	16.8213	-702
16.832	-67	16.832	0	16.832	-6	16.832	30	16.832	-371	16.832	-702
16.8427	-67	16.8427	0	16.8427	-7	16.8427	29	16.8427	-370	16.8427	-702
16.8533	-66	16.8533	0	16.8533	-6	16.8533	28	16.8533	-369	16.8533	-702
16.864	-65	16.864	1	16.864	-4	16.864	29	16.864	-369	16.864	-702
16.8747	-66	16.8747	1	16.8747	-4	16.8747	30	16.8747	-370	16.8747	-701
16.8853	-66	16.8853	1	16.8853	-4	16.8853	29	16.8853	-370	16.8853	-699
16.896	-67	16.896	0	16.896	-6	16.896	29	16.896	-371	16.896	-698
16.9067	-67	16.9067	-1	16.9067	-7	16.9067	29	16.9067	-370	16.9067	-697
16.9173	-66	16.9173	0	16.9173	-7	16.9173	30	16.9173	-370	16.9173	-698
16.928	-65	16.928	0	16.928	-6	16.928	30	16.928	-371	16.928	-700
16.9387	-65	16.9387	-1	16.9387	-6	16.9387	29	16.9387	-371	16.9387	-700
16.9493	-65	16.9493	-1	16.9493	-6	16.9493	28	16.9493	-370	16.9493	-699
16.96	-66	16.96	-3	16.96	-7	16.96	28	16.96	-370	16.96	-698
16.9707	-67	16.9707	-3	16.9707	-6	16.9707	28	16.9707	-370	16.9707	-698
16.9813	-67	16.9813	-2	16.9813	-5	16.9813	28	16.9813	-370	16.9813	-697
16.992	-67	16.992	-2	16.992	-5	16.992	28	16.992	-371	16.992	-697
17.0027	-68	17.0027	-3	17.0027	-5	17.0027	27	17.0027	-370	17.0027	-697
17.0133	-68	17.0133	-3	17.0133	-7	17.0133	27	17.0133	-370	17.0133	-698
17.024	-68	17.024	-3	17.024	-8	17.024	26	17.024	-370	17.024	-699
17.0347	-68	17.0347	-2	17.0347	-8	17.0347	27	17.0347	-370	17.0347	-698
17.0453	-68	17.0453	-2	17.0453	-7	17.0453	27	17.0453	-371	17.0453	-696
17.056	-67	17.056	-1	17.056	-7	17.056	26	17.056	-372	17.056	-696
17.0667	-67	17.0667	0	17.0667	-7	17.0667	26	17.0667	-373	17.0667	-696
17.0773	-66	17.0773	0	17.0773	-7	17.0773	25	17.0773	-373	17.0773	-694
17.088	-66	17.088	-1	17.088	-5	17.088	26	17.088	-373	17.088	-694
17.0987	-66	17.0987	-1	17.0987	-6	17.0987	27	17.0987	-372	17.0987	-693
17.1093	-66	17.1093	0	17.1093	-8	17.1093	28	17.1093	-372	17.1093	-694
17.12	-66	17.12	0	17.12	-8	17.12	27	17.12	-372	17.12	-695
17.1307	-67	17.1307	0	17.1307	-8	17.1307	26	17.1307	-373	17.1307	-696
17.1413	-67	17.1413	-1	17.1413	-8	17.1413	27	17.1413	-372	17.1413	-696
17.152	-66	17.152	-2	17.152	-8	17.152	28	17.152	-370	17.152	-694
17.1627	-66	17.1627	-2	17.1627	-7	17.1627	28	17.1627	-369	17.1627	-693
17.1733	-66	17.1733	-2	17.1733	-8	17.1733	28	17.1733	-368	17.1733	-692
17.184	-66	17.184	-1	17.184	-9	17.184	29	17.184	-369	17.184	-693
17.1947	-66	17.1947	0	17.1947	-9	17.1947	29	17.1947	-369	17.1947	-693
17.2053	-66	17.2053	1	17.2053	-9	17.2053	30	17.2053	-368	17.2053	-693
17.216	-67	17.216	0	17.216	-8	17.216	30	17.216	-370	17.216	-694
17.2267	-68	17.2267	-2	17.2267	-8	17.2267	30	17.2267	-371	17.2267	-695
17.2373	-69	17.2373	-3	17.2373	-8	17.2373	29	17.2373	-371	17.2373	-695
17.248	-68	17.248	-2	17.248	-8	17.248	30	17.248	-371	17.248	-694
17.2587	-68	17.2587	0	17.2587	-9	17.2587	29	17.2587	-371	17.2587	-693
17.2693	-69	17.2693	0	17.2693	-9	17.2693	29	17.2693	-372	17.2693	-693
17.28	-69	17.28	-1	17.28	-9	17.28	29	17.28	-372	17.28	-694
17.2907	-69	17.2907	-3	17.2907	-11	17.2907	28	17.2907	-372	17.2907	-694
17.3013	-69	17.3013	-5	17.3013	-11	17.3013	29	17.3013	-372	17.3013	-695
17.312	-70	17.312	-5	17.312	-10	17.312	30	17.312	-370	17.312	-695
17.3227	-70	17.3227	-5	17.3227	-9	17.3227	31	17.3227	-369	17.3227	-693
17.3333	-70	17.3333	-3	17.3333	-10	17.3333	30	17.3333	-370	17.3333	-692
17.344	-69	17.344	-3	17.344	-10	17.344	29	17.344	-370	17.344	-692
17.3547	-68	17.3547	-3	17.3547	-11	17.3547	28	17.3547	-370	17.3547	-691
17.3653	-68	17.3653	-4	17.3653	-11	17.3653	28	17.3653	-371	17.3653	-690
17.376	-68	17.376	-4	17.376	-10	17.376	28	17.376	-371	17.376	-689
17.3867	-67	17.3867	-4	17.3867	-8	17.3867	29	17.3867	-371	17.3867	-688
17.3973	-67	17.3973	-4	17.3973	-8	17.3973	30	17.3973	-370	17.3973	-689
17.408	-67	17.408	-3	17.408	-9	17.408	31	17.408	-370	17.408	-690
17.4187	-67	17.4187	-5	17.4187	-10	17.4187	31	17.4187	-370	17.4187	-691
17.4293	-67	17.4293	-7	17.4293	-11	17.4293	31	17.4293	-370	17.4293	-691
17.44	-68	17.44	-9	17.44	-10	17.44	30	17.44	-372	17.44	-691
17.4507	-69	17.4507	-9	17.4507	-9	17.4507	30	17.4507	-371	17.4507	-691
17.4613	-69	17.4613	-8	17.4613	-9	17.4613	29	17.4613	-370	17.4613	-690
17.472	-68	17.472	-7	17.472	-10	17.472	29	17.472	-370	17.472	-691
17.4827	-68	17.4827	-5	17.4827	-11	17.4827	29	17.4827	-370	17.4827	-691
17.4933	-69	17.4933	-5	17.4933	-10	17.4933	29	17.4933	-371	17.4933	-692
17.504	-69	17.504	-6	17.504	-10	17.504	29	17.504	-370	17.504	-693
17.5147	-67	17.5147	-6	17.5147	-10	17.5147	30	17.5147	-370	17.5147	-693
17.5253	-65	17.5253	-8	17.5253	-10	17.5253	32	17.5253	-370	17.5253	-693
17.536	-64	17.536	-9	17.536	-9	17.536	31	17.536	-370	17.536	-694
17.5467	-63	17.5467	-9	17.5467	-9	17.5467	31	17.5467	-371	17.5467	-694
17.5573	-63	17.5573	-9	17.5573	-10	17.5573	30	17.5573	-372	17.5573	-692
17.568	-64	17.568	-8	17.568	-10	17.568	30	17.568	-371	17.568	-693
17.5787	-65	17.5787	-7	17.5787	-10	17.5787	29	17.5787	-370	17.5787	-693
17.5893	-66	17.5893	-6	17.5893	-10	17.5893	28	17.5893	-369	17.5893	-693
17.6	-68	17.6	-6	17.6	-10	17.6	28	17.6	-368	17.6	-692
17.6107	-68	17.6107	-6	17.6107	-10	17.6107	29	17.6107	-368	17.6107	-691
17.6213	-66	17.6213	-6	17.6213	-11	17.6213	30	17.6213	-368	17.6213	-691
17.632	-66	17.632	-7	17.632	-12	17.632	30	17.632	-367	17.632	-691
17.6427	-67	17.6427	-9	17.6427	-12	17.6427	30	17.6427	-368	17.6427	-691
17.6533	-67	17.6533	-8	17.6533	-12	17.6533	30	17.6533	-369	17.6533	-692
17.664	-67	17.664	-8	17.664	-12	17.664	29	17.664	-370	17.664	-692
17.6747	-67	17.6747	-8	17.6747	-10	17.6747	30	17.6747	-369	17.6747	-692
17.6853	-66	17.6853	-9	17.6853	-10	17.6853	30	17.6853	-368	17.6853	-692
17.696	-66	17.696	-8	17.696	-12	17.696	28	17.696	-368	17.696	-692
17.7067	-66	17.7067	-7	17.7067	-12	17.7067	28	17.7067	-369	17.7067	-694
17.7173	-65	17.7173	-6	17.7173	-12	17.7173	27	17.7173	-369	17.7173	-695
17.728	-65	17.728	-6	17.728	-13	17.728	25	17.728	-369	17.728	-695
17.7387	-67	17.7387	-6	17.7387	-14	17.7387	26	17.7387	-368	17.7387	-696
17.7493	-68	17.7493	-6	17.7493	-14	17.7493	27	17.7493	-367	17.7493	-696
17.76	-68	17.76	-6	17.76	-11	17.76	27	17.76	-368	17.76	-697
17.7707	-68	17.7707	-8	17.7707	-10	17.7707	28	17.7707	-368	17.7707	-697
17.7813	-68	17.7813	-9	17.7813	-10	17.7813	28	17.7813	-368	17.7813	-696
17.792	-68	17.792	-9	17.792	-10	17.792	29	17.792	-369	17.792	-696
17.8027	-67	17.8027	-8	17.8027	-12	17.8027	28	17.8027	-369	17.8027	-696
17.8133	-67	17.8133	-8	17.8133	-13	17.8133	27	17.8133	-369	17.8133	-696
17.824	-68	17.824	-8	17.824	-13	17.824	28	17.824	-370	17.824	-696
17.8347	-69	17.8347	-8	17.8347	-14	17.8347	28	17.8347	-371	17.8347	-695
17.8453	-67	17.8453	-7	17.8453	-14	17.8453	29	17.8453	-373	17.8453	-694
17.856	-67	17.856	-8	17.856	-12	17.856	30	17.856	-374	17.856	-695
17.8667	-66	17.8667	-9	17.8667	-12	17.8667	30	17.8667	-374	17.8667	-694
17.8773	-65	17.8773	-10	17.8773	-13	17.8773	31	17.8773	-374	17.8773	-694
17.888	-64	17.888	-9	17.888	-13	17.888	30	17.888	-372	17.888	-696
17.8987	-65	17.8987	-8	17.8987	-13	17.8987	30	17.8987	-372	17.8987	-696
17.9093	-65	17.9093	-9	17.9093	-14	17.9093	30	17.9093	-372	17.9093	-698
17.92	-64	17.92	-9	17.92	-14	17.92	29	17.92	-372	17.92	-698
17.9307	-64	17.9307	-9	17.9307	-14	17.9307	30	17.9307	-372	17.9307	-697
17.9413	-65	17.9413	-10	17.9413	-13	17.9413	30	17.9413	-372	17.9413	-697
17.952	-66	17.952	-10	17.952	-11	17.952	29	17.952	-372	17.952	-696
17.9627	-65	17.9627	-11	17.9627	-10	17.9627	28	17.9627	-372	17.9627	-695
17.9733	-65	17.9733	-12	17.9733	-12	17.9733	28	17.9733	-373	17.9733	-697
17.984	-66	17.984	-12	17.984	-13	17.984	29	17.984	-374	17.984	-697
17.9947	-67	17.9947	-11	17.9947	-13	17.9947	28	17.9947	-375	17.9947	-696
18.0053	-67	18.0053	-10	18.0053	-12	18.0053	29	18.0053	-377	18.0053	-697
18.016	-66	18.016	-11	18.016	-11	18.016	31	18.016	-376	18.016	-698
18.0267	-65	18.0267	-11	18.0267	-11	18.0267	31	18.0267	-376	18.0267	-697
18.0373	-65	18.0373	-8	18.0373	-10	18.0373	30	18.0373	-376	18.0373	-695
18.048	-64	18.048	-8	18.048	-9	18.048	30	18.048	-375	18.048	-693
18.0587	-62	18.0587	-9	18.0587	-9	18.0587	29	18.0587	-374	18.0587	-692
18.0693	-63	18.0693	-10	18.0693	-8	18.0693	28	18.0693	-373	18.0693	-692
18.08	-66	18.08	-12	18.08	-7	18.08	29	18.08	-372	18.08	-692
18.0907	-67	18.0907	-12	18.0907	-8	18.0907	30	18.0907	-372	18.0907	-693
18.1013	-67	18.1013	-11	18.1013	-9	18.1013	29	18.1013	-374	18.1013	-693
18.112	-67	18.112	-10	18.112	-10	18.112	31	18.112	-375	18.112	-692
18.1227	-67	18.1227	-11	18.1227	-10	18.1227	32	18.1227	-375	18.1227	-694
18.1333	-66	18.1333	-11	18.1333	-11	18.1333	31	18.1333	-373	18.1333	-695
18.144	-66	18.144	-9	18.144	-11	18.144	31	18.144	-374	18.144	-694
18.1547	-66	18.1547	-10	18.1547	-11	18.1547	31	18.1547	-375	18.1547	-693
18.1653	-65	18.1653	-12	18.1653	-12	18.1653	30	18.1653	-374	18.1653	-693
18.176	-65	18.176	-11	18.176	-14	18.176	31	18.176	-374	18.176	-693
18.1867	-65	18.1867	-10	18.1867	-13	18.1867	32	18.1867	-373	18.1867	-694
18.1973	-66	18.1973	-10	18.1973	-11	18.1973	32	18.1973	-373	18.1973	-693
18.208	-64	18.208	-11	18.208	-13	18.208	32	18.208	-374	18.208	-692
18.2187	-62	18.2187	-11	18.2187	-16	18.2187	31	18.2187	-374	18.2187	-692
18.2293	-62	18.2293	-10	18.2293	-15	18.2293	32	18.2293	-375	18.2293	-692
18.24	-63	18.24	-10	18.24	-15	18.24	33	18.24	-376	18.24	-693
18.2507	-63	18.2507	-10	18.2507	-15	18.2507	34	18.2507	-376	18.2507	-693
18.2613	-62	18.2613	-11	18.2613	-14	18.2613	33	18.2613	-376	18.2613	-693
18.272	-62	18.272	-12	18.272	-13	18.272	32	18.272	-376	18.272	-692
18.2827	-62	18.2827	-12	18.2827	-13	18.2827	33	18.2827	-374	18.2827	-693
18.2933	-63	18.2933	-11	18.2933	-12	18.2933	34	18.2933	-374	18.2933	-693
18.304	-62	18.304	-11	18.304	-12	18.304	35	18.304	-374	18.304	-694
18.3147	-62	18.3147	-11	18.3147	-11	18.3147	36	18.3147	-372	18.3147	-693
18.3253	-63	18.3253	-11	18.3253	-11	18.3253	34	18.3253	-372	18.3253	-691
18.336	-63	18.336	-11	18.336	-12	18.336	33	18.336	-373	18.336	-690
18.3467	-63	18.3467	-10	18.3467	-12	18.3467	34	18.3467	-374	18.3467	-689
18.3573	-63	18.3573	-11	18.3573	-13	18.3573	35	18.3573	-374	18.3573	-688
18.368	-61	18.368	-9	18.368	-12	18.368	35	18.368	-374	18.368	-688
18.3787	-60	18.3787	-9	18.3787	-12	18.3787	35	18.3787	-373	18.3787	-687
18.3893	-60	18.3893	-9	18.3893	-11	18.3893	35	18.3893	-371	18.3893	-687
18.4	-60	18.4	-9	18.4	-10	18.4	36	18.4	-370	18.4	-687
18.4107	-59	18.4107	-8	18.4107	-11	18.4107	35	18.4107	-369	18.4107	-686
18.4213	-57	18.4213	-6	18.4213	-11	18.4213	35	18.4213	-368	18.4213	-685
18.432	-57	18.432	-6	18.432	-9	18.432	37	18.432	-369	18.432	-685
18.4427	-58	18.4427	-6	18.4427	-7	18.4427	38	18.4427	-369	18.4427	-684
18.4533	-57	18.4533	-5	18.4533	-7	18.4533	37	18.4533	-369	18.4533	-683
18.464	-56	18.464	-5	18.464	-7	18.464	36	18.464	-369	18.464	-683
18.4747	-56	18.4747	-5	18.4747	-6	18.4747	37	18.4747	-368	18.4747	-683
18.4853	-56	18.4853	-5	18.4853	-5	18.4853	38	18.4853	-367	18.4853	-681
18.496	-54	18.496	-5	18.496	-5	18.496	39	18.496	-368	18.496	-680
18.5067	-54	18.5067	-5	18.5067	-3	18.5067	40	18.5067	-368	18.5067	-680
18.5173	-56	18.5173	-5	18.5173	-3	18.5173	41	18.5173	-368	18.5173	-681
18.528	-55	18.528	-5	18.528	-3	18.528	42	18.528	-368	18.528	-680
18.5387	-54	18.5387	-5	18.5387	-4	18.5387	43	18.5387	-369	18.5387	-679
18.5493	-54	18.5493	-5	18.5493	-4	18.5493	45	18.5493	-368	18.5493	-679
18.56	-53	18.56	-5	18.56	-3	18.56	45	18.56	-368	18.56	-678
18.5707	-51	18.5707	-5	18.5707	-3	18.5707	46	18.5707	-368	18.5707	-677
18.5813	-50	18.5813	-5	18.5813	-3	18.5813	47	18.5813	-367	18.5813	-676
18.592	-49	18.592	-4	18.592	-4	18.592	47	18.592	-367	18.592	-676
18.6027	-50	18.6027	-6	18.6027	-5	18.6027	48	18.6027	-367	18.6027	-677
18.6133	-52	18.6133	-7	18.6133	-6	18.6133	47	18.6133	-367	18.6133	-677
18.624	-53	18.624	-8	18.624	-5	18.624	45	18.624	-366	18.624	-678
18.6347	-54	18.6347	-8	18.6347	-5	18.6347	43	18.6347	-365	18.6347	-678
18.6453	-53	18.6453	-8	18.6453	-4	18.6453	44	18.6453	-365	18.6453	-677
18.656	-52	18.656	-6	18.656	-4	18.656	44	18.656	-365	18.656	-676
18.6667	-53	18.6667	-5	18.6667	-5	18.6667	43	18.6667	-366	18.6667	-675
18.6773	-53	18.6773	-5	18.6773	-5	18.6773	41	18.6773	-366	18.6773	-674
18.688	-53	18.688	-7	18.688	-5	18.688	42	18.688	-365	18.688	-673
18.6987	-53	18.6987	-7	18.6987	-4	18.6987	43	18.6987	-365	18.6987	-672
18.7093	-54	18.7093	-6	18.7093	-4	18.7093	43	18.7093	-366	18.7093	-672
18.72	-56	18.72	-8	18.72	-5	18.72	42	18.72	-367	18.72	-673
18.7307	-56	18.7307	-9	18.7307	-4	18.7307	41	18.7307	-367	18.7307	-674
18.7413	-56	18.7413	-10	18.7413	-4	18.7413	40	18.7413	-366	18.7413	-675
18.752	-57	18.752	-10	18.752	-5	18.752	40	18.752	-365	18.752	-674
18.7627	-58	18.7627	-10	18.7627	-6	18.7627	40	18.7627	-364	18.7627	-675
18.7733	-58	18.7733	-10	18.7733	-6	18.7733	41	18.7733	-363	18.7733	-676
18.784	-58	18.784	-10	18.784	-4	18.784	41	18.784	-364	18.784	-674
18.7947	-59	18.7947	-11	18.7947	-4	18.7947	41	18.7947	-364	18.7947	-674
18.8053	-59	18.8053	-10	18.8053	-6	18.8053	40	18.8053	-365	18.8053	-673
18.816	-58	18.816	-9	18.816	-6	18.816	38	18.816	-365	18.816	-671
18.8267	-58	18.8267	-10	18.8267	-7	18.8267	37	18.8267	-364	18.8267	-672
18.8373	-59	18.8373	-11	18.8373	-8	18.8373	37	18.8373	-364	18.8373	-673
18.848	-59	18.848	-12	18.848	-8	18.848	36	18.848	-365	18.848	-671
18.8587	-61	18.8587	-13	18.8587	-8	18.8587	36	18.8587	-366	18.8587	-669
18.8693	-61	18.8693	-14	18.8693	-6	18.8693	36	18.8693	-365	18.8693	-668
18.88	-59	18.88	-13	18.88	-6	18.88	37	18.88	-365	18.88	-669
18.8907	-60	18.8907	-13	18.8907	-6	18.8907	37	18.8907	-366	18.8907	-670
18.9013	-62	18.9013	-14	18.9013	-6	18.9013	37	18.9013	-365	18.9013	-670
18.912	-62	18.912	-13	18.912	-7	18.912	37	18.912	-365	18.912	-670
18.9227	-62	18.9227	-13	18.9227	-8	18.9227	37	18.9227	-366	18.9227	-669
18.9333	-65	18.9333	-14	18.9333	-8	18.9333	38	18.9333	-367	18.9333	-669
18.944	-66	18.944	-13	18.944	-9	18.944	37	18.944	-367	18.944	-669
18.9547	-66	18.9547	-12	18.9547	-10	18.9547	36	18.9547	-366	18.9547	-668
18.9653	-66	18.9653	-12	18.9653	-9	18.9653	36	18.9653	-365	18.9653	-668
18.976	-66	18.976	-13	18.976	-9	18.976	36	18.976	-364	18.976	-667
18.9867	-67	18.9867	-14	18.9867	-9	18.9867	37	18.9867	-363	18.9867	-666
18.9973	-66	18.9973	-14	18.9973	-8	18.9973	38	18.9973	-364	18.9973	-665
19.008	-66	19.008	-13	19.008	-6	19.008	37	19.008	-365	19.008	-665
19.0187	-68	19.0187	-14	19.0187	-7	19.0187	35	19.0187	-365	19.0187	-665
19.0293	-67	19.0293	-14	19.0293	-8	19.0293	35	19.0293	-367	19.0293	-665
19.04	-66	19.04	-15	19.04	-9	19.04	36	19.04	-368	19.04	-664
19.0507	-66	19.0507	-15	19.0507	-9	19.0507	35	19.0507	-368	19.0507	-664
19.0613	-64	19.0613	-15	19.0613	-8	19.0613	36	19.0613	-366	19.0613	-663
19.072	-64	19.072	-17	19.072	-8	19.072	36	19.072	-366	19.072	-661
19.0827	-63	19.0827	-16	19.0827	-8	19.0827	37	19.0827	-367	19.0827	-661
19.0933	-63	19.0933	-16	19.0933	-9	19.0933	37	19.0933	-366	19.0933	-660
19.104	-64	19.104	-15	19.104	-10	19.104	38	19.104	-365	19.104	-660
19.1147	-64	19.1147	-16	19.1147	-10	19.1147	38	19.1147	-365	19.1147	-660
19.1253	-65	19.1253	-16	19.1253	-11	19.1253	38	19.1253	-366	19.1253	-659
19.136	-66	19.136	-16	19.136	-11	19.136	39	19.136	-366	19.136	-658
19.1467	-66	19.1467	-15	19.1467	-11	19.1467	38	19.1467	-365	19.1467	-657
19.1573	-66	19.1573	-16	19.1573	-11	19.1573	36	19.1573	-364	19.1573	-656
19.168	-66	19.168	-16	19.168	-12	19.168	37	19.168	-364	19.168	-657
19.1787	-67	19.1787	-17	19.1787	-13	19.1787	36	19.1787	-363	19.1787	-657
19.1893	-67	19.1893	-19	19.1893	-12	19.1893	37	19.1893	-363	19.1893	-657
19.2	-67	19.2	-20	19.2	-11	19.2	36	19.2	-366	19.2	-657
19.2107	-66	19.2107	-20	19.2107	-10	19.2107	36	19.2107	-368	19.2107	-656
19.2213	-65	19.2213	-19	19.2213	-9	19.2213	36	19.2213	-367	19.2213	-656
19.232	-65	19.232	-20	19.232	-10	19.232	36	19.232	-366	19.232	-656
19.2427	-67	19.2427	-21	19.2427	-11	19.2427	35	19.2427	-365	19.2427	-656
19.2533	-69	19.2533	-20	19.2533	-11	19.2533	35	19.2533	-365	19.2533	-655
19.264	-70	19.264	-19	19.264	-13	19.264	37	19.264	-366	19.264	-654
19.2747	-70	19.2747	-18	19.2747	-14	19.2747	39	19.2747	-365	19.2747	-653
19.2853	-69	19.2853	-18	19.2853	-14	19.2853	41	19.2853	-364	19.2853	-653
19.296	-70	19.296	-17	19.296	-13	19.296	40	19.296	-364	19.296	-653
19.3067	-70	19.3067	-16	19.3067	-14	19.3067	39	19.3067	-365	19.3067	-653
19.3173	-71	19.3173	-17	19.3173	-14	19.3173	39	19.3173	-364	19.3173	-653
19.328	-70	19.328	-16	19.328	-13	19.328	41	19.328	-363	19.328	-652
19.3387	-70	19.3387	-17	19.3387	-13	19.3387	41	19.3387	-364	19.3387	-650
19.3493	-71	19.3493	-17	19.3493	-15	19.3493	41	19.3493	-364	19.3493	-650
19.36	-71	19.36	-17	19.36	-14	19.36	41	19.36	-363	19.36	-651
19.3707	-70	19.3707	-17	19.3707	-13	19.3707	40	19.3707	-363	19.3707	-650
19.3813	-69	19.3813	-18	19.3813	-15	19.3813	40	19.3813	-362	19.3813	-649
19.392	-68	19.392	-19	19.392	-16	19.392	40	19.392	-362	19.392	-650
19.4027	-68	19.4027	-18	19.4027	-16	19.4027	40	19.4027	-362	19.4027	-650
19.4133	-68	19.4133	-18	19.4133	-15	19.4133	41	19.4133	-363	19.4133	-651
19.424	-68	19.424	-17	19.424	-15	19.424	42	19.424	-364	19.424	-649
19.4347	-69	19.4347	-18	19.4347	-14	19.4347	42	19.4347	-363	19.4347	-646
19.4453	-68	19.4453	-19	19.4453	-11	19.4453	42	19.4453	-362	19.4453	-645
19.456	-69	19.456	-19	19.456	-11	19.456	43	19.456	-363	19.456	-645
19.4667	-70	19.4667	-19	19.4667	-13	19.4667	44	19.4667	-365	19.4667	-645
19.4773	-69	19.4773	-19	19.4773	-14	19.4773	43	19.4773	-365	19.4773	-645
19.488	-69	19.488	-19	19.488	-13	19.488	42	19.488	-365	19.488	-643
19.4987	-70	19.4987	-19	19.4987	-14	19.4987	43	19.4987	-364	19.4987	-644
19.5093	-70	19.5093	-20	19.5093	-13	19.5093	43	19.5093	-363	19.5093	-645
19.52	-70	19.52	-19	19.52	-12	19.52	44	19.52	-363	19.52	-644
19.5307	-70	19.5307	-18	19.5307	-12	19.5307	44	19.5307	-363	19.5307	-642
19.5413	-71	19.5413	-19	19.5413	-12	19.5413	44	19.5413	-364	19.5413	-642
19.552	-71	19.552	-20	19.552	-14	19.552	43	19.552	-365	19.552	-641
19.5627	-70	19.5627	-21	19.5627	-14	19.5627	44	19.5627	-364	19.5627	-640
19.5733	-70	19.5733	-21	19.5733	-13	19.5733	45	19.5733	-363	19.5733	-639
19.584	-71	19.584	-20	19.584	-12	19.584	46	19.584	-363	19.584	-639
19.5947	-71	19.5947	-19	19.5947	-12	19.5947	46	19.5947	-363	19.5947	-639
19.6053	-71	19.6053	-19	19.6053	-13	19.6053	46	19.6053	-364	19.6053	-637
19.616	-71	19.616	-18	19.616	-13	19.616	45	19.616	-363	19.616	-636
19.6267	-72	19.6267	-18	19.6267	-13	19.6267	46	19.6267	-363	19.6267	-634
19.6373	-72	19.6373	-18	19.6373	-12	19.6373	45	19.6373	-361	19.6373	-635
19.648	-72	19.648	-18	19.648	-13	19.648	44	19.648	-361	19.648	-637
19.6587	-71	19.6587	-19	19.6587	-13	19.6587	45	19.6587	-361	19.6587	-637
19.6693	-71	19.6693	-19	19.6693	-14	19.6693	46	19.6693	-361	19.6693	-637
19.68	-70	19.68	-20	19.68	-14	19.68	46	19.68	-360	19.68	-636
19.6907	-69	19.6907	-20	19.6907	-15	19.6907	46	19.6907	-359	19.6907	-635
19.7013	-71	19.7013	-21	19.7013	-14	19.7013	47	19.7013	-360	19.7013	-635
19.712	-70	19.712	-21	19.712	-15	19.712	47	19.712	-359	19.712	-635
19.7227	-69	19.7227	-20	19.7227	-15	19.7227	46	19.7227	-358	19.7227	-633
19.7333	-69	19.7333	-20	19.7333	-15	19.7333	45	19.7333	-359	19.7333	-632
19.744	-69	19.744	-20	19.744	-15	19.744	45	19.744	-360	19.744	-633
19.7547	-69	19.7547	-20	19.7547	-15	19.7547	45	19.7547	-360	19.7547	-633
19.7653	-69	19.7653	-21	19.7653	-16	19.7653	45	19.7653	-360	19.7653	-632
19.776	-70	19.776	-22	19.776	-16	19.776	43	19.776	-362	19.776	-632
19.7867	-68	19.7867	-21	19.7867	-17	19.7867	42	19.7867	-362	19.7867	-631
19.7973	-67	19.7973	-21	19.7973	-19	19.7973	44	19.7973	-360	19.7973	-631
19.808	-67	19.808	-22	19.808	-20	19.808	45	19.808	-360	19.808	-630
19.8187	-67	19.8187	-21	19.8187	-20	19.8187	44	19.8187	-360	19.8187	-630
19.8293	-68	19.8293	-20	19.8293	-21	19.8293	42	19.8293	-361	19.8293	-630
19.84	-68	19.84	-20	19.84	-21	19.84	41	19.84	-361	19.84	-631
19.8507	-69	19.8507	-19	19.8507	-21	19.8507	42	19.8507	-361	19.8507	-632
19.8613	-68	19.8613	-19	19.8613	-21	19.8613	42	19.8613	-361	19.8613	-631
19.872	-69	19.872	-19	19.872	-21	19.872	41	19.872	-361	19.872	-630
19.8827	-69	19.8827	-18	19.8827	-21	19.8827	41	19.8827	-361	19.8827	-630
19.8933	-68	19.8933	-18	19.8933	-22	19.8933	42	19.8933	-361	19.8933	-632
19.904	-69	19.904	-19	19.904	-22	19.904	42	19.904	-361	19.904	-633
19.9147	-69	19.9147	-19	19.9147	-23	19.9147	42	19.9147	-361	19.9147	-632
19.9253	-69	19.9253	-19	19.9253	-23	19.9253	41	19.9253	-361	19.9253	-631
19.936	-68	19.936	-21	19.936	-24	19.936	40	19.936	-361	19.936	-631
19.9467	-68	19.9467	-23	19.9467	-23	19.9467	40	19.9467	-360	19.9467	-631
19.9573	-68	19.9573	-23	19.9573	-23	19.9573	41	19.9573	-359	19.9573	-632
19.968	-69	19.968	-22	19.968	-22	19.968	43	19.968	-360	19.968	-631
19.9787	-69	19.9787	-22	19.9787	-23	19.9787	44	19.9787	-361	19.9787	-630
19.9893	-69	19.9893	-22	19.9893	-24	19.9893	44	19.9893	-359	19.9893	-630
20	-69	20	-23	20	-23	20	44	20	-358	20	-628
20.0107	-68	20.0107	-23	20.0107	-23	20.0107	44	20.0107	-358	20.0107	-627
20.0213	-66	20.0213	-23	20.0213	-22	20.0213	44	20.0213	-358	20.0213	-626
20.032	-66	20.032	-20	20.032	-21	20.032	44	20.032	-358	20.032	-625
20.0427	-66	20.0427	-19	20.0427	-20	20.0427	44	20.0427	-357	20.0427	-625
20.0533	-64	20.0533	-20	20.0533	-20	20.0533	44	20.0533	-356	20.0533	-625
20.064	-64	20.064	-20	20.064	-21	20.064	45	20.064	-356	20.064	-623
20.0747	-65	20.0747	-20	20.0747	-22	20.0747	45	20.0747	-355	20.0747	-621
20.0853	-68	20.0853	-19	20.0853	-22	20.0853	45	20.0853	-354	20.0853	-620
20.096	-68	20.096	-19	20.096	-24	20.096	46	20.096	-351	20.096	-617
20.1067	-67	20.1067	-21	20.1067	-24	20.1067	46	20.1067	-351	20.1067	-614
20.1173	-66	20.1173	-20	20.1173	-23	20.1173	46	20.1173	-350	20.1173	-610
20.128	-66	20.128	-20	20.128	-21	20.128	46	20.128	-348	20.128	-608
20.1387	-66	20.1387	-20	20.1387	-21	20.1387	46	20.1387	-348	20.1387	-606
20.1493	-66	20.1493	-19	20.1493	-19	20.1493	48	20.1493	-346	20.1493	-603
20.16	-67	20.16	-18	20.16	-18	20.16	50	20.16	-343	20.16	-599
20.1707	-67	20.1707	-18	20.1707	-16	20.1707	52	20.1707	-340	20.1707	-595
20.1813	-67	20.1813	-18	20.1813	-16	20.1813	54	20.1813	-337	20.1813	-590
20.192	-66	20.192	-17	20.192	-16	20.192	57	20.192	-333	20.192	-586
20.2027	-65	20.2027	-16	20.2027	-15	20.2027	58	20.2027	-329	20.2027	-581
20.2133	-64	20.2133	-16	20.2133	-13	20.2133	60	20.2133	-326	20.2133	-575
20.224	-64	20.224	-17	20.224	-12	20.224	62	20.224	-321	20.224	-569
20.2347	-65	20.2347	-16	20.2347	-11	20.2347	63	20.2347	-317	20.2347	-563
20.2453	-66	20.2453	-17	20.2453	-9	20.2453	66	20.2453	-312	20.2453	-555
20.256	-66	20.256	-17	20.256	-7	20.256	69	20.256	-305	20.256	-547
20.2667	-66	20.2667	-14	20.2667	-5	20.2667	71	20.2667	-300	20.2667	-537
20.2773	-65	20.2773	-13	20.2773	-5	20.2773	75	20.2773	-295	20.2773	-526
20.288	-64	20.288	-12	20.288	-4	20.288	78	20.288	-288	20.288	-512
20.2987	-64	20.2987	-12	20.2987	-3	20.2987	81	20.2987	-281	20.2987	-498
20.3093	-64	20.3093	-13	20.3093	-1	20.3093	85	20.3093	-273	20.3093	-484
20.32	-62	20.32	-10	20.32	3	20.32	89	20.32	-264	20.32	-469
20.3307	-60	20.3307	-8	20.3307	7	20.3307	95	20.3307	-255	20.3307	-453
20.3413	-59	20.3413	-6	20.3413	9	20.3413	102	20.3413	-244	20.3413	-435
20.352	-59	20.352	-5	20.352	12	20.352	108	20.352	-233	20.352	-415
20.3627	-58	20.3627	-4	20.3627	15	20.3627	114	20.3627	-220	20.3627	-395
20.3733	-57	20.3733	-2	20.3733	18	20.3733	121	20.3733	-205	20.3733	-372
20.384	-56	20.384	-1	20.384	21	20.384	130	20.384	-189	20.384	-346
20.3947	-57	20.3947	1	20.3947	26	20.3947	137	20.3947	-172	20.3947	-318
20.4053	-57	20.4053	2	20.4053	32	20.4053	146	20.4053	-155	20.4053	-286
20.416	-56	20.416	3	20.416	38	20.416	156	20.416	-136	20.416	-251
20.4267	-55	20.4267	5	20.4267	43	20.4267	168	20.4267	-116	20.4267	-214
20.4373	-53	20.4373	8	20.4373	48	20.4373	182	20.4373	-92	20.4373	-174
20.448	-50	20.448	11	20.448	54	20.448	195	20.448	-67	20.448	-130
20.4587	-49	20.4587	15	20.4587	59	20.4587	208	20.4587	-40	20.4587	-82
20.4693	-48	20.4693	19	20.4693	65	20.4693	223	20.4693	-11	20.4693	-30
20.48	-47	20.48	23	20.48	73	20.48	240	20.48	21	20.48	26
20.4907	-45	20.4907	25	20.4907	82	20.4907	258	20.4907	56	20.4907	86
20.5013	-42	20.5013	28	20.5013	92	20.5013	277	20.5013	94	20.5013	151
20.512	-39	20.512	35	20.512	101	20.512	299	20.512	134	20.512	223
20.5227	-35	20.5227	41	20.5227	111	20.5227	323	20.5227	180	20.5227	301
20.5333	-31	20.5333	47	20.5333	121	20.5333	348	20.5333	228	20.5333	386
20.544	-28	20.544	53	20.544	133	20.544	373	20.544	279	20.544	479
20.5547	-26	20.5547	60	20.5547	145	20.5547	401	20.5547	336	20.5547	581
20.5653	-23	20.5653	67	20.5653	159	20.5653	431	20.5653	398	20.5653	690
20.576	-20	20.576	72	20.576	177	20.576	463	20.576	463	20.576	808
20.5867	-15	20.5867	80	20.5867	193	20.5867	499	20.5867	535	20.5867	936
20.5973	-9	20.5973	91	20.5973	209	20.5973	539	20.5973	616	20.5973	1075
20.608	-3	20.608	101	20.608	228	20.608	582	20.608	702	20.608	1226
20.6187	4	20.6187	111	20.6187	248	20.6187	629	20.6187	796	20.6187	1389
20.6293	9	20.6293	120	20.6293	273	20.6293	681	20.6293	896	20.6293	1567
20.64	14	20.64	130	20.64	299	20.64	735	20.64	1004	20.64	1761
20.6507	20	20.6507	143	20.6507	324	20.6507	792	20.6507	1119	20.6507	1970
20.6613	28	20.6613	157	20.6613	352	20.6613	856	20.6613	1244	20.6613	2195
20.672	36	20.672	170	20.672	381	20.672	925	20.672	1379	20.672	2437
20.6827	44	20.6827	185	20.6827	414	20.6827	997	20.6827	1528	20.6827	2699
20.6933	54	20.6933	202	20.6933	449	20.6933	1075	20.6933	1687	20.6933	2982
20.704	63	20.704	222	20.704	487	20.704	1159	20.704	1857	20.704	3289
20.7147	74	20.7147	242	20.7147	526	20.7147	1250	20.7147	2040	20.7147	3622
20.7253	86	20.7253	263	20.7253	569	20.7253	1348	20.7253	2238	20.7253	3981
20.736	97	20.736	285	20.736	617	20.736	1454	20.736	2451	20.736	4370
20.7467	110	20.7467	307	20.7467	666	20.7467	1570	20.7467	2681	20.7467	4787
20.7573	124	20.7573	332	20.7573	720	20.7573	1693	20.7573	2930	20.7573	5236
20.768	140	20.768	361	20.768	779	20.768	1824	20.768	3199	20.768	5720
20.7787	154	20.7787	391	20.7787	841	20.7787	1964	20.7787	3485	20.7787	6242
20.7893	170	20.7893	423	20.7893	906	20.7893	2116	20.7893	3792	20.7893	6802
20.8	189	20.8	456	20.8	974	20.8	2278	20.8	4122	20.8	7406
20.8107	208	20.8107	492	20.8107	1050	20.8107	2453	20.8107	4475	20.8107	8055
20.8213	229	20.8213	531	20.8213	1132	20.8213	2639	20.8213	4855	20.8213	8751
20.832	250	20.832	572	20.832	1219	20.832	2840	20.832	5262	20.832	9497
20.8427	273	20.8427	616	20.8427	1311	20.8427	3053	20.8427	5698	20.8427	10298
20.8533	298	20.8533	663	20.8533	1408	20.8533	3281	20.8533	6165	20.8533	11158
20.864	323	20.864	712	20.864	1511	20.864	3524	20.864	6666	20.864	12079
20.8747	351	20.8747	765	20.8747	1623	20.8747	3785	20.8747	7198	20.8747	13068
20.8853	382	20.8853	822	20.8853	1742	20.8853	4063	20.8853	7767	20.8853	14127
20.896	412	20.896	883	20.896	1867	20.896	4357	20.896	8376	20.896	15257
20.9067	444	20.9067	946	20.9067	2001	20.9067	4670	20.9067	9026	20.9067	16460
20.9173	481	20.9173	1014	20.9173	2144	20.9173	5006	20.9173	9719	20.9173	17744
20.928	520	20.928	1084	20.928	2294	20.928	5363	20.928	10457	20.928	19115
20.9387	559	20.9387	1158	20.9387	2455	20.9387	5743	20.9387	11242	20.9387	20576
20.9493	601	20.9493	1238	20.9493	2625	20.9493	6146	20.9493	12075	20.9493	22133
20.96	645	20.96	1322	20.96	2805	20.96	6576	20.96	12959	20.96	23791
20.9707	692	20.9707	1412	20.9707	2998	20.9707	7032	20.9707	13900	20.9707	25550
20.9813	743	20.9813	1509	20.9813	3204	20.9813	7517	20.9813	14899	20.9813	27415
20.992	794	20.992	1611	20.992	3419	20.992	8028	20.992	15958	20.992	29395
21.0027	849	21.0027	1718	21.0027	3645	21.0027	8568	21.0027	17077	21.0027	31496
21.0133	907	21.0133	1830	21.0133	3886	21.0133	9140	21.0133	18261	21.0133	33725
21.024	969	21.024	1948	21.024	4141	21.024	9745	21.024	19512	21.024	36086
21.0347	1034	21.0347	2071	21.0347	4407	21.0347	10385	21.0347	20830	21.0347	38582
21.0453	1101	21.0453	2202	21.0453	4686	21.0453	11060	21.0453	22223	21.0453	41218
21.056	1174	21.056	2339	21.056	4982	21.056	11770	21.056	23697	21.056	43996
21.0667	1249	21.0667	2486	21.0667	5294	21.0667	12518	21.0667	25251	21.0667	46922
21.0773	1328	21.0773	2639	21.0773	5622	21.0773	13306	21.0773	26887	21.0773	50005
21.088	1410	21.088	2800	21.088	5966	21.088	14136	21.088	28605	21.088	53251
21.0987	1495	21.0987	2967	21.0987	6327	21.0987	15007	21.0987	30406	21.0987	56665
21.1093	1586	21.1093	3142	21.1093	6708	21.1093	15924	21.1093	32294	21.1093	60253
21.12	1681	21.12	3327	21.12	7108	21.12	16886	21.12	34274	21.12	64016
21.1307	1779	21.1307	3520	21.1307	7527	21.1307	17892	21.1307	36349	21.1307	67956
21.1413	1881	21.1413	3721	21.1413	7964	21.1413	18945	21.1413	38522	21.1413	72078
21.152	1988	21.152	3930	21.152	8420	21.152	20045	21.152	40792	21.152	76397
21.1627	2100	21.1627	4149	21.1627	8895	21.1627	21195	21.1627	43161	21.1627	80920
21.1733	2217	21.1733	4378	21.1733	9390	21.1733	22394	21.1733	45628	21.1733	85647
21.184	2337	21.184	4616	21.184	9906	21.184	23647	21.184	48199	21.184	90584
21.1947	2462	21.1947	4863	21.1947	10445	21.1947	24952	21.1947	50879	21.1947	95731
21.2053	2591	21.2053	5118	21.2053	11005	21.2053	26309	21.2053	53670	21.2053	101084
21.216	2727	21.216	5385	21.216	11588	21.216	27718	21.216	56575	21.216	106644
21.2267	2868	21.2267	5663	21.2267	12194	21.2267	29184	21.2267	59591	21.2267	112420
21.2373	3011	21.2373	5952	21.2373	12821	21.2373	30709	21.2373	62719	21.2373	118421
21.248	3160	21.248	6252	21.248	13470	21.248	32290	21.248	65957	21.248	124646
21.2587	3314	21.2587	6562	21.2587	14143	21.2587	33927	21.2587	69302	21.2587	131096
21.2693	3476	21.2693	6883	21.2693	14841	21.2693	35621	21.2693	72759	21.2693	137771
21.28	3642	21.28	7216	21.28	15562	21.28	37368	21.28	76331	21.28	144668
21.2907	3811	21.2907	7560	21.2907	16306	21.2907	39168	21.2907	80018	21.2907	151782
[truncated: 2,692 more rows]

## Sheet: b
Concentration	Peak area		Linear Fit
mM	106 a.u.		Concentration	Peak area
	FDCA		mM	106 a.u.
0.05	0.94729		0.05	0.95601
0.1	2.0219		0.05195	0.9973
0.2	4.25293		0.0539	1.03859
0.5	10.3963		0.05586	1.07988
1	20.9474		0.05781	1.12117
2	42.2633		0.05976	1.16246
			0.06171	1.20375
			0.06366	1.24504
			0.06562	1.28633
			0.06757	1.32762
			0.06952	1.36891
			0.07147	1.4102
			0.07342	1.45149
			0.07538	1.49278
			0.07733	1.53407
			0.07928	1.57536
			0.08123	1.61665
			0.08318	1.65794
			0.08514	1.69922
			0.08709	1.74051
			0.08904	1.7818
			0.09099	1.82309
			0.09294	1.86438
			0.09489	1.90567
			0.09685	1.94696
			0.0988	1.98825
			0.10075	2.02954
			0.1027	2.07083
			0.10465	2.11212
			0.10661	2.15341
			0.10856	2.1947
			0.11051	2.23599
			0.11246	2.27728
			0.11441	2.31857
			0.11637	2.35986
			0.11832	2.40115
			0.12027	2.44244
			0.12222	2.48373
			0.12417	2.52502
			0.12613	2.56631
			0.12808	2.6076
			0.13003	2.64888
			0.13198	2.69017
			0.13393	2.73146
			0.13589	2.77275
			0.13784	2.81404
			0.13979	2.85533
			0.14174	2.89662
			0.14369	2.93791
			0.14565	2.9792
			0.1476	3.02049
			0.14955	3.06178
			0.1515	3.10307
			0.15345	3.14436
			0.15541	3.18565
			0.15736	3.22694
			0.15931	3.26823
			0.16126	3.30952
			0.16321	3.35081
			0.16517	3.3921
			0.16712	3.43339
			0.16907	3.47468
			0.17102	3.51597
			0.17297	3.55726
			0.17492	3.59855
			0.17688	3.63983
			0.17883	3.68112
			0.18078	3.72241
			0.18273	3.7637
			0.18468	3.80499
			0.18664	3.84628
			0.18859	3.88757
			0.19054	3.92886
			0.19249	3.97015
			0.19444	4.01144
			0.1964	4.05273
			0.19835	4.09402
			0.2003	4.13531
			0.20225	4.1766
			0.2042	4.21789
			0.20616	4.25918
			0.20811	4.30047
			0.21006	4.34176
			0.21201	4.38305
			0.21396	4.42434
			0.21592	4.46563
			0.21787	4.50692
			0.21982	4.54821
			0.22177	4.58949
			0.22372	4.63078
			0.22568	4.67207
			0.22763	4.71336
			0.22958	4.75465
			0.23153	4.79594
			0.23348	4.83723
			0.23544	4.87852
			0.23739	4.91981
			0.23934	4.9611
			0.24129	5.00239
			0.24324	5.04368
			0.2452	5.08497
			0.24715	5.12626
			0.2491	5.16755
			0.25105	5.20884
			0.253	5.25013
			0.25495	5.29142
			0.25691	5.33271
			0.25886	5.374
			0.26081	5.41529
			0.26276	5.45658
			0.26471	5.49787
			0.26667	5.53916
			0.26862	5.58044
			0.27057	5.62173
			0.27252	5.66302
			0.27447	5.70431
			0.27643	5.7456
			0.27838	5.78689
			0.28033	5.82818
			0.28228	5.86947
			0.28423	5.91076
			0.28619	5.95205
			0.28814	5.99334
			0.29009	6.03463
			0.29204	6.07592
			0.29399	6.11721
			0.29595	6.1585
			0.2979	6.19979
			0.29985	6.24108
			0.3018	6.28237
			0.30375	6.32366
			0.30571	6.36495
			0.30766	6.40624
			0.30961	6.44753
			0.31156	6.48882
			0.31351	6.5301
			0.31547	6.57139
			0.31742	6.61268
			0.31937	6.65397
			0.32132	6.69526
			0.32327	6.73655
			0.32523	6.77784
			0.32718	6.81913
			0.32913	6.86042
			0.33108	6.90171
			0.33303	6.943
			0.33498	6.98429
			0.33694	7.02558
			0.33889	7.06687
			0.34084	7.10816
			0.34279	7.14945
			0.34474	7.19074
			0.3467	7.23203
			0.34865	7.27332
			0.3506	7.31461
			0.35255	7.3559
			0.3545	7.39719
			0.35646	7.43848
			0.35841	7.47977
			0.36036	7.52105
			0.36231	7.56234
			0.36426	7.60363
			0.36622	7.64492
			0.36817	7.68621
			0.37012	7.7275
			0.37207	7.76879
			0.37402	7.81008
			0.37598	7.85137
			0.37793	7.89266
			0.37988	7.93395
			0.38183	7.97524
			0.38378	8.01653
			0.38574	8.05782
			0.38769	8.09911
			0.38964	8.1404
			0.39159	8.18169
			0.39354	8.22298
			0.3955	8.26427
			0.39745	8.30556
			0.3994	8.34685
			0.40135	8.38814
			0.4033	8.42943
			0.40526	8.47071
			0.40721	8.512
			0.40916	8.55329
			0.41111	8.59458
			0.41306	8.63587
			0.41502	8.67716
			0.41697	8.71845
			0.41892	8.75974
			0.42087	8.80103
			0.42282	8.84232
			0.42477	8.88361
			0.42673	8.9249
			0.42868	8.96619
			0.43063	9.00748
			0.43258	9.04877
			0.43453	9.09006
			0.43649	9.13135
			0.43844	9.17264
			0.44039	9.21393
			0.44234	9.25522
			0.44429	9.29651
			0.44625	9.3378
			0.4482	9.37909
			0.45015	9.42038
			0.4521	9.46166
			0.45405	9.50295
			0.45601	9.54424
			0.45796	9.58553
			0.45991	9.62682
			0.46186	9.66811
			0.46381	9.7094
			0.46577	9.75069
			0.46772	9.79198
			0.46967	9.83327
			0.47162	9.87456
			0.47357	9.91585
			0.47553	9.95714
			0.47748	9.99843
			0.47943	10.0397
			0.48138	10.081
			0.48333	10.1223
			0.48529	10.1636
			0.48724	10.2049
			0.48919	10.2462
			0.49114	10.2875
			0.49309	10.3287
			0.49505	10.37
			0.497	10.4113
			0.49895	10.4526
			0.5009	10.4939
			0.50285	10.5352
			0.5048	10.5765
			0.50676	10.6178
			0.50871	10.6591
			0.51066	10.7004
			0.51261	10.7416
			0.51456	10.7829
			0.51652	10.8242
			0.51847	10.8655
			0.52042	10.9068
			0.52237	10.9481
			0.52432	10.9894
			0.52628	11.0307
			0.52823	11.072
			0.53018	11.1133
			0.53213	11.1545
			0.53408	11.1958
			0.53604	11.2371
			0.53799	11.2784
			0.53994	11.3197
			0.54189	11.361
			0.54384	11.4023
			0.5458	11.4436
			0.54775	11.4848
			0.5497	11.5261
			0.55165	11.5674
			0.5536	11.6087
			0.55556	11.65
			0.55751	11.6913
			0.55946	11.7326
			0.56141	11.7739
			0.56336	11.8152
			0.56532	11.8565
			0.56727	11.8978
			0.56922	11.939
			0.57117	11.9803
			0.57312	12.0216
			0.57508	12.0629
			0.57703	12.1042
			0.57898	12.1455
			0.58093	12.1868
			0.58288	12.2281
			0.58483	12.2694
			0.58679	12.3107
			0.58874	12.3519
			0.59069	12.3932
			0.59264	12.4345
			0.59459	12.4758
			0.59655	12.5171
			0.5985	12.5584
			0.60045	12.5997
			0.6024	12.641
			0.60435	12.6822
			0.60631	12.7235
			0.60826	12.7648
			0.61021	12.8061
			0.61216	12.8474
			0.61411	12.8887
			0.61607	12.93
			0.61802	12.9713
			0.61997	13.0126
			0.62192	13.0539
			0.62387	13.0952
			0.62583	13.1364
			0.62778	13.1777
			0.62973	13.219
			0.63168	13.2603
			0.63363	13.3016
			0.63559	13.3429
			0.63754	13.3842
			0.63949	13.4255
			0.64144	13.4667
			0.64339	13.508
			0.64535	13.5493
			0.6473	13.5906
			0.64925	13.6319
			0.6512	13.6732
			0.65315	13.7145
			0.65511	13.7558
			0.65706	13.7971
			0.65901	13.8384
			0.66096	13.8796
			0.66291	13.9209
			0.66486	13.9622
			0.66682	14.0035
			0.66877	14.0448
			0.67072	14.0861
			0.67267	14.1274
			0.67462	14.1687
			0.67658	14.21
			0.67853	14.2513
			0.68048	14.2925
			0.68243	14.3338
			0.68438	14.3751
			0.68634	14.4164
			0.68829	14.4577
			0.69024	14.499
			0.69219	14.5403
			0.69414	14.5816
			0.6961	14.6229
			0.69805	14.6641
			0.7	14.7054
			0.70195	14.7467
			0.7039	14.788
			0.70586	14.8293
			0.70781	14.8706
			0.70976	14.9119
			0.71171	14.9532
			0.71366	14.9945
			0.71562	15.0358
			0.71757	15.077
			0.71952	15.1183
			0.72147	15.1596
			0.72342	15.2009
			0.72538	15.2422
			0.72733	15.2835
			0.72928	15.3248
			0.73123	15.3661
			0.73318	15.4074
			0.73514	15.4487
			0.73709	15.4899
			0.73904	15.5312
			0.74099	15.5725
			0.74294	15.6138
			0.74489	15.6551
			0.74685	15.6964
			0.7488	15.7377
			0.75075	15.779
			0.7527	15.8203
			0.75465	15.8615
			0.75661	15.9028
			0.75856	15.9441
			0.76051	15.9854
			0.76246	16.0267
			0.76441	16.068
			0.76637	16.1093
			0.76832	16.1506
			0.77027	16.1919
			0.77222	16.2332
			0.77417	16.2744
			0.77613	16.3157
			0.77808	16.357
			0.78003	16.3983
			0.78198	16.4396
			0.78393	16.4809
			0.78589	16.5222
			0.78784	16.5635
			0.78979	16.6048
			0.79174	16.646
			0.79369	16.6873
			0.79565	16.7286
			0.7976	16.7699
			0.79955	16.8112
			0.8015	16.8525
			0.80345	16.8938
			0.80541	16.9351
			0.80736	16.9764
			0.80931	17.0177
			0.81126	17.0589
			0.81321	17.1002
			0.81517	17.1415
			0.81712	17.1828
			0.81907	17.2241
			0.82102	17.2654
			0.82297	17.3067
			0.82492	17.348
			0.82688	17.3893
			0.82883	17.4306
			0.83078	17.4718
			0.83273	17.5131
			0.83468	17.5544
			0.83664	17.5957
			0.83859	17.637
			0.84054	17.6783
			0.84249	17.7196
			0.84444	17.7609
			0.8464	17.8022
			0.84835	17.8435
			0.8503	17.8847
			0.85225	17.926
			0.8542	17.9673
			0.85616	18.0086
			0.85811	18.0499
			0.86006	18.0912
			0.86201	18.1325
			0.86396	18.1738
			0.86592	18.2151
			0.86787	18.2563
			0.86982	18.2976
			0.87177	18.3389
			0.87372	18.3802
			0.87568	18.4215
			0.87763	18.4628
			0.87958	18.5041
			0.88153	18.5454
			0.88348	18.5867
			0.88544	18.6279
			0.88739	18.6692
			0.88934	18.7105
			0.89129	18.7518
			0.89324	18.7931
			0.8952	18.8344
			0.89715	18.8757
			0.8991	18.917
			0.90105	18.9583
			0.903	18.9996
			0.90495	19.0408
			0.90691	19.0821
			0.90886	19.1234
			0.91081	19.1647
			0.91276	19.206
			0.91471	19.2473
			0.91667	19.2886
			0.91862	19.3299
			0.92057	19.3712
			0.92252	19.4124
			0.92447	19.4537
			0.92643	19.495
			0.92838	19.5363
			0.93033	19.5776
			0.93228	19.6189
			0.93423	19.6602
			0.93619	19.7015
			0.93814	19.7428
			0.94009	19.7841
			0.94204	19.8254
			0.94399	19.8666
			0.94595	19.9079
			0.9479	19.9492
			0.94985	19.9905
			0.9518	20.0318
			0.95375	20.0731
			0.95571	20.1144
			0.95766	20.1557
			0.95961	20.197
			0.96156	20.2382
			0.96351	20.2795
			0.96547	20.3208
			0.96742	20.3621
			0.96937	20.4034
			0.97132	20.4447
			0.97327	20.486
			0.97523	20.5273
			0.97718	20.5686
			0.97913	20.6099
			0.98108	20.6511
			0.98303	20.6924
			0.98498	20.7337
			0.98694	20.775
			0.98889	20.8163
			0.99084	20.8576
			0.99279	20.8989
			0.99474	20.9402
			0.9967	20.9815
			0.99865	21.0227
			1.0006	21.064
			1.00255	21.1053
			1.0045	21.1466
			1.00646	21.1879
			1.00841	21.2292
			1.01036	21.2705
			1.01231	21.3118
			1.01426	21.3531
			1.01622	21.3943
			1.01817	21.4356
			1.02012	21.4769
			1.02207	21.5182
			1.02402	21.5595
			1.02598	21.6008
			1.02793	21.6421
			1.02988	21.6834
			1.03183	21.7247
			1.03378	21.766
			1.03574	21.8072
			1.03769	21.8485
			1.03964	21.8898
			1.04159	21.9311
			1.04354	21.9724
			1.0455	22.0137
			1.04745	22.055
			1.0494	22.0963
			1.05135	22.1376
			1.0533	22.1789
			1.05526	22.2201
			1.05721	22.2614
			1.05916	22.3027
			1.06111	22.344
			1.06306	22.3853
			1.06502	22.4266
			1.06697	22.4679
			1.06892	22.5092
			1.07087	22.5505
			1.07282	22.5918
			1.07477	22.633
			1.07673	22.6743
			1.07868	22.7156
			1.08063	22.7569
			1.08258	22.7982
			1.08453	22.8395
			1.08649	22.8808
			1.08844	22.9221
			1.09039	22.9634
			1.09234	23.0047
			1.09429	23.0459
			1.09625	23.0872
			1.0982	23.1285
			1.10015	23.1698
			1.1021	23.2111
			1.10405	23.2524
			1.10601	23.2937
			1.10796	23.335
			1.10991	23.3762
			1.11186	23.4175
			1.11381	23.4588
			1.11577	23.5001
			1.11772	23.5414
			1.11967	23.5827
			1.12162	23.624
			1.12357	23.6653
			1.12553	23.7066
			1.12748	23.7479
			1.12943	23.7891
			1.13138	23.8304
			1.13333	23.8717
			1.13529	23.913
			1.13724	23.9543
			1.13919	23.9956
			1.14114	24.0369
			1.14309	24.0782
			1.14505	24.1195
			1.147	24.1608
			1.14895	24.202
			1.1509	24.2433
			1.15285	24.2846
			1.1548	24.3259
			1.15676	24.3672
			1.15871	24.4085
			1.16066	24.4498
			1.16261	24.4911
			1.16456	24.5324
			1.16652	24.5737
			1.16847	24.6149
			1.17042	24.6562
			1.17237	24.6975
			1.17432	24.7388
			1.17628	24.7801
			1.17823	24.8214
			1.18018	24.8627
			1.18213	24.904
			1.18408	24.9453
			1.18604	24.9865
			1.18799	25.0278
			1.18994	25.0691
			1.19189	25.1104
			1.19384	25.1517
			1.1958	25.193
			1.19775	25.2343
			1.1997	25.2756
			1.20165	25.3169
			1.2036	25.3581
			1.20556	25.3994
			1.20751	25.4407
			1.20946	25.482
			1.21141	25.5233
			1.21336	25.5646
			1.21532	25.6059
			1.21727	25.6472
			1.21922	25.6885
			1.22117	25.7298
			1.22312	25.771
			1.22508	25.8123
			1.22703	25.8536
			1.22898	25.8949
			1.23093	25.9362
			1.23288	25.9775
			1.23483	26.0188
			1.23679	26.0601
			1.23874	26.1014
			1.24069	26.1426
			1.24264	26.1839
			1.24459	26.2252
			1.24655	26.2665
			1.2485	26.3078
			1.25045	26.3491
			1.2524	26.3904
			1.25435	26.4317
			1.25631	26.473
			1.25826	26.5143
			1.26021	26.5556
			1.26216	26.5968
			1.26411	26.6381
			1.26607	26.6794
			1.26802	26.7207
			1.26997	26.762
			1.27192	26.8033
			1.27387	26.8446
			1.27583	26.8859
			1.27778	26.9272
			1.27973	26.9684
			1.28168	27.0097
			1.28363	27.051
			1.28559	27.0923
			1.28754	27.1336
			1.28949	27.1749
			1.29144	27.2162
			1.29339	27.2575
			1.29535	27.2988
			1.2973	27.3401
			1.29925	27.3813
			1.3012	27.4226
			1.30315	27.4639
			1.30511	27.5052
			1.30706	27.5465
			1.30901	27.5878
			1.31096	27.6291
			1.31291	27.6704
			1.31486	27.7117
			1.31682	27.7529
			1.31877	27.7942
			1.32072	27.8355
			1.32267	27.8768
			1.32462	27.9181
			1.32658	27.9594
			1.32853	28.0007
			1.33048	28.042
			1.33243	28.0833
			1.33438	28.1245
			1.33634	28.1658
			1.33829	28.2071
			1.34024	28.2484
			1.34219	28.2897
			1.34414	28.331
			1.3461	28.3723
			1.34805	28.4136
			1.35	28.4549
			1.35195	28.4962
			1.3539	28.5374
			1.35586	28.5787
			1.35781	28.62
			1.35976	28.6613
			1.36171	28.7026
			1.36366	28.7439
			1.36562	28.7852
			1.36757	28.8265
			1.36952	28.8678
			1.37147	28.9091
			1.37342	28.9503
			1.37538	28.9916
			1.37733	29.0329
			1.37928	29.0742
			1.38123	29.1155
			1.38318	29.1568
			1.38514	29.1981
			1.38709	29.2394
			1.38904	29.2807
			1.39099	29.322
			1.39294	29.3632
			1.39489	29.4045
			1.39685	29.4458
			1.3988	29.4871
			1.40075	29.5284
			1.4027	29.5697
			1.40465	29.611
			1.40661	29.6523
			1.40856	29.6936
			1.41051	29.7349
			1.41246	29.7761
			1.41441	29.8174
			1.41637	29.8587
			1.41832	29.9
			1.42027	29.9413
			1.42222	29.9826
			1.42417	30.0239
			1.42613	30.0652
			1.42808	30.1064
			1.43003	30.1477
			1.43198	30.189
			1.43393	30.2303
			1.43589	30.2716
			1.43784	30.3129
			1.43979	30.3542
			1.44174	30.3955
			1.44369	30.4368
			1.44565	30.4781
			1.4476	30.5193
			1.44955	30.5606
			1.4515	30.6019
			1.45345	30.6432
			1.45541	30.6845
			1.45736	30.7258
			1.45931	30.7671
			1.46126	30.8084
			1.46321	30.8497
			1.46517	30.891
			1.46712	30.9322
			1.46907	30.9735
			1.47102	31.0148
			1.47297	31.0561
			1.47492	31.0974
			1.47688	31.1387
			1.47883	31.18
			1.48078	31.2213
			1.48273	31.2626
			1.48468	31.3039
			1.48664	31.3451
			1.48859	31.3864
			1.49054	31.4277
			1.49249	31.469
			1.49444	31.5103
			1.4964	31.5516
			1.49835	31.5929
			1.5003	31.6342
			1.50225	31.6755
			1.5042	31.7168
			1.50616	31.758
			1.50811	31.7993
			1.51006	31.8406
			1.51201	31.8819
			1.51396	31.9232
			1.51592	31.9645
			1.51787	32.0058
			1.51982	32.0471
			1.52177	32.0883
			1.52372	32.1296
			1.52568	32.1709
			1.52763	32.2122
			1.52958	32.2535
			1.53153	32.2948
			1.53348	32.3361
			1.53544	32.3774
			1.53739	32.4187
			1.53934	32.46
			1.54129	32.5012
			1.54324	32.5425
			1.5452	32.5838
			1.54715	32.6251
			1.5491	32.6664
			1.55105	32.7077
			1.553	32.749
			1.55495	32.7903
			1.55691	32.8316
			1.55886	32.8728
			1.56081	32.9141
			1.56276	32.9554
			1.56471	32.9967
			1.56667	33.038
			1.56862	33.0793
			1.57057	33.1206
			1.57252	33.1619
			1.57447	33.2032
			1.57643	33.2445
			1.57838	33.2858
			1.58033	33.327
			1.58228	33.3683
			1.58423	33.4096
			1.58619	33.4509
			1.58814	33.4922
			1.59009	33.5335
			1.59204	33.5748
			1.59399	33.6161
			1.59595	33.6574
			1.5979	33.6987
			1.59985	33.7399
			1.6018	33.7812
			1.60375	33.8225
			1.60571	33.8638
			1.60766	33.9051
			1.60961	33.9464
			1.61156	33.9877
			1.61351	34.029
			1.61547	34.0703
			1.61742	34.1115
			1.61937	34.1528
			1.62132	34.1941
			1.62327	34.2354
			1.62523	34.2767
			1.62718	34.318
			1.62913	34.3593
			1.63108	34.4006
			1.63303	34.4419
			1.63498	34.4832
			1.63694	34.5244
			1.63889	34.5657
			1.64084	34.607
			1.64279	34.6483
			1.64474	34.6896
			1.6467	34.7309
			1.64865	34.7722
			1.6506	34.8135
			1.65255	34.8548
			1.6545	34.896
			1.65646	34.9373
			1.65841	34.9786
			1.66036	35.0199
			1.66231	35.0612
			1.66426	35.1025
			1.66622	35.1438
			1.66817	35.1851
			1.67012	35.2264
			1.67207	35.2677
			1.67402	35.3089
			1.67598	35.3502
			1.67793	35.3915
			1.67988	35.4328
			1.68183	35.4741
			1.68378	35.5154
			1.68574	35.5567
			1.68769	35.598
			1.68964	35.6393
			1.69159	35.6805
			1.69354	35.7218
			1.6955	35.7631
			1.69745	35.8044
			1.6994	35.8457
			1.70135	35.887
			1.7033	35.9283
			1.70526	35.9696
			1.70721	36.0109
			1.70916	36.0521
			1.71111	36.0934
			1.71306	36.1347
			1.71502	36.176
			1.71697	36.2173
			1.71892	36.2586
			1.72087	36.2999
			1.72282	36.3412
			1.72477	36.3825
			1.72673	36.4238
			1.72868	36.465
			1.73063	36.5063
			1.73258	36.5476
			1.73453	36.5889
			1.73649	36.6302
			1.73844	36.6715
			1.74039	36.7128
			1.74234	36.7541
			1.74429	36.7954
			1.74625	36.8366
			1.7482	36.8779
			1.75015	36.9192
			1.7521	36.9605
			1.75405	37.0018
			1.75601	37.0431
			1.75796	37.0844
			1.75991	37.1257
			1.76186	37.167
			1.76381	37.2083
			1.76577	37.2495
			1.76772	37.2908
			1.76967	37.3321
			1.77162	37.3734
			1.77357	37.4147
			1.77553	37.456
			1.77748	37.4973
			1.77943	37.5386
			1.78138	37.5799
			1.78333	37.6212
			1.78529	37.6624
			1.78724	37.7037
			1.78919	37.745
			1.79114	37.7863
			1.79309	37.8276
			1.79505	37.8689
			1.797	37.9102
			1.79895	37.9515
			1.8009	37.9928
			1.80285	38.0341
			1.8048	38.0753
			1.80676	38.1166
			1.80871	38.1579
			1.81066	38.1992
			1.81261	38.2405
			1.81456	38.2818
			1.81652	38.3231
			1.81847	38.3644
			1.82042	38.4057
			1.82237	38.447
			1.82432	38.4882
			1.82628	38.5295
			1.82823	38.5708
			1.83018	38.6121
			1.83213	38.6534
			1.83408	38.6947
			1.83604	38.736
			1.83799	38.7773
			1.83994	38.8186
			1.84189	38.8598
			1.84384	38.9011
			1.8458	38.9424
			1.84775	38.9837
			1.8497	39.025
			1.85165	39.0663
			1.8536	39.1076
			1.85556	39.1489
			1.85751	39.1902
			1.85946	39.2315
			1.86141	39.2727
			1.86336	39.314
			1.86532	39.3553
			1.86727	39.3966
			1.86922	39.4379
			1.87117	39.4792
			1.87312	39.5205
			1.87508	39.5618
			1.87703	39.6031
			1.87898	39.6443
			1.88093	39.6856
			1.88288	39.7269
			1.88483	39.7682
			1.88679	39.8095
			1.88874	39.8508
			1.89069	39.8921
			1.89264	39.9334
			1.89459	39.9747
			1.89655	40.0159
			1.8985	40.0572
			1.90045	40.0985
			1.9024	40.1398
			1.90435	40.1811
			1.90631	40.2224
			1.90826	40.2637
			1.91021	40.305
			1.91216	40.3463
			1.91411	40.3876
			1.91607	40.4288
			1.91802	40.4701
			1.91997	40.5114
			1.92192	40.5527
			1.92387	40.594
			1.92583	40.6353
			1.92778	40.6766
			1.92973	40.7179
			1.93168	40.7592
			1.93363	40.8004
			1.93559	40.8417
			1.93754	40.883
			1.93949	40.9243
			1.94144	40.9656
			1.94339	41.0069
			1.94535	41.0482
			1.9473	41.0895
			1.94925	41.1308
			1.9512	41.1721
			1.95315	41.2133
			1.95511	41.2546
			1.95706	41.2959
			1.95901	41.3372
			1.96096	41.3785
			1.96291	41.4198
			1.96486	41.4611
			1.96682	41.5024
			1.96877	41.5437
			1.97072	41.5849
			1.97267	41.6262
			1.97462	41.6675
			1.97658	41.7088
			1.97853	41.7501
			1.98048	41.7914
			1.98243	41.8327
			1.98438	41.874
			1.98634	41.9153
			1.98829	41.9566
			1.99024	41.9978
			1.99219	42.0391
			1.99414	42.0804
			1.9961	42.1217
			1.99805	42.163
			2	42.2043

## Sheet: c
Concentration	Peak area		Linear Fit
mM	106 a.u.		Concentration	Peak area
	HMFCA		mM	106 a.u.
0.05	0.21603		0.05	0.19383
0.1	0.48148		0.05195	0.20441
0.2	1.01667		0.0539	0.21499
0.5	2.61121		0.05586	0.22557
1	5.28186		0.05781	0.23615
2	10.7954		0.05976	0.24672
			0.06171	0.2573
			0.06366	0.26788
			0.06562	0.27846
			0.06757	0.28904
			0.06952	0.29962
			0.07147	0.3102
			0.07342	0.32078
			0.07538	0.33135
			0.07733	0.34193
			0.07928	0.35251
			0.08123	0.36309
			0.08318	0.37367
			0.08514	0.38425
			0.08709	0.39483
			0.08904	0.40541
			0.09099	0.41599
			0.09294	0.42656
			0.09489	0.43714
			0.09685	0.44772
			0.0988	0.4583
			0.10075	0.46888
			0.1027	0.47946
			0.10465	0.49004
			0.10661	0.50062
			0.10856	0.5112
			0.11051	0.52177
			0.11246	0.53235
			0.11441	0.54293
			0.11637	0.55351
			0.11832	0.56409
			0.12027	0.57467
			0.12222	0.58525
			0.12417	0.59583
			0.12613	0.6064
			0.12808	0.61698
			0.13003	0.62756
			0.13198	0.63814
			0.13393	0.64872
			0.13589	0.6593
			0.13784	0.66988
			0.13979	0.68046
			0.14174	0.69104
			0.14369	0.70161
			0.14565	0.71219
			0.1476	0.72277
			0.14955	0.73335
			0.1515	0.74393
			0.15345	0.75451
			0.15541	0.76509
			0.15736	0.77567
			0.15931	0.78625
			0.16126	0.79682
			0.16321	0.8074
			0.16517	0.81798
			0.16712	0.82856
			0.16907	0.83914
			0.17102	0.84972
			0.17297	0.8603
			0.17492	0.87088
			0.17688	0.88146
			0.17883	0.89203
			0.18078	0.90261
			0.18273	0.91319
			0.18468	0.92377
			0.18664	0.93435
			0.18859	0.94493
			0.19054	0.95551
			0.19249	0.96609
			0.19444	0.97666
			0.1964	0.98724
			0.19835	0.99782
			0.2003	1.0084
			0.20225	1.01898
			0.2042	1.02956
			0.20616	1.04014
			0.20811	1.05072
			0.21006	1.0613
			0.21201	1.07187
			0.21396	1.08245
			0.21592	1.09303
			0.21787	1.10361
			0.21982	1.11419
			0.22177	1.12477
			0.22372	1.13535
			0.22568	1.14593
			0.22763	1.15651
			0.22958	1.16708
			0.23153	1.17766
			0.23348	1.18824
			0.23544	1.19882
			0.23739	1.2094
			0.23934	1.21998
			0.24129	1.23056
			0.24324	1.24114
			0.2452	1.25171
			0.24715	1.26229
			0.2491	1.27287
			0.25105	1.28345
			0.253	1.29403
			0.25495	1.30461
			0.25691	1.31519
			0.25886	1.32577
			0.26081	1.33635
			0.26276	1.34692
			0.26471	1.3575
			0.26667	1.36808
			0.26862	1.37866
			0.27057	1.38924
			0.27252	1.39982
			0.27447	1.4104
			0.27643	1.42098
			0.27838	1.43156
			0.28033	1.44213
			0.28228	1.45271
			0.28423	1.46329
			0.28619	1.47387
			0.28814	1.48445
			0.29009	1.49503
			0.29204	1.50561
			0.29399	1.51619
			0.29595	1.52677
			0.2979	1.53734
			0.29985	1.54792
			0.3018	1.5585
			0.30375	1.56908
			0.30571	1.57966
			0.30766	1.59024
			0.30961	1.60082
			0.31156	1.6114
			0.31351	1.62197
			0.31547	1.63255
			0.31742	1.64313
			0.31937	1.65371
			0.32132	1.66429
			0.32327	1.67487
			0.32523	1.68545
			0.32718	1.69603
			0.32913	1.70661
			0.33108	1.71718
			0.33303	1.72776
			0.33498	1.73834
			0.33694	1.74892
			0.33889	1.7595
			0.34084	1.77008
			0.34279	1.78066
			0.34474	1.79124
			0.3467	1.80182
			0.34865	1.81239
			0.3506	1.82297
			0.35255	1.83355
			0.3545	1.84413
			0.35646	1.85471
			0.35841	1.86529
			0.36036	1.87587
			0.36231	1.88645
			0.36426	1.89702
			0.36622	1.9076
			0.36817	1.91818
			0.37012	1.92876
			0.37207	1.93934
			0.37402	1.94992
			0.37598	1.9605
			0.37793	1.97108
			0.37988	1.98166
			0.38183	1.99223
			0.38378	2.00281
			0.38574	2.01339
			0.38769	2.02397
			0.38964	2.03455
			0.39159	2.04513
			0.39354	2.05571
			0.3955	2.06629
			0.39745	2.07687
			0.3994	2.08744
			0.40135	2.09802
			0.4033	2.1086
			0.40526	2.11918
			0.40721	2.12976
			0.40916	2.14034
			0.41111	2.15092
			0.41306	2.1615
			0.41502	2.17207
			0.41697	2.18265
			0.41892	2.19323
			0.42087	2.20381
			0.42282	2.21439
			0.42477	2.22497
			0.42673	2.23555
			0.42868	2.24613
			0.43063	2.25671
			0.43258	2.26728
			0.43453	2.27786
			0.43649	2.28844
			0.43844	2.29902
			0.44039	2.3096
			0.44234	2.32018
			0.44429	2.33076
			0.44625	2.34134
			0.4482	2.35192
			0.45015	2.36249
			0.4521	2.37307
			0.45405	2.38365
			0.45601	2.39423
			0.45796	2.40481
			0.45991	2.41539
			0.46186	2.42597
			0.46381	2.43655
			0.46577	2.44713
			0.46772	2.4577
			0.46967	2.46828
			0.47162	2.47886
			0.47357	2.48944
			0.47553	2.50002
			0.47748	2.5106
			0.47943	2.52118
			0.48138	2.53176
			0.48333	2.54233
			0.48529	2.55291
			0.48724	2.56349
			0.48919	2.57407
			0.49114	2.58465
			0.49309	2.59523
			0.49505	2.60581
			0.497	2.61639
			0.49895	2.62697
			0.5009	2.63754
			0.50285	2.64812
			0.5048	2.6587
			0.50676	2.66928
			0.50871	2.67986
			0.51066	2.69044
			0.51261	2.70102
			0.51456	2.7116
			0.51652	2.72218
			0.51847	2.73275
			0.52042	2.74333
			0.52237	2.75391
			0.52432	2.76449
			0.52628	2.77507
			0.52823	2.78565
			0.53018	2.79623
			0.53213	2.80681
			0.53408	2.81738
			0.53604	2.82796
			0.53799	2.83854
			0.53994	2.84912
			0.54189	2.8597
			0.54384	2.87028
			0.5458	2.88086
			0.54775	2.89144
			0.5497	2.90202
			0.55165	2.91259
			0.5536	2.92317
			0.55556	2.93375
			0.55751	2.94433
			0.55946	2.95491
			0.56141	2.96549
			0.56336	2.97607
			0.56532	2.98665
			0.56727	2.99723
			0.56922	3.0078
			0.57117	3.01838
			0.57312	3.02896
			0.57508	3.03954
			0.57703	3.05012
			0.57898	3.0607
			0.58093	3.07128
			0.58288	3.08186
			0.58483	3.09244
			0.58679	3.10301
			0.58874	3.11359
			0.59069	3.12417
			0.59264	3.13475
			0.59459	3.14533
			0.59655	3.15591
			0.5985	3.16649
			0.60045	3.17707
			0.6024	3.18764
			0.60435	3.19822
			0.60631	3.2088
			0.60826	3.21938
			0.61021	3.22996
			0.61216	3.24054
			0.61411	3.25112
			0.61607	3.2617
			0.61802	3.27228
			0.61997	3.28285
			0.62192	3.29343
			0.62387	3.30401
			0.62583	3.31459
			0.62778	3.32517
			0.62973	3.33575
			0.63168	3.34633
			0.63363	3.35691
			0.63559	3.36749
			0.63754	3.37806
			0.63949	3.38864
			0.64144	3.39922
			0.64339	3.4098
			0.64535	3.42038
			0.6473	3.43096
			0.64925	3.44154
			0.6512	3.45212
			0.65315	3.46269
			0.65511	3.47327
			0.65706	3.48385
			0.65901	3.49443
			0.66096	3.50501
			0.66291	3.51559
			0.66486	3.52617
			0.66682	3.53675
			0.66877	3.54733
			0.67072	3.5579
			0.67267	3.56848
			0.67462	3.57906
			0.67658	3.58964
			0.67853	3.60022
			0.68048	3.6108
			0.68243	3.62138
			0.68438	3.63196
			0.68634	3.64254
			0.68829	3.65311
			0.69024	3.66369
			0.69219	3.67427
			0.69414	3.68485
			0.6961	3.69543
			0.69805	3.70601
			0.7	3.71659
			0.70195	3.72717
			0.7039	3.73774
			0.70586	3.74832
			0.70781	3.7589
			0.70976	3.76948
			0.71171	3.78006
			0.71366	3.79064
			0.71562	3.80122
			0.71757	3.8118
			0.71952	3.82238
			0.72147	3.83295
			0.72342	3.84353
			0.72538	3.85411
			0.72733	3.86469
			0.72928	3.87527
			0.73123	3.88585
			0.73318	3.89643
			0.73514	3.90701
			0.73709	3.91759
			0.73904	3.92816
			0.74099	3.93874
			0.74294	3.94932
			0.74489	3.9599
			0.74685	3.97048
			0.7488	3.98106
			0.75075	3.99164
			0.7527	4.00222
			0.75465	4.0128
			0.75661	4.02337
			0.75856	4.03395
			0.76051	4.04453
			0.76246	4.05511
			0.76441	4.06569
			0.76637	4.07627
			0.76832	4.08685
			0.77027	4.09743
			0.77222	4.108
			0.77417	4.11858
			0.77613	4.12916
			0.77808	4.13974
			0.78003	4.15032
			0.78198	4.1609
			0.78393	4.17148
			0.78589	4.18206
			0.78784	4.19264
			0.78979	4.20321
			0.79174	4.21379
			0.79369	4.22437
			0.79565	4.23495
			0.7976	4.24553
			0.79955	4.25611
			0.8015	4.26669
			0.80345	4.27727
			0.80541	4.28785
			0.80736	4.29842
			0.80931	4.309
			0.81126	4.31958
			0.81321	4.33016
			0.81517	4.34074
			0.81712	4.35132
			0.81907	4.3619
			0.82102	4.37248
			0.82297	4.38305
			0.82492	4.39363
			0.82688	4.40421
			0.82883	4.41479
			0.83078	4.42537
			0.83273	4.43595
			0.83468	4.44653
			0.83664	4.45711
			0.83859	4.46769
			0.84054	4.47826
			0.84249	4.48884
			0.84444	4.49942
			0.8464	4.51
			0.84835	4.52058
			0.8503	4.53116
			0.85225	4.54174
			0.8542	4.55232
			0.85616	4.5629
			0.85811	4.57347
			0.86006	4.58405
			0.86201	4.59463
			0.86396	4.60521
			0.86592	4.61579
			0.86787	4.62637
			0.86982	4.63695
			0.87177	4.64753
			0.87372	4.65811
			0.87568	4.66868
			0.87763	4.67926
			0.87958	4.68984
			0.88153	4.70042
			0.88348	4.711
			0.88544	4.72158
			0.88739	4.73216
			0.88934	4.74274
			0.89129	4.75331
			0.89324	4.76389
			0.8952	4.77447
			0.89715	4.78505
			0.8991	4.79563
			0.90105	4.80621
			0.903	4.81679
			0.90495	4.82737
			0.90691	4.83795
			0.90886	4.84852
			0.91081	4.8591
			0.91276	4.86968
			0.91471	4.88026
			0.91667	4.89084
			0.91862	4.90142
			0.92057	4.912
			0.92252	4.92258
			0.92447	4.93316
			0.92643	4.94373
			0.92838	4.95431
			0.93033	4.96489
			0.93228	4.97547
			0.93423	4.98605
			0.93619	4.99663
			0.93814	5.00721
			0.94009	5.01779
			0.94204	5.02836
			0.94399	5.03894
			0.94595	5.04952
			0.9479	5.0601
			0.94985	5.07068
			0.9518	5.08126
			0.95375	5.09184
			0.95571	5.10242
			0.95766	5.113
			0.95961	5.12357
			0.96156	5.13415
			0.96351	5.14473
			0.96547	5.15531
			0.96742	5.16589
			0.96937	5.17647
			0.97132	5.18705
			0.97327	5.19763
			0.97523	5.20821
			0.97718	5.21878
			0.97913	5.22936
			0.98108	5.23994
			0.98303	5.25052
			0.98498	5.2611
			0.98694	5.27168
			0.98889	5.28226
			0.99084	5.29284
			0.99279	5.30341
			0.99474	5.31399
			0.9967	5.32457
			0.99865	5.33515
			1.0006	5.34573
			1.00255	5.35631
			1.0045	5.36689
			1.00646	5.37747
			1.00841	5.38805
			1.01036	5.39862
			1.01231	5.4092
			1.01426	5.41978
			1.01622	5.43036
			1.01817	5.44094
			1.02012	5.45152
			1.02207	5.4621
			1.02402	5.47268
			1.02598	5.48326
			1.02793	5.49383
			1.02988	5.50441
			1.03183	5.51499
			1.03378	5.52557
			1.03574	5.53615
			1.03769	5.54673
			1.03964	5.55731
			1.04159	5.56789
			1.04354	5.57847
			1.0455	5.58904
			1.04745	5.59962
			1.0494	5.6102
			1.05135	5.62078
			1.0533	5.63136
			1.05526	5.64194
			1.05721	5.65252
			1.05916	5.6631
			1.06111	5.67367
			1.06306	5.68425
			1.06502	5.69483
			1.06697	5.70541
			1.06892	5.71599
			1.07087	5.72657
			1.07282	5.73715
			1.07477	5.74773
			1.07673	5.75831
			1.07868	5.76888
			1.08063	5.77946
			1.08258	5.79004
			1.08453	5.80062
			1.08649	5.8112
			1.08844	5.82178
			1.09039	5.83236
			1.09234	5.84294
			1.09429	5.85352
			1.09625	5.86409
			1.0982	5.87467
			1.10015	5.88525
			1.1021	5.89583
			1.10405	5.90641
			1.10601	5.91699
			1.10796	5.92757
			1.10991	5.93815
			1.11186	5.94872
			1.11381	5.9593
			1.11577	5.96988
			1.11772	5.98046
			1.11967	5.99104
			1.12162	6.00162
			1.12357	6.0122
			1.12553	6.02278
			1.12748	6.03336
			1.12943	6.04393
			1.13138	6.05451
			1.13333	6.06509
			1.13529	6.07567
			1.13724	6.08625
			1.13919	6.09683
			1.14114	6.10741
			1.14309	6.11799
			1.14505	6.12857
			1.147	6.13914
			1.14895	6.14972
			1.1509	6.1603
			1.15285	6.17088
			1.1548	6.18146
			1.15676	6.19204
			1.15871	6.20262
			1.16066	6.2132
			1.16261	6.22377
			1.16456	6.23435
			1.16652	6.24493
			1.16847	6.25551
			1.17042	6.26609
			1.17237	6.27667
			1.17432	6.28725
			1.17628	6.29783
			1.17823	6.30841
			1.18018	6.31898
			1.18213	6.32956
			1.18408	6.34014
			1.18604	6.35072
			1.18799	6.3613
			1.18994	6.37188
			1.19189	6.38246
			1.19384	6.39304
			1.1958	6.40362
			1.19775	6.41419
			1.1997	6.42477
			1.20165	6.43535
			1.2036	6.44593
			1.20556	6.45651
			1.20751	6.46709
			1.20946	6.47767
			1.21141	6.48825
			1.21336	6.49883
			1.21532	6.5094
			1.21727	6.51998
			1.21922	6.53056
			1.22117	6.54114
			1.22312	6.55172
			1.22508	6.5623
			1.22703	6.57288
			1.22898	6.58346
			1.23093	6.59403
			1.23288	6.60461
			1.23483	6.61519
			1.23679	6.62577
			1.23874	6.63635
			1.24069	6.64693
			1.24264	6.65751
			1.24459	6.66809
			1.24655	6.67867
			1.2485	6.68924
			1.25045	6.69982
			1.2524	6.7104
			1.25435	6.72098
			1.25631	6.73156
			1.25826	6.74214
			1.26021	6.75272
			1.26216	6.7633
			1.26411	6.77388
			1.26607	6.78445
			1.26802	6.79503
			1.26997	6.80561
			1.27192	6.81619
			1.27387	6.82677
			1.27583	6.83735
			1.27778	6.84793
			1.27973	6.85851
			1.28168	6.86908
			1.28363	6.87966
			1.28559	6.89024
			1.28754	6.90082
			1.28949	6.9114
			1.29144	6.92198
			1.29339	6.93256
			1.29535	6.94314
			1.2973	6.95372
			1.29925	6.96429
			1.3012	6.97487
			1.30315	6.98545
			1.30511	6.99603
			1.30706	7.00661
			1.30901	7.01719
			1.31096	7.02777
			1.31291	7.03835
			1.31486	7.04893
			1.31682	7.0595
			1.31877	7.07008
			1.32072	7.08066
			1.32267	7.09124
			1.32462	7.10182
			1.32658	7.1124
			1.32853	7.12298
			1.33048	7.13356
			1.33243	7.14414
			1.33438	7.15471
			1.33634	7.16529
			1.33829	7.17587
			1.34024	7.18645
			1.34219	7.19703
			1.34414	7.20761
			1.3461	7.21819
			1.34805	7.22877
			1.35	7.23934
			1.35195	7.24992
			1.3539	7.2605
			1.35586	7.27108
			1.35781	7.28166
			1.35976	7.29224
			1.36171	7.30282
			1.36366	7.3134
			1.36562	7.32398
			1.36757	7.33455
			1.36952	7.34513
			1.37147	7.35571
			1.37342	7.36629
			1.37538	7.37687
			1.37733	7.38745
			1.37928	7.39803
			1.38123	7.40861
			1.38318	7.41919
			1.38514	7.42976
			1.38709	7.44034
			1.38904	7.45092
			1.39099	7.4615
			1.39294	7.47208
			1.39489	7.48266
			1.39685	7.49324
			1.3988	7.50382
			1.40075	7.51439
			1.4027	7.52497
			1.40465	7.53555
			1.40661	7.54613
			1.40856	7.55671
			1.41051	7.56729
			1.41246	7.57787
			1.41441	7.58845
			1.41637	7.59903
			1.41832	7.6096
			1.42027	7.62018
			1.42222	7.63076
			1.42417	7.64134
			1.42613	7.65192
			1.42808	7.6625
			1.43003	7.67308
			1.43198	7.68366
			1.43393	7.69424
			1.43589	7.70481
			1.43784	7.71539
			1.43979	7.72597
			1.44174	7.73655
			1.44369	7.74713
			1.44565	7.75771
			1.4476	7.76829
			1.44955	7.77887
			1.4515	7.78944
			1.45345	7.80002
			1.45541	7.8106
			1.45736	7.82118
			1.45931	7.83176
			1.46126	7.84234
			1.46321	7.85292
			1.46517	7.8635
			1.46712	7.87408
			1.46907	7.88465
			1.47102	7.89523
			1.47297	7.90581
			1.47492	7.91639
			1.47688	7.92697
			1.47883	7.93755
			1.48078	7.94813
			1.48273	7.95871
			1.48468	7.96929
			1.48664	7.97986
			1.48859	7.99044
			1.49054	8.00102
			1.49249	8.0116
			1.49444	8.02218
			1.4964	8.03276
			1.49835	8.04334
			1.5003	8.05392
			1.50225	8.0645
			1.5042	8.07507
			1.50616	8.08565
			1.50811	8.09623
			1.51006	8.10681
			1.51201	8.11739
			1.51396	8.12797
			1.51592	8.13855
			1.51787	8.14913
			1.51982	8.1597
			1.52177	8.17028
			1.52372	8.18086
			1.52568	8.19144
			1.52763	8.20202
			1.52958	8.2126
			1.53153	8.22318
			1.53348	8.23376
			1.53544	8.24434
			1.53739	8.25491
			1.53934	8.26549
			1.54129	8.27607
			1.54324	8.28665
			1.5452	8.29723
			1.54715	8.30781
			1.5491	8.31839
			1.55105	8.32897
			1.553	8.33955
			1.55495	8.35012
			1.55691	8.3607
			1.55886	8.37128
			1.56081	8.38186
			1.56276	8.39244
			1.56471	8.40302
			1.56667	8.4136
			1.56862	8.42418
			1.57057	8.43475
			1.57252	8.44533
			1.57447	8.45591
			1.57643	8.46649
			1.57838	8.47707
			1.58033	8.48765
			1.58228	8.49823
			1.58423	8.50881
			1.58619	8.51939
			1.58814	8.52996
			1.59009	8.54054
			1.59204	8.55112
			1.59399	8.5617
			1.59595	8.57228
			1.5979	8.58286
			1.59985	8.59344
			1.6018	8.60402
			1.60375	8.6146
			1.60571	8.62517
			1.60766	8.63575
			1.60961	8.64633
			1.61156	8.65691
			1.61351	8.66749
			1.61547	8.67807
			1.61742	8.68865
			1.61937	8.69923
			1.62132	8.70981
			1.62327	8.72038
			1.62523	8.73096
			1.62718	8.74154
			1.62913	8.75212
			1.63108	8.7627
			1.63303	8.77328
			1.63498	8.78386
			1.63694	8.79444
			1.63889	8.80501
			1.64084	8.81559
			1.64279	8.82617
			1.64474	8.83675
			1.6467	8.84733
			1.64865	8.85791
			1.6506	8.86849
			1.65255	8.87907
			1.6545	8.88965
			1.65646	8.90022
			1.65841	8.9108
			1.66036	8.92138
			1.66231	8.93196
			1.66426	8.94254
			1.66622	8.95312
			1.66817	8.9637
			1.67012	8.97428
			1.67207	8.98486
			1.67402	8.99543
			1.67598	9.00601
			1.67793	9.01659
			1.67988	9.02717
			1.68183	9.03775
			1.68378	9.04833
			1.68574	9.05891
			1.68769	9.06949
			1.68964	9.08006
			1.69159	9.09064
			1.69354	9.10122
			1.6955	9.1118
			1.69745	9.12238
			1.6994	9.13296
			1.70135	9.14354
			1.7033	9.15412
			1.70526	9.1647
			1.70721	9.17527
			1.70916	9.18585
			1.71111	9.19643
			1.71306	9.20701
			1.71502	9.21759
			1.71697	9.22817
			1.71892	9.23875
			1.72087	9.24933
			1.72282	9.25991
			1.72477	9.27048
			1.72673	9.28106
			1.72868	9.29164
			1.73063	9.30222
			1.73258	9.3128
			1.73453	9.32338
			1.73649	9.33396
			1.73844	9.34454
			1.74039	9.35511
			1.74234	9.36569
			1.74429	9.37627
			1.74625	9.38685
			1.7482	9.39743
			1.75015	9.40801
			1.7521	9.41859
			1.75405	9.42917
			1.75601	9.43975
			1.75796	9.45032
			1.75991	9.4609
			1.76186	9.47148
			1.76381	9.48206
			1.76577	9.49264
			1.76772	9.50322
			1.76967	9.5138
			1.77162	9.52438
			1.77357	9.53496
			1.77553	9.54553
			1.77748	9.55611
			1.77943	9.56669
			1.78138	9.57727
			1.78333	9.58785
			1.78529	9.59843
			1.78724	9.60901
			1.78919	9.61959
			1.79114	9.63017
			1.79309	9.64074
			1.79505	9.65132
			1.797	9.6619
			1.79895	9.67248
			1.8009	9.68306
			1.80285	9.69364
			1.8048	9.70422
			1.80676	9.7148
			1.80871	9.72537
			1.81066	9.73595
			1.81261	9.74653
			1.81456	9.75711
			1.81652	9.76769
			1.81847	9.77827
			1.82042	9.78885
			1.82237	9.79943
			1.82432	9.81001
			1.82628	9.82058
			1.82823	9.83116
			1.83018	9.84174
			1.83213	9.85232
			1.83408	9.8629
			1.83604	9.87348
			1.83799	9.88406
			1.83994	9.89464
			1.84189	9.90522
			1.84384	9.91579
			1.8458	9.92637
			1.84775	9.93695
			1.8497	9.94753
			1.85165	9.95811
			1.8536	9.96869
			1.85556	9.97927
			1.85751	9.98985
			1.85946	10.0004
			1.86141	10.011
			1.86336	10.0216
			1.86532	10.0322
			1.86727	10.0427
			1.86922	10.0533
			1.87117	10.0639
			1.87312	10.0745
			1.87508	10.0851
			1.87703	10.0956
			1.87898	10.1062
			1.88093	10.1168
			1.88288	10.1274
			1.88483	10.138
			1.88679	10.1485
			1.88874	10.1591
			1.89069	10.1697
			1.89264	10.1803
			1.89459	10.1908
			1.89655	10.2014
			1.8985	10.212
			1.90045	10.2226
			1.9024	10.2332
			1.90435	10.2437
			1.90631	10.2543
			1.90826	10.2649
			1.91021	10.2755
			1.91216	10.286
			1.91411	10.2966
			1.91607	10.3072
			1.91802	10.3178
			1.91997	10.3284
			1.92192	10.339
			1.92387	10.3495
			1.92583	10.3601
			1.92778	10.3707
			1.92973	10.3813
			1.93168	10.3918
			1.93363	10.4024
			1.93559	10.413
			1.93754	10.4236
			1.93949	10.4342
			1.94144	10.4447
			1.94339	10.4553
			1.94535	10.4659
			1.9473	10.4765
			1.94925	10.487
			1.9512	10.4976
			1.95315	10.5082
			1.95511	10.5188
			1.95706	10.5294
			1.95901	10.5399
			1.96096	10.5505
			1.96291	10.5611
			1.96486	10.5717
			1.96682	10.5823
			1.96877	10.5928
			1.97072	10.6034
			1.97267	10.614
			1.97462	10.6246
			1.97658	10.6352
			1.97853	10.6457
			1.98048	10.6563
			1.98243	10.6669
			1.98438	10.6775
			1.98634	10.6881
			1.98829	10.6986
			1.99024	10.7092
			1.99219	10.7198
			1.99414	10.7304
			1.9961	10.7409
			1.99805	10.7515
			2	10.7621

## Sheet: d
Concentration	Peak area		Linear Fit
mM	106 a.u.		Concentration	Peak area
	FFCA		mM	106 a.u.
0.05	0.53719		0.05	0.64559
0.1	1.15297		0.05195	0.66836
0.2	2.39343		0.0539	0.69113
0.5	5.98546		0.05586	0.7139
1	11.9516		0.05781	0.73667
2	23.2658		0.05976	0.75945
			0.06171	0.78222
			0.06366	0.80499
			0.06562	0.82776
			0.06757	0.85053
			0.06952	0.8733
			0.07147	0.89607
			0.07342	0.91884
			0.07538	0.94161
			0.07733	0.96438
			0.07928	0.98715
			0.08123	1.00992
			0.08318	1.03269
			0.08514	1.05546
			0.08709	1.07824
			0.08904	1.10101
			0.09099	1.12378
			0.09294	1.14655
			0.09489	1.16932
			0.09685	1.19209
			0.0988	1.21486
			0.10075	1.23763
			0.1027	1.2604
			0.10465	1.28317
			0.10661	1.30594
			0.10856	1.32871
			0.11051	1.35148
			0.11246	1.37425
			0.11441	1.39703
			0.11637	1.4198
			0.11832	1.44257
			0.12027	1.46534
			0.12222	1.48811
			0.12417	1.51088
			0.12613	1.53365
			0.12808	1.55642
			0.13003	1.57919
			0.13198	1.60196
			0.13393	1.62473
			0.13589	1.6475
			0.13784	1.67027
			0.13979	1.69304
			0.14174	1.71582
			0.14369	1.73859
			0.14565	1.76136
			0.1476	1.78413
			0.14955	1.8069
			0.1515	1.82967
			0.15345	1.85244
			0.15541	1.87521
			0.15736	1.89798
			0.15931	1.92075
			0.16126	1.94352
			0.16321	1.96629
			0.16517	1.98906
			0.16712	2.01184
			0.16907	2.03461
			0.17102	2.05738
			0.17297	2.08015
			0.17492	2.10292
			0.17688	2.12569
			0.17883	2.14846
			0.18078	2.17123
			0.18273	2.194
			0.18468	2.21677
			0.18664	2.23954
			0.18859	2.26231
			0.19054	2.28508
			0.19249	2.30785
			0.19444	2.33063
			0.1964	2.3534
			0.19835	2.37617
			0.2003	2.39894
			0.20225	2.42171
			0.2042	2.44448
			0.20616	2.46725
			0.20811	2.49002
			0.21006	2.51279
			0.21201	2.53556
			0.21396	2.55833
			0.21592	2.5811
			0.21787	2.60387
			0.21982	2.62664
			0.22177	2.64942
			0.22372	2.67219
			0.22568	2.69496
			0.22763	2.71773
			0.22958	2.7405
			0.23153	2.76327
			0.23348	2.78604
			0.23544	2.80881
			0.23739	2.83158
			0.23934	2.85435
			0.24129	2.87712
			0.24324	2.89989
			0.2452	2.92266
			0.24715	2.94543
			0.2491	2.96821
			0.25105	2.99098
			0.253	3.01375
			0.25495	3.03652
			0.25691	3.05929
			0.25886	3.08206
			0.26081	3.10483
			0.26276	3.1276
			0.26471	3.15037
			0.26667	3.17314
			0.26862	3.19591
			0.27057	3.21868
			0.27252	3.24145
			0.27447	3.26422
			0.27643	3.287
			0.27838	3.30977
			0.28033	3.33254
			0.28228	3.35531
			0.28423	3.37808
			0.28619	3.40085
			0.28814	3.42362
			0.29009	3.44639
			0.29204	3.46916
			0.29399	3.49193
			0.29595	3.5147
			0.2979	3.53747
			0.29985	3.56024
			0.3018	3.58301
			0.30375	3.60579
			0.30571	3.62856
			0.30766	3.65133
			0.30961	3.6741
			0.31156	3.69687
			0.31351	3.71964
			0.31547	3.74241
			0.31742	3.76518
			0.31937	3.78795
			0.32132	3.81072
			0.32327	3.83349
			0.32523	3.85626
			0.32718	3.87903
			0.32913	3.9018
			0.33108	3.92458
			0.33303	3.94735
			0.33498	3.97012
			0.33694	3.99289
			0.33889	4.01566
			0.34084	4.03843
			0.34279	4.0612
			0.34474	4.08397
			0.3467	4.10674
			0.34865	4.12951
			0.3506	4.15228
			0.35255	4.17505
			0.3545	4.19782
			0.35646	4.2206
			0.35841	4.24337
			0.36036	4.26614
			0.36231	4.28891
			0.36426	4.31168
			0.36622	4.33445
			0.36817	4.35722
			0.37012	4.37999
			0.37207	4.40276
			0.37402	4.42553
			0.37598	4.4483
			0.37793	4.47107
			0.37988	4.49384
			0.38183	4.51661
			0.38378	4.53939
			0.38574	4.56216
			0.38769	4.58493
			0.38964	4.6077
			0.39159	4.63047
			0.39354	4.65324
			0.3955	4.67601
			0.39745	4.69878
			0.3994	4.72155
			0.40135	4.74432
			0.4033	4.76709
			0.40526	4.78986
			0.40721	4.81263
			0.40916	4.8354
			0.41111	4.85818
			0.41306	4.88095
			0.41502	4.90372
			0.41697	4.92649
			0.41892	4.94926
			0.42087	4.97203
			0.42282	4.9948
			0.42477	5.01757
			0.42673	5.04034
			0.42868	5.06311
			0.43063	5.08588
			0.43258	5.10865
			0.43453	5.13142
			0.43649	5.15419
			0.43844	5.17697
			0.44039	5.19974
			0.44234	5.22251
			0.44429	5.24528
			0.44625	5.26805
			0.4482	5.29082
			0.45015	5.31359
			0.4521	5.33636
			0.45405	5.35913
			0.45601	5.3819
			0.45796	5.40467
			0.45991	5.42744
			0.46186	5.45021
			0.46381	5.47298
			0.46577	5.49576
			0.46772	5.51853
			0.46967	5.5413
			0.47162	5.56407
			0.47357	5.58684
			0.47553	5.60961
			0.47748	5.63238
			0.47943	5.65515
			0.48138	5.67792
			0.48333	5.70069
			0.48529	5.72346
			0.48724	5.74623
			0.48919	5.769
			0.49114	5.79177
			0.49309	5.81455
			0.49505	5.83732
			0.497	5.86009
			0.49895	5.88286
			0.5009	5.90563
			0.50285	5.9284
			0.5048	5.95117
			0.50676	5.97394
			0.50871	5.99671
			0.51066	6.01948
			0.51261	6.04225
			0.51456	6.06502
			0.51652	6.08779
			0.51847	6.11057
			0.52042	6.13334
			0.52237	6.15611
			0.52432	6.17888
			0.52628	6.20165
			0.52823	6.22442
			0.53018	6.24719
			0.53213	6.26996
			0.53408	6.29273
			0.53604	6.3155
			0.53799	6.33827
			0.53994	6.36104
			0.54189	6.38381
			0.54384	6.40658
			0.5458	6.42936
			0.54775	6.45213
			0.5497	6.4749
			0.55165	6.49767
			0.5536	6.52044
			0.55556	6.54321
			0.55751	6.56598
			0.55946	6.58875
			0.56141	6.61152
			0.56336	6.63429
			0.56532	6.65706
			0.56727	6.67983
			0.56922	6.7026
			0.57117	6.72537
			0.57312	6.74815
			0.57508	6.77092
			0.57703	6.79369
			0.57898	6.81646
			0.58093	6.83923
			0.58288	6.862
			0.58483	6.88477
			0.58679	6.90754
			0.58874	6.93031
			0.59069	6.95308
			0.59264	6.97585
			0.59459	6.99862
			0.59655	7.02139
			0.5985	7.04416
			0.60045	7.06694
			0.6024	7.08971
			0.60435	7.11248
			0.60631	7.13525
			0.60826	7.15802
			0.61021	7.18079
			0.61216	7.20356
			0.61411	7.22633
			0.61607	7.2491
			0.61802	7.27187
			0.61997	7.29464
			0.62192	7.31741
			0.62387	7.34018
			0.62583	7.36295
			0.62778	7.38573
			0.62973	7.4085
			0.63168	7.43127
			0.63363	7.45404
			0.63559	7.47681
			0.63754	7.49958
			0.63949	7.52235
			0.64144	7.54512
			0.64339	7.56789
			0.64535	7.59066
			0.6473	7.61343
			0.64925	7.6362
			0.6512	7.65897
			0.65315	7.68174
			0.65511	7.70452
			0.65706	7.72729
			0.65901	7.75006
			0.66096	7.77283
			0.66291	7.7956
			0.66486	7.81837
			0.66682	7.84114
			0.66877	7.86391
			0.67072	7.88668
			0.67267	7.90945
			0.67462	7.93222
			0.67658	7.95499
			0.67853	7.97776
			0.68048	8.00054
			0.68243	8.02331
			0.68438	8.04608
			0.68634	8.06885
			0.68829	8.09162
			0.69024	8.11439
			0.69219	8.13716
			0.69414	8.15993
			0.6961	8.1827
			0.69805	8.20547
			0.7	8.22824
			0.70195	8.25101
			0.7039	8.27378
			0.70586	8.29655
			0.70781	8.31933
			0.70976	8.3421
			0.71171	8.36487
			0.71366	8.38764
			0.71562	8.41041
			0.71757	8.43318
			0.71952	8.45595
			0.72147	8.47872
			0.72342	8.50149
			0.72538	8.52426
			0.72733	8.54703
			0.72928	8.5698
			0.73123	8.59257
			0.73318	8.61534
			0.73514	8.63812
			0.73709	8.66089
			0.73904	8.68366
			0.74099	8.70643
			0.74294	8.7292
			0.74489	8.75197
			0.74685	8.77474
			0.7488	8.79751
			0.75075	8.82028
			0.7527	8.84305
			0.75465	8.86582
			0.75661	8.88859
			0.75856	8.91136
			0.76051	8.93413
			0.76246	8.95691
			0.76441	8.97968
			0.76637	9.00245
			0.76832	9.02522
			0.77027	9.04799
			0.77222	9.07076
			0.77417	9.09353
			0.77613	9.1163
			0.77808	9.13907
			0.78003	9.16184
			0.78198	9.18461
			0.78393	9.20738
			0.78589	9.23015
			0.78784	9.25292
			0.78979	9.2757
			0.79174	9.29847
			0.79369	9.32124
			0.79565	9.34401
			0.7976	9.36678
			0.79955	9.38955
			0.8015	9.41232
			0.80345	9.43509
			0.80541	9.45786
			0.80736	9.48063
			0.80931	9.5034
			0.81126	9.52617
			0.81321	9.54894
			0.81517	9.57171
			0.81712	9.59449
			0.81907	9.61726
			0.82102	9.64003
			0.82297	9.6628
			0.82492	9.68557
			0.82688	9.70834
			0.82883	9.73111
			0.83078	9.75388
			0.83273	9.77665
			0.83468	9.79942
			0.83664	9.82219
			0.83859	9.84496
			0.84054	9.86773
			0.84249	9.89051
			0.84444	9.91328
			0.8464	9.93605
			0.84835	9.95882
			0.8503	9.98159
			0.85225	10.0044
			0.8542	10.0271
			0.85616	10.0499
			0.85811	10.0727
			0.86006	10.0954
			0.86201	10.1182
			0.86396	10.141
			0.86592	10.1638
			0.86787	10.1865
			0.86982	10.2093
			0.87177	10.2321
			0.87372	10.2548
			0.87568	10.2776
			0.87763	10.3004
			0.87958	10.3232
			0.88153	10.3459
			0.88348	10.3687
			0.88544	10.3915
			0.88739	10.4142
			0.88934	10.437
			0.89129	10.4598
			0.89324	10.4825
			0.8952	10.5053
			0.89715	10.5281
			0.8991	10.5509
			0.90105	10.5736
			0.903	10.5964
			0.90495	10.6192
			0.90691	10.6419
			0.90886	10.6647
			0.91081	10.6875
			0.91276	10.7103
			0.91471	10.733
			0.91667	10.7558
			0.91862	10.7786
			0.92057	10.8013
			0.92252	10.8241
			0.92447	10.8469
			0.92643	10.8697
			0.92838	10.8924
			0.93033	10.9152
			0.93228	10.938
			0.93423	10.9607
			0.93619	10.9835
			0.93814	11.0063
			0.94009	11.029
			0.94204	11.0518
			0.94399	11.0746
			0.94595	11.0974
			0.9479	11.1201
			0.94985	11.1429
			0.9518	11.1657
			0.95375	11.1884
			0.95571	11.2112
			0.95766	11.234
			0.95961	11.2568
			0.96156	11.2795
			0.96351	11.3023
			0.96547	11.3251
			0.96742	11.3478
			0.96937	11.3706
			0.97132	11.3934
			0.97327	11.4161
			0.97523	11.4389
			0.97718	11.4617
			0.97913	11.4845
			0.98108	11.5072
			0.98303	11.53
			0.98498	11.5528
			0.98694	11.5755
			0.98889	11.5983
			0.99084	11.6211
			0.99279	11.6439
			0.99474	11.6666
			0.9967	11.6894
			0.99865	11.7122
			1.0006	11.7349
			1.00255	11.7577
			1.0045	11.7805
			1.00646	11.8033
			1.00841	11.826
			1.01036	11.8488
			1.01231	11.8716
			1.01426	11.8943
			1.01622	11.9171
			1.01817	11.9399
			1.02012	11.9626
			1.02207	11.9854
			1.02402	12.0082
			1.02598	12.031
			1.02793	12.0537
			1.02988	12.0765
			1.03183	12.0993
			1.03378	12.122
			1.03574	12.1448
			1.03769	12.1676
			1.03964	12.1904
			1.04159	12.2131
			1.04354	12.2359
			1.0455	12.2587
			1.04745	12.2814
			1.0494	12.3042
			1.05135	12.327
			1.0533	12.3497
			1.05526	12.3725
			1.05721	12.3953
			1.05916	12.4181
			1.06111	12.4408
			1.06306	12.4636
			1.06502	12.4864
			1.06697	12.5091
			1.06892	12.5319
			1.07087	12.5547
			1.07282	12.5775
			1.07477	12.6002
			1.07673	12.623
			1.07868	12.6458
			1.08063	12.6685
			1.08258	12.6913
			1.08453	12.7141
			1.08649	12.7369
			1.08844	12.7596
			1.09039	12.7824
			1.09234	12.8052
			1.09429	12.8279
			1.09625	12.8507
			1.0982	12.8735
			1.10015	12.8962
			1.1021	12.919
			1.10405	12.9418
			1.10601	12.9645
			1.10796	12.9873
			1.10991	13.0101
			1.11186	13.0329
			1.11381	13.0556
			1.11577	13.0784
			1.11772	13.1012
			1.11967	13.124
			1.12162	13.1467
			1.12357	13.1695
			1.12553	13.1923
			1.12748	13.215
			1.12943	13.2378
			1.13138	13.2606
			1.13333	13.2833
			1.13529	13.3061
			1.13724	13.3289
			1.13919	13.3516
			1.14114	13.3744
			1.14309	13.3972
			1.14505	13.42
			1.147	13.4427
			1.14895	13.4655
			1.1509	13.4883
			1.15285	13.511
			1.1548	13.5338
			1.15676	13.5566
			1.15871	13.5794
			1.16066	13.6021
			1.16261	13.6249
			1.16456	13.6477
			1.16652	13.6705
			1.16847	13.6932
			1.17042	13.716
			1.17237	13.7388
			1.17432	13.7615
			1.17628	13.7843
			1.17823	13.8071
			1.18018	13.8298
			1.18213	13.8526
			1.18408	13.8754
			1.18604	13.8981
			1.18799	13.9209
			1.18994	13.9437
			1.19189	13.9665
			1.19384	13.9892
			1.1958	14.012
			1.19775	14.0348
			1.1997	14.0576
			1.20165	14.0803
			1.2036	14.1031
			1.20556	14.1259
			1.20751	14.1486
			1.20946	14.1714
			1.21141	14.1942
			1.21336	14.2169
			1.21532	14.2397
			1.21727	14.2625
			1.21922	14.2852
			1.22117	14.308
			1.22312	14.3308
			1.22508	14.3536
			1.22703	14.3763
			1.22898	14.3991
			1.23093	14.4219
			1.23288	14.4446
			1.23483	14.4674
			1.23679	14.4902
			1.23874	14.513
			1.24069	14.5357
			1.24264	14.5585
			1.24459	14.5813
			1.24655	14.604
			1.2485	14.6268
			1.25045	14.6496
			1.2524	14.6724
			1.25435	14.6951
			1.25631	14.7179
			1.25826	14.7407
			1.26021	14.7634
			1.26216	14.7862
			1.26411	14.809
			1.26607	14.8317
			1.26802	14.8545
			1.26997	14.8773
			1.27192	14.9001
			1.27387	14.9228
			1.27583	14.9456
			1.27778	14.9684
			1.27973	14.9911
			1.28168	15.0139
			1.28363	15.0367
			1.28559	15.0595
			1.28754	15.0822
			1.28949	15.105
			1.29144	15.1278
			1.29339	15.1505
			1.29535	15.1733
			1.2973	15.1961
			1.29925	15.2188
			1.3012	15.2416
			1.30315	15.2644
			1.30511	15.2872
			1.30706	15.3099
			1.30901	15.3327
			1.31096	15.3555
			1.31291	15.3782
			1.31486	15.401
			1.31682	15.4238
			1.31877	15.4466
			1.32072	15.4693
			1.32267	15.4921
			1.32462	15.5149
			1.32658	15.5376
			1.32853	15.5604
			1.33048	15.5832
			1.33243	15.606
			1.33438	15.6287
			1.33634	15.6515
			1.33829	15.6743
			1.34024	15.697
			1.34219	15.7198
			1.34414	15.7426
			1.3461	15.7653
			1.34805	15.7881
			1.35	15.8109
			1.35195	15.8337
			1.3539	15.8564
			1.35586	15.8792
			1.35781	15.902
			1.35976	15.9247
			1.36171	15.9475
			1.36366	15.9703
			1.36562	15.9931
			1.36757	16.0158
			1.36952	16.0386
			1.37147	16.0614
			1.37342	16.0841
			1.37538	16.1069
			1.37733	16.1297
			1.37928	16.1525
			1.38123	16.1752
			1.38318	16.198
			1.38514	16.2208
			1.38709	16.2435
			1.38904	16.2663
			1.39099	16.2891
			1.39294	16.3118
			1.39489	16.3346
			1.39685	16.3574
			1.3988	16.3802
			1.40075	16.4029
			1.4027	16.4257
			1.40465	16.4485
			1.40661	16.4712
			1.40856	16.494
			1.41051	16.5168
			1.41246	16.5396
			1.41441	16.5623
			1.41637	16.5851
			1.41832	16.6079
			1.42027	16.6306
			1.42222	16.6534
			1.42417	16.6762
			1.42613	16.6989
			1.42808	16.7217
			1.43003	16.7445
			1.43198	16.7673
			1.43393	16.79
			1.43589	16.8128
			1.43784	16.8356
			1.43979	16.8584
			1.44174	16.8811
			1.44369	16.9039
			1.44565	16.9267
			1.4476	16.9494
			1.44955	16.9722
			1.4515	16.995
			1.45345	17.0177
			1.45541	17.0405
			1.45736	17.0633
			1.45931	17.0861
			1.46126	17.1088
			1.46321	17.1316
			1.46517	17.1544
			1.46712	17.1771
			1.46907	17.1999
			1.47102	17.2227
			1.47297	17.2455
			1.47492	17.2682
			1.47688	17.291
			1.47883	17.3138
			1.48078	17.3365
			1.48273	17.3593
			1.48468	17.3821
			1.48664	17.4048
			1.48859	17.4276
			1.49054	17.4504
			1.49249	17.4732
			1.49444	17.4959
			1.4964	17.5187
			1.49835	17.5415
			1.5003	17.5642
			1.50225	17.587
			1.5042	17.6098
			1.50616	17.6325
			1.50811	17.6553
			1.51006	17.6781
			1.51201	17.7009
			1.51396	17.7236
			1.51592	17.7464
			1.51787	17.7692
			1.51982	17.7919
			1.52177	17.8147
			1.52372	17.8375
			1.52568	17.8603
			1.52763	17.883
			1.52958	17.9058
			1.53153	17.9286
			1.53348	17.9513
			1.53544	17.9741
			1.53739	17.9969
			1.53934	18.0196
			1.54129	18.0424
			1.54324	18.0652
			1.5452	18.088
			1.54715	18.1107
			1.5491	18.1335
			1.55105	18.1563
			1.553	18.1791
			1.55495	18.2018
			1.55691	18.2246
			1.55886	18.2474
			1.56081	18.2701
			1.56276	18.2929
			1.56471	18.3157
			1.56667	18.3384
			1.56862	18.3612
			1.57057	18.384
			1.57252	18.4068
			1.57447	18.4295
			1.57643	18.4523
			1.57838	18.4751
			1.58033	18.4978
			1.58228	18.5206
			1.58423	18.5434
			1.58619	18.5662
			1.58814	18.5889
			1.59009	18.6117
			1.59204	18.6345
			1.59399	18.6572
			1.59595	18.68
			1.5979	18.7028
			1.59985	18.7255
			1.6018	18.7483
			1.60375	18.7711
			1.60571	18.7939
			1.60766	18.8166
			1.60961	18.8394
			1.61156	18.8622
			1.61351	18.8849
			1.61547	18.9077
			1.61742	18.9305
			1.61937	18.9533
			1.62132	18.976
			1.62327	18.9988
			1.62523	19.0216
			1.62718	19.0443
			1.62913	19.0671
			1.63108	19.0899
			1.63303	19.1126
			1.63498	19.1354
			1.63694	19.1582
			1.63889	19.181
			1.64084	19.2037
			1.64279	19.2265
			1.64474	19.2493
			1.6467	19.272
			1.64865	19.2948
			1.6506	19.3176
			1.65255	19.3404
			1.6545	19.3631
			1.65646	19.3859
			1.65841	19.4087
			1.66036	19.4314
			1.66231	19.4542
			1.66426	19.477
			1.66622	19.4997
			1.66817	19.5225
			1.67012	19.5453
			1.67207	19.5681
			1.67402	19.5908
			1.67598	19.6136
			1.67793	19.6364
			1.67988	19.6592
			1.68183	19.6819
			1.68378	19.7047
			1.68574	19.7275
			1.68769	19.7502
			1.68964	19.773
			1.69159	19.7958
			1.69354	19.8185
			1.6955	19.8413
			1.69745	19.8641
			1.6994	19.8868
			1.70135	19.9096
			1.7033	19.9324
			1.70526	19.9552
			1.70721	19.9779
			1.70916	20.0007
			1.71111	20.0235
			1.71306	20.0463
			1.71502	20.069
			1.71697	20.0918
			1.71892	20.1146
			1.72087	20.1373
			1.72282	20.1601
			1.72477	20.1829
			1.72673	20.2056
			1.72868	20.2284
			1.73063	20.2512
			1.73258	20.2739
			1.73453	20.2967
			1.73649	20.3195
			1.73844	20.3423
			1.74039	20.365
			1.74234	20.3878
			1.74429	20.4106
			1.74625	20.4334
			1.7482	20.4561
			1.75015	20.4789
			1.7521	20.5017
			1.75405	20.5244
			1.75601	20.5472
			1.75796	20.57
			1.75991	20.5927
			1.76186	20.6155
			1.76381	20.6383
			1.76577	20.6611
			1.76772	20.6838
			1.76967	20.7066
			1.77162	20.7294
			1.77357	20.7521
			1.77553	20.7749
			1.77748	20.7977
			1.77943	20.8205
			1.78138	20.8432
			1.78333	20.866
			1.78529	20.8888
			1.78724	20.9115
			1.78919	20.9343
			1.79114	20.9571
			1.79309	20.9798
			1.79505	21.0026
			1.797	21.0254
			1.79895	21.0482
			1.8009	21.0709
			1.80285	21.0937
			1.8048	21.1165
			1.80676	21.1392
			1.80871	21.162
			1.81066	21.1848
			1.81261	21.2076
			1.81456	21.2303
			1.81652	21.2531
			1.81847	21.2759
			1.82042	21.2986
			1.82237	21.3214
			1.82432	21.3442
			1.82628	21.3669
			1.82823	21.3897
			1.83018	21.4125
			1.83213	21.4353
			1.83408	21.458
			1.83604	21.4808
			1.83799	21.5036
			1.83994	21.5263
			1.84189	21.5491
			1.84384	21.5719
			1.8458	21.5947
			1.84775	21.6174
			1.8497	21.6402
			1.85165	21.663
			1.8536	21.6857
			1.85556	21.7085
			1.85751	21.7313
			1.85946	21.754
			1.86141	21.7768
			1.86336	21.7996
			1.86532	21.8224
			1.86727	21.8451
			1.86922	21.8679
			1.87117	21.8907
			1.87312	21.9135
			1.87508	21.9362
			1.87703	21.959
			1.87898	21.9818
			1.88093	22.0045
			1.88288	22.0273
			1.88483	22.0501
			1.88679	22.0728
			1.88874	22.0956
			1.89069	22.1184
			1.89264	22.1411
			1.89459	22.1639
			1.89655	22.1867
			1.8985	22.2095
			1.90045	22.2322
			1.9024	22.255
			1.90435	22.2778
			1.90631	22.3006
			1.90826	22.3233
			1.91021	22.3461
			1.91216	22.3689
			1.91411	22.3916
			1.91607	22.4144
			1.91802	22.4372
			1.91997	22.4599
			1.92192	22.4827
			1.92387	22.5055
			1.92583	22.5283
			1.92778	22.551
			1.92973	22.5738
			1.93168	22.5966
			1.93363	22.6193
			1.93559	22.6421
			1.93754	22.6649
			1.93949	22.6877
			1.94144	22.7104
			1.94339	22.7332
			1.94535	22.756
			1.9473	22.7787
			1.94925	22.8015
			1.9512	22.8243
			1.95315	22.847
			1.95511	22.8698
			1.95706	22.8926
			1.95901	22.9154
			1.96096	22.9381
			1.96291	22.9609
			1.96486	22.9837
			1.96682	23.0064
			1.96877	23.0292
			1.97072	23.052
			1.97267	23.0748
			1.97462	23.0975
			1.97658	23.1203
			1.97853	23.1431
			1.98048	23.1658
			1.98243	23.1886
			1.98438	23.2114
			1.98634	23.2341
			1.98829	23.2569
			1.99024	23.2797
			1.99219	23.3025
			1.99414	23.3252
			1.9961	23.348
			1.99805	23.3708
			2	23.3935

## Sheet: e
Concentration	Peak area		Linear Fit
mM	106 a.u.		Concentration	Peak area
	HMF		mM	106 a.u.
0.05	0.44442		0.05	0.49814
0.1	0.9788		0.05195	0.51765
0.2	2.00034		0.0539	0.53715
0.5	5.03972		0.05586	0.55665
1	10.0563		0.05781	0.57615
2	19.9389		0.05976	0.59566
			0.06171	0.61516
			0.06366	0.63466
			0.06562	0.65417
			0.06757	0.67367
			0.06952	0.69317
			0.07147	0.71267
			0.07342	0.73218
			0.07538	0.75168
			0.07733	0.77118
			0.07928	0.79068
			0.08123	0.81019
			0.08318	0.82969
			0.08514	0.84919
			0.08709	0.8687
			0.08904	0.8882
			0.09099	0.9077
			0.09294	0.9272
			0.09489	0.94671
			0.09685	0.96621
			0.0988	0.98571
			0.10075	1.00522
			0.1027	1.02472
			0.10465	1.04422
			0.10661	1.06372
			0.10856	1.08323
			0.11051	1.10273
			0.11246	1.12223
			0.11441	1.14174
			0.11637	1.16124
			0.11832	1.18074
			0.12027	1.20024
			0.12222	1.21975
			0.12417	1.23925
			0.12613	1.25875
			0.12808	1.27826
			0.13003	1.29776
			0.13198	1.31726
			0.13393	1.33676
			0.13589	1.35627
			0.13784	1.37577
			0.13979	1.39527
			0.14174	1.41478
			0.14369	1.43428
			0.14565	1.45378
			0.1476	1.47328
			0.14955	1.49279
			0.1515	1.51229
			0.15345	1.53179
			0.15541	1.5513
			0.15736	1.5708
			0.15931	1.5903
			0.16126	1.6098
			0.16321	1.62931
			0.16517	1.64881
			0.16712	1.66831
			0.16907	1.68782
			0.17102	1.70732
			0.17297	1.72682
			0.17492	1.74632
			0.17688	1.76583
			0.17883	1.78533
			0.18078	1.80483
			0.18273	1.82433
			0.18468	1.84384
			0.18664	1.86334
			0.18859	1.88284
			0.19054	1.90235
			0.19249	1.92185
			0.19444	1.94135
			0.1964	1.96085
			0.19835	1.98036
			0.2003	1.99986
			0.20225	2.01936
			0.2042	2.03887
			0.20616	2.05837
			0.20811	2.07787
			0.21006	2.09737
			0.21201	2.11688
			0.21396	2.13638
			0.21592	2.15588
			0.21787	2.17539
			0.21982	2.19489
			0.22177	2.21439
			0.22372	2.23389
			0.22568	2.2534
			0.22763	2.2729
			0.22958	2.2924
			0.23153	2.31191
			0.23348	2.33141
			0.23544	2.35091
			0.23739	2.37041
			0.23934	2.38992
			0.24129	2.40942
			0.24324	2.42892
			0.2452	2.44843
			0.24715	2.46793
			0.2491	2.48743
			0.25105	2.50693
			0.253	2.52644
			0.25495	2.54594
			0.25691	2.56544
			0.25886	2.58495
			0.26081	2.60445
			0.26276	2.62395
			0.26471	2.64345
			0.26667	2.66296
			0.26862	2.68246
			0.27057	2.70196
			0.27252	2.72147
			0.27447	2.74097
			0.27643	2.76047
			0.27838	2.77997
			0.28033	2.79948
			0.28228	2.81898
			0.28423	2.83848
			0.28619	2.85799
			0.28814	2.87749
			0.29009	2.89699
			0.29204	2.91649
			0.29399	2.936
			0.29595	2.9555
			0.2979	2.975
			0.29985	2.9945
			0.3018	3.01401
			0.30375	3.03351
			0.30571	3.05301
			0.30766	3.07252
			0.30961	3.09202
			0.31156	3.11152
			0.31351	3.13102
			0.31547	3.15053
			0.31742	3.17003
			0.31937	3.18953
			0.32132	3.20904
			0.32327	3.22854
			0.32523	3.24804
			0.32718	3.26754
			0.32913	3.28705
			0.33108	3.30655
			0.33303	3.32605
			0.33498	3.34556
			0.33694	3.36506
			0.33889	3.38456
			0.34084	3.40406
			0.34279	3.42357
			0.34474	3.44307
			0.3467	3.46257
			0.34865	3.48208
			0.3506	3.50158
			0.35255	3.52108
			0.3545	3.54058
			0.35646	3.56009
			0.35841	3.57959
			0.36036	3.59909
			0.36231	3.6186
			0.36426	3.6381
			0.36622	3.6576
			0.36817	3.6771
			0.37012	3.69661
			0.37207	3.71611
			0.37402	3.73561
			0.37598	3.75512
			0.37793	3.77462
			0.37988	3.79412
			0.38183	3.81362
			0.38378	3.83313
			0.38574	3.85263
			0.38769	3.87213
			0.38964	3.89164
			0.39159	3.91114
			0.39354	3.93064
			0.3955	3.95014
			0.39745	3.96965
			0.3994	3.98915
			0.40135	4.00865
			0.4033	4.02815
			0.40526	4.04766
			0.40721	4.06716
			0.40916	4.08666
			0.41111	4.10617
			0.41306	4.12567
			0.41502	4.14517
			0.41697	4.16467
			0.41892	4.18418
			0.42087	4.20368
			0.42282	4.22318
			0.42477	4.24269
			0.42673	4.26219
			0.42868	4.28169
			0.43063	4.30119
			0.43258	4.3207
			0.43453	4.3402
			0.43649	4.3597
			0.43844	4.37921
			0.44039	4.39871
			0.44234	4.41821
			0.44429	4.43771
			0.44625	4.45722
			0.4482	4.47672
			0.45015	4.49622
			0.4521	4.51573
			0.45405	4.53523
			0.45601	4.55473
			0.45796	4.57423
			0.45991	4.59374
			0.46186	4.61324
			0.46381	4.63274
			0.46577	4.65225
			0.46772	4.67175
			0.46967	4.69125
			0.47162	4.71075
			0.47357	4.73026
			0.47553	4.74976
			0.47748	4.76926
			0.47943	4.78877
			0.48138	4.80827
			0.48333	4.82777
			0.48529	4.84727
			0.48724	4.86678
			0.48919	4.88628
			0.49114	4.90578
			0.49309	4.92529
			0.49505	4.94479
			0.497	4.96429
			0.49895	4.98379
			0.5009	5.0033
			0.50285	5.0228
			0.5048	5.0423
			0.50676	5.0618
			0.50871	5.08131
			0.51066	5.10081
			0.51261	5.12031
			0.51456	5.13982
			0.51652	5.15932
			0.51847	5.17882
			0.52042	5.19832
			0.52237	5.21783
			0.52432	5.23733
			0.52628	5.25683
			0.52823	5.27634
			0.53018	5.29584
			0.53213	5.31534
			0.53408	5.33484
			0.53604	5.35435
			0.53799	5.37385
			0.53994	5.39335
			0.54189	5.41286
			0.54384	5.43236
			0.5458	5.45186
			0.54775	5.47136
			0.5497	5.49087
			0.55165	5.51037
			0.5536	5.52987
			0.55556	5.54938
			0.55751	5.56888
			0.55946	5.58838
			0.56141	5.60788
			0.56336	5.62739
			0.56532	5.64689
			0.56727	5.66639
			0.56922	5.6859
			0.57117	5.7054
			0.57312	5.7249
			0.57508	5.7444
			0.57703	5.76391
			0.57898	5.78341
			0.58093	5.80291
			0.58288	5.82242
			0.58483	5.84192
			0.58679	5.86142
			0.58874	5.88092
			0.59069	5.90043
			0.59264	5.91993
			0.59459	5.93943
			0.59655	5.95894
			0.5985	5.97844
			0.60045	5.99794
			0.6024	6.01744
			0.60435	6.03695
			0.60631	6.05645
			0.60826	6.07595
			0.61021	6.09546
			0.61216	6.11496
			0.61411	6.13446
			0.61607	6.15396
			0.61802	6.17347
			0.61997	6.19297
			0.62192	6.21247
			0.62387	6.23197
			0.62583	6.25148
			0.62778	6.27098
			0.62973	6.29048
			0.63168	6.30999
			0.63363	6.32949
			0.63559	6.34899
			0.63754	6.36849
			0.63949	6.388
			0.64144	6.4075
			0.64339	6.427
			0.64535	6.44651
			0.6473	6.46601
			0.64925	6.48551
			0.6512	6.50501
			0.65315	6.52452
			0.65511	6.54402
			0.65706	6.56352
			0.65901	6.58303
			0.66096	6.60253
			0.66291	6.62203
			0.66486	6.64153
			0.66682	6.66104
			0.66877	6.68054
			0.67072	6.70004
			0.67267	6.71955
			0.67462	6.73905
			0.67658	6.75855
			0.67853	6.77805
			0.68048	6.79756
			0.68243	6.81706
			0.68438	6.83656
			0.68634	6.85607
			0.68829	6.87557
			0.69024	6.89507
			0.69219	6.91457
			0.69414	6.93408
			0.6961	6.95358
			0.69805	6.97308
			0.7	6.99259
			0.70195	7.01209
			0.7039	7.03159
			0.70586	7.05109
			0.70781	7.0706
			0.70976	7.0901
			0.71171	7.1096
			0.71366	7.12911
			0.71562	7.14861
			0.71757	7.16811
			0.71952	7.18761
			0.72147	7.20712
			0.72342	7.22662
			0.72538	7.24612
			0.72733	7.26562
			0.72928	7.28513
			0.73123	7.30463
			0.73318	7.32413
			0.73514	7.34364
			0.73709	7.36314
			0.73904	7.38264
			0.74099	7.40214
			0.74294	7.42165
			0.74489	7.44115
			0.74685	7.46065
			0.7488	7.48016
			0.75075	7.49966
			0.7527	7.51916
			0.75465	7.53866
			0.75661	7.55817
			0.75856	7.57767
			0.76051	7.59717
			0.76246	7.61668
			0.76441	7.63618
			0.76637	7.65568
			0.76832	7.67518
			0.77027	7.69469
			0.77222	7.71419
			0.77417	7.73369
			0.77613	7.7532
			0.77808	7.7727
			0.78003	7.7922
			0.78198	7.8117
			0.78393	7.83121
			0.78589	7.85071
			0.78784	7.87021
			0.78979	7.88972
			0.79174	7.90922
			0.79369	7.92872
			0.79565	7.94822
			0.7976	7.96773
			0.79955	7.98723
			0.8015	8.00673
			0.80345	8.02624
			0.80541	8.04574
			0.80736	8.06524
			0.80931	8.08474
			0.81126	8.10425
			0.81321	8.12375
			0.81517	8.14325
			0.81712	8.16276
			0.81907	8.18226
			0.82102	8.20176
			0.82297	8.22126
			0.82492	8.24077
			0.82688	8.26027
			0.82883	8.27977
			0.83078	8.29927
			0.83273	8.31878
			0.83468	8.33828
			0.83664	8.35778
			0.83859	8.37729
			0.84054	8.39679
			0.84249	8.41629
			0.84444	8.43579
			0.8464	8.4553
			0.84835	8.4748
			0.8503	8.4943
			0.85225	8.51381
			0.8542	8.53331
			0.85616	8.55281
			0.85811	8.57231
			0.86006	8.59182
			0.86201	8.61132
			0.86396	8.63082
			0.86592	8.65033
			0.86787	8.66983
			0.86982	8.68933
			0.87177	8.70883
			0.87372	8.72834
			0.87568	8.74784
			0.87763	8.76734
			0.87958	8.78685
			0.88153	8.80635
			0.88348	8.82585
			0.88544	8.84535
			0.88739	8.86486
			0.88934	8.88436
			0.89129	8.90386
			0.89324	8.92337
			0.8952	8.94287
			0.89715	8.96237
			0.8991	8.98187
			0.90105	9.00138
			0.903	9.02088
			0.90495	9.04038
			0.90691	9.05989
			0.90886	9.07939
			0.91081	9.09889
			0.91276	9.11839
			0.91471	9.1379
			0.91667	9.1574
			0.91862	9.1769
			0.92057	9.19641
			0.92252	9.21591
			0.92447	9.23541
			0.92643	9.25491
			0.92838	9.27442
			0.93033	9.29392
			0.93228	9.31342
			0.93423	9.33293
			0.93619	9.35243
			0.93814	9.37193
			0.94009	9.39143
			0.94204	9.41094
			0.94399	9.43044
			0.94595	9.44994
			0.9479	9.46944
			0.94985	9.48895
			0.9518	9.50845
			0.95375	9.52795
			0.95571	9.54746
			0.95766	9.56696
			0.95961	9.58646
			0.96156	9.60596
			0.96351	9.62547
			0.96547	9.64497
			0.96742	9.66447
			0.96937	9.68398
			0.97132	9.70348
			0.97327	9.72298
			0.97523	9.74248
			0.97718	9.76199
			0.97913	9.78149
			0.98108	9.80099
			0.98303	9.8205
			0.98498	9.84
			0.98694	9.8595
			0.98889	9.879
			0.99084	9.89851
			0.99279	9.91801
			0.99474	9.93751
			0.9967	9.95702
			0.99865	9.97652
			1.0006	9.99602
			1.00255	10.0155
			1.0045	10.035
			1.00646	10.0545
			1.00841	10.074
			1.01036	10.0935
			1.01231	10.113
			1.01426	10.1325
			1.01622	10.152
			1.01817	10.1715
			1.02012	10.1911
			1.02207	10.2105
			1.02402	10.2301
			1.02598	10.2496
			1.02793	10.2691
			1.02988	10.2886
			1.03183	10.3081
			1.03378	10.3276
			1.03574	10.3471
			1.03769	10.3666
			1.03964	10.3861
			1.04159	10.4056
			1.04354	10.4251
			1.0455	10.4446
			1.04745	10.4641
			1.0494	10.4836
			1.05135	10.5031
			1.0533	10.5226
			1.05526	10.5421
			1.05721	10.5616
			1.05916	10.5811
			1.06111	10.6006
			1.06306	10.6201
			1.06502	10.6396
			1.06697	10.6591
			1.06892	10.6786
			1.07087	10.6981
			1.07282	10.7176
			1.07477	10.7371
			1.07673	10.7566
			1.07868	10.7761
			1.08063	10.7956
			1.08258	10.8151
			1.08453	10.8346
			1.08649	10.8542
			1.08844	10.8736
			1.09039	10.8932
			1.09234	10.9126
			1.09429	10.9322
			1.09625	10.9517
			1.0982	10.9712
			1.10015	10.9907
			1.1021	11.0102
			1.10405	11.0297
			1.10601	11.0492
			1.10796	11.0687
			1.10991	11.0882
			1.11186	11.1077
			1.11381	11.1272
			1.11577	11.1467
			1.11772	11.1662
			1.11967	11.1857
			1.12162	11.2052
			1.12357	11.2247
			1.12553	11.2442
			1.12748	11.2637
			1.12943	11.2832
			1.13138	11.3027
			1.13333	11.3222
			1.13529	11.3417
			1.13724	11.3612
			1.13919	11.3807
			1.14114	11.4002
			1.14309	11.4197
			1.14505	11.4392
			1.147	11.4587
			1.14895	11.4782
			1.1509	11.4977
			1.15285	11.5172
			1.1548	11.5367
			1.15676	11.5563
			1.15871	11.5757
			1.16066	11.5953
			1.16261	11.6148
			1.16456	11.6343
			1.16652	11.6538
			1.16847	11.6733
			1.17042	11.6928
			1.17237	11.7123
			1.17432	11.7318
			1.17628	11.7513
			1.17823	11.7708
			1.18018	11.7903
			1.18213	11.8098
			1.18408	11.8293
			1.18604	11.8488
			1.18799	11.8683
			1.18994	11.8878
			1.19189	11.9073
			1.19384	11.9268
			1.1958	11.9463
			1.19775	11.9658
			1.1997	11.9853
			1.20165	12.0048
			1.2036	12.0243
			1.20556	12.0438
			1.20751	12.0633
			1.20946	12.0828
			1.21141	12.1023
			1.21336	12.1218
			1.21532	12.1413
			1.21727	12.1608
			1.21922	12.1803
			1.22117	12.1998
			1.22312	12.2193
			1.22508	12.2388
			1.22703	12.2584
			1.22898	12.2779
			1.23093	12.2974
			1.23288	12.3169
			1.23483	12.3364
			1.23679	12.3559
			1.23874	12.3754
			1.24069	12.3949
			1.24264	12.4144
			1.24459	12.4339
			1.24655	12.4534
			1.2485	12.4729
			1.25045	12.4924
			1.2524	12.5119
			1.25435	12.5314
			1.25631	12.5509
			1.25826	12.5704
			1.26021	12.5899
			1.26216	12.6094
			1.26411	12.6289
			1.26607	12.6484
			1.26802	12.6679
			1.26997	12.6874
			1.27192	12.7069
			1.27387	12.7264
			1.27583	12.7459
			1.27778	12.7654
			1.27973	12.7849
			1.28168	12.8044
			1.28363	12.8239
			1.28559	12.8434
			1.28754	12.8629
			1.28949	12.8824
			1.29144	12.9019
			1.29339	12.9215
			1.29535	12.941
			1.2973	12.9604
			1.29925	12.98
			1.3012	12.9995
			1.30315	13.019
			1.30511	13.0385
			1.30706	13.058
			1.30901	13.0775
			1.31096	13.097
			1.31291	13.1165
			1.31486	13.136
			1.31682	13.1555
			1.31877	13.175
			1.32072	13.1945
			1.32267	13.214
			1.32462	13.2335
			1.32658	13.253
			1.32853	13.2725
			1.33048	13.292
			1.33243	13.3115
			1.33438	13.331
			1.33634	13.3505
			1.33829	13.37
			1.34024	13.3895
			1.34219	13.409
			1.34414	13.4285
			1.3461	13.448
			1.34805	13.4675
			1.35	13.487
			1.35195	13.5065
			1.3539	13.526
			1.35586	13.5455
			1.35781	13.565
			1.35976	13.5845
			1.36171	13.6041
			1.36366	13.6235
			1.36562	13.6431
			1.36757	13.6625
			1.36952	13.6821
			1.37147	13.7016
			1.37342	13.7211
			1.37538	13.7406
			1.37733	13.7601
			1.37928	13.7796
			1.38123	13.7991
			1.38318	13.8186
			1.38514	13.8381
			1.38709	13.8576
			1.38904	13.8771
			1.39099	13.8966
			1.39294	13.9161
			1.39489	13.9356
			1.39685	13.9551
			1.3988	13.9746
			1.40075	13.9941
			1.4027	14.0136
			1.40465	14.0331
			1.40661	14.0526
			1.40856	14.0721
			1.41051	14.0916
			1.41246	14.1111
			1.41441	14.1306
			1.41637	14.1501
			1.41832	14.1696
			1.42027	14.1891
			1.42222	14.2086
			1.42417	14.2281
			1.42613	14.2476
			1.42808	14.2671
			1.43003	14.2866
			1.43198	14.3062
			1.43393	14.3256
			1.43589	14.3452
			1.43784	14.3647
			1.43979	14.3842
			1.44174	14.4037
			1.44369	14.4232
			1.44565	14.4427
			1.4476	14.4622
			1.44955	14.4817
			1.4515	14.5012
			1.45345	14.5207
			1.45541	14.5402
			1.45736	14.5597
			1.45931	14.5792
			1.46126	14.5987
			1.46321	14.6182
			1.46517	14.6377
			1.46712	14.6572
			1.46907	14.6767
			1.47102	14.6962
			1.47297	14.7157
			1.47492	14.7352
			1.47688	14.7547
			1.47883	14.7742
			1.48078	14.7937
			1.48273	14.8132
			1.48468	14.8327
			1.48664	14.8522
			1.48859	14.8717
			1.49054	14.8912
			1.49249	14.9107
			1.49444	14.9302
			1.4964	14.9497
			1.49835	14.9692
			1.5003	14.9887
			1.50225	15.0083
			1.5042	15.0277
			1.50616	15.0473
			1.50811	15.0668
			1.51006	15.0863
			1.51201	15.1058
			1.51396	15.1253
			1.51592	15.1448
			1.51787	15.1643
			1.51982	15.1838
			1.52177	15.2033
			1.52372	15.2228
			1.52568	15.2423
			1.52763	15.2618
			1.52958	15.2813
			1.53153	15.3008
			1.53348	15.3203
			1.53544	15.3398
			1.53739	15.3593
			1.53934	15.3788
			1.54129	15.3983
			1.54324	15.4178
			1.5452	15.4373
			1.54715	15.4568
			1.5491	15.4763
			1.55105	15.4958
			1.553	15.5153
			1.55495	15.5348
			1.55691	15.5543
			1.55886	15.5738
			1.56081	15.5933
			1.56276	15.6128
			1.56471	15.6323
			1.56667	15.6518
			1.56862	15.6714
			1.57057	15.6908
			1.57252	15.7104
			1.57447	15.7299
			1.57643	15.7494
			1.57838	15.7689
			1.58033	15.7884
			1.58228	15.8079
			1.58423	15.8274
			1.58619	15.8469
			1.58814	15.8664
			1.59009	15.8859
			1.59204	15.9054
			1.59399	15.9249
			1.59595	15.9444
			1.5979	15.9639
			1.59985	15.9834
			1.6018	16.0029
			1.60375	16.0224
			1.60571	16.0419
			1.60766	16.0614
			1.60961	16.0809
			1.61156	16.1004
			1.61351	16.1199
			1.61547	16.1394
			1.61742	16.1589
			1.61937	16.1784
			1.62132	16.1979
			1.62327	16.2174
			1.62523	16.2369
			1.62718	16.2564
			1.62913	16.2759
			1.63108	16.2954
			1.63303	16.3149
			1.63498	16.3344
			1.63694	16.3539
			1.63889	16.3734
			1.64084	16.3929
			1.64279	16.4124
			1.64474	16.432
			1.6467	16.4515
			1.64865	16.471
			1.6506	16.4905
			1.65255	16.51
			1.6545	16.5295
			1.65646	16.549
			1.65841	16.5685
			1.66036	16.588
			1.66231	16.6075
			1.66426	16.627
			1.66622	16.6465
			1.66817	16.666
			1.67012	16.6855
			1.67207	16.705
			1.67402	16.7245
			1.67598	16.744
			1.67793	16.7635
			1.67988	16.783
			1.68183	16.8025
			1.68378	16.822
			1.68574	16.8415
			1.68769	16.861
			1.68964	16.8805
			1.69159	16.9
			1.69354	16.9195
			1.6955	16.939
			1.69745	16.9585
			1.6994	16.978
			1.70135	16.9975
			1.7033	17.017
			1.70526	17.0365
			1.70721	17.056
			1.70916	17.0755
			1.71111	17.0951
			1.71306	17.1146
			1.71502	17.1341
			1.71697	17.1536
			1.71892	17.1731
			1.72087	17.1926
			1.72282	17.2121
			1.72477	17.2316
			1.72673	17.2511
			1.72868	17.2706
			1.73063	17.2901
			1.73258	17.3096
			1.73453	17.3291
			1.73649	17.3486
			1.73844	17.3681
			1.74039	17.3876
			1.74234	17.4071
			1.74429	17.4266
			1.74625	17.4461
			1.7482	17.4656
			1.75015	17.4851
			1.7521	17.5046
			1.75405	17.5241
			1.75601	17.5436
			1.75796	17.5631
			1.75991	17.5826
			1.76186	17.6021
			1.76381	17.6216
			1.76577	17.6411
			1.76772	17.6606
			1.76967	17.6801
			1.77162	17.6996
			1.77357	17.7191
			1.77553	17.7386
			1.77748	17.7582
			1.77943	17.7777
			1.78138	17.7971
			1.78333	17.8167
			1.78529	17.8362
			1.78724	17.8557
			1.78919	17.8752
			1.79114	17.8947
			1.79309	17.9142
			1.79505	17.9337
			1.797	17.9532
			1.79895	17.9727
			1.8009	17.9922
			1.80285	18.0117
			1.8048	18.0312
			1.80676	18.0507
			1.80871	18.0702
			1.81066	18.0897
			1.81261	18.1092
			1.81456	18.1287
			1.81652	18.1482
			1.81847	18.1677
			1.82042	18.1872
			1.82237	18.2067
			1.82432	18.2262
			1.82628	18.2457
			1.82823	18.2652
			1.83018	18.2847
			1.83213	18.3042
			1.83408	18.3237
			1.83604	18.3432
			1.83799	18.3627
			1.83994	18.3822
			1.84189	18.4017
			1.84384	18.4212
			1.8458	18.4408
			1.84775	18.4602
			1.8497	18.4797
			1.85165	18.4993
			1.8536	18.5188
			1.85556	18.5383
			1.85751	18.5578
			1.85946	18.5773
			1.86141	18.5968
			1.86336	18.6163
			1.86532	18.6358
			1.86727	18.6553
			1.86922	18.6748
			1.87117	18.6943
			1.87312	18.7138
			1.87508	18.7333
			1.87703	18.7528
			1.87898	18.7723
			1.88093	18.7918
			1.88288	18.8113
			1.88483	18.8308
			1.88679	18.8503
			1.88874	18.8698
			1.89069	18.8893
			1.89264	18.9088
			1.89459	18.9283
			1.89655	18.9478
			1.8985	18.9673
			1.90045	18.9868
			1.9024	19.0063
			1.90435	19.0258
			1.90631	19.0453
			1.90826	19.0648
			1.91021	19.0843
			1.91216	19.1038
			1.91411	19.1233
			1.91607	19.1428
			1.91802	19.1623
			1.91997	19.1819
			1.92192	19.2014
			1.92387	19.2209
			1.92583	19.2404
			1.92778	19.2599
			1.92973	19.2794
			1.93168	19.2989
			1.93363	19.3184
			1.93559	19.3379
			1.93754	19.3574
			1.93949	19.3769
			1.94144	19.3964
			1.94339	19.4159
			1.94535	19.4354
			1.9473	19.4549
			1.94925	19.4744
			1.9512	19.4939
			1.95315	19.5134
			1.95511	19.5329
			1.95706	19.5524
			1.95901	19.5719
			1.96096	19.5914
			1.96291	19.6109
			1.96486	19.6304
			1.96682	19.6499
			1.96877	19.6694
			1.97072	19.6889
			1.97267	19.7084
			1.97462	19.7279
			1.97658	19.7474
			1.97853	19.7669
			1.98048	19.7864
			1.98243	19.8059
			1.98438	19.8255
			1.98634	19.845
			1.98829	19.8645
			1.99024	19.884
			1.99219	19.9035
			1.99414	19.923
			1.9961	19.9425
			1.99805	19.962
			2	19.9815

## Sheet: f
Concentration	Peak area		Linear Fit
mM	106 a.u.		Concentration	Peak area
	DFF		mM	106 a.u.
0.05	0.3751		0.05	0.38723
0.1	0.83093		0.05195	0.40432
0.2	1.70863		0.0539	0.4214
0.5	4.33221		0.05586	0.43849
1	8.6915		0.05781	0.45558
2	17.4602		0.05976	0.47266
			0.06171	0.48975
			0.06366	0.50684
			0.06562	0.52392
			0.06757	0.54101
			0.06952	0.55809
			0.07147	0.57518
			0.07342	0.59227
			0.07538	0.60935
			0.07733	0.62644
			0.07928	0.64353
			0.08123	0.66061
			0.08318	0.6777
			0.08514	0.69479
			0.08709	0.71187
			0.08904	0.72896
			0.09099	0.74605
			0.09294	0.76313
			0.09489	0.78022
			0.09685	0.79731
			0.0988	0.81439
			0.10075	0.83148
			0.1027	0.84857
			0.10465	0.86565
			0.10661	0.88274
			0.10856	0.89983
			0.11051	0.91691
			0.11246	0.934
			0.11441	0.95109
			0.11637	0.96817
			0.11832	0.98526
			0.12027	1.00235
			0.12222	1.01943
			0.12417	1.03652
			0.12613	1.05361
			0.12808	1.07069
			0.13003	1.08778
			0.13198	1.10487
			0.13393	1.12195
			0.13589	1.13904
			0.13784	1.15613
			0.13979	1.17321
			0.14174	1.1903
			0.14369	1.20739
			0.14565	1.22447
			0.1476	1.24156
			0.14955	1.25864
			0.1515	1.27573
			0.15345	1.29282
			0.15541	1.3099
			0.15736	1.32699
			0.15931	1.34408
			0.16126	1.36116
			0.16321	1.37825
			0.16517	1.39534
			0.16712	1.41242
			0.16907	1.42951
			0.17102	1.4466
			0.17297	1.46368
			0.17492	1.48077
			0.17688	1.49786
			0.17883	1.51494
			0.18078	1.53203
			0.18273	1.54912
			0.18468	1.5662
			0.18664	1.58329
			0.18859	1.60038
			0.19054	1.61746
			0.19249	1.63455
			0.19444	1.65164
			0.1964	1.66872
			0.19835	1.68581
			0.2003	1.7029
			0.20225	1.71998
			0.2042	1.73707
			0.20616	1.75416
			0.20811	1.77124
			0.21006	1.78833
			0.21201	1.80542
			0.21396	1.8225
			0.21592	1.83959
			0.21787	1.85668
			0.21982	1.87376
			0.22177	1.89085
			0.22372	1.90794
			0.22568	1.92502
			0.22763	1.94211
			0.22958	1.9592
			0.23153	1.97628
			0.23348	1.99337
			0.23544	2.01045
			0.23739	2.02754
			0.23934	2.04463
			0.24129	2.06171
			0.24324	2.0788
			0.2452	2.09589
			0.24715	2.11297
			0.2491	2.13006
			0.25105	2.14715
			0.253	2.16423
			0.25495	2.18132
			0.25691	2.19841
			0.25886	2.21549
			0.26081	2.23258
			0.26276	2.24967
			0.26471	2.26675
			0.26667	2.28384
			0.26862	2.30093
			0.27057	2.31801
			0.27252	2.3351
			0.27447	2.35219
			0.27643	2.36927
			0.27838	2.38636
			0.28033	2.40345
			0.28228	2.42053
			0.28423	2.43762
			0.28619	2.45471
			0.28814	2.47179
			0.29009	2.48888
			0.29204	2.50597
			0.29399	2.52305
			0.29595	2.54014
			0.2979	2.55723
			0.29985	2.57431
			0.3018	2.5914
			0.30375	2.60849
			0.30571	2.62557
			0.30766	2.64266
			0.30961	2.65975
			0.31156	2.67683
			0.31351	2.69392
			0.31547	2.711
			0.31742	2.72809
			0.31937	2.74518
			0.32132	2.76226
			0.32327	2.77935
			0.32523	2.79644
			0.32718	2.81352
			0.32913	2.83061
			0.33108	2.8477
			0.33303	2.86478
			0.33498	2.88187
			0.33694	2.89896
			0.33889	2.91604
			0.34084	2.93313
			0.34279	2.95022
			0.34474	2.9673
			0.3467	2.98439
			0.34865	3.00148
			0.3506	3.01856
			0.35255	3.03565
			0.3545	3.05274
			0.35646	3.06982
			0.35841	3.08691
			0.36036	3.104
			0.36231	3.12108
			0.36426	3.13817
			0.36622	3.15526
			0.36817	3.17234
			0.37012	3.18943
			0.37207	3.20652
			0.37402	3.2236
			0.37598	3.24069
			0.37793	3.25778
			0.37988	3.27486
			0.38183	3.29195
			0.38378	3.30904
			0.38574	3.32612
			0.38769	3.34321
			0.38964	3.3603
			0.39159	3.37738
			0.39354	3.39447
			0.3955	3.41155
			0.39745	3.42864
			0.3994	3.44573
			0.40135	3.46281
			0.4033	3.4799
			0.40526	3.49699
			0.40721	3.51407
			0.40916	3.53116
			0.41111	3.54825
			0.41306	3.56533
			0.41502	3.58242
			0.41697	3.59951
			0.41892	3.61659
			0.42087	3.63368
			0.42282	3.65077
			0.42477	3.66785
			0.42673	3.68494
			0.42868	3.70203
			0.43063	3.71911
			0.43258	3.7362
			0.43453	3.75329
			0.43649	3.77037
			0.43844	3.78746
			0.44039	3.80455
			0.44234	3.82163
			0.44429	3.83872
			0.44625	3.85581
			0.4482	3.87289
			0.45015	3.88998
			0.4521	3.90707
			0.45405	3.92415
			0.45601	3.94124
			0.45796	3.95833
			0.45991	3.97541
			0.46186	3.9925
			0.46381	4.00959
			0.46577	4.02667
			0.46772	4.04376
			0.46967	4.06085
			0.47162	4.07793
			0.47357	4.09502
			0.47553	4.11211
			0.47748	4.12919
			0.47943	4.14628
			0.48138	4.16336
			0.48333	4.18045
			0.48529	4.19754
			0.48724	4.21462
			0.48919	4.23171
			0.49114	4.2488
			0.49309	4.26588
			0.49505	4.28297
			0.497	4.30006
			0.49895	4.31714
			0.5009	4.33423
			0.50285	4.35132
			0.5048	4.3684
			0.50676	4.38549
			0.50871	4.40258
			0.51066	4.41966
			0.51261	4.43675
			0.51456	4.45384
			0.51652	4.47092
			0.51847	4.48801
			0.52042	4.5051
			0.52237	4.52218
			0.52432	4.53927
			0.52628	4.55636
			0.52823	4.57344
			0.53018	4.59053
			0.53213	4.60762
			0.53408	4.6247
			0.53604	4.64179
			0.53799	4.65888
			0.53994	4.67596
			0.54189	4.69305
			0.54384	4.71014
			0.5458	4.72722
			0.54775	4.74431
			0.5497	4.7614
			0.55165	4.77848
			0.5536	4.79557
			0.55556	4.81266
			0.55751	4.82974
			0.55946	4.84683
			0.56141	4.86391
			0.56336	4.881
			0.56532	4.89809
			0.56727	4.91517
			0.56922	4.93226
			0.57117	4.94935
			0.57312	4.96643
			0.57508	4.98352
			0.57703	5.00061
			0.57898	5.01769
			0.58093	5.03478
			0.58288	5.05187
			0.58483	5.06895
			0.58679	5.08604
			0.58874	5.10313
			0.59069	5.12021
			0.59264	5.1373
			0.59459	5.15439
			0.59655	5.17147
			0.5985	5.18856
			0.60045	5.20565
			0.6024	5.22273
			0.60435	5.23982
			0.60631	5.25691
			0.60826	5.27399
			0.61021	5.29108
			0.61216	5.30817
			0.61411	5.32525
			0.61607	5.34234
			0.61802	5.35943
			0.61997	5.37651
			0.62192	5.3936
			0.62387	5.41069
			0.62583	5.42777
			0.62778	5.44486
			0.62973	5.46195
			0.63168	5.47903
			0.63363	5.49612
			0.63559	5.51321
			0.63754	5.53029
			0.63949	5.54738
			0.64144	5.56446
			0.64339	5.58155
			0.64535	5.59864
			0.6473	5.61572
			0.64925	5.63281
			0.6512	5.6499
			0.65315	5.66698
			0.65511	5.68407
			0.65706	5.70116
			0.65901	5.71824
			0.66096	5.73533
			0.66291	5.75242
			0.66486	5.7695
			0.66682	5.78659
			0.66877	5.80368
			0.67072	5.82076
			0.67267	5.83785
			0.67462	5.85494
			0.67658	5.87202
			0.67853	5.88911
			0.68048	5.9062
			0.68243	5.92328
			0.68438	5.94037
			0.68634	5.95746
			0.68829	5.97454
			0.69024	5.99163
			0.69219	6.00872
			0.69414	6.0258
			0.6961	6.04289
			0.69805	6.05998
			0.7	6.07706
			0.70195	6.09415
			0.7039	6.11124
			0.70586	6.12832
			0.70781	6.14541
			0.70976	6.1625
			0.71171	6.17958
			0.71366	6.19667
			0.71562	6.21376
			0.71757	6.23084
			0.71952	6.24793
			0.72147	6.26502
			0.72342	6.2821
			0.72538	6.29919
			0.72733	6.31627
			0.72928	6.33336
			0.73123	6.35045
			0.73318	6.36753
			0.73514	6.38462
			0.73709	6.40171
			0.73904	6.41879
			0.74099	6.43588
			0.74294	6.45297
			0.74489	6.47005
			0.74685	6.48714
			0.7488	6.50423
			0.75075	6.52131
			0.7527	6.5384
			0.75465	6.55549
			0.75661	6.57257
			0.75856	6.58966
			0.76051	6.60675
			0.76246	6.62383
			0.76441	6.64092
			0.76637	6.65801
			0.76832	6.67509
			0.77027	6.69218
			0.77222	6.70927
			0.77417	6.72635
			0.77613	6.74344
			0.77808	6.76053
			0.78003	6.77761
			0.78198	6.7947
			0.78393	6.81179
			0.78589	6.82887
			0.78784	6.84596
			0.78979	6.86305
			0.79174	6.88013
			0.79369	6.89722
			0.79565	6.91431
			0.7976	6.93139
			0.79955	6.94848
			0.8015	6.96557
			0.80345	6.98265
			0.80541	6.99974
			0.80736	7.01682
			0.80931	7.03391
			0.81126	7.051
			0.81321	7.06808
			0.81517	7.08517
			0.81712	7.10226
			0.81907	7.11934
			0.82102	7.13643
			0.82297	7.15352
			0.82492	7.1706
			0.82688	7.18769
			0.82883	7.20478
			0.83078	7.22186
			0.83273	7.23895
			0.83468	7.25604
			0.83664	7.27312
			0.83859	7.29021
			0.84054	7.3073
			0.84249	7.32438
			0.84444	7.34147
			0.8464	7.35856
			0.84835	7.37564
			0.8503	7.39273
			0.85225	7.40982
			0.8542	7.4269
			0.85616	7.44399
			0.85811	7.46108
			0.86006	7.47816
			0.86201	7.49525
			0.86396	7.51234
			0.86592	7.52942
			0.86787	7.54651
			0.86982	7.5636
			0.87177	7.58068
			0.87372	7.59777
			0.87568	7.61486
			0.87763	7.63194
			0.87958	7.64903
			0.88153	7.66612
			0.88348	7.6832
			0.88544	7.70029
			0.88739	7.71737
			0.88934	7.73446
			0.89129	7.75155
			0.89324	7.76863
			0.8952	7.78572
			0.89715	7.80281
			0.8991	7.81989
			0.90105	7.83698
			0.903	7.85407
			0.90495	7.87115
			0.90691	7.88824
			0.90886	7.90533
			0.91081	7.92241
			0.91276	7.9395
			0.91471	7.95659
			0.91667	7.97367
			0.91862	7.99076
			0.92057	8.00785
			0.92252	8.02493
			0.92447	8.04202
			0.92643	8.05911
			0.92838	8.07619
			0.93033	8.09328
			0.93228	8.11037
			0.93423	8.12745
			0.93619	8.14454
			0.93814	8.16163
			0.94009	8.17871
			0.94204	8.1958
			0.94399	8.21289
			0.94595	8.22997
			0.9479	8.24706
			0.94985	8.26415
			0.9518	8.28123
			0.95375	8.29832
			0.95571	8.31541
			0.95766	8.33249
			0.95961	8.34958
			0.96156	8.36667
			0.96351	8.38375
			0.96547	8.40084
			0.96742	8.41793
			0.96937	8.43501
			0.97132	8.4521
			0.97327	8.46918
			0.97523	8.48627
			0.97718	8.50336
			0.97913	8.52044
			0.98108	8.53753
			0.98303	8.55462
			0.98498	8.5717
			0.98694	8.58879
			0.98889	8.60588
			0.99084	8.62296
			0.99279	8.64005
			0.99474	8.65714
			0.9967	8.67422
			0.99865	8.69131
			1.0006	8.7084
			1.00255	8.72548
			1.0045	8.74257
			1.00646	8.75966
			1.00841	8.77674
			1.01036	8.79383
			1.01231	8.81092
			1.01426	8.828
			1.01622	8.84509
			1.01817	8.86218
			1.02012	8.87926
			1.02207	8.89635
			1.02402	8.91344
			1.02598	8.93052
			1.02793	8.94761
			1.02988	8.9647
			1.03183	8.98178
			1.03378	8.99887
			1.03574	9.01596
			1.03769	9.03304
			1.03964	9.05013
			1.04159	9.06722
			1.04354	9.0843
			1.0455	9.10139
			1.04745	9.11848
			1.0494	9.13556
			1.05135	9.15265
			1.0533	9.16973
			1.05526	9.18682
			1.05721	9.20391
			1.05916	9.22099
			1.06111	9.23808
			1.06306	9.25517
			1.06502	9.27225
			1.06697	9.28934
			1.06892	9.30643
			1.07087	9.32351
			1.07282	9.3406
			1.07477	9.35769
			1.07673	9.37477
			1.07868	9.39186
			1.08063	9.40895
			1.08258	9.42603
			1.08453	9.44312
			1.08649	9.46021
			1.08844	9.47729
			1.09039	9.49438
			1.09234	9.51147
			1.09429	9.52855
			1.09625	9.54564
			1.0982	9.56273
			1.10015	9.57981
			1.1021	9.5969
			1.10405	9.61399
			1.10601	9.63107
			1.10796	9.64816
			1.10991	9.66525
			1.11186	9.68233
			1.11381	9.69942
			1.11577	9.71651
			1.11772	9.73359
			1.11967	9.75068
			1.12162	9.76777
			1.12357	9.78485
			1.12553	9.80194
			1.12748	9.81903
			1.12943	9.83611
			1.13138	9.8532
			1.13333	9.87028
			1.13529	9.88737
			1.13724	9.90446
			1.13919	9.92154
			1.14114	9.93863
			1.14309	9.95572
			1.14505	9.9728
			1.147	9.98989
			1.14895	10.007
			1.1509	10.0241
			1.15285	10.0412
			1.1548	10.0582
			1.15676	10.0753
			1.15871	10.0924
			1.16066	10.1095
			1.16261	10.1266
			1.16456	10.1437
			1.16652	10.1608
			1.16847	10.1778
			1.17042	10.1949
			1.17237	10.212
			1.17432	10.2291
			1.17628	10.2462
			1.17823	10.2633
			1.18018	10.2804
			1.18213	10.2974
			1.18408	10.3145
			1.18604	10.3316
			1.18799	10.3487
			1.18994	10.3658
			1.19189	10.3829
			1.19384	10.4
			1.1958	10.4171
			1.19775	10.4341
			1.1997	10.4512
			1.20165	10.4683
			1.2036	10.4854
			1.20556	10.5025
			1.20751	10.5196
			1.20946	10.5367
			1.21141	10.5538
			1.21336	10.5708
			1.21532	10.5879
			1.21727	10.605
			1.21922	10.6221
			1.22117	10.6392
			1.22312	10.6563
			1.22508	10.6733
			1.22703	10.6904
			1.22898	10.7075
			1.23093	10.7246
			1.23288	10.7417
			1.23483	10.7588
			1.23679	10.7759
			1.23874	10.793
			1.24069	10.8101
			1.24264	10.8271
			1.24459	10.8442
			1.24655	10.8613
			1.2485	10.8784
			1.25045	10.8955
			1.2524	10.9126
			1.25435	10.9297
			1.25631	10.9467
			1.25826	10.9638
			1.26021	10.9809
			1.26216	10.998
			1.26411	11.0151
			1.26607	11.0322
			1.26802	11.0493
			1.26997	11.0663
			1.27192	11.0834
			1.27387	11.1005
			1.27583	11.1176
			1.27778	11.1347
			1.27973	11.1518
			1.28168	11.1689
			1.28363	11.186
			1.28559	11.203
			1.28754	11.2201
			1.28949	11.2372
			1.29144	11.2543
			1.29339	11.2714
			1.29535	11.2885
			1.2973	11.3056
			1.29925	11.3226
			1.3012	11.3397
			1.30315	11.3568
			1.30511	11.3739
			1.30706	11.391
			1.30901	11.4081
			1.31096	11.4252
			1.31291	11.4422
			1.31486	11.4593
			1.31682	11.4764
			1.31877	11.4935
			1.32072	11.5106
			1.32267	11.5277
			1.32462	11.5448
			1.32658	11.5619
			1.32853	11.5789
			1.33048	11.596
			1.33243	11.6131
			1.33438	11.6302
			1.33634	11.6473
			1.33829	11.6644
			1.34024	11.6815
			1.34219	11.6985
			1.34414	11.7156
			1.3461	11.7327
			1.34805	11.7498
			1.35	11.7669
			1.35195	11.784
			1.3539	11.8011
			1.35586	11.8182
			1.35781	11.8352
			1.35976	11.8523
			1.36171	11.8694
			1.36366	11.8865
			1.36562	11.9036
			1.36757	11.9207
			1.36952	11.9378
			1.37147	11.9549
			1.37342	11.9719
			1.37538	11.989
			1.37733	12.0061
			1.37928	12.0232
			1.38123	12.0403
			1.38318	12.0574
			1.38514	12.0745
			1.38709	12.0915
			1.38904	12.1086
			1.39099	12.1257
			1.39294	12.1428
			1.39489	12.1599
			1.39685	12.177
			1.3988	12.1941
			1.40075	12.2111
			1.4027	12.2282
			1.40465	12.2453
			1.40661	12.2624
			1.40856	12.2795
			1.41051	12.2966
			1.41246	12.3137
			1.41441	12.3308
			1.41637	12.3478
			1.41832	12.3649
			1.42027	12.382
			1.42222	12.3991
			1.42417	12.4162
			1.42613	12.4333
			1.42808	12.4504
			1.43003	12.4674
			1.43198	12.4845
			1.43393	12.5016
			1.43589	12.5187
			1.43784	12.5358
			1.43979	12.5529
			1.44174	12.57
			1.44369	12.587
			1.44565	12.6041
			1.4476	12.6212
			1.44955	12.6383
			1.4515	12.6554
			1.45345	12.6725
			1.45541	12.6896
			1.45736	12.7067
			1.45931	12.7238
			1.46126	12.7408
			1.46321	12.7579
			1.46517	12.775
			1.46712	12.7921
			1.46907	12.8092
			1.47102	12.8263
			1.47297	12.8433
			1.47492	12.8604
			1.47688	12.8775
			1.47883	12.8946
			1.48078	12.9117
			1.48273	12.9288
			1.48468	12.9459
			1.48664	12.963
			1.48859	12.98
			1.49054	12.9971
			1.49249	13.0142
			1.49444	13.0313
			1.4964	13.0484
			1.49835	13.0655
			1.5003	13.0826
			1.50225	13.0997
			1.5042	13.1167
			1.50616	13.1338
			1.50811	13.1509
			1.51006	13.168
			1.51201	13.1851
			1.51396	13.2022
			1.51592	13.2193
			1.51787	13.2363
			1.51982	13.2534
			1.52177	13.2705
			1.52372	13.2876
			1.52568	13.3047
			1.52763	13.3218
			1.52958	13.3389
			1.53153	13.3559
			1.53348	13.373
			1.53544	13.3901
			1.53739	13.4072
			1.53934	13.4243
			1.54129	13.4414
			1.54324	13.4585
			1.5452	13.4756
			1.54715	13.4926
			1.5491	13.5097
			1.55105	13.5268
			1.553	13.5439
			1.55495	13.561
			1.55691	13.5781
			1.55886	13.5952
			1.56081	13.6122
			1.56276	13.6293
			1.56471	13.6464
			1.56667	13.6635
			1.56862	13.6806
			1.57057	13.6977
			1.57252	13.7148
			1.57447	13.7318
			1.57643	13.7489
			1.57838	13.766
			1.58033	13.7831
			1.58228	13.8002
			1.58423	13.8173
			1.58619	13.8344
			1.58814	13.8515
			1.59009	13.8686
			1.59204	13.8856
			1.59399	13.9027
			1.59595	13.9198
			1.5979	13.9369
			1.59985	13.954
			1.6018	13.9711
			1.60375	13.9881
			1.60571	14.0052
			1.60766	14.0223
			1.60961	14.0394
			1.61156	14.0565
			1.61351	14.0736
			1.61547	14.0907
			1.61742	14.1078
			1.61937	14.1249
			1.62132	14.1419
			1.62327	14.159
			1.62523	14.1761
			1.62718	14.1932
			1.62913	14.2103
			1.63108	14.2274
			1.63303	14.2445
			1.63498	14.2615
			1.63694	14.2786
			1.63889	14.2957
			1.64084	14.3128
			1.64279	14.3299
			1.64474	14.347
			1.6467	14.3641
			1.64865	14.3811
			1.6506	14.3982
			1.65255	14.4153
			1.6545	14.4324
			1.65646	14.4495
			1.65841	14.4666
			1.66036	14.4837
			1.66231	14.5008
			1.66426	14.5178
			1.66622	14.5349
			1.66817	14.552
			1.67012	14.5691
			1.67207	14.5862
			1.67402	14.6033
			1.67598	14.6204
			1.67793	14.6374
			1.67988	14.6545
			1.68183	14.6716
			1.68378	14.6887
			1.68574	14.7058
			1.68769	14.7229
			1.68964	14.74
			1.69159	14.757
			1.69354	14.7741
			1.6955	14.7912
			1.69745	14.8083
			1.6994	14.8254
			1.70135	14.8425
			1.7033	14.8596
			1.70526	14.8767
			1.70721	14.8937
			1.70916	14.9108
			1.71111	14.9279
			1.71306	14.945
			1.71502	14.9621
			1.71697	14.9792
			1.71892	14.9963
			1.72087	15.0134
			1.72282	15.0304
			1.72477	15.0475
			1.72673	15.0646
			1.72868	15.0817
			1.73063	15.0988
			1.73258	15.1159
			1.73453	15.1329
			1.73649	15.15
			1.73844	15.1671
			1.74039	15.1842
			1.74234	15.2013
			1.74429	15.2184
			1.74625	15.2355
			1.7482	15.2526
			1.75015	15.2697
			1.7521	15.2867
			1.75405	15.3038
			1.75601	15.3209
			1.75796	15.338
			1.75991	15.3551
			1.76186	15.3722
			1.76381	15.3893
			1.76577	15.4063
			1.76772	15.4234
			1.76967	15.4405
			1.77162	15.4576
			1.77357	15.4747
			1.77553	15.4918
			1.77748	15.5089
			1.77943	15.5259
			1.78138	15.543
			1.78333	15.5601
			1.78529	15.5772
			1.78724	15.5943
			1.78919	15.6114
			1.79114	15.6285
			1.79309	15.6456
			1.79505	15.6626
			1.797	15.6797
			1.79895	15.6968
			1.8009	15.7139
			1.80285	15.731
			1.8048	15.7481
			1.80676	15.7652
			1.80871	15.7822
			1.81066	15.7993
			1.81261	15.8164
			1.81456	15.8335
			1.81652	15.8506
			1.81847	15.8677
			1.82042	15.8848
			1.82237	15.9018
			1.82432	15.9189
			1.82628	15.936
			1.82823	15.9531
			1.83018	15.9702
			1.83213	15.9873
			1.83408	16.0044
			1.83604	16.0215
			1.83799	16.0385
			1.83994	16.0556
			1.84189	16.0727
			1.84384	16.0898
			1.8458	16.1069
			1.84775	16.124
			1.8497	16.1411
			1.85165	16.1581
			1.8536	16.1752
			1.85556	16.1923
			1.85751	16.2094
			1.85946	16.2265
			1.86141	16.2436
			1.86336	16.2607
			1.86532	16.2778
			1.86727	16.2948
			1.86922	16.3119
			1.87117	16.329
			1.87312	16.3461
			1.87508	16.3632
			1.87703	16.3803
			1.87898	16.3974
			1.88093	16.4144
			1.88288	16.4315
			1.88483	16.4486
			1.88679	16.4657
			1.88874	16.4828
			1.89069	16.4999
			1.89264	16.517
			1.89459	16.5341
			1.89655	16.5511
			1.8985	16.5682
			1.90045	16.5853
			1.9024	16.6024
			1.90435	16.6195
			1.90631	16.6366
			1.90826	16.6537
			1.91021	16.6708
			1.91216	16.6878
			1.91411	16.7049
			1.91607	16.722
			1.91802	16.7391
			1.91997	16.7562
			1.92192	16.7733
			1.92387	16.7904
			1.92583	16.8074
			1.92778	16.8245
			1.92973	16.8416
			1.93168	16.8587
			1.93363	16.8758
			1.93559	16.8929
			1.93754	16.91
			1.93949	16.9271
			1.94144	16.9441
			1.94339	16.9612
			1.94535	16.9783
			1.9473	16.9954
			1.94925	17.0125
			1.9512	17.0296
			1.95315	17.0466
			1.95511	17.0637
			1.95706	17.0808
			1.95901	17.0979
			1.96096	17.115
			1.96291	17.1321
			1.96486	17.1492
			1.96682	17.1663
			1.96877	17.1833
			1.97072	17.2004
			1.97267	17.2175
			1.97462	17.2346
			1.97658	17.2517
			1.97853	17.2688
			1.98048	17.2859
			1.98243	17.3029
			1.98438	17.32
			1.98634	17.3371
			1.98829	17.3542
			1.99024	17.3713
			1.99219	17.3884
			1.99414	17.4055
			1.9961	17.4226
			1.99805	17.4396
			2	17.4567
