# Supplementary material for: The role of oxygen-vacancy in bifunctional indium oxyhydroxide catalysts for electrochemical coupling of biomass valorization with CO2 conversion
Source: Nat Commun. 2023 Apr 11;14:2040. doi: 10.1038/s41467-023-37679-3 (PMC10090200; doi:10.1038/s41467-023-37679-3)
Supplement: Supplementary file 4 — Source Data [file 41467_2023_37679_MOESM4_ESM.zip › Source data/Supplementary Figure 2.xlsx]

## Sheet: SI 2
2θ / degree	Intensity (a.u.)
8.00744	642
8.02971	601
8.05197	652
8.07424	613
8.09651	654
8.11877	626
8.14104	565
8.1633	589
8.18557	625
8.20783	574
8.2301	623
8.25237	646
8.27463	622
8.2969	642
8.31916	641
8.34143	580
8.36369	664
8.38596	606
8.40822	656
8.43049	648
8.45276	632
8.47502	651
8.49729	628
8.51955	617
8.54182	653
8.56408	592
8.58635	591
8.60862	646
8.63088	631
8.65315	631
8.67541	579
8.69768	627
8.71994	595
8.74221	655
8.76448	611
8.78674	648
8.80901	616
8.83127	648
8.85354	616
8.8758	585
8.89807	617
8.92034	618
8.9426	645
8.96487	621
8.98713	622
9.0094	587
9.03166	696
9.05393	636
9.07619	566
9.09846	608
9.12073	640
9.14299	560
9.16526	615
9.18752	634
9.20979	591
9.23205	598
9.25432	581
9.27659	627
9.29885	645
9.32112	630
9.34338	609
9.36565	542
9.38791	643
9.41018	611
9.43245	612
9.45471	630
9.47698	570
9.49924	559
9.52151	598
9.54377	588
9.56604	613
9.58831	563
9.61057	606
9.63284	617
9.6551	553
9.67737	624
9.69963	591
9.7219	626
9.74416	613
9.76643	600
9.7887	545
9.81096	602
9.83323	625
9.85549	583
9.87776	578
9.90002	533
9.92229	570
9.94456	618
9.96682	562
9.98909	611
10.0114	606
10.0336	562
10.0559	578
10.0781	539
10.1004	591
10.1227	584
10.1449	552
10.1672	536
10.1895	577
10.2117	595
10.234	573
10.2563	555
10.2785	531
10.3008	584
10.3231	539
10.3453	558
10.3676	511
10.3899	611
10.4121	528
10.4344	534
10.4567	552
10.4789	518
10.5012	558
10.5235	530
10.5457	501
10.568	516
10.5903	533
10.6125	516
10.6348	471
10.6571	512
10.6793	481
10.7016	488
10.7239	510
10.7461	534
10.7684	526
10.7907	474
10.8129	520
10.8352	537
10.8574	525
10.8797	481
10.902	525
10.9242	471
10.9465	489
10.9688	502
10.991	489
11.0133	470
11.0356	473
11.0578	470
11.0801	439
11.1024	493
11.1246	461
11.1469	460
11.1692	463
11.1914	461
11.2137	426
11.236	457
11.2582	451
11.2805	488
11.3028	502
11.325	454
11.3473	430
11.3696	457
11.3918	483
11.4141	452
11.4364	472
11.4586	447
11.4809	481
11.5032	456
11.5254	447
11.5477	457
11.5699	455
11.5922	447
11.6145	445
11.6367	475
11.659	470
11.6813	423
11.7035	455
11.7258	453
11.7481	433
11.7703	415
11.7926	442
11.8149	454
11.8371	433
11.8594	458
11.8817	409
11.9039	413
11.9262	458
11.9485	465
11.9707	423
11.993	431
12.0153	454
12.0375	405
12.0598	427
12.0821	402
12.1043	371
12.1266	437
12.1489	384
12.1711	412
12.1934	446
12.2157	405
12.2379	430
12.2602	401
12.2825	419
12.3047	372
12.327	432
12.3492	426
12.3715	384
12.3938	429
12.416	398
12.4383	401
12.4606	393
12.4828	390
12.5051	395
12.5274	384
12.5496	372
12.5719	391
12.5942	370
12.6164	393
12.6387	387
12.661	382
12.6832	385
12.7055	350
12.7278	410
12.75	375
12.7723	379
12.7946	377
12.8168	336
12.8391	366
12.8614	416
12.8836	361
12.9059	392
12.9282	340
12.9504	419
12.9727	384
12.995	321
13.0172	321
13.0395	398
13.0617	354
13.084	381
13.1063	351
13.1285	337
13.1508	385
13.1731	360
13.1953	341
13.2176	350
13.2399	385
13.2621	360
13.2844	346
13.3067	364
13.3289	378
13.3512	349
13.3735	356
13.3957	342
13.418	360
13.4403	378
13.4625	320
13.4848	378
13.5071	372
13.5293	361
13.5516	404
13.5739	347
13.5961	331
13.6184	328
13.6407	343
13.6629	356
13.6852	289
13.7075	344
13.7297	348
13.752	310
13.7743	315
13.7965	351
13.8188	345
13.841	334
13.8633	296
13.8856	331
13.9078	342
13.9301	341
13.9524	351
13.9746	298
13.9969	350
14.0192	323
14.0414	332
14.0637	343
14.086	303
14.1082	351
14.1305	328
14.1528	329
14.175	328
14.1973	327
14.2196	338
14.2418	283
14.2641	328
14.2864	315
14.3086	315
14.3309	333
14.3532	344
14.3754	302
14.3977	368
14.42	313
14.4422	316
14.4645	308
14.4868	292
14.509	323
14.5313	318
14.5535	296
14.5758	347
14.5981	315
14.6203	318
14.6426	325
14.6649	346
14.6871	284
14.7094	292
14.7317	335
14.7539	276
14.7762	300
14.7985	328
14.8207	284
14.843	298
14.8653	338
14.8875	324
14.9098	330
14.9321	304
14.9543	307
14.9766	323
14.9989	324
15.0211	319
15.0434	309
15.0657	313
15.0879	335
15.1102	298
15.1325	300
15.1547	298
15.177	287
15.1993	288
15.2215	311
15.2438	307
15.2661	327
15.2883	331
15.3106	293
15.3328	313
15.3551	317
15.3774	308
15.3996	298
15.4219	314
15.4442	328
15.4664	300
15.4887	284
15.511	281
15.5332	271
15.5555	277
15.5778	281
15.6	298
15.6223	306
15.6446	279
15.6668	298
15.6891	298
15.7114	264
15.7336	321
15.7559	270
15.7782	279
15.8004	291
15.8227	279
15.845	263
15.8672	288
15.8895	290
15.9118	283
15.934	294
15.9563	281
15.9786	283
16.0008	293
16.0231	281
16.0453	280
16.0676	294
16.0899	319
16.1121	297
16.1344	303
16.1567	291
16.1789	308
16.2012	293
16.2235	291
16.2457	298
16.268	280
16.2903	275
16.3125	310
16.3348	291
16.3571	306
16.3793	278
16.4016	322
16.4239	292
16.4461	279
16.4684	260
16.4907	298
16.5129	250
16.5352	306
16.5575	309
16.5797	289
16.602	257
16.6243	305
16.6465	285
16.6688	303
16.6911	273
16.7133	304
16.7356	275
16.7579	299
16.7801	283
16.8024	308
16.8246	271
16.8469	312
16.8692	277
16.8914	301
16.9137	291
16.936	305
16.9582	286
16.9805	275
17.0028	269
17.025	292
17.0473	280
17.0696	281
17.0918	280
17.1141	251
17.1364	282
17.1586	303
17.1809	273
17.2032	258
17.2254	280
17.2477	301
17.27	265
17.2922	271
17.3145	278
17.3368	280
17.359	274
17.3813	288
17.4036	270
17.4258	289
17.4481	278
17.4704	276
17.4926	282
17.5149	281
17.5371	282
17.5594	263
17.5817	274
17.6039	266
17.6262	308
17.6485	274
17.6707	262
17.693	249
17.7153	287
17.7375	270
17.7598	282
17.7821	307
17.8043	275
17.8266	265
17.8489	257
17.8711	269
17.8934	272
17.9157	281
17.9379	308
17.9602	313
17.9825	320
18.0047	287
18.027	316
18.0493	291
18.0715	274
18.0938	285
18.1161	285
18.1383	267
18.1606	287
18.1829	265
18.2051	277
18.2274	305
18.2497	280
18.2719	291
18.2942	286
18.3164	301
18.3387	307
18.361	298
18.3832	285
18.4055	298
18.4278	267
18.45	329
18.4723	285
18.4946	311
18.5168	288
18.5391	324
18.5614	300
18.5836	277
18.6059	275
18.6282	307
18.6504	271
18.6727	300
18.695	261
18.7172	304
18.7395	288
18.7618	296
18.784	270
18.8063	282
18.8286	286
18.8508	292
18.8731	298
18.8954	288
18.9176	286
18.9399	298
18.9622	296
18.9844	314
19.0067	288
19.0289	293
19.0512	268
19.0735	304
19.0957	258
19.118	312
19.1403	261
19.1625	286
19.1848	301
19.2071	309
19.2293	302
19.2516	298
19.2739	289
19.2961	307
19.3184	306
19.3407	277
19.3629	285
19.3852	259
19.4075	290
19.4297	278
19.452	301
19.4743	324
19.4965	340
19.5188	272
19.5411	335
19.5633	226
19.5856	301
19.6079	296
19.6301	315
19.6524	321
19.6747	323
19.6969	314
19.7192	276
19.7414	307
19.7637	282
19.786	287
19.8082	299
19.8305	303
19.8528	310
19.875	335
19.8973	327
19.9196	292
19.9418	284
19.9641	384
19.9864	302
20.0086	324
20.0309	304
20.0532	330
20.0754	323
20.0977	293
20.12	322
20.1422	298
20.1645	309
20.1868	324
20.209	336
20.2313	300
20.2536	329
20.2758	337
20.2981	303
20.3204	339
20.3426	316
20.3649	293
20.3872	340
20.4094	328
20.4317	329
20.454	304
20.4762	327
20.4985	321
20.5207	358
20.543	342
20.5653	312
20.5875	305
20.6098	321
20.6321	330
20.6543	302
20.6766	333
20.6989	314
20.7211	336
20.7434	295
20.7657	330
20.7879	326
20.8102	365
20.8325	337
20.8547	339
20.877	362
20.8993	346
20.9215	332
20.9438	356
20.9661	373
20.9883	344
21.0106	319
21.0329	370
21.0551	333
21.0774	339
21.0997	336
21.1219	368
21.1442	362
21.1665	355
21.1887	326
21.211	327
21.2332	358
21.2555	370
21.2778	344
21.3	339
21.3223	373
21.3446	356
21.3668	354
21.3891	343
21.4114	324
21.4336	392
21.4559	373
21.4782	382
21.5004	343
21.5227	392
21.545	350
21.5672	368
21.5895	391
21.6118	358
21.634	397
21.6563	376
21.6786	385
21.7008	370
21.7231	348
21.7454	388
21.7676	369
21.7899	394
21.8122	362
21.8344	370
21.8567	386
21.879	376
21.9012	418
21.9235	366
21.9458	385
21.968	419
21.9903	394
22.0125	389
22.0348	397
22.0571	400
22.0793	380
22.1016	363
22.1239	366
22.1461	359
22.1684	392
22.1907	395
22.2129	392
22.2352	385
22.2575	408
22.2797	423
22.302	414
22.3243	403
22.3465	387
22.3688	442
22.3911	441
22.4133	422
22.4356	408
22.4579	453
22.4801	437
22.5024	427
22.5247	400
22.5469	422
22.5692	410
22.5915	418
22.6137	484
22.636	423
22.6583	414
22.6805	437
22.7028	466
22.725	423
22.7473	418
22.7696	477
22.7918	456
22.8141	442
22.8364	481
22.8586	410
22.8809	442
22.9032	433
22.9254	459
22.9477	453
22.97	470
22.9922	461
23.0145	474
23.0368	494
23.059	499
23.0813	472
23.1036	527
23.1258	495
23.1481	475
23.1704	465
23.1926	508
23.2149	483
23.2372	473
23.2594	482
23.2817	477
23.304	537
23.3262	532
23.3485	545
23.3708	477
23.393	503
23.4153	506
23.4376	565
23.4598	490
23.4821	500
23.5043	534
23.5266	531
23.5489	517
23.5711	541
23.5934	557
23.6157	505
23.6379	547
23.6602	537
23.6825	495
23.7047	555
23.727	521
23.7493	545
23.7715	556
23.7938	522
23.8161	537
23.8383	570
23.8606	569
23.8829	587
23.9051	570
23.9274	519
23.9497	565
23.9719	531
23.9942	541
24.0165	553
24.0387	505
24.061	530
24.0833	574
24.1055	581
24.1278	560
24.1501	573
24.1723	579
24.1946	581
24.2168	559
24.2391	554
24.2614	582
24.2836	593
24.3059	589
24.3282	585
24.3504	622
24.3727	563
24.395	606
24.4172	572
24.4395	597
24.4618	587
24.484	589
24.5063	605
24.5286	596
24.5508	604
24.5731	602
24.5954	607
24.6176	593
24.6399	609
24.6622	592
24.6844	594
24.7067	579
24.729	602
24.7512	657
24.7735	572
24.7958	581
24.818	630
24.8403	629
24.8626	611
24.8848	612
24.9071	624
24.9294	619
24.9516	622
24.9739	597
24.9961	605
25.0184	598
25.0407	611
25.0629	625
25.0852	598
25.1075	578
25.1297	584
25.152	640
25.1743	648
25.1965	614
25.2188	646
25.2411	618
25.2633	590
25.2856	603
25.3079	552
25.3301	599
25.3524	611
25.3747	573
25.3969	597
25.4192	604
25.4415	567
25.4637	589
25.486	578
25.5083	607
25.5305	589
25.5528	571
25.5751	604
25.5973	582
25.6196	550
25.6419	551
25.6641	577
25.6864	545
25.7086	529
25.7309	521
25.7532	549
25.7754	562
25.7977	546
25.82	545
25.8422	524
25.8645	570
25.8868	548
25.909	524
25.9313	564
25.9536	520
25.9758	522
25.9981	580
26.0204	477
26.0426	556
26.0649	520
26.0872	514
26.1094	483
26.1317	501
26.154	506
26.1762	510
26.1985	487
26.2208	533
26.243	497
26.2653	467
26.2876	469
26.3098	471
26.3321	478
26.3544	512
26.3766	482
26.3989	462
26.4212	481
26.4434	444
26.4657	493
26.4879	484
26.5102	484
26.5325	455
26.5547	429
26.577	405
26.5993	454
26.6215	432
26.6438	420
26.6661	424
26.6883	448
26.7106	390
26.7329	397
26.7551	435
26.7774	419
26.7997	420
26.8219	415
26.8442	389
26.8665	437
26.8887	405
26.911	406
26.9333	404
26.9555	372
26.9778	422
27.0001	381
27.0223	412
27.0446	396
27.0669	360
27.0891	341
27.1114	371
27.1337	339
27.1559	333
27.1782	358
27.2004	335
27.2227	355
27.245	362
27.2672	339
27.2895	334
27.3118	309
27.334	308
27.3563	299
27.3786	299
27.4008	326
27.4231	308
27.4454	333
27.4676	314
27.4899	324
27.5122	318
27.5344	296
27.5567	296
27.579	309
27.6012	277
27.6235	297
27.6458	308
27.668	287
27.6903	285
27.7126	244
27.7348	274
27.7571	296
27.7794	247
27.8016	243
27.8239	281
27.8462	280
27.8684	263
27.8907	269
27.9129	286
27.9352	273
27.9575	248
27.9797	280
28.002	264
28.0243	246
28.0465	269
28.0688	267
28.0911	236
28.1133	257
28.1356	244
28.1579	247
28.1801	245
28.2024	242
28.2247	202
28.2469	227
28.2692	247
28.2915	216
28.3137	220
28.336	215
28.3583	236
28.3805	217
28.4028	257
28.4251	239
28.4473	232
28.4696	214
28.4919	185
28.5141	223
28.5364	201
28.5587	182
28.5809	210
28.6032	220
28.6255	197
28.6477	221
28.67	200
28.6922	186
28.7145	182
28.7368	178
28.759	208
28.7813	198
28.8036	190
28.8258	183
28.8481	174
28.8704	183
28.8926	152
28.9149	193
28.9372	185
28.9594	183
28.9817	154
29.004	194
29.0262	191
29.0485	154
29.0708	165
29.093	167
29.1153	174
29.1376	162
29.1598	179
29.1821	176
29.2044	172
29.2266	150
29.2489	164
29.2712	166
29.2934	151
29.3157	188
29.338	161
29.3602	190
29.3825	161
29.4047	160
29.427	152
29.4493	181
29.4715	162
29.4938	152
29.5161	177
29.5383	140
29.5606	149
29.5829	147
29.6051	130
29.6274	142
29.6497	147
29.6719	134
29.6942	143
29.7165	138
29.7387	147
29.761	147
29.7833	153
29.8055	133
29.8278	109
29.8501	122
29.8723	125
29.8946	158
29.9169	141
29.9391	120
29.9614	165
29.9837	142
30.0059	139
30.0282	140
30.0505	107
30.0727	116
30.095	119
30.1173	126
30.1395	122
30.1618	119
30.184	127
30.2063	125
30.2286	111
30.2508	143
30.2731	128
30.2954	128
30.3176	112
30.3399	127
30.3622	132
30.3844	115
30.4067	106
30.429	96
30.4512	125
30.4735	105
30.4958	132
30.518	119
30.5403	105
30.5626	108
30.5848	114
30.6071	94
30.6294	127
30.6516	120
30.6739	144
30.6962	111
30.7184	106
30.7407	113
30.763	111
30.7852	109
30.8075	114
30.8298	119
30.852	124
30.8743	102
30.8965	116
30.9188	96
30.9411	104
30.9633	125
30.9856	104
31.0079	92
31.0301	105
31.0524	106
31.0747	113
31.0969	109
31.1192	90
31.1415	115
31.1637	100
31.186	105
31.2083	128
31.2305	106
31.2528	109
31.2751	84
31.2973	90
31.3196	101
31.3419	92
31.3641	90
31.3864	80
31.4087	91
31.4309	101
31.4532	86
31.4755	100
31.4977	109
31.52	111
31.5423	108
31.5645	102
31.5868	99
31.6091	115
31.6313	113
31.6536	95
31.6758	113
31.6981	93
31.7204	96
31.7426	101
31.7649	104
31.7872	86
31.8094	99
31.8317	81
31.854	82
31.8762	101
31.8985	83
31.9208	96
31.943	98
31.9653	95
31.9876	90
32.0098	82
32.0321	86
32.0544	80
32.0766	70
32.0989	94
32.1212	87
32.1434	88
32.1657	97
32.188	97
32.2102	103
32.2325	96
32.2548	71
32.277	90
32.2993	87
32.3216	84
32.3438	82
32.3661	99
32.3883	80
32.4106	83
32.4329	88
32.4551	83
32.4774	89
32.4997	96
32.5219	92
32.5442	90
32.5665	84
32.5887	74
32.611	65
32.6333	75
32.6555	88
32.6778	101
32.7001	72
32.7223	83
32.7446	81
32.7669	84
32.7891	82
32.8114	79
32.8337	90
32.8559	57
32.8782	71
32.9005	91
32.9227	75
32.945	76
32.9673	79
32.9895	87
33.0118	97
33.0341	93
33.0563	77
33.0786	96
33.1009	73
33.1231	83
33.1454	96
33.1676	84
33.1899	85
33.2122	78
33.2344	86
33.2567	88
33.279	63
33.3012	70
33.3235	84
33.3458	84
33.368	71
33.3903	80
33.4126	81
33.4348	67
33.4571	90
33.4794	76
33.5016	67
33.5239	89
33.5462	93
33.5684	94
33.5907	101
33.613	67
33.6352	77
33.6575	76
33.6798	92
33.702	74
33.7243	63
33.7466	74
33.7688	82
33.7911	98
33.8134	72
33.8356	80
33.8579	69
33.8801	98
33.9024	48
33.9247	79
33.9469	64
33.9692	81
33.9915	77
34.0137	92
34.036	82
34.0583	62
34.0805	91
34.1028	63
34.1251	75
34.1473	71
34.1696	76
34.1919	71
34.2141	70
34.2364	78
34.2587	88
34.2809	68
34.3032	64
34.3255	63
34.3477	62
34.37	73
34.3923	78
34.4145	64
34.4368	64
34.4591	89
34.4813	89
34.5036	60
34.5259	89
34.5481	75
34.5704	60
34.5927	82
34.6149	59
34.6372	64
34.6594	69
34.6817	61
34.704	75
34.7262	70
34.7485	70
34.7708	72
34.793	87
34.8153	55
34.8376	57
34.8598	79
34.8821	56
34.9044	70
34.9266	75
34.9489	71
34.9712	73
34.9934	79
35.0157	69
35.038	57
35.0602	73
35.0825	67
35.1048	55
35.127	67
35.1493	83
35.1716	67
35.1938	65
35.2161	79
35.2384	73
35.2606	63
35.2829	69
35.3052	61
35.3274	59
35.3497	67
35.3719	60
35.3942	72
35.4165	58
35.4387	69
35.461	73
35.4833	61
35.5055	70
35.5278	49
35.5501	83
35.5723	65
35.5946	79
35.6169	65
35.6391	66
35.6614	59
35.6837	73
35.7059	54
35.7282	67
35.7505	68
35.7727	64
35.795	70
35.8173	61
35.8395	75
35.8618	74
35.8841	75
35.9063	58
35.9286	71
35.9509	59
35.9731	64
35.9954	73
36.0177	55
36.0399	69
36.0622	62
36.0844	76
36.1067	59
36.129	63
36.1512	52
36.1735	74
36.1958	63
36.218	47
36.2403	61
36.2626	71
36.2848	76
36.3071	63
36.3294	75
36.3516	70
36.3739	59
36.3962	66
36.4184	53
36.4407	66
36.463	76
36.4852	64
36.5075	59
36.5298	64
36.552	68
36.5743	49
36.5966	73
36.6188	70
36.6411	61
36.6634	67
36.6856	66
36.7079	63
36.7302	48
36.7524	57
36.7747	64
36.797	69
36.8192	69
36.8415	65
36.8637	64
36.886	72
36.9083	65
36.9305	60
36.9528	63
36.9751	61
36.9973	71
37.0196	85
37.0419	68
37.0641	64
37.0864	60
37.1087	80
37.1309	64
37.1532	53
37.1755	67
37.1977	69
37.22	56
37.2423	71
37.2645	65
37.2868	48
37.3091	60
37.3313	56
37.3536	61
37.3759	59
37.3981	73
37.4204	55
37.4427	66
37.4649	60
37.4872	68
37.5095	67
37.5317	64
37.554	56
37.5762	68
37.5985	64
37.6208	56
37.643	67
37.6653	64
37.6876	63
37.7098	62
37.7321	57
37.7544	51
37.7766	75
37.7989	54
37.8212	50
37.8434	51
37.8657	70
37.888	72
37.9102	59
37.9325	64
37.9548	66
37.977	57
37.9993	59
38.0216	49
38.0438	74
38.0661	57
38.0884	75
38.1106	71
38.1329	75
38.1552	54
38.1774	69
38.1997	79
38.222	66
38.2442	68
38.2665	71
38.2888	54
38.311	80
38.3333	65
38.3555	65
38.3778	65
38.4001	69
38.4223	63
38.4446	75
38.4669	63
38.4891	70
38.5114	65
38.5337	69
38.5559	59
38.5782	72
38.6005	69
38.6227	62
38.645	68
38.6673	81
38.6895	70
38.7118	66
38.7341	58
38.7563	42
38.7786	59
38.8009	69
38.8231	67
38.8454	74
38.8677	61
38.8899	67
38.9122	73
38.9345	59
38.9567	60
38.979	53
39.0013	52
39.0235	72
39.0458	65
39.068	54
39.0903	52
39.1126	55
39.1348	70
39.1571	70
39.1794	76
39.2016	67
39.2239	74
39.2462	63
39.2684	70
39.2907	60
39.313	64
39.3352	71
39.3575	75
39.3798	70
39.402	80
39.4243	72
39.4466	57
39.4688	73
39.4911	69
39.5134	60
39.5356	55
39.5579	56
39.5802	72
39.6024	65
39.6247	75
39.647	83
39.6692	61
39.6915	74
39.7138	71
39.736	57
39.7583	61
39.7806	78
39.8028	63
39.8251	61
39.8473	73
39.8696	75
39.8919	78
39.9141	75
39.9364	71
39.9587	61
39.9809	84
40.0032	82
40.0255	83
40.0477	73
40.07	81
40.0923	70
40.1145	85
40.1368	69
40.1591	71
40.1813	76
40.2036	78
40.2259	66
40.2481	84
40.2704	83
40.2927	80
40.3149	83
40.3372	70
40.3595	70
40.3817	62
40.404	82
40.4263	95
40.4485	71
40.4708	71
40.4931	72
40.5153	67
40.5376	91
40.5598	80
40.5821	69
40.6044	69
40.6266	80
40.6489	60
40.6712	74
40.6934	70
40.7157	66
40.738	85
40.7602	79
40.7825	82
40.8048	78
40.827	84
40.8493	93
40.8716	81
40.8938	92
40.9161	73
40.9384	87
40.9606	88
40.9829	95
41.0052	58
41.0274	74
41.0497	78
41.072	98
41.0942	77
41.1165	61
41.1388	77
41.161	87
41.1833	73
41.2056	97
41.2278	77
41.2501	93
41.2724	85
41.2946	82
41.3169	73
41.3391	91
41.3614	89
41.3837	103
41.4059	67
41.4282	82
41.4505	87
41.4727	81
41.495	88
41.5173	92
41.5395	102
41.5618	94
41.5841	105
41.6063	105
41.6286	93
41.6509	97
41.6731	103
41.6954	85
41.7177	94
41.7399	89
41.7622	91
41.7845	105
41.8067	100
41.829	95
41.8513	107
41.8735	105
41.8958	107
41.9181	88
41.9403	94
41.9626	91
41.9849	104
42.0071	91
42.0294	111
42.0516	105
42.0739	110
42.0962	102
42.1184	99
42.1407	126
42.163	94
42.1852	96
42.2075	106
42.2298	117
42.252	121
42.2743	110
42.2966	119
42.3188	134
42.3411	102
42.3634	109
42.3856	121
42.4079	110
42.4302	98
42.4524	114
42.4747	110
42.497	104
42.5192	128
42.5415	116
42.5638	123
42.586	106
42.6083	101
42.6306	128
42.6528	132
42.6751	137
42.6974	119
42.7196	116
42.7419	118
42.7642	107
42.7864	112
42.8087	120
42.8309	137
42.8532	138
42.8755	128
42.8977	114
42.92	138
42.9423	128
42.9645	120
42.9868	116
43.0091	118
43.0313	144
43.0536	136
43.0759	125
43.0981	147
43.1204	123
43.1427	110
43.1649	131
43.1872	120
43.2095	130
43.2317	121
43.254	139
43.2763	126
43.2985	129
43.3208	145
43.3431	120
43.3653	130
43.3876	135
43.4099	121
43.4321	147
43.4544	127
43.4767	121
43.4989	129
43.5212	117
43.5434	122
43.5657	119
43.588	138
43.6102	135
43.6325	126
43.6548	147
43.677	131
43.6993	117
43.7216	143
43.7438	142
43.7661	121
43.7884	130
43.8106	119
43.8329	138
43.8552	123
43.8774	132
43.8997	132
43.922	154
43.9442	134
43.9665	125
43.9888	120
44.011	130
44.0333	130
44.0556	116
44.0778	139
44.1001	136
44.1224	129
44.1446	117
44.1669	135
44.1892	139
44.2114	140
44.2337	152
44.256	146
44.2782	139
44.3005	132
44.3227	115
44.345	126
44.3673	111
44.3895	133
44.4118	118
44.4341	143
44.4563	123
44.4786	147
44.5009	116
44.5231	102
44.5454	129
44.5677	113
44.5899	118
44.6122	131
44.6345	130
44.6567	124
44.679	129
44.7013	117
44.7235	111
44.7458	107
44.7681	119
44.7903	141
44.8126	111
44.8349	125
44.8571	93
44.8794	111
44.9017	137
44.9239	123
44.9462	116
44.9685	129
44.9907	112
45.013	131
45.0352	106
45.0575	115
45.0798	102
45.102	132
45.1243	122
45.1466	111
45.1688	116
45.1911	125
45.2134	105
45.2356	121
45.2579	107
45.2802	106
45.3024	103
45.3247	96
45.347	126
45.3692	93
45.3915	117
45.4138	122
45.436	128
45.4583	110
45.4806	123
45.5028	104
45.5251	110
45.5474	103
45.5696	101
45.5919	110
45.6142	114
45.6364	124
45.6587	105
45.681	122
45.7032	116
45.7255	105
45.7477	96
45.77	130
45.7923	112
45.8145	93
45.8368	111
45.8591	117
45.8813	102
45.9036	98
45.9259	114
45.9481	97
45.9704	96
45.9927	103
46.0149	103
46.0372	112
46.0595	95
46.0817	111
46.104	109
46.1263	103
46.1485	113
46.1708	109
46.1931	84
46.2153	88
46.2376	119
46.2599	102
46.2821	119
46.3044	115
46.3267	105
46.3489	84
46.3712	95
46.3935	101
46.4157	93
46.438	91
46.4603	98
46.4825	109
46.5048	98
46.527	107
46.5493	116
46.5716	106
46.5938	90
46.6161	90
46.6384	87
46.6606	97
46.6829	101
46.7052	105
46.7274	101
46.7497	85
46.772	100
46.7942	97
46.8165	78
46.8388	89
46.861	114
46.8833	106
46.9056	95
46.9278	85
46.9501	113
46.9724	106
46.9946	98
47.0169	93
47.0392	86
47.0614	104
47.0837	100
47.106	100
47.1282	94
47.1505	89
47.1728	97
47.195	107
47.2173	84
47.2395	93
47.2618	91
47.2841	104
47.3063	101
47.3286	95
47.3509	63
47.3731	97
47.3954	91
47.4177	102
47.4399	99
47.4622	101
47.4845	78
47.5067	79
47.529	105
47.5513	105
47.5735	81
47.5958	90
47.6181	92
47.6403	119
47.6626	71
47.6849	92
47.7071	100
47.7294	92
47.7517	105
47.7739	98
47.7962	85
47.8185	99
47.8407	89
47.863	86
47.8853	94
47.9075	97
47.9298	97
47.9521	84
47.9743	89
47.9966	79
48.0188	87
48.0411	107
48.0634	86
48.0856	90
48.1079	95
48.1302	89
48.1524	94
48.1747	82
48.197	97
48.2192	89
48.2415	95
48.2638	96
48.286	104
48.3083	90
48.3306	88
48.3528	96
48.3751	90
48.3974	94
48.4196	88
48.4419	96
48.4642	102
48.4864	105
48.5087	91
48.531	89
48.5532	80
48.5755	88
48.5978	91
48.62	80
48.6423	87
48.6646	96
48.6868	84
48.7091	96
48.7313	87
48.7536	94
48.7759	102
48.7981	86
48.8204	86
48.8427	89
48.8649	87
48.8872	92
48.9095	81
48.9317	89
48.954	94
48.9763	81
48.9985	98
49.0208	98
49.0431	75
49.0653	92
49.0876	106
49.1099	88
49.1321	81
49.1544	82
49.1767	87
49.1989	93
49.2212	90
49.2435	97
49.2657	99
49.288	80
49.3103	91
49.3325	83
49.3548	82
49.3771	88
49.3993	76
49.4216	102
49.4439	87
49.4661	91
49.4884	83
49.5106	94
49.5329	101
49.5552	91
49.5774	93
49.5997	96
49.622	99
49.6442	109
49.6665	95
49.6888	90
49.711	94
49.7333	97
49.7556	96
49.7778	92
49.8001	114
49.8224	87
49.8446	86
49.8669	94
49.8892	103
49.9114	87
49.9337	113
49.956	106
49.9782	92
50.0005	98
50.0228	79
50.045	91
50.0673	90
50.0896	96
50.1118	96
50.1341	96
50.1564	93
50.1786	94
50.2009	76
50.2231	91
50.2454	104
50.2677	89
50.2899	97
50.3122	97
50.3345	92
50.3567	93
50.379	101
50.4013	88
50.4235	100
50.4458	87
50.4681	92
50.4903	88
50.5126	103
50.5349	87
50.5571	92
50.5794	94
50.6017	92
50.6239	87
50.6462	83
50.6685	96
50.6907	103
50.713	105
50.7353	91
50.7575	77
50.7798	94
50.8021	100
50.8243	85
50.8466	97
50.8689	84
50.8911	103
50.9134	83
50.9357	85
50.9579	90
50.9802	89
51.0024	82
51.0247	87
51.047	96
51.0692	80
51.0915	106
51.1138	84
51.136	101
51.1583	91
51.1806	85
51.2028	93
51.2251	98
51.2474	87
51.2696	85
51.2919	91
51.3142	96
51.3364	86
51.3587	94
51.381	82
51.4032	86
51.4255	90
51.4478	85
51.47	75
51.4923	83
51.5146	85
51.5368	105
51.5591	86
51.5814	92
51.6036	97
51.6259	95
51.6482	67
51.6704	98
51.6927	78
51.7149	69
51.7372	87
51.7595	79
51.7817	76
51.804	86
51.8263	99
51.8485	80
51.8708	82
51.8931	93
51.9153	93
51.9376	106
51.9599	83
51.9821	80
52.0044	99
52.0267	96
52.0489	75
52.0712	102
52.0935	107
52.1157	73
52.138	84
52.1603	79
52.1825	78
52.2048	83
52.2271	95
52.2493	79
52.2716	85
52.2939	86
52.3161	92
52.3384	90
52.3607	79
52.3829	99
52.4052	70
52.4275	81
52.4497	91
52.472	77
52.4942	85
[truncated: 786 more rows]
