# Supplementary material for: The role of oxygen-vacancy in bifunctional indium oxyhydroxide catalysts for electrochemical coupling of biomass valorization with CO2 conversion
Source: Nat Commun. 2023 Apr 11;14:2040. doi: 10.1038/s41467-023-37679-3 (PMC10090200; doi:10.1038/s41467-023-37679-3)
Supplement: Supplementary file 4 — Source Data [file 41467_2023_37679_MOESM4_ESM.zip › Source data/Supplementary Figure 21.xlsx]

## Sheet: a
Retention time	Intensity	Intensity	Intensity	Intensity	Intensity	Intensity	Intensity	Intensity	Intensity	Intensity	Intensity	Intensity	Intensity
min	mAU	mAU	mAU	mAU	mAU	mAU	mAU	mAU	mAU	mAU	mAU	mAU	mAU
	0C	10C	20C	30C	40C	50C	60C	70C	80C	90C	100C	110C	117C
10.0053	14.3	-93	116	159	209	138	192	202	262	1112	578	519	272
10.016	17.6	-94	114	156	206	134	186	195	253	1126	587	522	270
10.0267	18.7	-94	113	152	201	130	181	189	245	1139	595	525	268
10.0373	20.9	-96	111	151	197	126	176	185	239	1152	603	528	266
10.048	20.9	-98	111	149	194	123	169	180	233	1163	611	532	265
10.0587	20.9	-98	110	146	192	120	164	175	229	1172	619	536	263
10.0693	22	-98	107	144	189	116	160	170	224	1180	627	539	260
10.08	20.9	-99	106	141	186	113	158	166	218	1188	633	541	258
10.0907	22	-101	104	138	184	110	155	162	213	1193	639	544	258
10.1013	25.3	-103	104	136	183	107	150	159	207	1196	646	546	256
10.112	25.3	-104	103	133	181	103	145	154	202	1197	651	548	254
10.1227	25.3	-104	103	132	178	101	142	151	197	1196	654	548	251
10.1333	25.3	-106	102	132	176	99	141	148	194	1194	657	548	250
10.144	26.4	-108	101	131	174	99	137	146	192	1192	658	550	248
10.1547	27.5	-109	99	129	173	96	134	146	189	1187	657	550	246
10.1653	28.6	-110	98	127	172	92	133	144	188	1180	656	547	245
10.176	29.7	-111	97	126	171	91	131	141	185	1170	654	545	243
10.1867	31.9	-110	96	125	170	91	129	138	183	1158	651	542	242
10.1973	33	-109	95	125	169	89	127	134	181	1144	647	539	240
10.208	33	-109	92	126	168	86	125	131	180	1130	640	535	237
10.2187	35.2	-109	92	126	168	85	123	130	178	1115	632	531	233
10.2293	35.2	-110	93	126	167	85	122	130	177	1100	623	527	231
10.24	35.2	-110	93	125	167	85	122	129	177	1082	614	522	229
10.2507	35.2	-109	93	124	168	82	122	128	177	1062	603	516	229
10.2613	36.3	-110	94	123	168	81	121	128	177	1040	592	509	228
10.272	37.4	-111	91	123	169	82	119	127	176	1018	581	501	227
10.2827	39.6	-112	88	124	168	82	120	127	175	997	568	493	227
10.2933	39.6	-113	87	124	168	81	121	128	174	976	554	485	227
10.304	39.6	-115	87	123	169	81	122	127	174	956	541	477	225
10.3147	41.8	-115	88	123	168	81	123	126	174	935	527	470	222
10.3253	41.8	-115	90	123	166	79	125	126	173	914	512	462	220
10.336	41.8	-115	90	122	166	79	125	127	176	893	496	453	218
10.3467	44	-116	90	120	166	82	125	127	178	872	480	444	215
10.3573	46.2	-117	92	119	166	84	125	127	178	850	466	435	213
10.368	48.4	-118	93	119	167	86	126	129	180	828	453	426	211
10.3787	48.4	-117	94	119	166	87	127	131	181	808	439	417	210
10.3893	50.6	-118	94	120	167	88	128	133	184	791	426	409	209
10.4	51.7	-119	94	122	167	90	128	136	186	774	412	401	208
10.4107	50.6	-118	94	122	168	91	130	139	188	759	397	394	207
10.4213	49.5	-116	95	121	169	92	130	140	190	742	384	385	206
10.432	49.5	-115	96	121	170	94	131	142	193	726	370	378	204
10.4427	48.4	-114	95	123	171	94	134	144	195	711	358	372	201
10.4533	49.5	-115	95	125	171	96	136	148	199	697	347	364	200
10.464	50.6	-114	96	125	172	98	139	151	202	682	337	356	199
10.4747	51.7	-113	98	126	175	99	142	153	204	667	327	348	199
10.4853	53.9	-111	97	128	176	100	144	154	209	653	317	343	199
10.496	55	-109	98	128	178	101	147	156	214	642	307	337	198
10.5067	53.9	-108	99	130	181	102	147	160	218	632	298	332	197
10.5173	53.9	-108	101	131	184	103	149	162	223	623	290	328	197
10.528	53.9	-110	104	131	184	106	154	165	226	612	282	324	197
10.5387	51.7	-111	106	132	185	109	159	170	229	602	275	320	195
10.5493	49.5	-111	105	132	186	111	160	173	232	594	267	316	193
10.56	46.2	-109	104	133	187	115	163	175	236	587	261	311	192
10.5707	44	-108	104	135	189	117	167	178	241	582	255	307	191
10.5813	42.9	-108	107	138	190	120	171	182	247	577	250	302	190
10.592	40.7	-108	107	141	193	122	174	186	252	570	245	298	190
10.6027	40.7	-107	108	143	195	125	177	189	256	564	240	296	190
10.6133	39.6	-106	109	146	197	126	179	192	261	557	235	295	189
10.624	38.5	-104	110	148	200	126	182	196	266	552	232	293	189
10.6347	37.4	-102	111	148	201	128	184	200	271	548	227	292	188
10.6453	36.3	-99	113	146	203	131	187	203	276	544	223	293	187
10.656	35.2	-97	113	147	204	134	188	205	280	541	220	294	187
10.6667	35.2	-98	113	149	206	136	190	208	284	537	216	292	189
10.6773	35.2	-99	114	149	208	138	195	212	288	534	214	289	191
10.688	33	-97	116	149	209	140	198	213	292	532	213	289	191
10.6987	29.7	-95	119	151	211	142	200	214	295	531	212	291	193
10.7093	27.5	-96	122	153	213	142	202	217	295	530	210	291	194
10.72	26.4	-97	124	154	214	142	202	219	297	528	210	290	195
10.7307	25.3	-97	125	156	215	144	204	220	300	527	210	290	195
10.7413	24.2	-95	126	156	215	146	207	222	304	525	211	291	197
10.752	20.9	-95	126	157	217	146	209	224	305	525	212	292	200
10.7627	18.7	-95	126	158	218	148	209	226	306	524	213	293	203
10.7733	17.6	-95	128	158	220	151	208	228	308	522	213	294	206
10.784	17.6	-95	128	159	221	153	209	230	310	521	214	297	208
10.7947	16.5	-94	126	158	220	152	211	231	313	521	216	300	211
10.8053	15.4	-93	125	159	221	152	211	232	314	523	217	303	214
10.816	14.3	-93	126	160	223	153	210	232	314	524	219	305	217
10.8267	12.1	-93	125	160	221	152	211	232	315	525	220	307	221
10.8373	9.9	-93	127	161	219	151	211	232	315	526	222	311	226
10.848	6.6	-94	129	161	219	151	210	233	314	527	224	315	229
10.8587	5.5	-94	130	161	220	150	210	233	313	526	227	319	233
10.8693	5.5	-95	130	161	218	148	210	234	312	529	231	321	239
10.88	5.5	-95	129	160	218	147	210	234	313	532	235	324	243
10.8907	6.6	-94	127	159	217	147	209	233	312	534	238	327	248
10.9013	5.5	-95	126	159	215	147	209	231	311	536	242	331	253
10.912	4.4	-98	124	159	215	147	209	229	310	537	247	336	260
10.9227	4.4	-98	123	157	215	147	207	228	308	541	252	341	268
10.9333	2.2	-99	123	155	215	147	206	226	305	546	257	346	275
10.944	1.1	-100	122	154	215	146	206	225	303	548	262	350	282
10.9547	0	-100	121	154	213	144	204	225	301	552	268	355	289
10.9653	-1.1	-102	120	155	211	142	202	223	298	556	271	360	296
10.976	-2.2	-104	121	154	210	140	201	221	296	559	275	366	304
10.9867	-2.2	-105	121	152	208	138	199	219	295	563	280	373	312
10.9973	-2.2	-106	120	151	205	138	197	216	292	569	284	378	320
11.008	-3.3	-106	119	149	205	138	195	215	289	570	291	384	329
11.0187	-4.4	-107	118	146	204	136	192	213	286	571	296	391	337
11.0293	-6.6	-109	116	143	203	134	190	210	283	576	301	397	344
11.04	-8.8	-111	114	144	201	132	189	209	280	582	308	403	350
11.0507	-8.8	-114	113	143	199	131	187	208	276	586	313	409	357
11.0613	-7.7	-116	113	141	198	129	183	206	272	593	318	416	367
11.072	-6.6	-116	110	140	196	128	180	202	267	597	321	423	375
11.0827	-5.5	-116	109	140	194	126	178	199	263	598	325	430	384
11.0933	-5.5	-117	108	138	193	124	178	195	260	601	331	435	393
11.104	-7.7	-118	107	138	192	122	176	192	255	605	337	440	401
11.1147	-11	-117	106	136	190	120	173	188	250	608	342	446	409
11.1253	-11	-119	104	134	188	119	170	185	246	614	347	452	417
11.136	-8.8	-120	103	135	186	116	168	182	244	618	355	457	424
11.1467	-7.7	-122	102	135	183	114	165	180	240	621	361	462	430
11.1573	-7.7	-124	101	133	181	112	162	177	236	626	364	467	437
11.168	-5.5	-125	100	131	180	110	159	173	231	629	367	472	444
11.1787	-4.4	-125	99	130	178	107	157	171	228	632	372	476	449
11.1893	-5.5	-124	97	129	177	103	158	171	225	636	375	480	453
11.2	-6.6	-126	95	129	175	101	156	169	223	640	379	484	460
11.2107	-7.7	-129	95	126	175	100	153	167	219	642	384	488	465
11.2213	-9.9	-130	95	124	175	99	150	165	217	646	388	491	469
11.232	-9.9	-133	94	123	172	100	148	161	216	649	390	494	473
11.2427	-9.9	-134	93	122	171	100	147	158	212	650	392	497	476
11.2533	-9.9	-134	93	122	170	99	144	154	209	651	394	498	478
11.264	-7.7	-134	92	121	169	98	142	150	207	653	396	499	480
11.2747	-6.6	-134	89	121	168	97	140	148	204	652	397	502	481
11.2853	-7.7	-135	89	120	167	95	137	148	202	651	398	503	482
11.296	-7.7	-135	89	119	166	93	136	148	199	653	400	503	482
11.3067	-8.8	-136	87	118	164	92	136	147	197	653	399	504	482
11.3173	-9.9	-137	88	118	163	89	136	145	194	651	398	504	481
11.328	-8.8	-138	88	117	163	88	135	142	193	650	398	504	479
11.3387	-8.8	-139	87	115	161	87	133	140	193	650	396	503	477
11.3493	-8.8	-139	86	115	160	86	132	140	192	650	393	501	474
11.36	-6.6	-139	85	116	160	86	131	141	191	649	392	500	472
11.3707	-6.6	-140	85	115	160	85	131	140	191	648	390	499	471
11.3813	-6.6	-142	85	115	160	85	130	140	189	646	387	497	470
11.392	-6.6	-144	85	115	159	86	128	139	186	642	385	495	466
11.4027	-7.7	-143	85	115	158	86	128	138	187	637	381	493	462
11.4133	-6.6	-143	83	114	157	86	127	137	188	632	379	489	457
11.424	-6.6	-145	83	113	155	86	126	139	187	630	377	484	453
11.4347	-6.6	-146	85	112	155	85	125	138	184	627	373	480	448
11.4453	-4.4	-147	84	111	153	82	125	137	182	623	369	476	443
11.456	-5.5	-147	84	110	151	80	124	136	180	619	366	473	436
11.4667	-8.8	-146	81	110	151	78	122	134	178	615	361	470	430
11.4773	-9.9	-145	78	109	151	77	122	133	177	610	358	467	423
11.488	-9.9	-145	78	108	150	75	123	132	176	605	354	462	416
11.4987	-9.9	-144	78	108	150	75	123	131	175	601	348	457	411
11.5093	-13.2	-146	78	107	150	76	124	130	174	596	342	453	404
11.52	-16.5	-149	78	106	149	76	123	129	173	591	338	448	397
11.5307	-16.5	-150	78	105	150	76	123	126	172	586	335	444	390
11.5413	-16.5	-151	77	106	150	75	122	124	172	581	331	440	383
11.552	-13.2	-152	76	107	149	75	122	124	172	576	326	435	376
11.5627	-11	-152	75	107	149	74	122	123	173	570	321	431	370
11.5733	-9.9	-152	75	106	148	71	120	121	173	564	317	425	362
11.584	-9.9	-150	75	104	147	69	118	120	172	560	313	420	356
11.5947	-9.9	-151	75	103	145	68	118	120	171	556	309	417	350
11.6053	-11	-154	75	104	145	68	117	121	172	552	305	414	345
11.616	-12.1	-155	76	104	145	69	118	120	171	548	302	409	340
11.6267	-13.2	-156	77	104	143	68	119	120	167	544	296	404	335
11.6373	-13.2	-157	76	101	142	68	119	121	166	539	292	401	329
11.648	-14.3	-157	76	100	140	68	116	120	165	537	288	396	322
11.6587	-15.4	-157	76	100	139	67	115	118	163	533	283	391	317
11.6693	-14.3	-157	75	99	138	66	115	117	162	528	279	387	313
11.68	-14.3	-158	74	99	139	64	114	115	162	524	277	385	307
11.6907	-14.3	-159	73	99	138	62	114	114	162	520	276	381	301
11.7013	-15.4	-158	72	99	138	61	113	113	160	516	274	378	297
11.712	-14.3	-158	72	97	138	61	110	112	159	512	270	375	294
11.7227	-12.1	-157	73	96	136	62	110	112	160	509	267	372	288
11.7333	-12.1	-156	73	95	135	62	111	111	159	505	264	369	283
11.744	-9.9	-157	72	94	135	62	109	110	158	503	259	367	279
11.7547	-11	-158	70	94	136	61	108	109	157	501	257	365	275
11.7653	-12.1	-156	69	95	136	61	109	109	157	499	254	361	271
11.776	-11	-156	68	94	135	61	108	107	157	496	251	358	267
11.7867	-11	-157	67	94	135	61	106	107	156	494	249	355	264
11.7973	-12.1	-159	67	95	136	62	104	107	156	491	247	352	260
11.808	-11	-160	68	95	135	61	104	106	155	490	245	350	256
11.8187	-9.9	-160	68	95	135	58	103	105	157	490	244	349	254
11.8293	-11	-159	66	95	134	57	104	104	157	488	243	347	252
11.84	-9.9	-158	66	94	133	57	103	103	155	485	241	345	249
11.8507	-8.8	-159	67	94	133	56	102	104	154	482	238	344	245
11.8613	-9.9	-160	69	93	133	56	101	104	153	480	236	342	244
11.872	-9.9	-159	71	91	134	57	101	105	152	478	236	340	242
11.8827	-11	-158	72	90	132	57	101	105	151	477	236	339	240
11.8933	-12.1	-159	70	90	131	57	101	103	149	475	235	338	237
11.904	-12.1	-159	69	91	129	55	100	102	150	473	234	337	234
11.9147	-12.1	-160	70	93	129	54	98	102	149	471	234	337	232
11.9253	-9.9	-160	71	94	129	54	97	101	148	469	231	336	229
11.936	-8.8	-161	70	92	129	52	98	99	148	466	228	334	227
11.9467	-9.9	-162	69	91	129	53	97	97	147	463	226	333	225
11.9573	-8.8	-164	70	91	129	53	96	97	145	460	225	333	224
11.968	-7.7	-165	69	91	129	53	96	97	145	458	224	331	221
11.9787	-8.8	-167	67	90	130	53	97	95	146	458	223	330	218
11.9893	-7.7	-168	65	89	129	53	95	95	145	456	221	330	216
12	-7.7	-167	64	90	128	51	94	95	144	454	218	330	214
12.0107	-7.7	-165	64	90	127	50	94	94	141	453	217	330	212
12.0213	-7.7	-165	64	89	126	50	94	94	139	450	216	329	212
12.032	-7.7	-166	64	88	125	49	93	94	139	447	214	327	211
12.0427	-7.7	-167	64	87	126	48	93	94	137	445	213	324	212
12.0533	-8.8	-168	63	86	126	47	91	93	136	444	211	324	212
12.064	-6.6	-167	63	86	125	47	90	93	137	442	211	324	210
12.0747	-3.3	-165	63	86	123	45	88	92	137	441	210	323	207
12.0853	-3.3	-164	62	85	122	44	85	93	138	441	209	322	206
12.096	-3.3	-165	61	85	122	44	86	92	138	440	207	320	205
12.1067	-5.5	-168	60	85	122	44	87	91	139	439	206	319	205
12.1173	-6.6	-170	60	84	122	43	86	91	140	436	206	318	203
12.128	-6.6	-171	60	82	122	42	85	92	140	434	205	315	202
12.1387	-6.6	-171	60	83	122	41	85	90	141	433	206	313	202
12.1493	-5.5	-172	60	84	121	40	86	89	140	432	205	313	201
12.16	-3.3	-172	60	84	121	40	85	89	140	429	202	312	200
12.1707	-4.4	-171	60	83	120	41	83	89	140	427	201	310	198
12.1813	-6.6	-170	60	83	119	42	83	89	137	426	201	309	197
12.192	-7.7	-171	59	82	118	43	83	90	135	425	198	308	197
12.2027	-8.8	-171	59	83	118	43	84	90	134	423	196	306	197
12.2133	-7.7	-171	58	82	119	43	84	89	135	421	194	306	195
12.224	-8.8	-172	57	80	119	42	83	89	135	418	194	305	194
12.2347	-11	-172	55	79	118	41	84	88	136	416	195	302	193
12.2453	-9.9	-172	55	79	118	41	84	87	136	417	194	301	193
12.256	-8.8	-172	56	79	118	42	83	88	135	415	192	301	192
12.2667	-8.8	-173	56	78	119	41	83	87	134	412	190	301	189
12.2773	-8.8	-173	54	78	118	40	83	87	135	411	189	299	188
12.288	-9.9	-174	55	78	116	40	82	86	136	408	187	297	186
12.2987	-11	-175	55	79	115	40	81	85	135	406	185	297	185
12.3093	-9.9	-175	54	79	115	40	80	86	136	404	184	297	184
12.32	-8.8	-176	54	79	115	39	81	86	136	401	182	296	181
12.3307	-9.9	-178	52	78	115	36	80	86	136	401	180	295	179
12.3413	-12.1	-177	53	76	117	35	80	85	135	399	180	293	177
12.352	-11	-176	54	75	117	35	78	85	134	396	181	290	176
12.3627	-12.1	-175	54	74	115	35	76	85	132	396	181	289	173
12.3733	-12.1	-176	54	73	114	36	75	83	132	395	180	289	171
12.384	-8.8	-177	53	72	114	36	74	83	130	395	179	288	172
12.3947	-9.9	-178	52	72	114	35	74	83	129	396	177	288	171
12.4053	-11	-179	51	73	113	34	74	81	128	395	175	287	169
12.416	-8.8	-180	50	73	112	31	73	81	127	393	175	286	168
12.4267	-8.8	-182	50	72	110	29	71	81	127	393	176	285	168
12.4373	-9.9	-183	50	70	109	29	70	79	127	393	176	284	166
12.448	-8.8	-182	50	69	110	30	70	77	126	394	176	285	163
12.4587	-4.4	-182	50	68	110	29	69	75	125	396	177	285	161
12.4693	0	-182	49	66	108	28	67	74	124	397	177	286	159
12.48	0	-181	47	64	107	27	66	74	123	398	177	286	158
12.4907	-2.2	-181	46	64	108	26	65	74	122	400	177	287	158
12.5013	-5.5	-181	47	64	106	25	64	73	119	402	177	288	157
12.512	-7.7	-182	47	64	104	25	62	72	117	403	180	288	157
12.5227	-8.8	-183	46	63	103	23	61	69	115	404	182	289	155
12.5333	-7.7	-184	45	62	102	21	60	67	115	405	183	291	151
12.544	-4.4	-184	45	63	100	20	59	65	114	406	185	294	151
12.5547	-3.3	-185	45	62	98	18	58	63	112	407	188	295	150
12.5653	-2.2	-185	45	60	97	17	57	62	110	409	189	296	148
12.576	0	-186	46	60	96	17	55	59	108	411	192	298	147
12.5867	0	-186	45	59	94	17	53	57	106	413	195	300	147
12.5973	-1.1	-185	46	60	95	17	52	57	105	417	198	302	145
12.608	-3.3	-184	46	61	97	16	52	56	104	419	202	304	144
12.6187	-3.3	-182	46	62	96	16	51	54	104	421	206	305	143
12.6293	-2.2	-183	46	62	96	16	51	54	103	423	209	309	141
12.64	-2.2	-181	46	62	94	17	52	53	100	424	212	312	140
12.6507	-2.2	-180	46	61	92	17	50	51	98	426	213	312	138
12.6613	2.2	-181	48	61	91	15	49	49	96	429	214	312	137
12.672	4.4	-182	48	61	92	13	49	48	94	431	217	315	136
12.6827	6.6	-183	48	60	92	11	49	48	93	432	220	319	136
12.6933	11	-184	48	60	92	10	49	49	92	432	223	321	135
12.704	12.1	-185	49	60	93	12	49	50	92	432	226	321	133
12.7147	12.1	-185	50	60	92	14	47	51	91	433	229	322	133
12.7253	14.3	-185	50	61	92	14	46	50	89	433	231	324	133
12.736	15.4	-185	50	62	93	15	47	48	89	431	232	324	132
12.7467	13.2	-184	50	62	95	15	48	47	89	428	232	324	130
12.7573	13.2	-183	50	64	94	15	49	46	89	424	233	325	129
12.768	13.2	-182	49	64	93	14	49	45	87	422	234	326	129
12.7787	9.9	-181	50	63	93	13	50	47	87	421	235	327	129
12.7893	11	-179	51	64	94	15	51	48	87	420	235	327	129
12.8	12.1	-176	53	65	95	16	51	49	86	418	234	325	130
12.8107	13.2	-174	56	66	97	17	51	49	85	415	233	325	129
12.8213	14.3	-173	56	68	100	18	52	49	86	410	231	325	126
12.832	16.5	-173	58	70	102	19	53	49	88	405	229	325	124
12.8427	17.6	-171	59	73	105	22	54	50	89	400	228	324	124
12.8533	19.8	-168	61	76	108	23	55	51	89	396	227	321	125
12.864	19.8	-167	62	80	110	25	56	52	90	392	226	319	125
12.8747	17.6	-165	64	83	111	27	58	52	90	387	224	316	124
12.8853	18.7	-163	66	85	113	29	61	53	89	385	219	315	124
12.896	19.8	-161	69	87	117	31	62	54	89	382	213	312	125
12.9067	19.8	-160	70	90	119	32	64	54	89	377	209	309	125
12.9173	20.9	-159	71	95	120	35	67	55	91	371	207	305	124
12.928	22	-158	73	98	122	38	69	58	93	365	204	301	124
12.9387	22	-155	77	100	124	40	71	61	93	361	200	297	125
12.9493	20.9	-151	81	103	126	42	74	62	94	356	195	294	124
12.96	20.9	-148	83	106	130	45	77	65	94	351	191	290	123
12.9707	20.9	-147	86	109	134	47	80	67	95	349	187	287	123
12.9813	23.1	-145	90	111	139	51	84	68	97	347	183	284	122
12.992	20.9	-143	93	114	143	54	87	69	99	343	180	281	122
13.0027	18.7	-144	96	118	148	57	89	73	101	338	175	278	121
13.0133	19.8	-143	98	122	151	60	91	77	103	332	170	274	121
13.024	19.8	-140	100	126	154	64	92	79	104	326	166	270	120
13.0347	19.8	-137	102	131	157	67	95	80	105	323	163	266	120
13.0453	19.8	-136	105	135	160	70	98	81	107	319	159	263	119
13.056	19.8	-136	107	138	162	72	103	82	108	316	157	260	119
13.0667	17.6	-136	109	141	166	76	105	84	109	314	153	259	119
13.0773	15.4	-135	111	143	169	78	106	86	111	311	149	256	119
13.088	16.5	-134	111	146	170	79	107	88	114	307	145	254	118
13.0987	16.5	-134	112	148	172	82	109	91	116	305	141	251	118
13.1093	18.7	-133	113	149	174	85	112	92	118	303	138	249	118
13.12	18.7	-133	115	150	175	86	114	92	119	301	134	247	118
13.1307	17.6	-134	117	152	176	88	115	96	122	300	131	244	118
13.1413	15.4	-135	117	153	177	90	116	98	124	298	129	242	118
13.152	14.3	-136	116	155	178	90	118	99	124	296	127	240	119
13.1627	12.1	-137	115	156	179	89	120	100	124	294	126	238	119
13.1733	11	-138	115	158	181	91	120	99	124	293	123	236	120
13.184	9.9	-139	115	157	181	92	120	99	124	294	120	234	119
13.1947	9.9	-140	115	156	181	94	121	101	125	295	118	233	118
13.2053	11	-141	113	155	181	95	121	102	126	296	115	232	116
13.216	11	-142	112	153	180	95	121	104	125	296	113	230	116
13.2267	9.9	-143	112	151	179	94	120	106	125	297	112	228	115
13.2373	8.8	-144	112	150	178	94	120	106	124	297	111	228	112
13.248	7.7	-146	111	149	178	93	119	104	125	296	110	227	112
13.2587	6.6	-147	109	147	177	92	118	104	126	297	109	227	111
13.2693	6.6	-147	107	145	176	92	117	103	125	297	110	226	112
13.28	7.7	-148	105	143	175	90	116	102	124	296	110	224	112
13.2907	6.6	-150	103	141	173	88	115	100	124	298	108	225	110
13.3013	6.6	-154	102	138	171	88	115	100	125	300	107	225	109
13.312	5.5	-158	99	137	170	87	114	100	127	302	107	224	108
13.3227	5.5	-160	97	134	169	86	112	100	128	305	106	223	108
13.3333	4.4	-162	95	130	167	83	109	100	128	306	106	223	109
13.344	4.4	-163	92	129	165	79	108	98	127	308	106	223	109
13.3547	4.4	-164	91	129	162	76	107	97	127	310	107	223	109
13.3653	3.3	-165	89	127	159	73	106	96	126	310	110	223	110
13.376	3.3	-167	88	123	157	72	103	95	125	312	111	223	109
13.3867	3.3	-169	86	120	155	70	101	94	124	315	112	223	109
13.3973	5.5	-172	83	118	153	68	98	93	122	317	112	224	108
13.408	6.6	-173	79	117	149	66	96	91	121	320	112	225	107
13.4187	6.6	-174	78	114	146	63	96	88	121	323	112	226	106
13.4293	4.4	-174	77	111	143	60	95	86	121	327	113	225	107
13.44	5.5	-175	76	107	142	59	94	85	121	330	113	224	107
13.4507	5.5	-177	74	103	141	59	92	85	120	332	113	223	106
13.4613	5.5	-178	73	101	139	57	89	85	119	335	113	223	105
13.472	5.5	-179	72	100	138	56	87	83	119	337	115	224	106
13.4827	5.5	-179	70	98	136	56	84	81	118	338	117	225	106
13.4933	6.6	-179	69	95	133	55	82	80	118	339	118	226	106
13.504	6.6	-180	68	94	133	53	79	78	116	341	120	225	105
13.5147	6.6	-182	67	92	132	51	77	76	114	344	121	223	104
13.5253	6.6	-182	67	92	131	49	76	75	112	346	122	223	104
13.536	7.7	-183	66	91	130	48	75	74	111	347	124	223	103
13.5467	5.5	-185	66	89	129	47	74	72	110	346	124	224	104
13.5573	3.3	-186	66	88	125	45	72	71	109	347	124	224	105
13.568	4.4	-187	65	88	123	42	71	69	108	349	124	226	105
13.5787	6.6	-187	63	87	121	41	69	68	106	349	123	227	105
13.5893	6.6	-189	62	85	120	39	69	67	105	348	122	227	105
13.6	6.6	-189	61	85	119	38	68	67	105	347	121	225	104
13.6107	5.5	-189	61	83	119	37	67	65	104	348	122	225	105
13.6213	5.5	-190	60	82	118	36	65	64	103	348	124	226	105
13.632	7.7	-191	58	80	116	35	62	64	102	347	125	226	103
13.6427	9.9	-192	56	79	113	34	59	63	102	347	127	227	103
13.6533	9.9	-192	56	78	111	32	58	63	100	346	129	228	102
13.664	9.9	-192	57	76	110	30	59	62	98	344	130	228	101
13.6747	7.7	-192	57	76	111	30	57	61	97	342	129	228	102
13.6853	6.6	-193	55	76	110	29	55	61	96	341	129	228	103
13.696	9.9	-194	54	75	107	29	55	61	95	340	129	228	104
13.7067	9.9	-194	54	76	105	28	54	60	96	338	128	228	105
13.7173	7.7	-195	52	76	106	27	54	58	96	336	128	228	105
13.728	5.5	-194	51	75	106	25	53	57	96	334	128	228	105
13.7387	5.5	-194	52	74	105	23	52	57	96	331	127	227	104
13.7493	5.5	-195	51	72	104	21	52	57	96	328	127	227	104
13.76	7.7	-196	52	70	103	20	51	56	95	326	127	226	105
13.7707	7.7	-196	52	68	102	20	50	55	94	325	128	226	105
13.7813	6.6	-197	52	67	101	20	49	54	93	324	127	226	106
13.792	7.7	-198	51	67	101	19	48	53	91	322	126	226	106
13.8027	9.9	-199	51	67	100	17	48	52	89	320	126	225	104
13.8133	9.9	-199	51	66	100	16	48	52	87	317	126	226	103
13.824	9.9	-198	50	65	99	16	47	52	86	317	124	227	102
13.8347	9.9	-198	47	64	99	15	45	51	85	314	123	227	102
13.8453	12.1	-198	47	63	99	13	44	50	84	310	121	227	102
13.856	12.1	-199	46	62	100	11	44	50	84	309	119	226	103
13.8667	13.2	-201	46	62	100	10	43	49	84	305	118	227	105
13.8773	14.3	-199	47	62	99	10	43	47	83	300	116	226	105
13.888	13.2	-198	47	61	96	10	42	47	81	298	116	225	105
13.8987	13.2	-198	48	60	96	10	41	46	81	296	115	225	104
13.9093	15.4	-198	47	61	97	9	41	45	80	293	114	224	104
13.92	18.7	-200	47	61	97	8	41	45	78	289	113	224	104
13.9307	20.9	-203	47	61	96	6	39	43	77	286	112	224	104
13.9413	19.8	-204	45	62	94	6	36	41	76	283	111	224	103
13.952	16.5	-205	43	62	94	6	36	41	76	279	109	225	103
13.9627	14.3	-207	42	60	94	7	36	39	75	278	107	225	104
13.9733	13.2	-207	43	60	94	7	37	37	76	276	106	224	104
13.984	15.4	-207	43	60	92	8	37	37	74	275	106	224	104
13.9947	17.6	-207	42	58	91	8	36	37	73	273	104	224	105
14.0053	19.8	-207	42	57	90	8	35	37	73	271	102	224	105
14.016	20.9	-207	41	56	89	7	33	38	73	269	101	221	104
14.0267	20.9	-208	41	56	88	6	32	38	72	268	101	219	104
14.0373	22	-204	40	57	86	4	32	37	71	267	100	219	104
14.048	22	-198	41	58	87	2	32	36	69	264	99	219	105
14.0587	22	-195	42	57	87	2	31	35	68	262	98	220	105
14.0693	20.9	-195	42	57	87	2	32	35	67	261	97	219	106
14.08	20.9	-198	42	56	87	2	30	35	67	259	97	216	107
14.0907	19.8	-202	42	56	86	2	28	34	68	256	97	216	105
14.1013	22	-203	42	55	86	1	28	32	67	255	96	217	103
14.112	26.4	-203	43	54	86	1	27	32	66	253	96	218	102
14.1227	27.5	-203	42	53	86	0	26	31	66	251	96	217	103
14.1333	26.4	-205	41	53	84	-2	26	30	65	249	93	217	102
14.144	25.3	-205	41	51	84	-1	25	30	65	249	92	216	102
14.1547	25.3	-205	41	51	85	-2	24	29	64	248	90	215	102
14.1653	25.3	-204	41	53	86	-2	23	29	64	246	89	214	101
14.176	26.4	-203	40	55	86	-1	23	30	63	244	90	214	99
14.1867	26.4	-204	40	56	84	-2	23	30	60	241	90	213	100
14.1973	25.3	-202	40	55	83	-1	23	30	60	239	88	212	100
14.208	26.4	-201	42	56	83	-1	23	29	62	237	87	213	99
14.2187	24.2	-202	42	56	83	-2	24	28	62	234	87	213	99
14.2293	23.1	-203	42	57	84	-2	24	25	61	233	87	212	100
14.24	23.1	-204	41	56	86	-2	23	25	60	233	85	210	101
14.2507	24.2	-204	40	55	86	-2	24	26	59	234	83	209	101
14.2613	24.2	-202	42	56	87	-2	27	26	57	233	80	208	101
14.272	24.2	-202	42	56	88	-2	28	24	57	231	80	207	100
14.2827	24.2	-202	43	57	90	-2	28	22	57	228	79	205	99
14.2933	22	-202	44	57	89	-2	27	22	55	226	78	203	98
14.304	19.8	-204	43	57	87	-2	27	22	54	225	78	202	97
14.3147	20.9	-204	44	58	86	-1	27	21	53	223	78	201	98
14.3253	23.1	-204	45	60	86	-1	27	21	51	223	76	199	98
14.336	26.4	-202	45	61	87	-2	27	22	50	223	74	200	97
14.3467	24.2	-200	45	62	88	-2	27	21	49	223	74	199	95
14.3573	23.1	-199	46	63	87	-2	27	20	50	223	74	198	95
14.368	23.1	-201	46	63	86	-1	27	19	49	224	74	197	93
14.3787	23.1	-202	46	63	86	0	26	19	48	224	74	197	93
14.3893	23.1	-201	47	64	87	1	26	20	47	222	73	198	92
14.4	25.3	-201	47	64	86	1	26	20	46	220	71	197	91
14.4107	26.4	-201	47	65	86	2	25	20	45	219	69	196	90
14.4213	25.3	-201	48	64	86	3	24	20	44	219	69	196	89
14.432	26.4	-200	49	65	87	2	25	20	44	219	69	195	89
14.4427	25.3	-200	49	65	87	2	25	21	45	218	68	193	89
14.4533	25.3	-201	50	66	86	2	24	20	44	218	68	193	88
14.464	26.4	-202	52	67	87	2	25	19	43	219	68	192	89
14.4747	26.4	-201	52	67	88	2	25	18	43	218	67	190	90
14.4853	25.3	-201	51	68	88	2	24	18	43	216	65	189	90
14.496	24.2	-199	52	70	90	3	25	19	43	216	65	188	91
14.5067	25.3	-197	52	70	92	2	27	19	43	214	64	187	90
14.5173	25.3	-195	53	70	92	2	28	19	42	214	62	185	90
14.528	24.2	-193	53	70	93	3	28	19	42	214	61	184	89
14.5387	25.3	-193	54	70	94	4	28	19	42	213	61	184	89
14.5493	26.4	-194	57	71	95	5	29	18	43	211	61	184	89
14.56	25.3	-193	58	72	95	4	30	18	44	212	60	184	90
14.5707	26.4	-193	59	72	95	4	31	18	42	212	61	186	90
14.5813	28.6	-193	60	74	96	5	32	18	40	213	62	185	88
14.592	29.7	-193	61	76	97	5	32	18	40	212	60	184	87
14.6027	27.5	-193	61	77	96	5	32	19	41	211	58	182	87
14.6133	24.2	-193	60	78	96	7	32	19	41	212	57	180	87
14.624	23.1	-195	59	79	98	7	31	21	42	212	57	180	88
14.6347	25.3	-194	58	80	100	6	31	21	43	211	57	178	88
14.6453	26.4	-194	58	79	101	6	31	21	44	211	56	178	86
14.656	25.3	-195	59	79	101	8	31	21	42	210	56	179	86
14.6667	23.1	-194	59	80	101	9	32	21	43	211	56	179	86
14.6773	25.3	-192	60	80	101	8	33	23	44	210	58	179	85
14.688	27.5	-192	61	81	101	8	34	23	44	207	59	179	85
14.6987	28.6	-191	63	81	102	10	34	22	44	206	58	177	84
14.7093	28.6	-193	62	80	103	9	33	22	42	205	59	176	84
14.72	29.7	-195	63	80	103	9	33	24	41	206	58	174	84
14.7307	30.8	-196	63	79	102	10	33	24	42	206	56	174	84
14.7413	31.9	-196	63	78	102	10	33	24	44	206	55	173	83
14.752	30.8	-195	64	79	101	10	33	26	42	205	54	173	82
14.7627	29.7	-194	65	80	100	11	32	25	41	205	52	172	81
14.7733	30.8	-194	66	80	100	11	32	24	42	203	51	170	82
14.784	30.8	-192	66	79	101	10	32	25	43	201	51	169	81
14.7947	29.7	-192	64	78	100	11	32	27	44	199	51	168	81
14.8053	28.6	-193	65	79	99	11	32	27	45	198	50	167	80
14.816	29.7	-193	67	79	98	11	32	25	44	198	49	167	79
14.8267	30.8	-194	68	78	98	12	32	24	42	199	48	166	79
14.8373	31.9	-194	68	78	97	12	32	24	41	200	48	166	79
14.848	33	-193	66	78	95	11	32	24	40	198	47	165	78
14.8587	30.8	-191	65	78	96	11	32	25	42	197	47	164	77
14.8693	28.6	-191	65	76	97	10	31	26	43	196	46	164	77
14.88	30.8	-191	65	77	99	10	30	25	43	195	44	162	77
14.8907	33	-192	63	76	98	10	30	24	45	195	43	162	76
14.9013	30.8	-193	64	73	97	10	30	22	46	195	43	162	76
14.912	30.8	-195	63	71	96	8	30	21	46	195	42	161	77
14.9227	31.9	-196	62	73	96	7	29	23	45	195	42	160	75
14.9333	33	-197	62	74	95	6	28	24	46	195	43	159	76
14.944	33	-197	62	76	97	6	28	23	45	195	42	159	78
14.9547	34.1	-198	62	75	97	7	27	22	45	195	40	159	79
14.9653	33	-200	61	73	95	6	26	22	44	194	40	159	78
14.976	31.9	-200	61	71	94	5	26	22	44	193	40	161	77
14.9867	31.9	-201	61	71	94	5	26	21	43	191	39	161	75
14.9973	33	-201	60	72	94	3	26	19	43	190	38	160	76
15.008	33	-202	61	71	93	3	24	18	43	190	37	158	76
15.0187	35.2	-202	61	70	92	4	23	18	43	190	39	158	75
15.0293	35.2	-201	59	71	92	4	23	18	44	191	41	158	75
15.04	37.4	-201	57	72	91	5	24	17	43	190	42	160	76
15.0507	36.3	-202	57	71	90	4	25	16	41	189	42	160	77
15.0613	36.3	-205	57	70	90	4	26	17	41	190	41	160	76
15.072	37.4	-205	58	70	92	5	24	16	40	191	42	160	74
15.0827	36.3	-203	59	70	91	6	23	14	41	190	42	160	73
15.0933	35.2	-202	59	69	89	6	24	14	41	187	42	159	73
15.104	35.2	-201	59	68	89	5	25	15	40	186	41	159	72
15.1147	36.3	-203	59	68	89	3	25	16	39	186	41	158	73
15.1253	36.3	-204	58	68	88	3	25	16	40	185	42	158	73
15.136	37.4	-204	58	66	88	2	25	18	40	184	42	158	74
15.1467	39.6	-204	57	66	88	1	24	19	41	184	41	156	74
15.1573	39.6	-205	57	68	88	1	23	19	42	185	40	156	73
15.168	38.5	-206	56	68	89	1	22	20	43	184	40	156	71
15.1787	38.5	-206	57	68	88	0	21	20	43	184	40	156	71
15.1893	36.3	-207	57	66	87	-1	20	20	44	184	39	157	72
15.2	36.3	-207	57	65	86	-1	21	19	43	185	38	158	73
15.2107	37.4	-208	56	64	84	-1	21	20	41	186	39	158	75
15.2213	37.4	-208	55	64	84	-1	20	20	41	185	40	158	75
15.232	37.4	-208	56	65	84	-1	19	20	44	184	39	158	74
15.2427	36.3	-209	58	65	86	-1	20	20	44	183	39	159	73
15.2533	36.3	-211	57	65	86	-3	22	21	44	181	39	158	72
15.264	38.5	-209	57	65	87	-3	21	20	45	180	39	158	73
15.2747	39.6	-208	57	66	88	-3	19	20	45	181	40	158	75
15.2853	40.7	-210	56	65	88	-5	18	20	45	182	40	158	75
15.296	39.6	-211	55	63	86	-4	17	20	47	182	38	157	74
15.3067	39.6	-212	54	60	85	-4	17	19	48	181	38	157	74
15.3173	40.7	-214	54	59	86	-5	19	18	47	179	40	158	73
15.328	40.7	-214	54	61	86	-6	21	18	47	180	39	160	72
15.3387	40.7	-214	53	61	87	-6	22	18	47	182	38	161	73
15.3493	41.8	-214	53	60	88	-5	21	18	46	183	38	161	72
15.36	41.8	-213	52	62	87	-5	20	19	47	182	38	160	71
15.3707	40.7	-214	52	62	86	-6	20	20	47	181	39	159	72
15.3813	38.5	-216	52	61	87	-6	19	21	48	182	40	161	72
15.392	37.4	-216	51	61	87	-5	18	20	50	181	39	162	73
15.4027	36.3	-214	52	60	86	-6	18	20	50	179	37	163	74
15.4133	37.4	-214	52	59	85	-6	18	20	50	178	37	163	73
15.424	38.5	-216	52	58	86	-6	18	20	50	179	38	163	73
15.4347	38.5	-218	52	57	86	-6	18	19	50	180	39	162	72
15.4453	40.7	-217	52	56	87	-6	19	20	50	178	40	161	72
15.456	41.8	-216	52	58	86	-7	19	19	51	176	41	160	73
15.4667	44	-216	51	59	85	-7	18	20	50	175	40	162	75
15.4773	46.2	-217	51	59	84	-7	18	21	50	176	39	163	75
15.488	46.2	-216	51	59	83	-9	19	19	49	176	40	162	73
15.4987	45.1	-215	50	59	84	-9	20	17	50	177	39	160	71
15.5093	45.1	-216	50	59	84	-7	20	16	50	178	39	161	70
15.52	46.2	-217	50	58	84	-7	20	17	50	178	40	162	71
15.5307	46.2	-218	51	56	85	-8	21	18	51	178	40	164	70
15.5413	47.3	-219	52	56	85	-8	20	19	52	177	39	163	71
15.552	49.5	-219	53	58	85	-8	20	19	51	176	41	163	72
15.5627	51.7	-218	53	58	86	-7	20	19	51	178	42	162	74
15.5733	52.8	-218	53	58	87	-6	21	18	51	178	41	163	73
15.584	53.9	-219	53	57	89	-7	22	18	50	178	41	163	72
15.5947	53.9	-219	52	57	90	-7	21	17	50	179	40	163	72
15.6053	51.7	-220	50	57	89	-8	20	16	51	177	40	165	73
15.616	51.7	-222	49	57	88	-6	20	18	52	176	40	166	74
15.6267	51.7	-220	49	57	88	-5	20	20	53	176	40	165	74
15.6373	51.7	-218	50	58	88	-5	19	22	53	177	40	164	75
15.648	52.8	-217	50	58	88	-6	20	23	53	178	43	165	75
15.6587	52.8	-218	51	56	87	-6	22	23	52	179	45	165	75
15.6693	55	-221	52	55	87	-7	21	22	51	181	45	164	76
15.68	57.2	-223	52	56	87	-7	20	21	50	182	44	165	77
15.6907	58.3	-223	51	57	88	-6	20	22	50	181	44	167	77
15.7013	60.5	-224	51	57	87	-5	21	22	51	179	44	167	77
15.712	61.6	-223	51	56	87	-3	20	21	52	179	44	166	77
15.7227	60.5	-222	53	54	87	-2	19	21	53	180	44	164	76
15.7333	60.5	-221	53	54	87	-2	20	20	52	181	45	165	75
15.744	59.4	-220	53	55	85	-3	20	20	52	181	45	165	74
15.7547	60.5	-219	54	56	84	-3	20	20	53	180	45	167	74
15.7653	60.5	-219	52	57	86	-3	19	20	55	180	46	167	73
15.776	62.7	-221	53	56	87	-5	19	20	56	181	47	167	73
15.7867	63.8	-221	53	55	87	-6	20	20	55	182	48	166	72
15.7973	63.8	-220	52	56	85	-6	20	19	55	182	48	165	72
15.808	64.9	-220	53	56	82	-7	20	19	55	182	49	164	73
15.8187	63.8	-220	52	56	82	-7	19	19	56	184	50	164	73
15.8293	63.8	-221	53	55	83	-6	18	19	55	185	50	166	73
15.84	64.9	-221	52	54	82	-6	16	19	52	184	50	167	74
15.8507	64.9	-220	53	54	83	-7	16	19	51	185	49	167	74
15.8613	63.8	-220	55	55	83	-9	17	20	52	186	49	168	74
15.872	63.8	-219	55	54	83	-10	18	19	53	186	50	168	73
15.8827	63.8	-219	54	54	83	-9	18	17	52	186	50	168	73
15.8933	63.8	-219	53	54	82	-8	18	18	52	186	51	169	74
15.904	64.9	-219	54	54	80	-8	19	17	52	187	50	169	74
15.9147	67.1	-219	53	55	80	-8	20	16	51	186	50	167	74
15.9253	69.3	-221	53	55	80	-9	19	17	50	184	51	166	76
15.936	70.4	-221	53	54	81	-10	19	16	49	183	53	165	76
15.9467	70.4	-221	53	53	82	-11	20	16	50	183	54	165	76
15.9573	67.1	-220	54	52	82	-11	19	17	51	185	54	166	76
15.968	67.1	-219	54	54	82	-11	18	17	52	185	54	165	76
15.9787	67.1	-219	54	55	81	-11	19	16	51	186	54	165	77
15.9893	67.1	-218	54	54	81	-11	18	16	50	185	54	167	79
16	66	-216	52	55	81	-11	17	15	50	183	55	169	80
16.0107	64.9	-216	51	55	81	-11	18	15	50	183	55	168	81
16.0213	67.1	-216	53	54	81	-11	18	15	50	183	55	168	81
16.032	67.1	-216	55	54	81	-12	19	15	51	182	54	166	81
16.0427	66	-217	54	55	82	-13	20	16	51	184	55	166	82
16.0533	64.9	-215	53	54	82	-12	20	15	51	184	56	166	81
16.064	63.8	-214	53	53	82	-11	19	14	50	182	55	166	80
16.0747	60.5	-214	53	52	81	-13	17	14	49	180	55	166	79
16.0853	57.2	-214	53	51	80	-14	16	14	48	179	56	167	81
16.096	55	-215	53	52	79	-14	16	15	48	179	56	167	81
16.1067	55	-216	54	55	79	-13	17	14	47	179	56	168	80
16.1173	56.1	-215	54	57	77	-14	18	14	46	180	55	169	78
16.128	56.1	-216	55	55	77	-13	17	14	45	181	55	168	77
16.1387	57.2	-217	56	53	78	-14	15	14	45	181	55	168	77
16.1493	57.2	-217	56	53	77	-16	15	12	45	181	54	167	77
16.16	55	-217	55	53	77	-17	15	10	44	180	54	167	77
16.1707	53.9	-215	55	52	76	-16	14	10	42	180	55	167	78
16.1813	52.8	-215	55	52	76	-14	12	10	42	180	55	166	78
16.192	52.8	-214	53	52	77	-14	10	9	42	180	54	165	78
16.2027	53.9	-214	54	52	78	-17	11	7	41	179	55	165	78
16.2133	53.9	-214	56	52	78	-19	11	6	40	178	56	166	78
16.224	50.6	-214	57	51	78	-18	10	6	38	177	56	166	78
16.2347	49.5	-213	58	50	75	-16	8	7	37	177	55	165	78
16.2453	50.6	-214	57	49	74	-15	8	6	37	176	55	164	79
16.256	51.7	-215	56	50	73	-14	6	5	36	176	54	163	78
16.2667	51.7	-215	55	51	73	-16	5	5	37	176	54	162	76
16.2773	52.8	-215	54	53	73	-17	6	5	38	175	54	161	75
16.288	52.8	-214	55	52	73	-16	7	6	37	174	53	160	77
16.2987	52.8	-213	56	51	74	-15	5	6	37	174	53	160	78
16.3093	52.8	-213	57	52	73	-15	6	7	35	171	52	159	78
16.32	52.8	-211	56	51	73	-16	7	6	35	169	50	159	79
16.3307	51.7	-209	56	52	73	-17	7	7	35	170	48	161	79
16.3413	49.5	-209	57	52	73	-16	5	8	35	169	46	161	79
16.352	50.6	-210	58	52	74	-15	4	8	33	168	45	161	79
16.3627	53.9	-211	58	51	75	-15	4	7	33	167	46	160	79
16.3733	56.1	-211	59	53	77	-16	4	5	34	165	47	159	78
16.384	58.3	-209	59	56	78	-15	5	5	35	164	47	158	77
16.3947	59.4	-209	59	56	78	-14	5	6	36	164	47	156	76
16.4053	55	-211	59	55	78	-14	5	7	36	163	47	155	76
16.416	52.8	-211	60	54	79	-13	5	7	35	162	45	154	76
16.4267	53.9	-211	61	53	80	-12	6	8	34	162	43	153	76
16.4373	57.2	-210	61	53	79	-12	6	9	34	163	42	153	77
16.448	58.3	-208	61	53	78	-13	5	9	34	164	41	154	77
16.4587	56.1	-207	61	53	79	-14	5	10	35	164	42	155	78
16.4693	55	-206	60	52	80	-14	7	10	36	164	42	154	78
16.48	56.1	-206	61	53	81	-13	8	10	37	163	41	153	77
16.4907	57.2	-206	63	54	82	-14	8	8	38	162	41	152	77
16.5013	58.3	-206	64	55	82	-14	8	8	39	161	38	151	77
16.512	59.4	-206	65	56	82	-14	9	8	39	160	37	152	77
16.5227	58.3	-206	66	57	83	-13	10	8	39	159	37	152	78
16.5333	56.1	-205	66	59	84	-11	11	9	39	159	37	151	77
16.544	55	-204	65	61	83	-11	12	11	37	158	37	152	77
16.5547	57.2	-205	66	61	83	-11	14	13	38	159	36	152	76
16.5653	58.3	-206	69	61	84	-11	16	13	40	160	35	152	76
16.576	58.3	-203	71	62	85	-9	17	13	41	160	35	150	77
16.5867	58.3	-203	73	64	85	-7	18	14	40	160	36	149	77
16.5973	58.3	-204	75	65	87	-5	19	14	41	160	36	148	77
16.608	58.3	-201	77	65	89	-5	19	14	41	161	34	148	77
16.6187	59.4	-199	79	66	90	-6	19	17	41	161	33	147	77
16.6293	60.5	-198	80	67	91	-5	21	19	43	161	33	146	76
16.64	59.4	-194	79	68	93	-3	22	18	46	161	34	146	76
16.6507	59.4	-194	79	69	94	-4	23	18	47	160	35	146	77
16.6613	60.5	-193	82	72	95	-3	25	19	47	159	33	146	78
16.672	60.5	-192	83	75	95	-1	27	18	48	158	31	147	78
16.6827	60.5	-193	82	77	96	1	27	18	49	158	30	146	78
16.6933	62.7	-191	83	77	97	3	26	21	52	158	31	146	77
16.704	64.9	-191	85	79	99	5	27	24	54	158	29	146	77
16.7147	66	-193	88	78	100	7	30	24	56	160	28	146	77
16.7253	64.9	-194	90	79	102	8	30	25	56	161	29	145	76
16.736	63.8	-192	91	81	105	10	30	26	57	161	30	145	76
16.7467	63.8	-191	92	82	107	10	31	26	58	162	30	146	77
16.7573	63.8	-190	94	82	108	11	33	27	59	165	29	147	76
16.768	64.9	-190	96	85	110	13	33	29	59	165	29	146	76
16.7787	66	-189	96	87	110	15	34	31	61	165	29	147	76
16.7893	66	-188	98	88	111	16	37	33	62	166	29	147	75
16.8	67.1	-189	98	87	112	18	39	34	62	167	29	147	74
16.8107	68.2	-190	99	88	112	19	42	36	63	167	29	146	75
16.8213	69.3	-190	98	90	113	19	43	38	65	168	31	146	76
16.832	69.3	-189	98	90	113	20	44	39	68	169	32	147	76
16.8427	69.3	-189	99	90	115	23	45	40	70	171	33	146	77
16.8533	67.1	-190	100	92	117	25	47	40	70	173	34	146	77
16.864	66	-190	100	93	119	25	48	41	70	174	35	148	77
16.8747	66	-190	101	94	119	25	50	43	71	175	36	150	78
16.8853	66	-189	101	95	119	24	52	43	71	178	37	151	79
16.896	68.2	-189	100	95	121	24	52	43	71	179	37	152	80
16.9067	68.2	-190	98	96	121	25	52	44	70	180	39	153	80
16.9173	67.1	-192	98	97	122	26	52	43	71	182	39	154	80
16.928	67.1	-194	99	96	121	26	52	45	73	185	40	154	79
16.9387	68.2	-193	99	94	119	26	51	47	74	188	41	153	80
16.9493	67.1	-193	99	94	119	27	51	49	75	189	42	153	80
16.96	67.1	-194	99	94	120	27	50	49	75	191	44	154	81
16.9707	68.2	-196	98	94	118	26	49	47	74	193	45	155	81
16.9813	69.3	-197	97	94	117	26	49	46	73	195	46	154	80
16.992	70.4	-197	94	95	117	25	50	45	73	195	46	155	80
17.0027	71.5	-197	93	95	117	24	51	45	71	196	46	156	81
17.0133	69.3	-196	92	95	115	23	51	45	72	198	47	157	81
17.024	68.2	-197	91	95	114	23	50	45	73	200	49	158	81
17.0347	68.2	-200	88	95	114	21	50	45	74	203	51	159	82
17.0453	67.1	-201	86	93	114	21	50	44	72	206	53	159	83
17.056	67.1	-200	86	91	114	21	49	43	72	208	54	159	83
17.0667	67.1	-201	86	89	113	20	48	43	73	211	57	160	85
17.0773	67.1	-202	86	87	112	19	46	42	73	213	59	161	87
17.088	66	-202	85	85	113	21	45	41	74	213	59	163	86
17.0987	63.8	-203	84	84	111	21	45	40	75	216	60	165	86
17.1093	63.8	-204	83	82	111	18	45	41	74	219	63	166	86
17.12	64.9	-205	81	82	110	17	44	41	74	221	64	166	86
17.1307	64.9	-205	79	83	108	17	42	41	74	224	65	166	87
17.1413	67.1	-206	80	83	107	15	42	40	72	226	66	166	88
17.152	67.1	-208	81	80	107	13	42	39	71	228	69	167	88
17.1627	68.2	-209	81	77	106	12	41	38	70	229	71	168	87
17.1733	67.1	-210	79	75	105	12	40	39	69	229	73	169	89
17.184	64.9	-210	77	75	103	11	39	39	69	231	73	169	91
17.1947	66	-209	76	74	103	10	38	38	68	234	73	169	91
17.2053	67.1	-211	76	74	101	8	37	37	66	235	75	170	91
17.216	67.1	-214	76	73	99	6	35	36	65	236	76	171	92
17.2267	68.2	-214	75	73	98	6	35	36	65	238	77	171	92
17.2373	69.3	-214	73	73	97	6	35	36	65	237	78	174	92
17.248	68.2	-214	72	72	96	5	35	34	65	239	80	174	92
17.2587	70.4	-215	71	71	95	5	35	33	64	241	81	174	92
17.2693	71.5	-214	72	69	95	5	35	34	64	242	81	175	92
17.28	72.6	-215	72	68	95	4	34	35	63	242	81	176	93
17.2907	72.6	-218	71	66	94	3	33	33	60	242	81	176	93
17.3013	72.6	-218	69	65	92	3	32	31	60	242	83	176	93
17.312	73.7	-218	67	65	90	3	31	31	60	243	84	176	93
17.3227	73.7	-219	67	65	88	2	31	30	59	243	84	174	93
17.3333	74.8	-219	67	63	88	2	30	30	59	241	84	176	94
17.344	73.7	-220	67	63	89	2	28	29	58	242	84	177	94
17.3547	73.7	-221	66	62	88	1	27	27	57	244	86	176	93
17.3653	74.8	-222	66	64	87	-1	26	27	57	244	86	176	93
17.376	74.8	-224	64	66	86	-1	25	26	56	243	85	177	95
17.3867	73.7	-225	63	65	86	-3	25	26	55	243	85	178	95
17.3973	73.7	-227	64	62	85	-4	25	26	54	243	86	178	95
17.408	74.8	-226	63	61	83	-2	24	25	55	242	87	178	95
17.4187	75.9	-227	62	61	83	-2	22	24	56	243	87	177	96
17.4293	75.9	-227	61	60	83	-3	20	23	54	242	87	176	97
17.44	77	-227	61	60	83	-4	19	22	54	241	88	177	98
17.4507	78.1	-227	62	59	83	-4	18	21	53	241	88	176	99
17.4613	78.1	-227	62	58	83	-5	16	20	52	242	88	175	98
17.472	78.1	-227	61	57	82	-7	15	19	52	240	88	174	98
17.4827	75.9	-226	58	56	79	-7	15	18	51	238	88	173	97
17.4933	74.8	-226	57	55	78	-7	15	17	50	236	88	172	96
17.504	75.9	-226	58	55	79	-7	15	17	51	235	87	171	97
17.5147	77	-227	59	55	79	-7	17	17	50	234	87	172	97
17.5253	77	-229	58	55	78	-7	18	17	49	233	88	171	98
17.536	78.1	-229	58	55	78	-7	17	16	47	232	87	172	100
17.5467	78.1	-228	59	54	78	-9	16	16	45	231	86	171	102
17.5573	78.1	-230	59	55	78	-10	14	15	44	230	85	171	102
17.568	78.1	-233	58	55	78	-9	14	15	44	228	84	172	101
17.5787	78.1	-234	58	54	76	-10	13	14	43	226	84	172	99
17.5893	78.1	-234	60	53	75	-12	12	15	44	226	82	170	97
17.6	79.2	-233	60	53	75	-14	11	14	44	223	81	169	97
17.6107	81.4	-233	57	54	74	-15	11	13	43	222	79	168	97
17.6213	81.4	-234	55	53	74	-17	10	13	41	220	79	168	96
17.632	80.3	-233	55	52	73	-18	10	11	41	219	78	169	97
17.6427	80.3	-233	55	51	72	-19	10	10	42	217	78	168	99
17.6533	81.4	-233	56	50	71	-20	10	8	42	214	78	167	101
17.664	81.4	-233	55	50	71	-21	8	6	40	212	79	167	102
17.6747	82.5	-232	54	51	70	-21	7	6	39	212	79	167	101
17.6853	83.6	-234	53	49	70	-20	6	5	37	213	77	167	100
17.696	84.7	-235	52	48	69	-20	5	4	37	212	75	167	100
17.7067	83.6	-236	51	48	68	-20	5	3	36	210	74	166	102
17.7173	82.5	-238	51	48	66	-21	5	1	35	208	73	166	102
17.728	85.8	-238	50	47	65	-22	4	1	36	206	72	166	101
17.7387	86.9	-239	50	48	66	-22	4	1	37	206	69	164	101
17.7493	86.9	-239	49	47	66	-23	4	0	37	205	68	163	100
17.76	88	-238	49	45	65	-24	4	-1	36	205	69	162	99
17.7707	88	-238	49	45	65	-25	4	-2	34	204	68	162	98
17.7813	88	-237	50	46	67	-25	4	-3	34	201	66	160	99
17.792	90.2	-237	50	47	66	-24	4	-2	33	198	63	159	98
17.8027	92.4	-237	47	46	65	-23	4	-2	31	198	63	158	97
17.8133	90.2	-239	47	46	63	-24	4	-3	29	198	62	158	98
17.824	89.1	-240	48	46	63	-26	3	-4	28	196	62	157	99
17.8347	89.1	-242	48	44	64	-26	2	-3	28	195	60	157	99
17.8453	89.1	-244	49	43	64	-26	1	-3	30	193	58	156	98
17.856	90.2	-243	49	44	64	-26	0	-3	29	191	58	155	98
17.8667	89.1	-243	49	43	62	-26	-1	-3	28	188	56	155	99
17.8773	88	-243	49	44	60	-27	-1	-3	27	186	54	154	99
17.888	90.2	-243	49	44	59	-28	-1	-4	25	186	54	153	98
17.8987	92.4	-242	48	43	61	-27	-2	-5	24	185	54	155	99
17.9093	92.4	-242	49	43	61	-27	-4	-7	23	184	54	154	100
17.92	92.4	-243	48	44	60	-26	-5	-8	21	184	54	154	99
17.9307	92.4	-244	48	44	60	-26	-5	-9	21	184	54	152	99
17.9413	94.6	-243	49	45	60	-25	-5	-8	20	182	55	150	99
17.952	95.7	-243	49	46	59	-26	-6	-8	19	180	53	148	100
17.9627	94.6	-244	48	45	58	-28	-7	-9	20	178	51	148	101
17.9733	94.6	-243	48	45	59	-30	-8	-8	20	177	50	149	102
17.984	95.7	-244	49	45	59	-31	-9	-8	19	176	50	149	101
17.9947	96.8	-244	49	44	59	-30	-9	-9	19	176	50	148	100
18.0053	97.9	-242	50	44	59	-29	-8	-9	18	176	49	146	100
18.016	100.1	-242	51	43	60	-28	-7	-8	18	173	46	144	100
18.0267	101.2	-243	51	42	60	-28	-8	-9	18	172	43	143	99
18.0373	101.2	-243	50	43	58	-27	-11	-10	18	171	41	143	100
18.048	100.1	-242	50	44	57	-28	-13	-10	16	170	40	142	100
18.0587	99	-241	50	46	57	-28	-14	-11	15	170	39	141	101
18.0693	99	-242	49	46	56	-28	-13	-12	14	170	38	142	102
18.08	100.1	-241	49	48	56	-28	-14	-12	13	171	37	141	102
18.0907	101.2	-241	48	48	55	-27	-14	-12	14	170	37	141	102
18.1013	103.4	-240	48	47	55	-28	-14	-10	15	169	37	141	100
18.112	106.7	-238	48	46	56	-30	-16	-9	15	167	36	140	98
18.1227	107.8	-237	49	44	55	-30	-18	-9	15	167	34	137	99
18.1333	106.7	-237	50	45	54	-30	-18	-9	15	166	32	135	100
18.144	105.6	-235	51	46	55	-30	-15	-9	15	165	31	137	99
18.1547	105.6	-235	50	46	56	-32	-14	-8	14	164	32	138	99
18.1653	103.4	-237	50	44	56	-33	-15	-8	13	162	32	137	99
18.176	103.4	-239	50	43	56	-33	-16	-10	13	161	32	136	98
18.1867	103.4	-240	49	44	55	-32	-16	-12	13	159	31	136	100
18.1973	103.4	-241	49	46	54	-34	-15	-11	14	159	30	137	101
18.208	103.4	-240	50	46	54	-34	-15	-10	15	159	28	136	101
18.2187	101.2	-241	52	44	54	-32	-13	-10	15	158	26	135	101
18.2293	99	-244	52	45	54	-32	-12	-10	14	157	26	133	100
18.24	100.1	-244	51	44	54	-32	-12	-8	12	156	24	131	99
18.2507	101.2	-243	50	45	54	-31	-13	-7	10	155	23	131	98
18.2613	101.2	-241	51	45	53	-30	-13	-7	11	156	22	131	98
18.272	101.2	-238	53	45	55	-29	-13	-9	12	157	20	131	98
18.2827	101.2	-237	53	45	56	-29	-12	-10	12	156	20	131	100
18.2933	101.2	-236	55	46	56	-30	-12	-9	14	155	21	130	100
18.304	101.2	-236	56	47	58	-32	-12	-8	15	155	21	130	99
18.3147	101.2	-235	55	46	58	-32	-11	-10	15	155	22	129	99
18.3253	100.1	-234	55	46	57	-32	-10	-11	15	154	21	128	99
18.336	101.2	-234	56	47	57	-30	-9	-12	14	155	21	128	100
18.3467	102.3	-233	57	48	59	-29	-8	-12	14	154	22	129	101
18.3573	102.3	-232	57	49	61	-29	-7	-12	15	153	21	128	100
18.368	102.3	-231	59	50	61	-29	-7	-11	16	152	19	127	100
18.3787	101.2	-230	60	48	62	-28	-8	-10	16	153	18	127	99
18.3893	100.1	-231	61	51	62	-28	-8	-9	16	153	17	129	98
18.4	101.2	-231	60	52	62	-27	-6	-9	16	154	15	130	99
18.4107	102.3	-230	60	51	63	-26	-6	-10	16	154	13	130	99
18.4213	103.4	-230	61	51	64	-25	-6	-10	17	153	13	130	100
18.432	103.4	-229	62	52	65	-24	-6	-10	16	152	14	129	100
18.4427	101.2	-228	64	53	66	-24	-6	-9	15	152	15	128	101
18.4533	99	-226	64	55	66	-25	-7	-8	14	152	17	128	101
18.464	99	-225	64	56	67	-26	-7	-7	16	151	17	127	100
18.4747	99	-225	65	54	67	-25	-6	-6	16	149	15	126	100
18.4853	100.1	-223	66	55	66	-23	-4	-6	15	149	12	124	100
18.496	100.1	-223	66	55	66	-24	-4	-6	15	148	11	124	100
18.5067	99	-223	65	55	67	-24	-3	-4	15	148	11	124	100
18.5173	97.9	-222	65	55	69	-22	-2	-4	16	148	12	124	101
18.528	97.9	-221	64	55	70	-21	-2	-5	16	148	13	123	101
18.5387	101.2	-222	66	56	70	-22	-1	-6	17	149	12	124	102
18.5493	102.3	-223	68	57	71	-21	-1	-6	19	148	12	124	102
18.56	103.4	-222	68	59	71	-20	-1	-5	18	146	13	123	102
18.5707	105.6	-221	69	59	72	-19	-1	-3	17	144	11	123	102
18.5813	106.7	-221	72	58	72	-18	-1	-3	17	144	12	123	103
18.592	106.7	-220	72	57	73	-19	0	-2	17	145	12	122	101
18.6027	104.5	-218	73	58	74	-20	1	-2	18	146	11	122	99
18.6133	102.3	-218	73	58	75	-21	1	-2	20	146	10	121	100
18.624	104.5	-217	72	59	77	-19	3	-3	21	147	8	121	101
18.6347	108.9	-216	71	59	77	-16	3	-3	20	147	6	121	100
18.6453	107.8	-218	71	59	76	-14	2	-3	20	148	6	120	101
18.656	105.6	-218	70	59	77	-13	2	-4	22	150	7	118	101
18.6667	106.7	-217	71	60	77	-13	1	-4	23	150	6	119	102
18.6773	106.7	-218	72	60	77	-13	1	-4	23	150	7	118	103
18.688	105.6	-217	71	61	76	-13	2	-3	23	151	9	120	103
18.6987	106.7	-217	73	61	75	-14	3	-2	23	151	9	119	103
18.7093	107.8	-218	72	61	76	-14	2	-1	23	150	9	119	102
18.72	108.9	-220	72	61	75	-13	3	-1	24	150	10	118	104
18.7307	108.9	-220	71	61	75	-13	5	-2	23	150	9	117	105
18.7413	107.8	-220	71	63	75	-13	6	-2	24	150	7	117	108
18.752	107.8	-220	71	65	74	-13	7	-2	24	152	6	118	110
18.7627	108.9	-222	72	66	74	-13	8	-1	25	152	7	118	110
18.7733	106.7	-222	73	66	76	-13	8	-2	26	151	8	118	110
18.784	106.7	-221	71	65	77	-12	9	0	26	152	9	119	109
18.7947	106.7	-223	69	63	77	-12	7	-1	27	153	10	120	109
18.8053	105.6	-222	70	62	77	-12	6	-3	27	153	10	121	111
18.816	105.6	-222	70	62	77	-12	5	-3	27	153	10	122	113
18.8267	107.8	-223	70	61	76	-13	5	-2	28	154	11	124	114
18.8373	110	-224	70	61	76	-15	6	-1	27	155	11	124	115
18.848	112.2	-225	69	61	76	-15	7	0	27	156	11	124	116
18.8587	112.2	-226	69	60	76	-15	7	2	28	156	10	124	117
18.8693	113.3	-226	70	60	74	-14	7	3	27	157	9	124	118
18.88	112.2	-229	72	62	73	-13	6	3	28	157	9	124	120
18.8907	112.2	-231	73	62	73	-14	5	2	27	158	10	122	120
18.9013	111.1	-232	72	61	73	-14	5	2	26	158	10	120	120
18.912	111.1	-232	71	60	74	-13	4	3	26	158	12	120	121
18.9227	113.3	-232	71	59	73	-14	2	4	27	159	13	121	122
18.9333	114.4	-233	72	59	72	-14	2	3	27	160	12	121	122
18.944	113.3	-233	72	58	71	-14	4	1	27	160	12	121	121
18.9547	113.3	-232	72	58	72	-15	4	0	27	160	13	124	122
18.9653	113.3	-232	71	58	72	-16	3	-1	28	158	15	125	123
18.976	113.3	-233	69	58	70	-16	3	-3	28	158	15	125	124
18.9867	113.3	-233	68	57	70	-17	3	-3	27	158	15	124	126
18.9973	113.3	-233	68	57	69	-18	1	-2	25	159	15	124	128
19.008	115.5	-231	66	57	69	-18	0	-2	25	161	16	124	126
19.0187	113.3	-230	67	56	70	-19	1	0	25	165	16	123	127
19.0293	112.2	-231	68	55	71	-21	2	-1	25	166	16	125	129
19.04	113.3	-231	67	54	70	-22	2	-3	24	166	16	125	129
19.0507	112.2	-231	64	54	68	-24	2	-4	24	167	18	125	129
19.0613	112.2	-232	64	55	65	-25	3	-4	24	166	20	125	129
19.072	112.2	-232	64	53	65	-25	1	-6	24	166	21	127	129
19.0827	114.4	-231	63	51	65	-24	-2	-6	25	168	21	127	129
19.0933	114.4	-229	64	52	65	-23	-2	-6	24	168	21	126	129
19.104	114.4	-229	66	54	66	-25	-2	-7	24	169	22	127	131
19.1147	114.4	-230	65	54	66	-27	-3	-7	22	170	23	127	132
19.1253	115.5	-230	66	53	65	-27	-4	-7	20	169	22	126	133
19.136	116.6	-232	65	54	66	-27	-4	-7	19	167	22	126	132
19.1467	116.6	-232	64	54	66	-28	-3	-7	20	166	22	126	131
19.1573	116.6	-232	62	55	66	-28	-2	-7	21	165	23	128	131
19.168	114.4	-234	62	55	66	-27	-4	-7	21	166	23	128	133
19.1787	114.4	-234	63	54	66	-27	-6	-7	22	168	24	128	134
19.1893	115.5	-232	61	53	66	-27	-6	-7	21	169	23	129	135
19.2	117.7	-231	61	53	66	-28	-7	-7	20	168	21	130	135
19.2107	119.9	-232	62	53	66	-30	-8	-8	18	167	22	129	133
19.2213	119.9	-232	62	52	67	-29	-9	-10	17	167	23	127	132
19.232	119.9	-233	62	53	65	-29	-9	-11	16	167	23	128	132
19.2427	121	-232	62	54	65	-29	-8	-12	15	167	22	128	132
19.2533	119.9	-232	63	54	66	-29	-7	-13	13	167	22	128	131
19.264	118.8	-231	63	52	66	-30	-8	-13	13	166	21	128	131
19.2747	119.9	-231	64	52	64	-32	-10	-11	14	167	21	128	133
19.2853	121	-232	65	53	63	-32	-9	-11	12	168	23	127	134
19.296	122.1	-232	65	53	62	-32	-7	-11	10	168	23	127	134
19.3067	123.2	-233	66	53	64	-32	-8	-9	11	167	21	127	134
19.3173	122.1	-233	66	54	64	-33	-9	-8	12	166	21	127	135
19.328	121	-233	67	55	63	-31	-9	-8	12	166	21	127	135
19.3387	122.1	-233	67	55	63	-30	-9	-8	11	166	20	129	135
19.3493	121	-233	67	55	63	-32	-8	-10	11	165	20	130	136
19.36	119.9	-232	66	54	64	-33	-8	-12	12	165	19	129	136
19.3707	119.9	-230	64	54	65	-34	-9	-13	12	165	19	127	137
19.3813	121	-229	64	56	66	-34	-9	-14	11	166	18	126	137
19.392	122.1	-231	65	57	66	-34	-8	-15	11	165	18	126	135
19.4027	121	-231	65	56	66	-35	-8	-14	12	163	17	126	134
19.4133	121	-228	66	56	66	-34	-8	-14	11	164	15	126	133
19.424	121	-227	66	57	66	-34	-8	-14	10	164	15	127	134
19.4347	118.8	-227	66	57	65	-33	-10	-13	10	163	15	127	136
19.4453	118.8	-228	65	56	65	-32	-10	-14	10	161	14	126	136
19.456	121	-229	65	56	64	-32	-11	-14	9	160	13	126	135
19.4667	122.1	-228	66	57	63	-32	-11	-14	8	161	13	127	135
19.4773	123.2	-225	65	57	63	-32	-11	-14	8	162	12	126	135
19.488	123.2	-225	67	57	63	-32	-11	-14	6	162	12	125	135
19.4987	123.2	-225	66	57	62	-31	-10	-14	6	161	12	125	134
19.5093	122.1	-225	67	57	63	-31	-9	-14	6	162	11	124	134
19.52	123.2	-226	67	58	64	-30	-11	-14	7	162	10	124	133
19.5307	122.1	-225	66	59	65	-30	-11	-13	8	160	10	125	134
19.5413	119.9	-225	67	59	65	-30	-10	-13	9	159	9	125	134
19.552	118.8	-223	67	59	65	-30	-9	-13	9	159	9	125	135
19.5627	118.8	-222	68	59	64	-28	-9	-12	10	159	8	124	134
19.5733	121	-222	68	60	62	-27	-9	-11	9	159	9	124	133
19.584	121	-223	69	60	62	-27	-9	-12	8	160	9	124	134
19.5947	119.9	-224	69	61	63	-27	-9	-13	7	159	9	123	133
19.6053	118.8	-225	69	62	63	-28	-10	-14	6	157	6	124	131
19.616	118.8	-224	68	60	63	-29	-9	-14	5	156	5	124	131
19.6267	119.9	-223	68	59	63	-30	-9	-13	5	157	6	123	131
19.6373	119.9	-222	69	59	62	-30	-8	-13	5	158	5	124	131
19.648	121	-223	69	60	62	-29	-7	-13	5	157	5	123	130
19.6587	118.8	-226	68	61	63	-29	-6	-13	6	156	7	122	129
19.6693	119.9	-227	68	62	63	-30	-6	-13	6	156	7	122	130
19.68	121	-228	67	63	63	-31	-7	-13	5	157	8	123	130
19.6907	119.9	-229	67	63	63	-30	-9	-12	7	157	9	123	130
19.7013	119.9	-228	66	63	62	-30	-9	-12	9	157	8	123	130
19.712	119.9	-227	66	62	64	-31	-10	-12	8	157	7	123	130
19.7227	121	-226	66	61	65	-32	-10	-13	8	157	5	122	130
19.7333	123.2	-225	65	61	65	-31	-9	-11	7	157	4	120	130
19.744	123.2	-224	65	60	63	-30	-10	-11	7	157	3	119	132
19.7547	122.1	-222	67	59	64	-29	-9	-12	6	156	5	120	130
19.7653	122.1	-223	68	59	64	-30	-9	-11	6	155	5	119	128
19.776	122.1	-224	68	59	62	-32	-9	-11	7	155	4	119	129
19.7867	119.9	-224	66	60	62	-34	-9	-11	8	155	4	120	130
19.7973	118.8	-226	63	60	63	-34	-9	-13	6	157	5	120	131
19.808	119.9	-228	63	60	62	-33	-10	-14	5	158	6	120	132
19.8187	119.9	-227	63	59	62	-33	-10	-14	4	157	5	119	132
19.8293	121	-227	63	58	63	-34	-10	-14	3	158	6	117	131
19.84	121	-229	64	58	63	-33	-10	-14	3	157	6	116	131
19.8507	118.8	-230	64	59	62	-33	-11	-13	2	156	6	117	131
19.8613	117.7	-231	64	58	61	-33	-10	-12	2	157	7	117	131
19.872	117.7	-230	64	57	62	-34	-9	-11	2	157	7	116	130
19.8827	118.8	-230	64	56	63	-32	-8	-12	2	157	5	115	129
19.8933	119.9	-232	64	55	63	-31	-7	-12	3	156	3	115	129
19.904	118.8	-232	64	55	62	-32	-6	-11	4	157	2	116	128
19.9147	116.6	-233	63	56	61	-34	-7	-11	6	157	3	117	128
19.9253	115.5	-235	64	57	61	-34	-7	-9	5	155	4	116	128
19.936	117.7	-237	63	56	61	-33	-8	-9	5	155	4	115	127
19.9467	119.9	-236	62	55	62	-33	-9	-9	5	156	4	115	127
19.9573	118.8	-234	62	56	62	-33	-8	-8	4	156	5	115	125
19.968	117.7	-233	62	54	60	-32	-8	-9	4	157	4	115	124
19.9787	117.7	-236	63	54	57	-33	-8	-10	4	158	4	116	124
19.9893	115.5	-237	63	55	57	-33	-8	-11	5	159	4	115	125
20	114.4	-237	65	55	58	-33	-8	-10	4	157	5	116	127
20.0107	114.4	-237	65	55	59	-34	-8	-9	2	156	6	118	129
20.0213	114.4	-237	63	55	59	-35	-9	-10	2	157	6	118	131
20.032	114.4	-238	61	55	59	-34	-10	-10	2	158	4	117	130
20.0427	114.4	-239	61	55	59	-35	-11	-10	1	159	3	117	130
20.0533	112.2	-239	62	55	59	-35	-11	-11	1	158	2	117	130
20.064	113.3	-239	62	57	59	-35	-10	-12	1	157	1	116	131
20.0747	116.6	-238	61	58	60	-34	-10	-13	2	157	2	116	132
20.0853	117.7	-238	61	56	59	-34	-11	-14	2	157	3	116	132
20.096	114.4	-239	61	56	59	-33	-13	-14	2	157	4	116	132
20.1067	111.1	-240	60	55	58	-34	-14	-13	2	158	3	116	132
20.1173	108.9	-240	58	55	58	-35	-14	-14	1	157	4	116	132
20.128	110	-240	58	54	58	-35	-14	-14	0	156	4	116	133
20.1387	111.1	-239	59	53	59	-34	-12	-13	1	156	4	114	134
20.1493	111.1	-239	58	53	59	-35	-11	-15	3	157	4	113	134
20.16	112.2	-241	58	54	59	-36	-12	-16	2	157	4	112	133
20.1707	114.4	-241	58	55	59	-34	-12	-16	1	158	3	112	135
20.1813	114.4	-241	59	57	58	-33	-11	-17	0	158	3	111	136
20.192	114.4	-241	59	57	57	-33	-11	-17	-1	158	3	112	138
20.2027	113.3	-240	59	55	56	-33	-11	-18	-2	159	2	113	137
20.2133	112.2	-240	60	54	54	-33	-12	-19	0	160	2	113	137
20.224	112.2	-242	59	55	53	-34	-12	-20	0	162	3	112	138
20.2347	112.2	-244	60	54	53	-34	-12	-20	1	161	4	112	138
20.2453	113.3	-245	62	54	54	-34	-13	-20	1	159	3	112	137
20.256	112.2	-246	62	54	56	-35	-15	-19	1	157	2	112	137
20.2667	108.9	-246	62	55	57	-36	-14	-19	1	158	1	113	137
20.2773	108.9	-246	60	56	58	-38	-15	-19	1	158	2	115	137
20.288	110	-247	59	56	58	-38	-17	-19	1	159	2	115	138
20.2987	110	-249	60	56	57	-38	-17	-20	1	160	2	115	139
20.3093	110	-250	61	55	57	-36	-17	-20	1	159	1	115	139
20.32	106.7	-248	60	56	57	-37	-17	-20	0	159	1	115	140
20.3307	108.9	-246	61	55	57	-38	-16	-19	0	159	1	115	140
20.3413	111.1	-244	62	55	55	-37	-16	-19	-1	159	1	114	141
20.352	113.3	-242	62	53	55	-35	-17	-18	-1	159	1	115	141
20.3627	114.4	-243	61	52	55	-34	-17	-18	0	158	1	115	141
20.3733	114.4	-244	60	53	54	-35	-18	-17	1	156	2	116	142
20.384	114.4	-243	62	53	54	-37	-19	-16	3	156	2	117	141
20.3947	114.4	-242	63	53	53	-39	-19	-17	3	158	2	118	141
20.4053	113.3	-241	63	52	53	-40	-18	-19	2	157	2	118	141
20.416	114.4	-242	63	53	54	-39	-18	-19	2	157	3	118	143
20.4267	112.2	-243	63	52	55	-37	-18	-20	1	157	3	118	144
20.4373	111.1	-244	64	52	57	-36	-17	-21	2	156	3	117	145
20.448	111.1	-244	66	54	57	-35	-16	-21	2	156	3	116	145
20.4587	111.1	-244	65	54	56	-35	-16	-21	1	156	3	115	145
20.4693	112.2	-243	65	55	55	-35	-15	-20	1	157	2	115	145
20.48	113.3	-241	66	54	55	-35	-15	-18	2	158	2	113	146
20.4907	113.3	-240	67	53	57	-34	-16	-16	2	160	3	112	147
20.5013	115.5	-240	68	53	58	-33	-16	-16	3	160	2	113	148
20.512	116.6	-239	68	53	58	-32	-16	-16	4	160	1	114	148
20.5227	116.6	-236	68	53	58	-32	-16	-16	5	160	3	114	147
20.5333	116.6	-237	68	52	59	-32	-15	-16	5	158	4	116	148
20.544	116.6	-238	68	52	60	-32	-17	-17	5	157	3	117	150
20.5547	116.6	-238	68	53	60	-31	-17	-17	6	157	1	116	151
20.5653	114.4	-238	68	56	60	-31	-15	-16	4	157	1	115	152
20.576	114.4	-236	68	57	61	-30	-13	-17	4	156	3	114	151
20.5867	113.3	-235	68	57	62	-31	-13	-18	5	156	4	114	153
20.5973	113.3	-234	69	57	61	-32	-14	-17	7	157	3	115	155
20.608	112.2	-232	70	57	61	-31	-14	-16	10	156	3	115	154
20.6187	112.2	-231	73	58	62	-28	-13	-16	12	156	3	116	154
20.6293	112.2	-230	74	58	62	-27	-11	-14	13	157	3	117	154
20.64	112.2	-229	75	58	63	-25	-11	-12	12	157	3	117	154
20.6507	113.3	-229	77	59	64	-25	-11	-11	12	156	3	117	154
20.6613	114.4	-228	80	60	64	-24	-9	-10	14	156	2	117	153
20.672	113.3	-224	81	61	66	-22	-8	-10	16	157	3	118	152
20.6827	112.2	-220	82	63	68	-20	-7	-9	17	157	2	117	153
20.6933	111.1	-218	84	65	69	-19	-5	-8	20	158	2	117	153
20.704	111.1	-215	86	67	71	-19	-3	-8	22	158	3	119	154
20.7147	112.2	-214	88	70	73	-18	-1	-6	24	159	2	120	157
20.7253	112.2	-212	90	71	74	-15	0	-5	25	160	2	121	159
20.736	112.2	-209	92	72	76	-11	2	-4	25	161	1	120	161
20.7467	112.2	-205	95	74	78	-9	4	0	26	161	3	120	162
20.7573	112.2	-201	98	76	80	-7	6	4	29	161	3	119	162
20.768	111.1	-196	101	77	84	-4	9	8	33	160	3	119	163
20.7787	111.1	-189	105	80	88	-1	12	10	38	161	4	120	164
20.7893	110	-183	108	82	91	1	15	13	40	162	4	121	164
20.8	110	-176	112	85	95	4	19	16	42	164	4	122	165
20.8107	110	-170	117	87	99	8	24	19	46	167	3	123	165
20.8213	112.2	-164	123	91	102	12	29	22	51	170	3	123	166
20.832	113.3	-158	130	96	105	17	35	27	57	172	4	122	168
20.8427	112.2	-151	137	102	109	22	40	33	63	173	5	124	169
20.8533	111.1	-142	143	107	114	28	45	37	69	174	5	125	169
20.864	111.1	-132	151	113	121	34	51	42	76	175	6	126	169
20.8747	112.2	-121	159	119	128	40	58	50	80	177	7	126	170
20.8853	113.3	-109	168	124	136	48	66	58	86	179	8	126	171
20.896	114.4	-99	178	132	145	54	74	64	94	184	9	127	172
20.9067	114.4	-86	188	140	153	61	84	73	103	187	9	128	175
20.9173	112.2	-71	198	148	161	69	93	82	112	188	11	129	179
20.928	112.2	-54	210	156	170	79	103	91	122	193	13	131	182
20.9387	110	-37	222	164	180	91	116	103	134	197	14	133	185
20.9493	108.9	-21	235	173	192	102	128	114	147	202	15	135	187
20.96	111.1	-4	250	185	203	115	141	127	162	205	17	136	189
20.9707	112.2	16	267	199	217	130	155	142	176	210	18	138	191
20.9813	113.3	38	284	213	232	146	171	158	193	216	20	140	194
20.992	113.3	61	303	228	248	161	189	174	210	221	22	143	197
21.0027	113.3	87	324	244	266	178	209	190	229	229	25	146	200
21.0133	113.3	114	346	262	285	200	231	209	249	237	29	149	204
21.024	113.3	142	369	280	305	223	254	229	271	246	33	153	210
21.0347	114.4	173	395	301	328	244	277	251	296	256	37	155	216
21.0453	115.5	208	422	323	353	267	302	274	323	268	40	159	220
21.056	116.6	243	451	345	379	291	332	299	353	278	45	164	224
21.0667	118.8	282	482	371	408	321	363	327	386	290	50	170	230
21.0773	118.8	323	517	399	437	352	396	356	421	302	55	175	238
21.088	118.8	366	554	429	468	387	432	388	457	317	61	182	246
21.0987	119.9	413	594	461	503	423	471	424	497	334	67	188	256
21.1093	122.1	464	636	495	539	462	513	463	540	351	74	195	266
21.12	126.5	519	681	532	580	504	559	503	587	370	81	203	277
21.1307	127.6	577	731	571	625	550	608	547	638	392	88	212	287
21.1413	125.4	638	784	614	672	600	662	595	694	415	97	221	300
21.152	123.2	701	841	660	722	653	719	648	754	439	108	232	314
21.1627	122.1	769	902	707	776	709	779	705	819	467	119	243	328
21.1733	122.1	840	966	760	836	769	844	765	888	498	132	255	345
21.184	123.2	917	1035	817	900	832	915	829	962	530	146	269	363
21.1947	123.2	999	1108	879	966	901	993	899	1041	566	158	286	383
21.2053	122.1	1086	1186	944	1038	979	1075	974	1127	605	173	302	404
21.216	119.9	1178	1269	1012	1115	1061	1162	1055	1219	647	191	320	426
21.2267	119.9	1276	1357	1085	1198	1147	1255	1143	1319	692	212	339	451
21.2373	122.1	1380	1452	1163	1288	1240	1356	1235	1425	739	232	363	478
21.248	123.2	1491	1552	1247	1383	1338	1463	1334	1538	791	256	388	508
21.2587	123.2	1608	1660	1337	1484	1444	1577	1442	1661	848	283	414	541
21.2693	124.3	1730	1772	1434	1591	1558	1700	1558	1794	910	311	441	578
21.28	125.4	1860	1891	1537	1704	1679	1831	1682	1938	978	343	468	618
21.2907	128.7	1995	2020	1645	1826	1809	1972	1814	2090	1053	375	500	661
21.3013	130.9	2137	2157	1761	1957	1949	2125	1956	2254	1134	411	537	706
21.312	128.7	2288	2300	1885	2096	2097	2288	2109	2428	1221	450	578	754
21.3227	125.4	2446	2451	2016	2245	2253	2460	2272	2615	1315	494	621	808
21.3333	126.5	2612	2612	2155	2403	2420	2644	2445	2816	1417	541	668	867
21.344	126.5	2785	2782	2302	2570	2597	2840	2629	3030	1527	591	720	931
21.3547	126.5	2967	2960	2458	2748	2785	3049	2826	3259	1646	647	775	1002
21.3653	126.5	3157	3148	2624	2937	2986	3271	3039	3503	1775	706	836	1079
21.376	127.6	3358	3347	2799	3138	3200	3507	3263	3765	1913	770	903	1160
21.3867	127.6	3570	3557	2984	3353	3428	3758	3504	4042	2062	841	976	1247
21.3973	126.5	3790	3777	3180	3580	3669	4027	3759	4336	2224	920	1054	1345
21.408	125.4	4020	4007	3389	3819	3925	4311	4029	4649	2397	1006	1138	1450
21.4187	125.4	4259	4251	3608	4073	4197	4611	4315	4985	2584	1097	1229	1563
21.4293	124.3	4507	4510	3839	4340	4484	4928	4620	5342	2786	1197	1329	1684
21.44	124.3	4767	4779	4083	4622	4788	5265	4945	5722	3002	1304	1439	1817
21.4507	125.4	5037	5060	4339	4921	5109	5623	5289	6126	3232	1420	1558	1960
21.4613	125.4	5319	5355	4609	5234	5448	6002	5654	6553	3480	1544	1686	2113
21.472	124.3	5613	5661	4892	5566	5808	6402	6041	7003	3747	1678	1822	2279
21.4827	124.3	5918	5982	5189	5915	6186	6825	6450	7481	4033	1823	1968	2459
21.4933	124.3	6231	6317	5501	6281	6583	7272	6881	7989	4338	1979	2126	2653
21.504	124.3	6556	6667	5831	6666	7001	7744	7337	8526	4664	2146	2297	2862
21.5147	123.2	6892	7033	6175	7070	7441	8242	7819	9094	5014	2328	2483	3086
21.5253	122.1	7240	7413	6535	7496	7905	8764	8326	9691	5388	2524	2682	3330
21.536	118.8	7601	7808	6910	7944	8394	9311	8862	10320	5786	2735	2896	3591
21.5467	117.7	7974	8220	7304	8411	8907	9885	9425	10983	6211	2963	3126	3870
21.5573	121	8357	8647	7718	8901	9442	10488	10018	11682	6664	3208	3375	4170
21.568	123.2	8751	9089	8149	9416	10001	11121	10642	12419	7149	3469	3640	4491
21.5787	125.4	9156	9548	8597	9949	10586	11785	11295	13193	7664	3748	3926	4836
21.5893	127.6	9573	10024	9064	10506	11199	12481	11980	14007	8212	4048	4231	5206
21.6	127.6	9999	10517	9550	11087	11840	13207	12701	14862	8793	4371	4558	5602
21.6107	126.5	10436	11026	10055	11693	12509	13964	13456	15758	9408	4717	4909	6024
21.6213	126.5	10886	11551	10577	12324	13206	14756	14246	16693	10061	5087	5285	6474
21.632	126.5	11348	12094	11120	12980	13931	15583	15073	17670	10754	5481	5687	6957
21.6427	127.6	11819	12651	11685	13660	14683	16446	15937	18691	11488	5902	6115	7474
21.6533	126.5	12298	13223	12267	14364	15464	17345	16836	19758	12263	6351	6574	8028
21.664	125.4	12786	13813	12869	15093	16280	18283	17772	20874	13083	6831	7064	8618
21.6747	126.5	13281	14417	13491	15847	17127	19255	18745	22037	13948	7344	7586	9245
21.6853	128.7	13784	15036	14130	16629	18005	20260	19760	23245	14857	7889	8142	9910
21.696	130.9	14294	15669	14791	17440	18913	21300	20815	24500	15813	8468	8734	10616
21.7067	133.1	14813	16317	15475	18277	19853	22379	21910	25804	16824	9083	9361	11367
21.7173	135.3	15339	16977	16178	19140	20823	23498	23044	27158	17889	9736	10027	12165
21.728	135.3	15871	17651	16901	20028	21823	24653	24217	28566	19008	10429	10734	13011
21.7387	135.3	16409	18343	17642	20943	22854	25844	25432	30027	20182	11164	11483	13907
21.7493	133.1	16950	19048	18402	21882	23915	27074	26693	31542	21411	11942	12277	14856
21.76	134.2	17494	19764	19180	22845	25008	28341	27998	33107	22697	12764	13119	15858
21.7707	136.4	18042	20492	19977	23834	26131	29645	29344	34722	24041	13634	14007	16914
21.7813	136.4	18594	21230	20792	24848	27284	30988	30733	36387	25448	14552	14943	18031
21.792	136.4	19150	21976	21625	25885	28467	32371	32165	38104	26919	15519	15930	19213
21.8027	137.5	19706	22733	22474	26945	29677	33791	33634	39873	28454	16535	16972	20458
21.8133	137.5	20262	23499	23338	28027	30915	35247	35144	41696	30054	17605	18072	21769
21.824	136.4	20817	24271	24218	29130	32184	36741	36697	43573	31719	18733	19230	23147
21.8347	135.3	21370	25051	25111	30257	33483	38266	38291	45499	33446	19919	20447	24595
21.8453	137.5	21922	25837	26017	31406	34811	39824	39925	47473	35238	21165	21724	26113
21.856	138.6	22471	26625	26937	32576	36164	41414	41598	49493	37099	22474	23062	27704
21.8667	137.5	23015	27417	27874	33766	37541	43038	43309	51565	39032	23843	24464	29372
21.8773	139.7	23555	28212	28823	34975	38941	44696	45056	53688	41039	25272	25931	31118
21.888	140.8	24088	29012	29784	36200	40363	46384	46838	55863	43116	26765	27466	32943
21.8987	141.9	24615	29814	30752	37438	41806	48100	48658	58086	45262	28325	29070	34849
21.9093	141.9	25136	30615	31726	38689	43272	49839	50517	60354	47476	29953	30744	36835
21.92	141.9	25648	31416	32706	39954	44756	51602	52410	62664	49757	31651	32487	38902
21.9307	143	26154	32214	33692	41233	46257	53393	54336	65010	52106	33416	34300	41053
21.9413	144.1	26652	33007	34685	42521	47774	55209	56291	67393	54525	35251	36185	43297
21.952	145.2	27137	33794	35683	43818	49303	57049	58274	69814	57012	37153	38145	45631
21.9627	146.3	27609	34573	36683	45122	50842	58908	60282	72273	59567	39126	40185	48056
21.9733	148.5	28068	35345	37682	46429	52396	60782	62312	74765	62186	41175	42301	50573
21.984	150.7	28515	36111	38681	47740	53961	62672	64365	77287	64865	43304	44496	53179
21.9947	151.8	28948	36866	39678	49056	55534	64572	66438	79836	67605	45507	46768	55870
22.0053	151.8	29368	37610	40674	50375	57113	66481	68532	82409	70407	47783	49116	58649
22.016	151.8	29772	38342	41667	51694	58696	68400	70639	85002	73276	50134	51536	61522
22.0267	152.9	30159	39058	42655	53010	60276	70326	72759	87619	76206	52556	54031	64487
22.0373	154	30528	39761	43636	54319	61853	72253	74887	90258	79194	55047	56603	67541
22.048	155.1	30879	40449	44607	55618	63430	74180	77023	92913	82239	57607	59252	70685
22.0587	154	31211	41122	45566	56907	65000	76102	79168	95580	85331	60242	61978	73919
22.0693	152.9	31527	41777	46511	58187	66560	78018	81318	98255	88465	62950	64779	77238
22.08	150.7	31827	42411	47443	59457	68110	79928	83472	100928	91640	65727	67649	80640
22.0907	150.7	32106	43024	48362	60711	69648	81830	85624	103596	94858	68573	70586	84132
22.1013	152.9	32363	43612	49263	61947	71168	83722	87768	106263	98117	71482	73593	87716
22.112	154	32599	44179	50147	63164	72669	85600	89898	108924	101407	74452	76674	91387
22.1227	154	32812	44724	51010	64359	74153	87458	92013	111572	104729	77487	79827	95139
22.1333	155.1	33002	45244	51850	65528	75620	89293	94116	114207	108079	80590	83050	98968
22.144	156.2	33170	45738	52668	66676	77063	91102	96201	116825	111446	83758	86336	102868
22.1547	157.3	33319	46205	53464	67802	78479	92882	98263	119415	114827	86982	89679	106834
22.1653	158.4	33448	46642	54235	68898	79864	94633	100299	121975	118229	90261	93074	110869
22.176	160.6	33552	47052	54981	69963	81215	96352	102305	124507	121646	93590	96517	114970
22.1867	160.6	33630	47432	55700	70997	82530	98034	104277	127008	125072	96961	100012	119133
22.1973	159.5	33685	47785	56387	71993	83809	99676	106214	129475	128500	100373	103557	123352
22.208	159.5	33716	48109	57043	72950	85052	101277	108117	131902	131921	103826	107145	127623
22.2187	158.4	33726	48402	57667	73871	86255	102832	109983	134280	135328	107318	110772	131940
22.2293	157.3	33715	48659	58258	74755	87416	104338	111808	136608	138716	110845	114436	136297
22.24	157.3	33679	48885	58815	75599	88532	105796	113586	138879	142082	114399	118125	140692
22.2507	158.4	33620	49079	59337	76402	89599	107204	115313	141092	145424	117977	121836	145128
22.2613	158.4	33538	49239	59823	77159	90616	108560	116985	143246	148738	121569	125574	149598
22.272	157.3	33432	49367	60273	77870	91586	109860	118599	145335	152018	125172	129334	154095
22.2827	156.2	33304	49465	60685	78533	92506	111101	120154	147356	155253	128790	133110	158609
22.2933	156.2	33153	49530	61057	79152	93375	112279	121649	149304	158436	132422	136897	163128
22.304	156.2	32981	49560	61390	79723	94190	113393	123082	151176	161563	136060	140686	167645
22.3147	157.3	32788	49554	61686	80245	94948	114441	124449	152968	164635	139695	144467	172160
22.3253	156.2	32575	49514	61943	80718	95647	115423	125748	154679	167651	143319	148233	176667
22.336	157.3	32340	49443	62161	81138	96284	116339	126973	156310	170604	146921	151980	181159
22.3467	158.4	32084	49340	62336	81506	96861	117184	128126	157856	173487	150496	155708	185630
22.3573	157.3	31809	49207	62468	81820	97379	117958	129207	159313	176292	154045	159411	190073
22.368	157.3	31516	49042	62560	82082	97835	118658	130215	160677	179010	157563	163083	194476
22.3787	158.4	31208	48841	62612	82292	98230	119282	131146	161945	181635	161045	166718	198831
22.3893	158.4	30884	48605	62622	82447	98560	119832	131996	163117	184167	164486	170308	203134
22.4	159.5	30539	48341	62592	82547	98826	120311	132762	164191	186605	167878	173843	207385
22.4107	160.6	30177	48047	62522	82595	99029	120715	133445	165164	188944	171213	177320	211582
22.4213	159.5	29798	47725	62410	82590	99168	121041	134045	166037	191181	174485	180741	215713
22.432	156.2	29404	47375	62257	82531	99246	121289	134563	166808	193311	177693	184102	219769
22.4427	154	28996	46997	62066	82420	99262	121457	134996	167474	195323	180837	187392	223738
22.4533	154	28577	46590	61835	82257	99213	121546	135345	168035	197216	183909	190601	227609
22.464	154	28147	46157	61566	82044	99098	121559	135608	168490	198991	186903	193725	231377
22.4747	154	27705	45698	61259	81778	98919	121497	135785	168840	200648	189810	196755	235041
22.4853	152.9	27251	45216	60914	81457	98677	121359	135876	169088	202183	192620	199684	238599
22.496	152.9	26786	44712	60532	81085	98374	121142	135880	169230	203591	195327	202517	242040
22.5067	154	26310	44184	60111	80664	98013	120849	135798	169265	204873	197932	205246	245360
22.5173	155.1	25825	43634	59654	80196	97591	120483	135634	169192	206021	200435	207866	248550
22.528	155.1	25335	43063	59166	79681	97108	120044	135387	169012	207030	202830	210371	251602
22.5387	155.1	24840	42470	58644	79120	96568	119532	135052	168728	207903	205112	212752	254514
22.5493	152.9	24337	41858	58091	78514	95971	118949	134633	168339	208642	207276	215008	257285
22.56	152.9	23827	41230	57508	77863	95317	118296	134132	167850	209248	209314	217137	259913
22.5707	155.1	23313	40585	56894	77169	94608	117574	133551	167260	209718	211225	219137	262390
22.5813	154	22795	39926	56250	76433	93848	116781	132892	166569	210050	213009	221008	264712
22.592	151.8	22275	39252	55579	75658	93038	115920	132155	165778	210242	214664	222744	266870
22.6027	152.9	21753	38566	54883	74848	92176	114995	131340	164893	210295	216189	224337	268857
22.6133	151.8	21231	37869	54161	74001	91263	114009	130450	163912	210215	217577	225788	270675
22.624	149.6	20709	37159	53418	73115	90303	112965	129489	162836	210000	218826	227091	272324
22.6347	148.5	20185	36441	52653	72193	89298	111864	128456	161673	209650	219933	228244	273800
22.6453	146.3	19662	35716	51863	71240	88253	110706	127355	160425	209166	220896	229248	275102
22.656	146.3	19139	34985	51052	70253	87169	109493	126189	159089	208549	221712	230104	276227
22.6667	145.2	18619	34249	50221	69239	86046	108227	124959	157666	207798	222387	230808	277169
22.6773	145.2	18100	33506	49375	68202	84886	106912	123668	156160	206914	222918	231359	277931
22.688	145.2	17587	32756	48516	67141	83690	105551	122315	154576	205908	223302	231756	278513
22.6987	144.1	17078	32002	47645	66057	82460	104149	120901	152919	204785	223543	231997	278917
22.7093	143	16573	31249	46761	64950	81200	102703	119431	151194	203544	223635	232086	279142
22.72	143	16070	30494	45866	63822	79913	101213	117909	149403	202187	223580	232026	279185
22.7307	141.9	15572	29738	44959	62675	78600	99683	116339	147545	200712	223380	231818	279048
22.7413	143	15080	28985	44042	61513	77265	98117	114725	145622	199121	223038	231457	278726
22.752	144.1	14595	28235	43119	60340	75906	96518	113068	143639	197423	222557	230944	278222
22.7627	143	14118	27487	42189	59153	74524	94893	111370	141602	195625	221935	230279	277543
22.7733	140.8	13650	26742	41257	57955	73123	93243	109632	139514	193730	221171	229468	276694
22.784	139.7	13190	26002	40322	56746	71703	91570	107857	137382	191742	220267	228517	275677
22.7947	137.5	12734	25267	39382	55526	70271	89873	106050	135206	189658	219226	227426	274489
22.8053	137.5	12287	24541	38439	54299	68830	88155	104215	132987	187481	218058	226196	273135
22.816	136.4	11848	23822	37496	53071	67380	86421	102356	130727	185219	216762	224833	271621
22.8267	134.2	11418	23110	36555	51841	65922	84672	100472	128427	182873	215340	223339	269945
22.8373	132	10998	22403	35619	50611	64456	82912	98561	126092	180454	213797	221713	268117
22.848	133.1	10587	21704	34689	49381	62988	81144	96628	123729	177971	212136	219957	266140
22.8587	135.3	10185	21013	33763	48153	61516	79370	94680	121349	175426	210354	218081	264018
22.8693	136.4	9792	20333	32842	46927	60045	77587	92717	118951	172817	208457	216093	261751
22.88	136.4	9407	19664	31926	45706	58576	75799	90745	116535	170152	206454	213991	259346
22.8907	136.4	9031	19009	31019	44491	57112	74007	88768	114105	167436	204352	211777	256806
22.9013	134.2	8664	18364	30118	43286	55654	72215	86787	111661	164671	202149	209454	254132
22.912	132	8308	17731	29226	42091	54200	70430	84802	109205	161862	199848	207026	251334
22.9227	130.9	7962	17111	28347	40906	52751	68653	82815	106745	159016	197455	204500	248426
22.9333	130.9	7628	16503	27481	39728	51310	66885	80828	104288	156140	194972	201885	245414
22.944	129.8	7303	15908	26625	38560	49880	65126	78845	101834	153234	192402	199191	242298
22.9547	127.6	6986	15326	25779	37404	48464	63376	76868	99382	150298	189757	196419	239081
22.9653	127.6	6680	14759	24944	36264	47063	61638	74902	96931	147337	187045	193570	235770
22.976	124.3	6382	14204	24122	35141	45676	59912	72948	94486	144354	184268	190647	232366
22.9867	119.9	6095	13661	23315	34035	44305	58205	71004	92049	141358	181427	187655	228883
22.9973	119.9	5817	13131	22524	32945	42953	56520	69070	89626	138358	178526	184602	225330
23.008	121	5549	12616	21749	31873	41617	54852	67150	87223	135362	175571	181495	221713
23.0187	121	5291	12115	20991	30817	40300	53204	65247	84842	132366	172567	178341	218027
23.0293	119.9	5040	11627	20247	29779	39006	51575	63363	82482	129371	169522	175143	214276
23.04	118.8	4798	11152	19516	28760	37734	49966	61501	80147	126381	166441	171902	210471
23.0507	117.7	4562	10693	18800	27763	36485	48380	59664	77835	123400	163328	168621	206614
23.0613	114.4	4337	10247	18102	26788	35257	46817	57851	75547	120433	160181	165308	202716
23.072	115.5	4121	9815	17423	25833	34048	45286	56062	73287	117485	157004	161964	198787
23.0827	113.3	3913	9396	16762	24898	32861	43783	54299	71058	114560	153801	158597	194837
23.0933	113.3	3714	8990	16116	23982	31698	42307	52563	68865	111656	150579	155219	190867
23.104	114.4	3522	8599	15485	23087	30561	40857	50857	66706	108774	147348	151836	186877
23.1147	114.4	3336	8222	14870	22212	29449	39435	49182	64578	105915	144114	148447	182874
23.1253	114.4	3159	7857	14273	21359	28364	38043	47539	62482	103082	140881	145053	178860
23.136	114.4	2990	7504	13694	20528	27306	36680	45926	60417	100280	137651	141658	174843
23.1467	115.5	2828	7165	13131	19720	26272	35351	44342	58390	97516	134423	138265	170833
23.1573	112.2	2672	6836	12587	18937	25262	34054	42789	56404	94796	131202	134882	166836
23.168	110	2523	6520	12061	18175	24280	32787	41268	54461	92118	127991	131517	162850
23.1787	108.9	2381	6216	11551	17434	23324	31549	39777	52559	89480	124796	128173	158874
23.1893	108.9	2245	5925	11055	16715	22395	30338	38321	50698	86882	121625	124848	154915
23.2	108.9	2114	5644	10575	16017	21496	29159	36903	48878	84327	118478	121541	150978
23.2107	106.7	1990	5374	10111	15344	20621	28011	35520	47097	81815	115354	118256	147063
23.2213	105.6	1871	5117	9664	14693	19766	26896	34172	45358	79349	112251	114998	143183
23.232	105.6	1758	4870	9235	14061	18936	25815	32858	43664	76936	109176	111770	139347
23.2427	105.6	1652	4633	8820	13449	18132	24765	31577	42013	74574	106131	108581	135554
23.2533	103.4	1549	4406	8419	12856	17355	23746	30331	40407	72258	103118	105439	131804
23.264	102.3	1452	4188	8034	12286	16605	22759	29122	38841	69989	100148	102339	128099
23.2747	102.3	1361	3980	7663	11735	15880	21801	27951	37315	67767	97225	99280	124439
23.2853	103.4	1275	3780	7305	11204	15182	20872	26813	35829	65592	94345	96266	120828
23.296	104.5	1191	3589	6961	10694	14507	19976	25706	34386	63470	91508	93298	117273
23.3067	105.6	1109	3407	6631	10203	13855	19109	24632	32985	61402	88715	90376	113777
23.3173	105.6	1033	3235	6315	9731	13227	18272	23590	31629	59390	85968	87507	110340
23.328	103.4	961	3070	6012	9277	12620	17463	22580	30315	57433	83270	84694	106959
23.3387	103.4	892	2913	5720	8839	12035	16682	21604	29044	55526	80624	81937	103636
23.3493	102.3	826	2760	5443	8417	11474	15929	20663	27813	53669	78035	79231	100370
23.36	100.1	764	2616	5177	8014	10934	15202	19755	26620	51861	75497	76576	97164
23.3707	100.1	707	2480	4922	7629	10414	14500	18878	25465	50101	73007	73973	94022
23.3813	101.2	653	2351	4679	7260	9914	13827	18033	24350	48397	70570	71426	90950
23.392	100.1	602	2229	4446	6907	9435	13183	17216	23274	46744	68184	68936	87951
23.4027	99	555	2113	4223	6568	8975	12563	16430	22238	45141	65849	66510	85021
23.4133	100.1	509	2001	4011	6242	8535	11967	15674	21242	43586	63573	64144	82159
23.424	100.1	464	1895	3807	5931	8114	11393	14947	20279	42077	61357	61838	79365
23.4347	100.1	423	1794	3615	5633	7711	10844	14250	19348	40611	59198	59594	76638
23.4453	100.1	384	1699	3431	5349	7325	10317	13579	18452	39192	57096	57407	73979
23.456	97.9	347	1610	3256	5079	6957	9814	12933	17591	37822	55050	55279	71391
23.4667	95.7	313	1525	3089	4821	6606	9331	12311	16765	36499	53056	53209	68875
23.4773	97.9	282	1445	2930	4573	6270	8869	11715	15973	35224	51115	51198	66430
23.488	101.2	252	1368	2778	4338	5949	8426	11144	15214	33992	49233	49247	64048
23.4987	99	223	1296	2634	4113	5644	8003	10598	14483	32802	47409	47356	61729
23.5093	99	193	1227	2496	3900	5352	7598	10077	13783	31652	45639	45518	59475
23.52	102.3	165	1162	2366	3698	5073	7212	9580	13112	30543	43922	43737	57284
23.5307	100.1	140	1102	2243	3508	4807	6843	9103	12469	29474	42255	42009	55163
23.5413	96.8	117	1044	2125	3327	4554	6492	8648	11856	28445	40639	40334	53112
23.552	99	98	990	2014	3155	4314	6159	8211	11269	27454	39073	38717	51128
23.5627	101.2	79	939	1909	2990	4085	5840	7793	10709	26498	37557	37158	49207
23.5733	102.3	60	892	1811	2834	3867	5538	7396	10174	25577	36096	35654	47349
23.584	102.3	43	846	1716	2688	3661	5251	7018	9663	24689	34686	34202	45550
23.5947	101.2	25	802	1627	2546	3466	4976	6659	9174	23833	33326	32800	43809
23.6053	101.2	7	761	1544	2413	3280	4715	6315	8707	23010	32012	31447	42129
23.616	100.1	-10	722	1464	2286	3104	4466	5986	8261	22223	30743	30143	40513
23.6267	96.8	-25	684	1389	2165	2937	4232	5675	7836	21468	29519	28887	38954
23.6373	95.7	-37	649	1317	2052	2779	4009	5380	7434	20741	28338	27680	37450
23.648	94.6	-47	618	1249	1945	2628	3797	5098	7053	20044	27204	26519	35998
23.6587	94.6	-57	589	1185	1844	2485	3595	4829	6688	19373	26113	25402	34595
23.6693	93.5	-68	562	1124	1748	2349	3404	4575	6340	18728	25063	24326	33242
23.68	92.4	-78	536	1068	1658	2221	3221	4334	6010	18109	24051	23293	31939
23.6907	94.6	-89	511	1016	1573	2100	3048	4103	5695	17516	23077	22298	30687
23.7013	95.7	-97	488	965	1491	1986	2885	3885	5398	16951	22142	21343	29489
23.712	94.6	-106	465	916	1413	1878	2731	3680	5118	16408	21243	20428	28337
23.7227	92.4	-114	444	872	1340	1777	2585	3485	4852	15885	20380	19554	27228
23.7333	92.4	-123	425	829	1273	1680	2448	3299	4598	15381	19555	18718	26162
23.744	92.4	-130	406	789	1209	1590	2317	3123	4355	14895	18763	17916	25138
23.7547	92.4	-137	390	751	1148	1503	2194	2958	4126	14430	18003	17147	24156
23.7653	94.6	-145	374	716	1090	1420	2079	2803	3909	13986	17273	16410	23215
23.776	97.9	-151	357	683	1037	1342	1969	2656	3705	13560	16575	15705	22315
23.7867	96.8	-155	343	652	986	1270	1864	2515	3511	13154	15906	15032	21453
23.7973	93.5	-161	330	622	937	1201	1765	2381	3326	12764	15266	14391	20626
23.808	92.4	-166	318	595	892	1137	1673	2254	3152	12389	14655	13778	19830
23.8187	92.4	-171	307	570	849	1077	1585	2135	2988	12029	14071	13191	19065
23.8293	91.3	-175	296	545	810	1019	1503	2022	2833	11682	13512	12629	18333
23.84	90.2	-178	286	521	772	967	1425	1917	2686	11349	12977	12091	17633
23.8507	89.1	-181	277	500	738	916	1352	1816	2546	11031	12463	11577	16965
23.8613	89.1	-184	266	481	704	868	1283	1721	2416	10726	11968	11089	16328
23.872	89.1	-187	259	462	672	821	1217	1632	2294	10433	11499	10628	15720
23.8827	88	-190	251	444	642	776	1156	1549	2177	10152	11053	10188	15137
23.8933	88	-193	244	427	615	737	1098	1470	2066	9879	10626	9766	14578
23.904	90.2	-195	237	409	590	701	1044	1393	1962	9615	10218	9363	14043
23.9147	90.2	-199	230	393	564	665	992	1322	1864	9363	9828	8978	13533
23.9253	89.1	-203	223	379	540	632	944	1255	1771	9124	9455	8611	13044
23.936	89.1	-206	217	368	519	600	900	1193	1684	8895	9098	8263	12577
23.9467	88	-208	212	357	499	572	856	1133	1601	8673	8758	7932	12130
23.9573	86.9	-212	206	346	480	544	816	1077	1524	8459	8435	7618	11703
23.968	88	-214	201	334	461	517	777	1025	1451	8253	8128	7319	11296
23.9787	88	-215	196	324	443	493	740	976	1382	8055	7832	7033	10903
23.9893	88	-215	192	314	428	470	706	927	1318	7865	7548	6760	10528
24	88	-217	187	304	413	448	673	881	1254	7681	7278	6501	10172
24.0107	86.9	-220	183	295	399	428	643	840	1195	7505	7020	6253	9834
24.0213	88	-222	180	287	387	409	615	803	1140	7337	6774	6018	9511
24.032	89.1	-223	177	279	375	390	588	766	1089	7172	6539	5794	9201
24.0427	88	-225	174	272	363	374	563	731	1041	7011	6315	5581	8902
24.0533	85.8	-226	171	266	351	358	539	699	995	6855	6100	5378	8617
24.064	84.7	-226	168	261	341	342	518	669	951	6705	5895	5186	8344
24.0747	84.7	-226	166	255	331	328	498	640	909	6562	5701	5002	8085
24.0853	84.7	-227	164	249	321	314	477	613	871	6424	5515	4826	7838
24.096	83.6	-229	162	241	311	302	457	586	834	6290	5336	4657	7601
24.1067	84.7	-232	160	235	303	290	439	561	800	6159	5164	4496	7373
24.1173	85.8	-234	158	231	295	279	422	536	767	6033	5000	4345	7154
24.128	89.1	-234	157	227	288	270	405	514	735	5912	4846	4200	6943
24.1387	88	-234	154	222	280	260	390	495	707	5795	4697	4062	6740
24.1493	85.8	-236	151	219	274	251	377	476	681	5680	4554	3930	6549
24.16	83.6	-236	148	216	267	243	364	458	655	5570	4416	3803	6366
24.1707	83.6	-237	146	214	262	234	351	442	630	5462	4284	3682	6190
24.1813	84.7	-238	144	210	256	227	339	426	607	5357	4159	3568	6022
24.192	84.7	-240	143	207	250	220	327	410	587	5254	4038	3460	5861
24.2027	84.7	-242	143	204	245	212	316	397	568	5154	3924	3357	5705
24.2133	85.8	-244	143	203	239	206	305	382	549	5057	3814	3257	5556
24.224	88	-245	142	200	234	201	295	370	531	4964	3707	3162	5412
24.2347	90.2	-246	140	196	231	195	287	358	515	4873	3606	3073	5274
24.2453	91.3	-247	139	193	228	189	277	346	498	4784	3507	2987	5144
24.256	90.2	-248	137	188	223	184	268	334	481	4699	3411	2903	5018
24.2667	88	-248	137	184	220	178	259	322	464	4617	3319	2823	4896
24.2773	86.9	-249	138	181	217	172	252	313	447	4535	3233	2746	4778
24.288	85.8	-249	137	179	213	168	246	304	434	4454	3151	2674	4662
24.2987	85.8	-247	136	177	209	165	240	295	424	4377	3072	2605	4552
24.3093	89.1	-246	134	177	208	161	235	287	412	4303	2995	2535	4446
24.32	89.1	-246	133	177	205	155	229	279	399	4229	2921	2468	4345
24.3307	89.1	-248	132	175	202	150	223	272	388	4157	2847	2406	4247
24.3413	90.2	-247	132	174	200	147	218	265	378	4087	2778	2347	4151
24.352	90.2	-247	131	173	198	143	213	260	369	4018	2712	2290	4059
24.3627	90.2	-248	131	172	196	140	208	254	360	3952	2649	2235	3972
24.3733	90.2	-249	130	171	194	137	203	248	351	3886	2587	2182	3887
24.384	90.2	-249	129	168	193	136	199	241	341	3821	2526	2132	3804
24.3947	90.2	-250	128	165	192	134	195	235	333	3758	2467	2084	3724
24.4053	90.2	-251	130	165	191	130	191	230	325	3696	2411	2036	3648
24.416	91.3	-252	130	165	188	128	187	224	318	3635	2355	1991	3575
24.4267	88	-252	130	164	186	125	182	220	311	3576	2303	1948	3503
24.4373	83.6	-252	129	163	184	122	178	216	303	3519	2253	1905	3431
24.448	83.6	-252	128	161	182	119	176	212	295	3461	2203	1864	3363
24.4587	85.8	-253	126	159	180	117	173	209	289	3405	2155	1824	3297
24.4693	86.9	-253	125	158	179	115	170	205	285	3352	2109	1787	3233
24.48	88	-255	125	158	179	115	166	201	279	3300	2065	1750	3171
24.4907	88	-255	125	157	177	115	163	196	274	3248	2021	1714	3112
24.5013	86.9	-254	124	156	175	113	160	192	269	3197	1978	1680	3052
24.512	86.9	-254	124	155	173	110	158	187	264	3147	1937	1647	2995
24.5227	86.9	-255	124	155	172	108	155	184	258	3099	1898	1615	2940
24.5333	88	-256	124	154	171	106	153	182	254	3054	1860	1583	2886
24.544	85.8	-257	124	154	171	103	150	179	250	3008	1822	1554	2836
24.5547	84.7	-256	125	153	170	102	149	176	245	2962	1786	1525	2787
24.5653	84.7	-255	124	151	169	101	146	173	241	2916	1752	1496	2737
24.576	84.7	-255	122	151	168	98	144	170	237	2872	1718	1467	2688
24.5867	88	-256	121	151	166	97	144	167	234	2828	1684	1439	2641
24.5973	89.1	-256	120	150	165	96	141	165	231	2784	1651	1411	2597
24.608	89.1	-255	120	150	165	95	139	163	227	2744	1620	1386	2553
24.6187	88	-256	121	150	164	92	136	161	225	2704	1590	1362	2511
24.6293	88	-257	120	149	162	91	135	158	222	2663	1559	1338	2469
24.64	90.2	-258	120	148	160	91	134	157	219	2624	1529	1315	2428
24.6507	90.2	-258	120	145	159	90	133	156	214	2586	1501	1292	2389
24.6613	89.1	-258	119	145	159	89	132	155	209	2548	1474	1269	2349
24.672	89.1	-258	119	144	158	88	129	152	205	2510	1447	1248	2310
24.6827	88	-258	119	145	157	87	127	150	203	2472	1421	1228	2272
24.6933	86.9	-258	121	144	158	87	126	147	202	2436	1394	1208	2236
24.704	86.9	-258	122	142	157	87	126	145	200	2400	1369	1187	2202
24.7147	85.8	-258	120	142	157	85	124	144	198	2364	1345	1168	2169
24.7253	85.8	-259	117	144	157	84	122	142	196	2331	1320	1150	2136
24.736	86.9	-260	117	145	157	83	120	139	192	2298	1297	1133	2104
24.7467	86.9	-259	118	144	157	83	120	137	191	2265	1275	1115	2071
24.7573	86.9	-258	119	144	157	82	119	136	189	2233	1254	1097	2037
24.768	89.1	-258	119	143	156	80	117	136	187	2202	1232	1079	2006
24.7787	89.1	-260	120	142	154	78	116	135	184	2171	1210	1063	1977
24.7893	88	-260	120	143	154	78	115	133	181	2140	1189	1046	1949
24.8	88	-260	119	144	153	76	114	130	180	2110	1167	1029	1921
24.8107	88	-260	118	144	153	77	113	128	177	2081	1148	1013	1894
24.8213	85.8	-260	117	143	154	77	112	128	174	2052	1130	997	1867
24.832	84.7	-260	116	142	154	77	111	128	172	2022	1111	983	1840
24.8427	85.8	-260	118	143	153	77	111	127	169	1992	1091	968	1812
24.8533	86.9	-261	119	143	153	77	110	126	167	1964	1072	954	1786
24.864	89.1	-261	120	143	154	79	109	125	166	1938	1054	940	1761
24.8747	90.2	-261	121	142	154	78	108	122	166	1912	1036	927	1738
24.8853	89.1	-259	120	140	153	76	107	121	165	1886	1020	914	1715
24.896	88	-258	118	138	152	76	107	121	164	1860	1005	901	1690
24.9067	88	-259	118	139	153	76	105	120	163	1834	991	889	1667
24.9173	86.9	-260	118	141	152	75	103	117	161	1809	977	876	1645
24.928	86.9	-261	118	141	151	75	103	115	160	1785	961	864	1623
24.9387	88	-261	117	140	152	75	103	115	160	1762	945	852	1602
24.9493	89.1	-261	117	140	152	73	103	115	160	1741	929	841	1581
24.96	88	-261	117	140	151	72	102	114	159	1717	915	829	1560
24.9707	89.1	-260	117	141	151	72	104	112	159	1694	902	818	1539
24.9813	89.1	-259	117	141	151	72	104	111	157	1671	889	807	1518
24.992	86.9	-259	117	140	151	73	102	109	156	1649	874	797	1499
25.0027	86.9	-256	118	141	151	72	101	109	154	1627	860	787	1481
25.0133	89.1	-255	118	141	151	71	100	109	153	1606	846	776	1462
25.024	90.2	-255	118	141	152	71	100	108	151	1583	834	767	1443
25.0347	89.1	-254	118	141	150	71	99	107	149	1562	823	758	1425
25.0453	89.1	-253	118	142	149	72	100	106	147	1542	811	749	1407
25.056	90.2	-253	117	143	149	73	100	104	145	1523	799	738	1390
25.0667	91.3	-254	117	144	149	73	100	103	146	1504	788	729	1372
25.0773	91.3	-253	118	144	150	72	100	102	146	1484	776	720	1356
25.088	92.4	-252	117	144	150	70	100	104	145	1466	764	711	1341
25.0987	92.4	-250	118	144	150	70	100	105	145	1448	754	704	1325
25.1093	92.4	-250	119	143	149	70	99	106	145	1428	744	696	1307
25.12	90.2	-251	118	142	148	68	100	106	145	1409	733	688	1291
25.1307	89.1	-250	118	142	147	67	100	105	145	1391	722	678	1276
25.1413	89.1	-249	117	143	148	66	99	103	142	1372	712	670	1260
25.152	90.2	-248	117	145	151	66	96	102	139	1355	703	661	1244
25.1627	93.5	-249	117	145	152	69	95	100	138	1340	694	651	1230
25.1733	93.5	-248	119	145	151	69	97	100	139	1324	683	645	1216
25.184	92.4	-246	120	145	150	69	98	102	139	1307	672	638	1203
25.1947	92.4	-246	119	145	150	71	97	103	138	1291	663	630	1190
25.2053	92.4	-246	119	145	151	70	96	103	138	1275	654	623	1179
25.216	93.5	-245	120	146	150	69	97	103	140	1259	646	615	1165
25.2267	93.5	-242	120	145	151	68	100	102	141	1243	638	608	1152
25.2373	94.6	-239	119	146	152	69	100	103	142	1226	629	602	1140
25.248	96.8	-239	120	147	153	70	99	103	141	1210	620	597	1127
25.2587	99	-237	121	148	152	71	99	102	139	1195	611	591	1114
25.2693	102.3	-237	122	150	153	72	100	101	139	1180	604	584	1102
25.28	102.3	-235	123	151	154	73	100	101	140	1165	596	578	1091
25.2907	99	-233	126	150	155	73	100	102	140	1151	589	572	1079
25.3013	99	-230	128	150	156	71	99	103	141	1137	581	564	1065
25.312	101.2	-228	128	150	156	70	99	104	143	1124	574	557	1054
25.3227	102.3	-226	130	150	157	73	99	106	143	1113	568	550	1044
25.3333	102.3	-223	131	152	158	75	100	107	144	1100	561	544	1033
25.344	105.6	-219	131	154	159	77	102	108	145	1088	553	539	1022
25.3547	107.8	-215	132	155	158	78	104	108	146	1075	545	534	1011
25.3653	107.8	-211	134	155	159	79	106	108	145	1063	537	529	1001
25.376	110	-208	136	157	161	80	108	109	146	1051	530	525	991
25.3867	111.1	-204	138	159	164	82	109	110	148	1039	525	519	981
25.3973	111.1	-198	141	162	166	84	112	111	149	1026	519	512	972
25.408	114.4	-192	146	164	167	86	114	113	150	1014	513	506	964
25.4187	118.8	-187	150	166	171	88	116	114	151	1002	507	501	955
25.4293	122.1	-182	152	168	176	90	117	113	150	990	500	497	945
25.44	125.4	-174	155	170	178	91	119	113	151	979	494	493	937
25.4507	128.7	-166	157	172	178	94	121	115	152	969	488	489	929
25.4613	129.8	-158	161	174	180	95	123	118	153	960	481	484	921
25.472	130.9	-151	165	177	183	97	126	120	157	948	474	480	913
25.4827	135.3	-142	170	180	186	100	129	122	158	937	469	475	905
25.4933	138.6	-132	176	184	189	103	132	127	160	927	465	472	897
25.504	143	-123	182	189	193	106	136	131	163	919	460	467	889
25.5147	148.5	-114	189	194	197	110	140	135	165	910	455	462	881
25.5253	151.8	-105	195	199	201	114	144	138	167	902	450	458	872
25.536	155.1	-92	202	206	206	118	147	140	171	893	444	455	863
25.5467	160.6	-79	209	211	212	124	152	144	176	884	439	452	856
25.5573	167.2	-64	218	217	217	128	157	149	180	875	435	448	850
25.568	173.8	-48	226	222	224	133	162	154	184	868	433	444	843
25.5787	181.5	-30	235	228	231	139	167	159	189	861	430	441	835
25.5893	189.2	-13	245	236	238	146	173	164	195	853	426	439	827
25.6	198	3	257	245	244	153	179	170	200	848	421	437	820
25.6107	205.7	21	270	253	252	159	188	175	205	842	418	434	813
25.6213	213.4	41	280	261	263	168	197	182	213	835	414	430	806
25.632	220	64	292	272	273	177	206	188	222	828	408	427	798
25.6427	226.6	87	308	285	282	185	216	195	231	822	405	424	792
25.6533	237.6	108	325	297	293	194	226	203	240	817	401	421	787
25.664	249.7	132	342	309	305	205	237	209	247	813	397	418	782
25.6747	261.8	159	359	323	318	217	247	219	256	808	395	415	775
25.6853	272.8	187	378	337	331	229	260	231	266	803	393	412	769
25.696	281.6	217	397	352	344	243	274	243	276	799	389	409	763
25.7067	291.5	248	417	368	359	256	287	254	286	795	386	406	756
25.7173	304.7	281	439	385	376	269	302	265	298	792	385	404	750
25.728	317.9	315	462	404	393	285	317	278	311	788	384	403	746
25.7387	331.1	351	486	423	410	302	333	292	326	787	382	401	741
25.7493	346.5	389	512	443	428	319	351	308	341	786	379	399	736
25.76	363	427	540	466	446	336	370	326	357	787	377	397	731
25.7707	379.5	468	567	488	466	354	390	343	374	785	376	394	726
25.7813	397.1	510	597	512	488	375	412	361	391	784	375	392	721
25.792	414.7	554	628	539	514	397	435	382	408	786	375	392	715
25.8027	433.4	601	661	567	539	422	459	402	428	787	374	391	709
25.8133	453.2	649	695	596	566	449	485	422	450	787	375	389	706
25.824	475.2	697	730	625	595	476	513	445	473	789	377	388	701
25.8347	496.1	749	766	658	625	504	543	470	498	794	377	388	698
25.8453	517	804	806	691	658	533	572	497	526	800	379	387	695
25.856	539	860	846	727	692	564	603	524	554	806	379	387	688
25.8667	559.9	919	888	763	727	596	637	554	582	814	380	386	682
25.8773	583	979	931	801	764	629	673	584	612	823	383	386	678
25.888	608.3	1039	979	842	803	665	712	615	646	833	385	389	673
25.8987	631.4	1101	1028	885	844	703	753	652	681	844	389	391	670
25.9093	654.5	1164	1078	929	888	743	797	689	720	855	394	393	667
25.92	679.8	1231	1129	975	934	786	840	726	759	867	400	395	665
25.9307	705.1	1299	1182	1025	981	829	886	767	799	881	406	398	660
25.9413	731.5	1367	1237	1075	1030	874	935	809	843	896	412	401	657
25.952	757.9	1436	1295	1128	1080	921	986	851	888	912	417	404	654
25.9627	786.5	1509	1353	1183	1132	972	1042	898	935	930	423	408	650
25.9733	817.3	1582	1412	1239	1186	1025	1099	949	986	948	431	411	647
25.984	844.8	1656	1474	1295	1243	1080	1158	1000	1038	970	441	414	643
25.9947	872.3	1732	1538	1352	1302	1136	1219	1053	1092	994	451	420	639
26.0053	903.1	1808	1602	1413	1362	1193	1281	1109	1149	1019	463	425	636
26.016	932.8	1884	1669	1478	1426	1253	1346	1166	1209	1045	474	429	633
26.0267	963.6	1960	1736	1544	1492	1316	1415	1226	1272	1073	487	435	632
26.0373	996.6	2037	1804	1612	1559	1380	1485	1290	1337	1102	500	442	631
26.048	1027.4	2114	1873	1681	1629	1447	1558	1355	1404	1134	513	449	630
26.0587	1058.2	2191	1944	1752	1700	1515	1635	1422	1471	1168	528	457	630
26.0693	1086.8	2269	2016	1825	1774	1586	1714	1491	1542	1205	545	465	630
26.08	1116.5	2347	2088	1899	1848	1660	1794	1564	1615	1245	563	476	629
26.0907	1147.3	2425	2162	1974	1924	1735	1876	1640	1690	1287	582	486	629
26.1013	1177	2500	2236	2052	2004	1812	1961	1717	1769	1330	602	496	629
26.112	1205.6	2575	2309	2130	2084	1890	2049	1796	1852	1377	624	507	629
26.1227	1233.1	2650	2383	2209	2165	1970	2141	1877	1936	1425	649	520	629
26.1333	1261.7	2725	2457	2288	2248	2052	2233	1959	2023	1475	674	532	627
26.144	1290.3	2797	2530	2368	2334	2136	2326	2043	2112	1528	701	547	628
26.1547	1316.7	2866	2604	2452	2421	2222	2420	2129	2203	1584	728	563	631
26.1653	1344.2	2934	2676	2536	2510	2309	2516	2218	2295	1642	755	579	632
26.176	1370.6	3001	2748	2619	2600	2397	2615	2309	2391	1703	785	594	634
26.1867	1395.9	3064	2820	2703	2687	2485	2714	2400	2490	1767	818	613	638
26.1973	1420.1	3127	2891	2789	2776	2573	2814	2492	2589	1832	851	631	640
26.208	1444.3	3187	2963	2872	2866	2662	2918	2587	2690	1900	886	651	642
26.2187	1466.3	3244	3033	2956	2957	2751	3022	2685	2796	1970	925	672	644
26.2293	1487.2	3300	3101	3039	3046	2842	3127	2785	2901	2044	966	694	648
26.24	1507	3353	3165	3123	3132	2934	3233	2884	3005	2121	1008	717	652
26.2507	1525.7	3401	3228	3204	3220	3025	3339	2984	3112	2200	1051	742	658
26.2613	1544.4	3445	3290	3285	3312	3116	3446	3086	3220	2281	1095	768	663
26.272	1563.1	3486	3351	3365	3399	3209	3553	3187	3328	2364	1141	793	668
26.2827	1578.5	3525	3408	3441	3484	3300	3660	3288	3437	2449	1191	821	673
26.2933	1593.9	3558	3463	3516	3571	3391	3767	3389	3549	2538	1243	850	679
26.304	1604.9	3588	3514	3591	3655	3478	3872	3489	3659	2629	1297	880	685
26.3147	1613.7	3615	3562	3666	3737	3564	3976	3589	3767	2723	1353	912	692
26.3253	1622.5	3639	3608	3738	3819	3650	4080	3689	3876	2817	1411	945	701
26.336	1629.1	3656	3650	3807	3898	3731	4182	3790	3985	2913	1470	978	709
26.3467	1633.5	3671	3690	3873	3975	3813	4280	3889	4092	3012	1530	1013	717
26.3573	1637.9	3682	3729	3936	4047	3894	4376	3986	4200	3112	1591	1049	726
26.368	1642.3	3687	3763	3995	4118	3971	4471	4082	4306	3214	1657	1085	736
26.3787	1646.7	3689	3792	4051	4188	4047	4564	4175	4410	3315	1723	1123	745
26.3893	1648.9	3688	3816	4104	4252	4120	4656	4267	4513	3418	1790	1161	755
26.4	1648.9	3683	3837	4154	4314	4190	4745	4358	4614	3522	1858	1200	768
26.4107	1646.7	3674	3855	4201	4373	4257	4830	4445	4713	3628	1929	1240	780
26.4213	1641.2	3660	3870	4245	4428	4321	4910	4528	4810	3734	2000	1281	791
26.432	1635.7	3641	3880	4284	4481	4382	4988	4610	4903	3839	2074	1323	801
26.4427	1628	3619	3887	4320	4528	4439	5063	4688	4993	3946	2150	1367	814
26.4533	1619.2	3594	3888	4351	4572	4493	5132	4763	5078	4052	2227	1413	829
26.464	1608.2	3565	3887	4379	4612	4542	5199	4834	5160	4157	2304	1457	842
26.4747	1597.2	3534	3883	4401	4648	4586	5261	4901	5239	4262	2382	1501	856
26.4853	1581.8	3497	3875	4419	4678	4626	5317	4966	5316	4367	2461	1546	870
26.496	1567.5	3456	3864	4433	4705	4662	5369	5028	5388	4470	2540	1591	885
26.5067	1553.2	3413	3848	4443	4728	4695	5417	5084	5456	4571	2622	1637	901
26.5173	1535.6	3368	3827	4449	4747	4723	5460	5137	5521	4671	2704	1683	917
26.528	1516.9	3321	3803	4450	4761	4746	5498	5185	5581	4767	2785	1729	934
26.5387	1497.1	3270	3776	4447	4769	4766	5530	5227	5635	4864	2867	1776	951
26.5493	1475.1	3217	3745	4440	4772	4780	5556	5266	5683	4958	2949	1824	966
26.56	1453.1	3161	3710	4428	4770	4789	5577	5299	5725	5049	3030	1872	982
26.5707	1428.9	3101	3674	4413	4765	4793	5594	5327	5763	5137	3111	1919	999
26.5813	1404.7	3038	3636	4392	4755	4793	5605	5350	5796	5222	3191	1968	1016
26.592	1380.5	2975	3594	4368	4741	4789	5611	5369	5822	5303	3272	2016	1034
26.6027	1356.3	2910	3548	4338	4723	4781	5611	5382	5843	5381	3351	2063	1051
26.6133	1329.9	2845	3500	4308	4700	4769	5607	5387	5859	5456	3429	2108	1067
26.624	1303.5	2779	3449	4274	4672	4752	5596	5387	5871	5528	3505	2153	1085
26.6347	1277.1	2710	3394	4235	4640	4729	5581	5384	5878	5595	3578	2196	1104
26.6453	1249.6	2638	3338	4194	4605	4700	5560	5376	5877	5657	3651	2239	1123
26.656	1222.1	2566	3280	4146	4566	4668	5534	5365	5873	5715	3722	2281	1141
26.6667	1191.3	2493	3221	4094	4523	4633	5503	5348	5865	5768	3792	2323	1160
26.6773	1161.6	2421	3160	4041	4476	4593	5467	5325	5850	5816	3857	2364	1179
26.688	1130.8	2349	3099	3986	4426	4549	5425	5297	5828	5862	3920	2403	1198
26.6987	1100	2278	3035	3929	4372	4502	5381	5265	5801	5903	3983	2440	1217
26.7093	1071.4	2206	2969	3869	4313	4451	5331	5229	5769	5935	4044	2476	1237
26.72	1042.8	2134	2903	3805	4253	4397	5276	5187	5732	5964	4101	2513	1256
26.7307	1014.2	2062	2837	3737	4189	4341	5217	5141	5690	5990	4154	2547	1274
26.7413	984.5	1990	2769	3670	4122	4280	5154	5092	5645	6011	4205	2580	1292
26.752	957	1917	2701	3601	4055	4219	5088	5040	5595	6025	4254	2612	1308
26.7627	927.3	1847	2633	3530	3985	4153	5017	4983	5540	6034	4300	2640	1326
26.7733	896.5	1779	2563	3459	3912	4084	4943	4923	5480	6039	4341	2667	1344
26.784	867.9	1711	2493	3386	3839	4013	4867	4857	5416	6040	4377	2691	1361
26.7947	839.3	1643	2425	3311	3764	3939	4787	4787	5350	6034	4410	2714	1379
26.8053	808.5	1577	2357	3235	3686	3865	4706	4717	5279	6022	4440	2736	1396
26.816	779.9	1512	2288	3158	3607	3789	4622	4644	5205	6006	4467	2756	1411
26.8267	753.5	1448	2221	3080	3528	3709	4535	4568	5127	5986	4491	2773	1427
26.8373	728.2	1385	2153	3004	3446	3629	4446	4490	5045	5960	4511	2787	1442
26.848	701.8	1324	2085	2927	3365	3548	4357	4409	4963	5928	4526	2800	1457
26.8587	675.4	1262	2021	2851	3284	3467	4266	4325	4877	5893	4536	2812	1473
26.8693	651.2	1203	1957	2774	3201	3385	4172	4239	4788	5852	4544	2821	1487
26.88	629.2	1146	1892	2697	3119	3301	4077	4152	4698	5806	4548	2828	1501
26.8907	605	1091	1829	2618	3037	3217	3981	4065	4607	5756	4549	2833	1515
26.9013	581.9	1038	1770	2541	2955	3134	3884	3977	4513	5703	4546	2835	1526
26.912	559.9	984	1711	2466	2874	3051	3788	3888	4417	5648	4540	2835	1537
26.9227	537.9	933	1650	2392	2793	2968	3691	3797	4320	5589	4529	2832	1549
26.9333	515.9	883	1592	2319	2712	2884	3594	3705	4222	5527	4512	2827	1560
26.944	497.2	837	1536	2246	2632	2801	3497	3613	4127	5462	4492	2822	1570
26.9547	477.4	792	1482	2174	2551	2721	3401	3520	4029	5393	4470	2813	1581
26.9653	457.6	747	1429	2102	2472	2642	3305	3428	3930	5321	4446	2803	1592
26.976	438.9	704	1378	2033	2394	2562	3209	3338	3831	5245	4418	2791	1601
26.9867	420.2	664	1327	1965	2320	2483	3114	3247	3732	5166	4385	2777	1609
26.9973	404.8	626	1278	1899	2245	2405	3020	3157	3633	5085	4351	2761	1616
27.008	388.3	589	1232	1834	2172	2329	2929	3068	3536	5005	4314	2745	1621
27.0187	371.8	554	1188	1772	2102	2252	2837	2979	3440	4921	4272	2727	1629
27.0293	356.4	521	1146	1711	2032	2179	2748	2890	3345	4837	4228	2706	1636
27.04	339.9	489	1105	1650	1962	2107	2660	2803	3250	4751	4182	2683	1641
27.0507	323.4	459	1064	1591	1896	2035	2573	2716	3156	4664	4135	2659	1644
27.0613	308	429	1024	1534	1832	1966	2487	2632	3063	4575	4086	2635	1649
27.072	295.9	402	985	1479	1769	1900	2405	2549	2971	4484	4034	2611	1653
27.0827	284.9	375	950	1426	1708	1834	2326	2467	2881	4396	3980	2585	1656
27.0933	272.8	349	916	1375	1649	1768	2247	2388	2794	4307	3925	2556	1659
27.104	260.7	327	884	1327	1593	1705	2169	2311	2709	4217	3870	2528	1661
27.1147	248.6	309	853	1281	1538	1646	2094	2235	2624	4126	3811	2498	1660
27.1253	238.7	289	825	1237	1484	1589	2023	2161	2542	4036	3749	2467	1661
27.136	227.7	269	798	1193	1432	1532	1954	2089	2460	3947	3689	2436	1661
27.1467	218.9	250	771	1151	1384	1477	1886	2018	2380	3858	3627	2403	1660
27.1573	212.3	233	745	1111	1338	1423	1820	1951	2305	3770	3563	2369	1660
27.168	205.7	218	721	1073	1292	1372	1756	1885	2232	3683	3499	2335	1660
27.1787	199.1	203	699	1037	1248	1323	1694	1820	2161	3597	3435	2302	1657
27.1893	192.5	189	680	1002	1206	1276	1634	1759	2092	3512	3371	2269	1656
27.2	184.8	176	661	969	1166	1231	1579	1700	2025	3428	3306	2236	1654
27.2107	176	166	643	939	1129	1189	1525	1642	1959	3345	3240	2203	1652
27.2213	169.4	157	626	908	1092	1149	1473	1587	1895	3264	3176	2169	1650
27.232	163.9	148	611	879	1057	1110	1421	1533	1834	3185	3111	2135	1647
27.2427	158.4	139	596	853	1024	1072	1373	1483	1775	3108	3046	2099	1642
27.2533	154	134	583	829	993	1037	1328	1435	1719	3033	2982	2065	1636
27.264	150.7	128	571	806	963	1003	1284	1389	1668	2958	2918	2032	1631
27.2747	147.4	123	560	786	936	972	1241	1345	1617	2886	2855	2000	1628
27.2853	140.8	119	551	765	911	943	1201	1302	1567	2816	2793	1966	1623
27.296	132	116	542	746	888	914	1165	1261	1518	2747	2730	1932	1618
27.3067	126.5	114	532	729	865	886	1131	1222	1472	2679	2668	1899	1613
27.3173	124.3	115	526	714	842	862	1098	1186	1430	2613	2608	1867	1606
27.328	125.4	115	520	699	822	841	1066	1152	1389	2549	2550	1835	1600
27.3387	124.3	116	518	684	806	820	1036	1119	1350	2487	2492	1803	1592
27.3493	118.8	119	517	671	791	800	1008	1087	1314	2427	2435	1773	1586
27.36	115.5	123	515	659	776	783	983	1058	1281	2368	2379	1742	1581
27.3707	114.4	128	513	652	763	767	960	1031	1249	2312	2324	1713	1575
27.3813	113.3	133	512	645	753	751	939	1005	1218	2258	2272	1684	1569
27.392	110	141	513	638	743	738	918	982	1188	2207	2221	1655	1562
27.4027	108.9	150	517	634	733	726	899	960	1162	2159	2170	1627	1555
27.4133	105.6	160	521	631	723	716	884	939	1135	2113	2120	1599	1546
27.424	103.4	170	527	627	715	708	870	921	1110	2067	2073	1572	1539
27.4347	101.2	182	533	625	711	700	856	904	1087	2023	2027	1546	1533
27.4453	99	196	541	624	710	693	844	888	1067	1984	1982	1521	1526
27.456	97.9	212	550	625	709	687	835	874	1048	1947	1939	1495	1518
27.4667	96.8	226	561	627	708	683	829	862	1032	1910	1898	1471	1510
27.4773	95.7	241	574	632	709	681	823	852	1017	1875	1858	1448	1503
27.488	95.7	257	586	638	712	680	817	843	1004	1842	1818	1426	1497
27.4987	96.8	277	600	643	715	681	813	834	993	1811	1780	1406	1490
27.5093	96.8	297	615	650	719	683	810	828	984	1784	1744	1387	1484
27.52	97.9	318	632	658	726	687	811	824	977	1758	1708	1367	1476
27.5307	95.7	342	651	669	733	694	815	822	971	1734	1675	1347	1467
27.5413	93.5	367	671	681	743	701	818	821	966	1712	1644	1327	1460
27.552	92.4	394	693	694	754	709	822	821	963	1690	1614	1309	1455
27.5627	91.3	424	716	708	768	720	830	821	961	1672	1585	1291	1448
27.5733	88	453	741	725	783	733	841	823	962	1657	1558	1274	1441
27.584	85.8	483	769	743	799	746	849	828	965	1644	1533	1259	1432
27.5947	86.9	515	797	762	817	761	861	836	970	1630	1509	1243	1424
27.6053	85.8	549	829	783	837	777	876	845	976	1619	1485	1227	1418
27.616	83.6	586	862	807	860	797	893	854	983	1611	1463	1212	1412
27.6267	83.6	626	897	833	884	819	911	864	991	1605	1444	1200	1406
27.6373	84.7	666	933	861	911	841	930	877	1001	1602	1425	1190	1399
27.648	84.7	707	969	890	939	866	954	892	1013	1600	1407	1180	1392
27.6587	83.6	749	1010	921	969	895	979	909	1027	1599	1390	1171	1385
27.6693	83.6	795	1054	955	1002	924	1005	929	1042	1601	1373	1161	1379
27.68	83.6	843	1100	991	1036	954	1035	952	1060	1605	1359	1151	1372
27.6907	82.5	893	1149	1030	1074	989	1066	975	1081	1612	1346	1142	1366
27.7013	81.4	946	1198	1070	1113	1025	1101	1000	1102	1623	1335	1136	1360
27.712	81.4	1000	1248	1113	1156	1064	1139	1026	1126	1636	1327	1128	1355
27.7227	81.4	1056	1303	1159	1202	1107	1179	1056	1154	1650	1320	1121	1349
27.7333	80.3	1115	1364	1208	1250	1150	1221	1088	1184	1666	1314	1117	1343
27.744	77	1176	1426	1257	1301	1197	1266	1123	1215	1685	1310	1111	1337
27.7547	74.8	1238	1490	1312	1356	1249	1313	1161	1249	1707	1306	1105	1332
27.7653	74.8	1304	1555	1369	1415	1304	1363	1202	1287	1730	1302	1102	1326
27.776	77	1372	1624	1429	1476	1361	1419	1244	1325	1757	1301	1100	1321
27.7867	77	1442	1698	1493	1540	1420	1478	1288	1368	1789	1304	1099	1316
27.7973	77	1514	1774	1559	1608	1483	1540	1337	1414	1825	1306	1101	1310
27.808	77	1587	1853	1629	1679	1548	1607	1389	1462	1863	1310	1103	1304
27.8187	78.1	1663	1935	1701	1753	1618	1676	1444	1515	1904	1316	1104	1299
27.8293	75.9	1741	2020	1776	1829	1693	1749	1501	1570	1946	1323	1105	1295
27.84	75.9	1820	2108	1854	1910	1772	1825	1563	1627	1992	1333	1107	1289
27.8507	74.8	1903	2199	1936	1995	1856	1906	1628	1690	2041	1344	1110	1283
27.8613	74.8	1989	2292	2023	2084	1941	1992	1695	1756	2096	1358	1114	1277
27.872	75.9	2076	2388	2114	2178	2031	2082	1768	1824	2156	1371	1121	1271
27.8827	75.9	2164	2489	2207	2277	2125	2177	1846	1896	2218	1386	1127	1267
27.8933	74.8	2256	2593	2305	2380	2224	2277	1927	1973	2284	1404	1134	1263
27.904	73.7	2349	2700	2406	2487	2327	2381	2012	2054	2354	1424	1142	1260
27.9147	73.7	2442	2810	2512	2598	2435	2489	2101	2141	2429	1447	1151	1256
27.9253	75.9	2536	2922	2622	2715	2549	2604	2195	2233	2507	1472	1163	1250
27.936	75.9	2632	3039	2737	2836	2668	2725	2292	2327	2590	1497	1176	1245
27.9467	74.8	2731	3160	2856	2962	2792	2849	2396	2425	2678	1525	1189	1240
27.9573	74.8	2832	3281	2978	3094	2918	2980	2504	2527	2772	1556	1203	1236
27.968	74.8	2933	3404	3105	3228	3050	3118	2617	2636	2872	1590	1219	1231
27.9787	74.8	3033	3534	3235	3367	3189	3259	2734	2751	2976	1627	1237	1228
27.9893	75.9	3135	3665	3368	3512	3332	3403	2856	2871	3086	1666	1257	1223
28	77	3238	3797	3506	3664	3480	3554	2983	2995	3199	1707	1278	1218
28.0107	75.9	3340	3931	3648	3821	3634	3714	3116	3125	3317	1752	1301	1215
28.0213	74.8	3444	4067	3793	3983	3794	3880	3256	3260	3442	1800	1325	1212
28.032	75.9	3548	4206	3943	4150	3958	4053	3401	3402	3572	1849	1349	1208
28.0427	77	3651	4349	4097	4319	4127	4231	3552	3551	3708	1902	1374	1205
28.0533	78.1	3754	4495	4255	4494	4302	4414	3707	3705	3848	1959	1401	1201
28.064	77	3858	4641	4417	4675	4485	4602	3869	3864	3994	2018	1430	1198
28.0747	78.1	3963	4788	4582	4860	4672	4797	4038	4029	4146	2080	1460	1195
28.0853	79.2	4066	4937	4750	5047	4862	4998	4213	4201	4304	2146	1493	1192
28.096	79.2	4169	5085	4923	5241	5057	5205	4392	4379	4467	2214	1527	1189
28.1067	80.3	4269	5233	5098	5439	5258	5420	4578	4563	4636	2285	1564	1188
28.1173	80.3	4368	5384	5276	5642	5464	5642	4768	4753	4812	2361	1603	1185
28.128	82.5	4465	5536	5456	5849	5675	5869	4965	4950	4993	2443	1643	1184
28.1387	82.5	4561	5688	5637	6060	5892	6101	5169	5151	5179	2528	1686	1182
28.1493	83.6	4656	5840	5822	6275	6114	6339	5379	5359	5371	2616	1730	1179
28.16	83.6	4749	5990	6010	6492	6339	6582	5595	5572	5567	2707	1776	1177
28.1707	83.6	4840	6139	6201	6712	6568	6830	5817	5793	5770	2804	1824	1176
28.1813	83.6	4927	6288	6395	6935	6801	7083	6042	6021	5978	2905	1874	1175
28.192	83.6	5012	6436	6589	7160	7036	7342	6272	6254	6192	3008	1925	1173
28.2027	84.7	5094	6582	6782	7389	7275	7606	6508	6492	6412	3117	1979	1170
28.2133	86.9	5173	6728	6976	7621	7519	7874	6749	6736	6636	3228	2037	1168
28.224	86.9	5251	6872	7170	7854	7767	8144	6994	6986	6864	3342	2096	1169
28.2347	86.9	5325	7013	7363	8088	8016	8420	7246	7240	7097	3464	2158	1167
28.2453	85.8	5396	7150	7558	8322	8267	8702	7503	7501	7336	3591	2220	1167
28.256	84.7	5462	7285	7752	8558	8522	8984	7763	7767	7579	3718	2285	1169
28.2667	85.8	5522	7416	7945	8796	8778	9270	8027	8034	7826	3851	2350	1168
28.2773	86.9	5579	7545	8139	9033	9036	9560	8296	8307	8078	3988	2418	1166
28.288	86.9	5631	7671	8333	9268	9294	9852	8566	8585	8332	4131	2489	1166
28.2987	86.9	5681	7793	8524	9504	9553	10144	8839	8868	8588	4278	2563	1167
28.3093	88	5727	7911	8712	9741	9812	10438	9117	9152	8846	4429	2641	1167
28.32	89.1	5769	8024	8899	9976	10073	10734	9397	9441	9109	4582	2718	1168
28.3307	89.1	5806	8133	9083	10208	10330	11031	9678	9734	9375	4738	2796	1170
28.3413	90.2	5837	8236	9263	10436	10585	11327	9960	10029	9643	4898	2877	1171
28.352	91.3	5863	8334	9440	10662	10840	11623	10244	10326	9910	5062	2960	1172
28.3627	93.5	5886	8426	9612	10886	11093	11918	10530	10625	10178	5231	3044	1172
28.3733	92.4	5905	8512	9780	11107	11345	12211	10815	10925	10447	5402	3131	1174
28.384	92.4	5920	8593	9942	11323	11593	12503	11101	11224	10714	5575	3220	1175
28.3947	93.5	5930	8668	10099	11533	11836	12794	11388	11523	10982	5750	3309	1177
28.4053	94.6	5934	8737	10252	11739	12075	13083	11674	11824	11252	5930	3399	1179
28.416	95.7	5930	8801	10400	11940	12310	13368	11956	12125	11518	6114	3490	1179
28.4267	94.6	5922	8857	10542	12136	12543	13648	12236	12424	11782	6299	3583	1181
28.4373	95.7	5910	8906	10678	12327	12770	13923	12512	12721	12044	6487	3678	1184
28.448	95.7	5894	8949	10805	12510	12989	14193	12787	13015	12303	6678	3773	1185
28.4587	94.6	5874	8985	10927	12686	13201	14459	13059	13306	12557	6870	3871	1188
28.4693	95.7	5848	9014	11042	12855	13408	14716	13325	13596	12809	7062	3968	1190
28.48	97.9	5818	9037	11150	13015	13608	14967	13589	13881	13058	7257	4062	1193
28.4907	99	5783	9051	11251	13167	13801	15212	13847	14162	13303	7451	4157	1197
28.5013	100.1	5744	9060	11344	13312	13985	15450	14099	14440	13542	7646	4254	1201
28.512	100.1	5701	9062	11428	13448	14163	15678	14348	14712	13775	7843	4352	1206
28.5227	101.2	5655	9055	11502	13576	14331	15899	14591	14978	14000	8040	4451	1209
28.5333	101.2	5604	9042	11569	13695	14488	16111	14825	15238	14218	8234	4549	1211
28.544	100.1	5547	9024	11629	13803	14635	16316	15050	15491	14431	8427	4644	1215
28.5547	100.1	5487	8999	11680	13900	14773	16510	15269	15736	14637	8621	4741	1220
28.5653	99	5423	8966	11722	13988	14903	16693	15479	15973	14836	8812	4837	1225
28.576	97.9	5355	8925	11755	14068	15024	16865	15680	16202	15026	9001	4930	1229
28.5867	95.7	5283	8878	11778	14136	15133	17025	15873	16423	15206	9189	5023	1232
28.5973	95.7	5210	8826	11791	14193	15231	17174	16054	16633	15377	9376	5114	1238
28.608	97.9	5135	8768	11797	14240	15318	17313	16225	16833	15538	9560	5205	1244
28.6187	97.9	5055	8703	11795	14275	15394	17439	16386	17024	15690	9741	5293	1248
28.6293	96.8	4972	8631	11786	14301	15456	17553	16538	17205	15831	9918	5380	1252
28.64	97.9	4887	8554	11767	14318	15508	17654	16678	17377	15962	10092	5465	1255
28.6507	99	4799	8473	11737	14322	15547	17741	16805	17537	16083	10261	5549	1259
28.6613	99	4709	8384	11697	14314	15576	17816	16922	17685	16193	10425	5630	1265
28.672	102.3	4617	8290	11649	14296	15593	17877	17028	17822	16290	10583	5708	1270
28.6827	105.6	4523	8191	11594	14269	15598	17925	17122	17944	16376	10738	5783	1275
28.6933	106.7	4429	8087	11530	14229	15592	17961	17205	18053	16450	10888	5855	1279
28.704	107.8	4333	7977	11459	14180	15575	17985	17273	18151	16513	11032	5924	1282
28.7147	106.7	4234	7863	11380	14122	15543	17994	17329	18236	16565	11169	5990	1286
28.7253	103.4	4137	7747	11292	14052	15502	17989	17372	18308	16605	11300	6053	1291
28.736	102.3	4037	7626	11196	13971	15451	17971	17402	18366	16634	11424	6114	1296
28.7467	101.2	3936	7502	11091	13881	15388	17940	17420	18412	16650	11543	6172	1300
28.7573	97.9	3835	7374	10982	13782	15313	17895	17424	18443	16654	11655	6224	1305
28.768	97.9	3735	7243	10867	13674	15228	17839	17415	18462	16646	11759	6272	1309
28.7787	100.1	3634	7111	10744	13556	15131	17770	17393	18468	16628	11854	6315	1312
28.7893	101.2	3533	6975	10613	13430	15024	17688	17358	18460	16598	11942	6355	1316
28.8	100.1	3432	6837	10475	13295	14907	17592	17310	18438	16555	12022	6393	1320
28.8107	101.2	3330	6697	10331	13150	14779	17483	17249	18404	16500	12093	6426	1324
28.8213	102.3	3229	6556	10183	12998	14641	17362	17179	18356	16433	12155	6453	1327
28.832	102.3	3130	6412	10030	12841	14495	17231	17098	18295	16355	12210	6476	1333
28.8427	101.2	3029	6265	9872	12676	14340	17089	17003	18219	16268	12256	6496	1337
28.8533	100.1	2930	6119	9710	12501	14176	16935	16896	18130	16169	12295	6510	1342
28.864	99	2834	5970	9545	12319	14004	16770	16776	18031	16059	12325	6521	1347
28.8747	97.9	2739	5822	9378	12132	13824	16593	16646	17920	15941	12345	6529	1350
28.8853	97.9	2644	5675	9204	11940	13636	16408	16506	17797	15813	12357	6532	1353
28.896	96.8	2550	5528	9028	11741	13440	16212	16355	17662	15673	12361	6532	1355
28.9067	97.9	2457	5380	8849	11539	13236	16007	16193	17514	15524	12357	6526	1357
28.9173	96.8	2367	5235	8667	11333	13027	15795	16022	17355	15367	12343	6515	1361
28.928	94.6	2278	5090	8484	11124	12814	15575	15840	17185	15202	12320	6501	1365
28.9387	93.5	2191	4945	8299	10910	12596	15345	15648	17005	15028	12288	6480	1368
28.9493	94.6	2106	4803	8112	10691	12372	15107	15448	16816	14846	12249	6456	1370
28.96	93.5	2021	4661	7923	10471	12143	14863	15240	16616	14657	12201	6427	1372
28.9707	91.3	1938	4521	7734	10248	11912	14614	15025	16408	14461	12145	6394	1374
28.9813	91.3	1856	4381	7544	10021	11674	14358	14803	16191	14258	12082	6357	1376
28.992	91.3	1776	4243	7354	9794	11432	14097	14574	15965	14049	12011	6317	1376
29.0027	90.2	1701	4108	7164	9566	11188	13831	14338	15732	13834	11931	6274	1378
29.0133	90.2	1627	3973	6975	9337	10942	13563	14095	15491	13614	11844	6227	1381
29.024	90.2	1554	3840	6786	9106	10695	13289	13846	15244	13389	11749	6176	1381
29.0347	89.1	1483	3712	6597	8877	10446	13010	13592	14991	13160	11648	6122	1382
29.0453	88	1413	3587	6410	8648	10197	12730	13334	14732	12926	11542	6065	1384
29.056	88	1346	3465	6226	8420	9947	12448	13074	14468	12691	11428	6006	1385
29.0667	86.9	1282	3346	6043	8191	9696	12164	12810	14197	12455	11306	5944	1384
29.0773	85.8	1220	3228	5861	7962	9446	11880	12543	13923	12213	11179	5877	1384
29.088	85.8	1161	3113	5680	7735	9195	11594	12272	13646	11968	11046	5807	1385
29.0987	84.7	1101	2999	5502	7510	8945	11305	11999	13366	11724	10908	5733	1384
29.1093	83.6	1043	2887	5328	7288	8696	11016	11724	13082	11479	10766	5659	1382
29.12	82.5	989	2778	5156	7069	8449	10729	11449	12796	11231	10618	5584	1382
29.1307	81.4	937	2673	4984	6851	8205	10441	11173	12508	10982	10467	5506	1382
29.1413	80.3	887	2570	4817	6636	7962	10156	10897	12217	10734	10312	5424	1381
29.152	80.3	839	2470	4653	6425	7722	9874	10620	11926	10488	10154	5342	1380
29.1627	80.3	792	2374	4492	6215	7484	9593	10342	11635	10241	9991	5260	1378
29.1733	80.3	749	2282	4334	6009	7249	9314	10065	11345	9995	9826	5177	1376
29.184	79.2	706	2192	4179	5808	7018	9037	9788	11055	9750	9659	5092	1374
29.1947	78.1	663	2106	4030	5611	6790	8762	9515	10765	9506	9488	5004	1372
29.2053	78.1	623	2023	3885	5419	6566	8490	9245	10476	9264	9316	4915	1371
29.216	77	584	1944	3743	5230	6346	8223	8977	10189	9023	9140	4825	1372
29.2267	75.9	547	1865	3605	5044	6128	7961	8711	9904	8786	8962	4734	1370
29.2373	74.8	512	1788	3472	4863	5914	7702	8447	9622	8555	8782	4643	1366
29.248	72.6	480	1713	3341	4685	5705	7446	8187	9343	8325	8603	4553	1364
29.2587	71.5	450	1641	3212	4512	5501	7196	7931	9067	8095	8422	4463	1361
29.2693	70.4	419	1573	3087	4343	5302	6952	7680	8794	7869	8242	4374	1359
29.28	70.4	389	1507	2967	4180	5107	6712	7433	8522	7647	8061	4283	1356
29.2907	71.5	361	1444	2848	4020	4916	6475	7189	8254	7429	7881	4192	1354
29.3013	71.5	335	1385	2735	3864	4731	6243	6948	7991	7215	7700	4102	1351
29.312	70.4	311	1328	2627	3714	4549	6018	6712	7733	7005	7518	4012	1348
29.3227	70.4	287	1272	2522	3568	4372	5798	6480	7479	6799	7339	3923	1345
29.3333	71.5	265	1217	2421	3426	4202	5584	6253	7232	6598	7161	3833	1342
29.344	72.6	243	1166	2323	3290	4037	5374	6030	6989	6402	6986	3744	1339
29.3547	72.6	221	1119	2228	3159	3878	5167	5812	6750	6209	6813	3658	1337
29.3653	71.5	200	1073	2136	3031	3722	4968	5602	6516	6022	6641	3572	1332
29.376	70.4	182	1029	2049	2906	3570	4776	5396	6287	5840	6469	3487	1329
29.3867	68.2	164	988	1965	2788	3423	4590	5196	6064	5662	6300	3402	1327
29.3973	66	146	948	1884	2673	3284	4408	5002	5847	5488	6131	3319	1322
29.408	64.9	129	910	1805	2561	3147	4234	4811	5635	5319	5965	3236	1316
29.4187	62.7	115	874	1729	2453	3017	4065	4626	5429	5156	5803	3155	1313
29.4293	60.5	102	838	1659	2350	2890	3899	4447	5227	4995	5644	3076	1311
29.44	59.4	87	806	1591	2251	2768	3740	4274	5032	4837	5489	2999	1308
29.4507	59.4	74	776	1525	2157	2651	3585	4108	4843	4687	5336	2924	1303
29.4613	58.3	64	747	1461	2067	2539	3438	3945	4658	4542	5185	2849	1299
29.472	57.2	54	718	1402	1981	2430	3296	3786	4480	4402	5038	2777	1296
29.4827	58.3	43	691	1347	1898	2326	3158	3633	4308	4266	4895	2706	1292
29.4933	58.3	32	665	1293	1819	2226	3025	3486	4142	4134	4753	2637	1287
29.504	56.1	22	640	1241	1742	2128	2897	3343	3980	4007	4616	2571	1282
29.5147	53.9	12	618	1191	1668	2035	2775	3207	3822	3884	4482	2505	1277
29.5253	56.1	3	597	1142	1599	1945	2658	3076	3671	3762	4350	2440	1274
29.536	56.1	-4	577	1097	1534	1861	2544	2950	3525	3646	4224	2378	1270
29.5467	53.9	-11	557	1054	1471	1782	2436	2829	3385	3535	4100	2317	1266
29.5573	53.9	-17	538	1012	1411	1705	2333	2712	3251	3428	3979	2258	1260
29.568	57.2	-24	519	974	1354	1632	2234	2599	3120	3324	3863	2200	1256
29.5787	55	-31	502	937	1298	1564	2140	2492	2996	3224	3750	2145	1252
29.5893	52.8	-38	488	904	1245	1496	2048	2389	2876	3126	3638	2090	1247
29.6	52.8	-43	473	871	1196	1432	1961	2290	2760	3033	3531	2038	1243
29.6107	50.6	-47	459	840	1149	1370	1878	2195	2649	2943	3428	1987	1241
29.6213	48.4	-52	446	811	1105	1312	1799	2103	2544	2858	3329	1939	1236
29.632	49.5	-56	434	783	1065	1256	1725	2017	2442	2776	3232	1893	1232
29.6427	49.5	-61	422	756	1024	1204	1653	1934	2344	2698	3137	1848	1227
29.6533	50.6	-66	411	730	986	1153	1583	1855	2253	2623	3046	1803	1222
29.664	49.5	-70	401	705	951	1106	1518	1778	2166	2550	2958	1760	1218
29.6747	48.4	-74	393	681	916	1061	1459	1706	2082	2480	2873	1718	1213
29.6853	49.5	-78	385	659	882	1018	1400	1637	2001	2411	2790	1679	1208
29.696	51.7	-81	377	639	850	979	1342	1571	1923	2347	2711	1641	1203
29.7067	51.7	-84	367	621	820	940	1288	1510	1849	2285	2636	1605	1199
29.7173	50.6	-87	358	604	793	904	1237	1451	1781	2225	2565	1569	1196
29.728	49.5	-90	350	587	766	870	1190	1394	1716	2168	2497	1534	1192
29.7387	50.6	-91	344	571	741	837	1145	1342	1650	2114	2431	1503	1189
29.7493	49.5	-94	337	556	717	807	1101	1292	1588	2062	2366	1472	1185
29.76	47.3	-98	331	542	694	778	1058	1241	1532	2010	2305	1442	1180
29.7707	46.2	-101	325	527	675	752	1018	1193	1476	1961	2245	1412	1175
29.7813	42.9	-103	318	514	656	726	981	1149	1424	1916	2187	1383	1172
29.792	41.8	-106	312	502	638	701	947	1107	1375	1873	2133	1356	1168
29.8027	40.7	-107	309	490	621	679	914	1068	1327	1830	2080	1329	1164
29.8133	41.8	-108	305	477	604	658	883	1031	1281	1789	2028	1305	1160
29.824	41.8	-110	301	466	587	637	854	995	1238	1751	1980	1281	1155
29.8347	41.8	-111	298	456	572	617	827	960	1198	1713	1933	1257	1150
29.8453	40.7	-113	294	448	558	597	801	929	1161	1677	1887	1234	1146
29.856	40.7	-115	291	441	545	578	775	900	1125	1642	1846	1212	1142
29.8667	42.9	-117	286	433	533	559	752	872	1091	1608	1806	1191	1138
29.8773	42.9	-119	283	425	522	544	731	846	1058	1577	1768	1172	1133
29.888	41.8	-121	280	417	510	531	709	821	1027	1546	1733	1153	1128
29.8987	42.9	-123	275	409	499	517	688	796	999	1515	1698	1136	1125
29.9093	40.7	-125	271	402	489	504	670	773	972	1487	1665	1120	1122
29.92	38.5	-126	269	397	480	492	653	752	947	1460	1632	1104	1119
29.9307	38.5	-126	266	391	470	480	636	733	923	1435	1600	1088	1115
29.9413	40.7	-128	265	386	461	469	620	714	900	1411	1570	1074	1112
29.952	40.7	-128	262	381	454	459	606	696	877	1385	1540	1060	1109
29.9627	39.6	-128	260	376	447	451	592	679	856	1361	1511	1046	1106
29.9733	40.7	-131	258	371	440	442	578	663	835	1338	1487	1033	1101
29.984	40.7	-133	256	366	432	433	566	648	816	1315	1464	1020	1097
29.9947	41.8	-132	253	361	425	425	554	632	798	1293	1441	1009	1092
30.0053	41.8	-132	251	357	420	418	542	618	781	1272	1419	997	1087
30.016	41.8	-132	247	352	414	410	530	605	766	1253	1398	984	1082
30.0267	40.7	-133	245	347	408	404	520	592	753	1233	1377	972	1077
30.0373	40.7	-135	245	344	403	396	511	579	739	1211	1357	962	1073
30.048	40.7	-137	244	341	399	388	500	570	724	1193	1338	952	1070
30.0587	39.6	-137	241	338	394	380	491	560	713	1178	1319	943	1067
30.0693	39.6	-138	238	334	390	374	484	550	702	1162	1301	936	1065
30.08	38.5	-139	236	331	385	369	477	542	691	1148	1284	929	1063
30.0907	38.5	-140	236	329	381	365	470	533	680	1133	1267	922	1059
30.1013	38.5	-142	235	327	377	359	464	525	671	1118	1252	914	1055
30.112	37.4	-142	234	325	374	354	457	518	662	1103	1237	906	1052
30.1227	38.5	-142	235	322	371	349	451	510	652	1088	1223	898	1049
30.1333	38.5	-142	235	321	366	344	444	503	643	1074	1209	891	1044
30.144	35.2	-142	233	320	362	338	439	494	635	1059	1197	884	1041
30.1547	33	-143	231	318	360	334	434	486	628	1045	1185	876	1038
30.1653	33	-143	231	315	358	333	428	480	620	1032	1174	870	1036
30.176	31.9	-145	230	314	355	331	425	475	613	1021	1162	864	1031
30.1867	30.8	-145	228	314	354	326	420	468	606	1008	1151	858	1027
30.1973	29.7	-146	226	312	353	322	414	463	599	996	1142	852	1023
30.208	28.6	-147	225	311	350	318	410	457	592	984	1132	846	1019
30.2187	29.7	-146	224	309	347	316	407	452	586	974	1123	842	1014
30.2293	30.8	-146	224	306	344	313	402	448	580	963	1113	836	1011
30.24	29.7	-147	222	305	340	309	398	443	575	952	1103	830	1008
30.2507	29.7	-148	221	303	337	306	394	439	570	942	1094	824	1007
30.2613	30.8	-150	220	300	335	304	391	436	564	932	1086	821	1003
30.272	28.6	-150	218	299	333	302	388	432	560	921	1079	817	1000
30.2827	27.5	-151	216	297	331	300	385	427	555	911	1072	811	996
30.2933	28.6	-151	216	295	330	299	382	424	550	901	1064	806	991
30.304	29.7	-152	216	294	330	298	380	421	545	891	1057	801	988
30.3147	30.8	-153	216	292	327	295	377	417	540	881	1050	796	986
30.3253	30.8	-153	216	291	327	292	375	415	537	872	1044	793	985
30.336	31.9	-155	216	290	327	289	372	412	534	863	1037	790	982
30.3467	30.8	-156	216	289	324	286	369	409	530	854	1029	787	979
30.3573	27.5	-157	215	287	320	285	366	406	526	845	1022	782	976
30.368	27.5	-157	216	287	318	283	362	404	523	835	1016	777	973
30.3787	29.7	-158	215	286	319	281	359	402	520	827	1010	774	971
30.3893	28.6	-159	214	284	319	281	356	399	517	819	1004	772	968
30.4	26.4	-160	214	283	318	279	356	396	515	811	999	769	965
30.4107	26.4	-162	214	282	316	276	354	394	511	804	993	766	963
30.4213	24.2	-161	213	281	315	273	350	392	508	795	989	762	961
30.432	20.9	-161	212	282	314	272	349	389	505	788	985	759	957
30.4427	20.9	-162	211	280	312	271	346	387	503	779	980	755	952
30.4533	24.2	-162	211	278	312	271	343	384	500	772	976	752	948
30.464	24.2	-159	210	276	311	270	340	382	496	766	970	748	947
30.4747	22	-158	209	275	309	270	340	381	494	759	965	743	945
30.4853	23.1	-158	207	274	307	268	339	379	493	752	961	741	941
30.496	26.4	-157	207	273	305	265	337	375	490	744	957	739	937
30.5067	24.2	-157	207	272	303	263	336	372	488	736	953	737	933
30.5173	20.9	-158	207	271	301	261	334	370	484	731	948	734	931
30.528	19.8	-159	206	271	300	260	331	369	480	726	945	730	929
30.5387	20.9	-160	205	270	301	258	328	367	478	719	941	727	925
30.5493	23.1	-160	205	268	301	257	327	365	475	712	937	723	921
30.56	24.2	-161	205	266	300	256	326	363	474	706	933	721	920
30.5707	23.1	-164	205	263	298	254	325	362	472	699	929	719	918
30.5813	23.1	-165	203	262	295	253	323	360	470	692	924	717	915
30.592	20.9	-165	202	262	294	253	321	358	467	684	921	714	912
30.6027	19.8	-166	201	261	294	252	320	358	466	680	918	710	907
30.6133	19.8	-166	201	262	291	250	319	357	465	675	914	708	905
30.624	20.9	-165	201	262	290	249	317	356	463	670	911	706	903
30.6347	20.9	-165	201	262	289	248	315	355	461	664	909	704	902
30.6453	22	-165	201	260	288	247	315	354	458	659	904	701	898
30.656	20.9	-165	200	259	286	246	313	353	456	654	900	698	894
30.6667	19.8	-165	197	259	286	244	310	351	453	649	897	695	891
30.6773	20.9	-166	196	260	286	242	308	349	451	645	896	693	888
30.688	22	-168	194	261	286	240	307	348	449	639	894	691	886
30.6987	22	-167	194	261	285	239	305	348	449	633	890	690	883
30.7093	20.9	-167	195	261	284	238	304	346	449	629	888	688	882
30.72	19.8	-168	196	259	282	237	303	345	446	625	887	686	879
30.7307	18.7	-169	196	258	283	236	302	344	444	620	884	685	876
30.7413	16.5	-171	195	257	283	234	301	342	442	615	881	683	874
30.752	16.5	-172	195	257	281	234	300	341	440	609	879	680	873
30.7627	17.6	-173	194	258	278	235	300	339	438	604	876	677	870
30.7733	18.7	-174	193	257	277	234	299	338	436	598	873	676	868
30.784	19.8	-174	192	255	275	233	297	337	434	593	870	675	865
30.7947	20.9	-173	191	255	272	231	295	337	431	588	869	673	862
30.8053	19.8	-172	191	254	271	229	294	336	430	583	867	669	862
30.816	18.7	-173	190	253	271	229	292	333	428	579	863	668	860
30.8267	16.5	-174	191	252	271	228	290	330	427	575	859	668	858
30.8373	13.2	-175	190	253	269	228	289	329	425	570	857	666	855
30.848	13.2	-176	189	251	268	229	289	326	423	566	855	663	853
30.8587	13.2	-176	187	250	267	229	287	325	420	562	852	661	851
30.8693	12.1	-177	186	251	265	228	285	323	419	558	849	658	850
30.88	9.9	-176	185	251	266	226	284	321	418	554	847	655	848
30.8907	12.1	-176	184	250	267	223	283	320	418	549	846	653	846
30.9013	12.1	-177	186	250	265	223	280	319	418	543	846	652	844
30.912	9.9	-177	186	248	263	221	279	318	415	538	844	651	841
30.9227	8.8	-176	185	247	263	217	278	317	413	535	842	649	839
30.9333	12.1	-176	185	245	262	216	277	316	412	531	839	649	837
30.944	13.2	-176	183	244	261	216	277	315	411	527	837	647	836
30.9547	12.1	-175	183	243	261	216	276	313	410	525	836	644	832
30.9653	13.2	-175	183	242	261	214	275	312	409	521	834	642	829
30.976	13.2	-174	184	242	260	212	274	312	406	516	834	641	828
30.9867	13.2	-176	186	243	259	212	270	310	403	511	833	639	826
30.9973	13.2	-180	184	242	259	211	269	309	402	508	830	636	823
31.008	13.2	-180	183	242	259	212	268	308	401	504	829	635	822
31.0187	14.3	-179	182	241	258	212	267	306	400	500	828	635	822
31.0293	13.2	-179	181	240	257	210	265	305	398	495	825	635	820
31.04	15.4	-179	181	240	256	209	264	305	397	492	823	636	817
31.0507	16.5	-181	181	241	255	208	263	304	397	490	821	633	816
31.0613	15.4	-182	182	241	254	206	263	301	396	487	820	630	814
31.072	14.3	-180	182	239	254	205	263	298	394	482	819	629	810
31.0827	13.2	-180	182	236	254	204	262	297	393	478	818	627	808
31.0933	13.2	-181	182	237	253	204	260	296	392	474	817	626	805
31.104	12.1	-180	180	236	253	203	258	296	391	469	815	624	803
31.1147	9.9	-181	180	235	254	203	257	294	390	465	812	622	802
31.1253	9.9	-184	179	235	252	203	254	293	388	462	811	620	801
31.136	9.9	-183	178	235	251	201	252	293	387	459	811	619	799
31.1467	11	-182	178	235	251	200	253	292	386	457	810	620	796
31.1573	11	-183	178	234	251	199	254	290	385	454	808	618	794
31.168	11	-183	178	233	250	198	253	288	383	450	807	616	793
31.1787	12.1	-184	178	233	249	197	253	288	381	448	806	615	791
31.1893	11	-184	179	232	248	196	252	288	381	446	805	614	790
31.2	9.9	-182	180	232	249	195	251	287	379	444	804	613	789
31.2107	8.8	-183	178	233	250	196	249	285	378	440	804	612	787
31.2213	7.7	-184	177	232	248	196	247	284	378	435	803	612	783
31.232	7.7	-186	177	231	247	194	247	283	379	432	801	611	781
31.2427	7.7	-186	177	230	246	192	248	282	379	430	800	608	780
31.2533	8.8	-186	177	229	245	191	249	280	375	427	799	606	780
31.264	8.8	-186	176	230	244	190	247	278	373	423	797	605	779
31.2747	8.8	-186	176	231	243	191	246	277	372	421	795	604	777
31.2853	9.9	-186	175	231	242	192	246	275	369	419	793	602	776
31.296	7.7	-188	174	232	241	192	245	274	367	415	792	601	774
[truncated: 1,754 more rows]

## Sheet: b
Retention time	Intensity	Intensity	Intensity	Intensity	Intensity	Intensity	Intensity	Intensity	Intensity	Intensity	Intensity	Intensity	Intensity
min	mAU	mAU	mAU	mAU	mAU	mAU	mAU	mAU	mAU	mAU	mAU	mAU	mAU
	0C	10C	20C	30C	40C	50C	60C	70C	80C	90C	100C	110C	117C
10.0053	-290	419	586	688	983	1215	684	1453	1868	1411	931	269	635
10.016	-290	420	577	690	984	1219	674	1457	1874	1415	906	266	616
10.0267	-290	420	569	691	986	1221	664	1458	1878	1417	881	265	598
10.0373	-292	419	563	690	987	1222	655	1458	1879	1418	857	265	579
10.048	-293	419	556	689	986	1221	648	1456	1878	1416	832	265	563
10.0587	-294	419	549	687	983	1218	642	1454	1875	1413	806	265	548
10.0693	-294	416	542	684	979	1215	635	1451	1871	1411	784	266	533
10.08	-293	414	537	681	975	1211	627	1447	1865	1409	762	268	519
10.0907	-291	411	531	677	970	1203	621	1440	1855	1403	738	270	506
10.1013	-292	407	525	673	964	1196	614	1432	1843	1394	718	273	494
10.112	-294	403	519	669	955	1188	609	1424	1830	1385	700	275	482
10.1227	-295	400	514	665	945	1179	603	1412	1813	1373	681	278	470
10.1333	-296	395	509	656	936	1170	601	1399	1797	1358	662	280	459
10.144	-295	389	503	647	928	1161	599	1385	1780	1341	646	280	449
10.1547	-296	384	496	639	919	1149	594	1372	1761	1326	630	285	440
10.1653	-298	380	492	632	908	1136	588	1359	1741	1311	615	290	433
10.176	-297	376	490	624	895	1124	584	1344	1719	1294	600	294	425
10.1867	-297	370	487	617	884	1108	582	1326	1694	1276	588	300	418
10.1973	-298	365	485	611	874	1093	581	1309	1670	1258	576	306	413
10.208	-298	359	483	601	861	1080	581	1292	1644	1238	564	311	408
10.2187	-297	353	481	591	847	1067	581	1275	1617	1219	552	317	403
10.2293	-298	346	481	583	834	1053	582	1255	1590	1200	541	324	399
10.24	-298	340	480	576	822	1040	581	1234	1562	1179	531	330	394
10.2507	-298	335	478	567	807	1025	579	1215	1536	1157	521	338	388
10.2613	-299	329	475	557	794	1008	581	1195	1510	1136	512	345	385
10.272	-299	324	474	548	783	992	583	1173	1482	1115	504	349	384
10.2827	-299	318	475	538	770	977	583	1152	1453	1094	498	355	383
10.2933	-298	312	476	529	756	961	585	1131	1425	1073	493	362	383
10.304	-298	307	476	522	744	947	589	1111	1397	1052	488	371	384
10.3147	-299	302	477	514	734	933	591	1093	1367	1030	483	381	384
10.3253	-299	295	477	504	722	918	592	1073	1336	1008	479	392	384
10.336	-300	288	475	497	709	903	594	1053	1308	987	476	402	384
10.3467	-301	282	477	489	697	889	599	1035	1282	965	473	413	385
10.3573	-303	276	485	479	686	876	603	1017	1256	945	470	423	386
10.368	-302	272	495	470	675	861	606	996	1228	927	468	431	388
10.3787	-302	268	498	463	666	847	610	976	1203	908	467	440	389
10.3893	-304	265	497	458	658	835	613	957	1179	887	464	449	391
10.4	-304	262	495	451	649	822	617	938	1154	868	461	457	393
10.4107	-302	258	491	445	640	811	621	921	1131	851	461	466	395
10.4213	-302	255	490	439	630	801	623	904	1109	834	460	475	399
10.432	-303	250	492	431	620	789	629	887	1088	816	460	483	404
10.4427	-304	246	493	424	609	777	635	872	1067	801	461	491	407
10.4533	-305	242	493	418	603	766	638	858	1045	787	463	498	411
10.464	-305	239	493	414	598	756	642	844	1023	771	464	505	415
10.4747	-306	236	493	410	592	748	647	831	1003	756	464	512	419
10.4853	-307	235	493	408	585	740	651	818	984	742	465	520	423
10.496	-307	236	495	406	580	731	658	806	967	729	466	527	426
10.5067	-306	237	501	402	574	723	663	795	950	719	469	535	430
10.5173	-305	236	506	399	568	718	669	784	934	710	471	541	435
10.528	-306	234	509	397	563	713	676	775	919	698	473	546	440
10.5387	-307	231	511	396	558	707	682	764	906	688	477	551	445
10.5493	-307	229	511	394	554	702	688	753	895	681	479	554	449
10.56	-307	228	512	392	549	697	693	745	884	671	481	555	452
10.5707	-307	228	513	389	545	692	699	737	873	662	485	557	458
10.5813	-307	229	515	387	544	688	706	729	863	654	488	562	464
10.592	-306	227	516	385	544	685	714	722	853	647	491	565	469
10.6027	-307	226	517	386	543	683	722	717	844	642	494	565	473
10.6133	-307	225	520	388	541	681	730	712	838	636	497	565	476
10.624	-306	225	522	389	540	680	737	708	834	632	500	564	481
10.6347	-304	224	525	388	540	681	745	704	828	628	502	562	484
10.6453	-303	223	527	388	540	680	753	701	822	622	503	561	488
10.656	-303	224	528	389	541	678	761	699	816	618	505	559	492
10.6667	-302	226	530	392	542	676	768	697	812	614	506	557	494
10.6773	-302	227	533	393	541	674	775	696	806	611	510	555	496
10.688	-303	228	537	395	542	674	784	693	801	611	514	552	498
10.6987	-303	230	541	396	544	674	793	691	798	611	516	550	501
10.7093	-301	231	545	399	547	674	801	690	799	610	516	546	504
10.72	-302	233	548	401	548	675	808	688	799	610	517	542	506
10.7307	-303	234	551	400	550	677	816	688	799	610	517	536	506
10.7413	-303	236	553	399	551	678	823	688	800	610	519	530	508
10.752	-304	238	558	401	552	679	832	690	801	611	522	525	508
10.7627	-305	240	562	405	554	680	840	691	803	611	523	519	507
10.7733	-305	240	564	408	556	681	848	693	804	613	524	511	506
10.784	-305	241	566	411	557	683	856	696	805	614	526	504	505
10.7947	-306	241	571	414	558	687	865	699	807	616	528	497	503
10.8053	-307	243	577	414	564	691	873	700	811	620	530	490	502
10.816	-306	246	582	416	569	692	878	701	814	623	531	481	501
10.8267	-305	247	584	418	571	694	884	703	816	625	530	473	500
10.8373	-306	247	586	420	572	695	891	707	821	629	530	465	498
10.848	-306	247	589	424	573	697	897	711	826	632	531	458	496
10.8587	-307	248	593	427	574	700	901	715	830	634	531	450	495
10.8693	-307	250	596	430	577	702	908	720	834	637	531	443	492
10.88	-305	253	601	432	580	706	917	724	839	640	531	436	488
10.8907	-302	254	604	433	583	709	925	727	844	645	532	429	486
10.9013	-302	254	604	434	587	713	930	731	848	649	530	421	483
10.912	-303	255	607	438	593	718	934	735	852	653	528	412	479
10.9227	-303	258	611	441	597	724	938	737	857	659	528	404	474
10.9333	-302	260	614	444	601	727	945	741	862	663	529	395	471
10.944	-302	261	617	449	604	728	951	745	869	667	527	387	467
10.9547	-301	262	619	451	608	730	956	749	874	672	526	380	464
10.9653	-301	262	621	451	613	734	960	754	880	676	525	372	460
10.976	-302	264	622	455	617	738	964	759	887	681	524	366	456
10.9867	-303	267	625	459	621	742	968	766	892	686	522	359	453
10.9973	-304	271	628	461	625	745	971	770	898	690	519	351	449
11.008	-304	274	629	464	628	749	973	775	904	694	516	344	444
11.0187	-304	275	629	469	632	756	975	779	910	697	514	338	440
11.0293	-305	276	630	474	637	761	977	782	915	700	510	332	435
11.04	-306	277	633	477	642	764	978	784	920	704	508	328	430
11.0507	-307	280	635	480	646	767	979	789	926	709	506	322	427
11.0613	-307	283	635	484	650	771	983	795	932	713	504	317	422
11.072	-307	287	635	489	653	775	986	799	938	715	503	312	417
11.0827	-307	290	636	492	655	779	988	803	944	719	501	306	414
11.0933	-305	291	637	496	659	784	991	808	949	724	499	300	411
11.104	-304	291	638	499	663	787	992	811	955	727	496	295	406
11.1147	-304	292	640	502	666	790	991	814	960	730	493	290	401
11.1253	-303	293	642	506	670	795	992	817	962	732	492	287	398
11.136	-302	294	641	509	674	798	992	820	964	733	490	282	397
11.1467	-302	296	642	511	677	800	995	823	967	736	486	277	394
11.1573	-302	299	643	513	678	803	997	826	972	739	482	274	389
11.168	-302	302	644	517	680	807	1000	829	976	742	480	271	386
11.1787	-300	305	646	522	683	810	1002	832	980	745	478	267	383
11.1893	-300	308	647	525	687	812	1005	834	982	747	478	263	379
11.2	-303	309	647	529	690	813	1007	836	985	748	479	260	376
11.2107	-303	308	647	530	693	815	1009	837	987	749	476	259	373
11.2213	-301	310	647	532	696	816	1011	838	988	751	473	256	371
11.232	-302	312	647	533	700	818	1012	839	990	754	470	253	368
11.2427	-304	313	646	534	702	821	1013	841	991	757	469	253	367
11.2533	-305	314	646	538	701	825	1016	842	993	757	468	251	365
11.264	-305	315	646	539	702	827	1019	843	995	758	465	247	362
11.2747	-304	316	646	540	702	828	1020	843	995	760	465	243	360
11.2853	-305	315	648	542	703	829	1022	844	996	761	464	241	359
11.296	-305	315	651	543	704	830	1026	846	997	761	462	238	357
11.3067	-306	315	655	544	706	830	1031	846	999	760	462	236	357
11.3173	-307	315	656	545	705	833	1033	846	999	760	460	234	358
11.328	-306	317	657	546	706	835	1034	847	996	761	460	234	356
11.3387	-307	319	659	548	706	835	1036	847	996	760	459	234	354
11.3493	-308	320	661	550	707	836	1037	845	995	759	459	233	354
11.36	-307	319	662	551	708	836	1039	843	992	758	458	231	354
11.3707	-306	321	664	551	707	835	1042	842	990	756	459	230	352
11.3813	-306	323	664	550	707	835	1044	841	986	755	460	229	351
11.392	-306	323	666	551	708	834	1046	839	985	753	459	227	351
11.4027	-306	322	668	552	711	833	1048	837	985	751	459	226	349
11.4133	-307	322	668	551	710	833	1049	835	984	750	459	224	349
11.424	-306	322	669	549	706	832	1048	834	982	748	459	224	349
11.4347	-307	321	671	550	705	830	1047	833	980	745	458	225	347
11.4453	-307	321	673	551	706	828	1045	830	978	744	458	226	346
11.456	-306	323	675	550	706	826	1041	827	974	743	458	225	346
11.4667	-307	324	676	550	705	825	1038	827	972	742	458	224	348
11.4773	-307	323	677	549	702	825	1036	827	969	741	459	224	349
11.488	-308	322	677	549	701	826	1032	824	967	739	459	223	349
11.4987	-308	323	679	549	701	824	1027	822	965	738	458	223	348
11.5093	-309	322	681	548	700	819	1024	819	960	735	460	222	348
11.52	-309	322	680	549	700	816	1019	815	955	732	461	222	347
11.5307	-309	321	678	549	699	815	1011	810	951	728	462	220	346
11.5413	-309	321	676	550	697	812	1002	807	948	725	461	218	347
11.552	-310	322	672	551	696	811	994	806	944	723	461	217	347
11.5627	-310	323	671	551	694	812	986	803	942	722	461	217	346
11.5733	-311	324	669	549	693	813	978	800	938	720	460	217	345
11.584	-311	322	664	548	693	811	970	798	933	717	459	215	345
11.5947	-309	320	659	549	692	808	960	798	930	714	460	213	346
11.6053	-309	319	656	549	690	807	951	796	928	710	460	213	345
11.616	-309	321	653	549	688	807	940	791	924	706	461	213	343
11.6267	-310	323	651	551	689	806	930	789	920	702	461	214	342
11.6373	-311	324	647	552	689	805	920	787	915	699	462	213	342
11.648	-312	324	643	552	690	806	908	783	911	698	462	211	342
11.6587	-312	325	639	555	691	806	895	782	908	697	462	208	342
11.6693	-310	326	635	556	691	804	883	782	904	693	463	208	342
11.68	-308	327	630	555	692	805	871	780	902	690	464	209	341
11.6907	-308	330	626	556	691	805	858	777	899	688	463	208	338
11.7013	-308	331	621	558	689	804	847	773	895	685	464	207	337
11.712	-307	333	616	559	687	804	836	771	892	682	464	206	337
11.7227	-307	335	609	559	687	805	824	769	890	680	463	204	337
11.7333	-307	335	602	560	687	806	811	768	889	679	462	205	336
11.744	-308	334	595	561	687	808	799	767	887	677	461	204	335
11.7547	-308	333	588	561	689	809	787	766	883	675	460	204	336
11.7653	-306	334	584	562	689	808	776	765	881	674	460	203	337
11.776	-306	334	578	563	690	807	765	762	878	672	459	203	336
11.7867	-306	334	571	562	691	806	752	760	873	670	458	203	335
11.7973	-307	333	567	559	691	805	741	759	869	670	458	202	333
11.808	-307	332	561	558	692	805	731	760	866	669	457	202	332
11.8187	-308	330	554	558	691	805	720	759	865	667	455	202	332
11.8293	-306	330	549	557	689	805	709	759	862	665	455	200	331
11.84	-305	331	543	558	687	804	698	758	861	664	456	198	329
11.8507	-304	330	537	556	686	803	687	757	860	662	456	197	328
11.8613	-302	327	530	552	684	801	676	757	859	660	456	197	328
11.872	-302	323	524	547	682	799	665	757	857	659	456	195	329
11.8827	-301	319	518	544	679	800	655	756	853	655	455	194	329
11.8933	-299	315	515	542	676	800	645	755	851	651	455	193	328
11.904	-300	311	511	540	673	797	637	754	848	648	454	192	327
11.9147	-300	309	507	537	671	794	629	753	844	648	453	190	325
11.9253	-300	306	502	533	668	792	621	751	842	646	452	188	323
11.936	-300	302	497	528	664	791	615	749	839	644	450	188	323
11.9467	-299	297	493	524	661	788	608	749	835	642	448	187	321
11.9573	-299	293	490	518	659	786	603	749	829	640	448	185	319
11.968	-300	291	488	511	654	782	596	749	825	637	448	183	317
11.9787	-301	287	486	506	649	776	590	747	824	633	448	183	318
11.9893	-300	283	484	501	642	771	583	742	824	629	446	184	319
12	-300	279	481	495	638	769	577	735	822	625	445	182	317
12.0107	-298	273	477	488	632	765	572	731	818	622	443	181	318
12.0213	-299	267	476	482	627	760	566	728	814	619	443	180	320
12.032	-300	263	476	476	621	755	563	726	809	616	444	179	322
12.0427	-299	258	475	470	616	749	562	725	801	610	443	177	322
12.0533	-297	254	476	463	609	744	561	724	792	605	442	174	320
12.064	-297	250	474	457	603	736	560	719	785	601	441	174	321
12.0747	-298	246	473	452	599	729	559	714	777	596	442	174	322
12.0853	-297	243	475	445	593	722	558	708	769	590	442	173	322
12.096	-298	238	477	440	585	713	557	700	762	584	441	173	322
12.1067	-300	234	479	433	577	707	558	693	755	578	439	173	324
12.1173	-297	231	481	424	571	700	561	688	747	572	439	173	327
12.128	-295	227	487	416	565	694	563	681	738	566	440	172	329
12.1387	-296	223	492	410	558	688	566	674	730	560	441	171	331
12.1493	-296	218	497	403	549	680	567	667	721	554	443	171	333
12.16	-295	213	502	397	542	672	569	659	712	547	444	171	334
12.1707	-295	209	509	393	538	664	574	651	702	540	444	170	336
12.1813	-296	207	516	390	534	658	578	643	693	534	446	170	338
12.192	-297	204	524	387	529	651	583	634	685	525	447	170	343
12.2027	-298	202	532	383	522	644	588	627	675	517	450	170	346
12.2133	-298	200	541	380	515	638	592	619	665	511	453	168	348
12.224	-299	196	550	376	507	632	598	610	658	505	456	165	349
12.2347	-299	193	560	371	500	625	604	602	650	499	460	163	352
12.2453	-298	189	572	366	495	617	610	593	642	493	463	165	356
12.256	-298	186	586	362	490	610	617	586	634	486	466	166	359
12.2667	-298	185	599	359	484	603	625	581	625	481	468	167	361
12.2773	-298	184	610	357	480	598	632	574	617	475	471	167	364
12.288	-298	184	622	355	477	594	637	566	611	469	473	166	367
12.2987	-298	184	636	355	473	592	642	558	604	463	474	165	371
12.3093	-299	184	650	354	469	588	650	551	595	458	476	164	373
12.32	-299	183	665	352	469	583	656	546	588	454	479	163	375
12.3307	-300	183	680	349	469	580	663	542	582	450	481	163	376
12.3413	-299	183	695	348	468	578	672	535	576	445	482	164	379
12.352	-299	184	711	347	466	577	680	529	570	440	483	163	383
12.3627	-300	184	728	348	464	575	686	525	564	436	484	162	384
12.3733	-302	184	742	352	465	571	690	521	558	429	486	163	384
12.384	-302	185	755	354	466	570	691	516	553	424	487	163	383
12.3947	-301	186	769	357	467	570	693	512	549	422	487	162	383
12.4053	-302	186	783	361	470	571	695	509	543	421	489	162	383
12.416	-303	187	797	365	474	572	698	505	539	418	491	161	381
12.4267	-302	193	810	368	476	573	701	501	536	414	491	160	379
12.4373	-302	200	821	373	480	576	703	498	531	412	491	159	378
12.448	-303	205	834	378	486	581	706	497	527	410	490	159	377
12.4587	-303	210	845	383	490	586	704	497	524	408	489	158	376
12.4693	-303	215	853	393	496	591	704	496	521	405	488	157	374
12.48	-303	218	861	404	503	598	702	494	519	403	485	158	371
12.4907	-303	223	867	416	510	605	699	493	515	402	483	159	368
12.5013	-303	229	871	428	517	613	697	493	513	401	479	160	365
12.512	-302	235	877	437	526	620	694	490	511	400	474	161	363
12.5227	-302	239	880	446	536	625	690	487	509	400	471	160	359
12.5333	-303	246	882	457	546	634	686	486	507	400	469	160	355
12.544	-305	255	882	470	558	644	682	486	505	398	466	159	351
12.5547	-307	264	881	481	572	654	677	485	504	398	461	159	347
12.5653	-307	271	879	494	584	667	670	486	505	398	457	159	343
12.576	-306	280	877	507	596	679	665	488	506	399	451	160	339
12.5867	-305	289	872	519	608	692	659	488	508	398	444	161	335
12.5973	-303	298	868	532	621	703	653	488	508	397	439	160	331
12.608	-303	307	863	547	634	716	647	488	507	396	434	160	326
12.6187	-305	316	857	562	648	729	641	488	508	397	429	159	322
12.6293	-305	326	849	576	661	741	634	489	509	396	425	158	319
12.64	-304	334	841	588	672	751	627	490	508	395	419	158	315
12.6507	-305	341	829	601	684	764	620	492	508	394	411	156	310
12.6613	-305	349	815	614	697	776	611	495	509	396	407	153	307
12.672	-303	356	804	628	709	787	603	495	509	396	404	152	303
12.6827	-303	364	792	639	719	799	595	497	510	396	400	152	299
12.6933	-302	371	779	648	729	810	588	501	511	398	394	152	295
12.704	-301	379	768	659	740	820	581	502	513	401	387	151	292
12.7147	-301	385	755	672	750	831	576	503	514	402	383	152	288
12.7253	-300	388	741	683	760	840	570	505	516	403	381	151	285
12.736	-300	392	728	691	769	848	562	508	517	404	376	149	283
12.7467	-300	399	717	698	777	856	556	511	517	403	372	148	281
12.7573	-299	402	706	703	784	864	551	513	517	405	370	147	278
12.768	-300	404	692	708	790	869	545	513	517	407	368	147	276
12.7787	-300	406	680	712	796	874	540	514	520	409	366	145	274
12.7893	-301	409	667	717	801	879	536	515	523	410	363	144	273
12.8	-302	412	654	719	804	881	531	515	524	410	361	143	271
12.8107	-300	413	644	718	805	883	525	515	525	410	361	141	270
12.8213	-300	413	631	718	806	886	520	518	527	411	360	139	269
12.832	-302	410	618	717	805	886	517	521	528	413	358	139	267
12.8427	-301	408	607	715	801	887	513	522	528	414	359	140	266
12.8533	-301	404	598	709	797	887	510	522	530	416	359	140	267
12.864	-303	402	591	704	793	883	506	523	532	417	359	140	269
12.8747	-303	398	584	699	790	879	503	523	534	419	358	139	271
12.8853	-303	394	575	691	784	874	500	524	535	419	358	139	273
12.896	-304	390	564	685	778	869	498	526	539	420	358	138	274
12.9067	-305	385	556	679	770	863	498	529	542	422	359	137	277
12.9173	-306	379	549	670	762	857	497	529	542	423	361	136	279
12.928	-305	372	540	660	755	851	496	529	541	425	364	134	281
12.9387	-302	366	534	649	748	842	496	530	542	426	369	132	282
12.9493	-301	359	526	639	740	833	497	532	543	428	372	132	284
12.96	-300	351	518	630	730	825	498	533	544	430	374	132	287
12.9707	-300	344	514	620	720	818	500	535	547	431	378	132	291
12.9813	-300	337	510	608	708	809	501	538	550	433	384	131	293
12.992	-301	330	507	595	694	798	501	539	549	433	390	130	294
13.0027	-302	321	505	581	683	788	501	539	548	433	397	130	296
13.0133	-301	312	502	567	674	777	501	538	551	436	403	129	300
13.024	-302	305	499	557	663	767	501	536	553	438	410	127	305
13.0347	-302	297	495	548	652	757	501	537	552	437	416	129	309
13.0453	-303	290	490	537	642	746	503	540	552	438	420	128	312
13.056	-304	283	487	526	632	737	504	540	554	439	426	127	316
13.0667	-304	275	486	514	623	730	505	540	555	440	436	127	321
13.0773	-305	269	483	502	614	720	507	543	556	440	444	126	324
13.088	-305	262	481	490	604	710	510	544	558	440	452	126	327
13.0987	-303	256	481	480	595	701	512	542	559	441	462	127	330
13.1093	-303	250	481	471	586	693	515	542	560	442	470	127	333
13.12	-302	245	481	463	577	685	517	542	562	442	478	126	335
13.1307	-303	240	486	456	568	677	520	543	563	443	487	126	337
13.1413	-305	233	491	450	562	670	521	543	564	444	497	125	340
13.152	-304	228	490	442	555	663	523	542	565	443	506	124	341
13.1627	-304	223	489	432	549	658	524	542	566	442	513	124	341
13.1733	-304	220	486	425	544	653	527	544	566	441	521	124	343
13.184	-301	217	484	420	538	646	530	545	567	441	530	123	344
13.1947	-301	213	484	413	530	641	530	545	569	441	539	122	344
13.2053	-303	210	484	405	525	635	531	545	568	440	546	120	344
13.216	-302	206	484	401	520	630	532	545	568	439	551	120	343
13.2267	-301	201	484	396	515	626	534	548	567	441	558	120	344
13.2373	-299	197	485	391	510	622	536	549	566	442	564	121	344
13.248	-298	195	485	388	507	616	539	549	569	443	570	121	344
13.2587	-297	192	486	384	505	611	541	548	571	444	573	122	344
13.2693	-297	188	487	380	500	608	543	547	572	445	576	122	343
13.28	-296	184	487	378	497	605	546	545	573	446	578	121	341
13.2907	-296	182	489	377	496	603	547	544	574	446	581	121	339
13.3013	-296	181	491	376	494	601	549	544	574	449	582	122	336
13.312	-296	182	491	373	491	600	549	545	574	450	582	123	334
13.3227	-297	182	492	371	488	596	547	546	575	450	582	123	332
13.3333	-296	180	492	369	486	591	547	546	574	449	583	124	328
13.344	-296	178	491	368	484	590	547	547	574	448	581	123	328
13.3547	-296	178	491	368	483	589	546	547	574	447	579	123	328
13.3653	-296	178	490	367	484	587	544	549	577	448	576	123	328
13.376	-294	178	488	366	484	586	542	550	578	449	572	126	325
13.3867	-294	178	485	364	484	587	543	551	577	450	568	128	319
13.3973	-294	177	484	361	482	587	544	552	579	452	564	127	317
13.408	-294	177	485	361	481	586	543	553	580	454	560	126	315
13.4187	-292	176	487	361	480	586	540	552	579	456	555	126	312
13.4293	-291	176	488	360	479	585	538	551	578	457	549	125	309
13.44	-289	176	487	359	478	584	538	552	578	456	543	124	306
13.4507	-288	178	486	360	478	582	537	553	579	457	535	124	303
13.4613	-287	177	486	360	477	581	536	553	581	460	529	127	302
13.472	-287	174	485	359	476	582	536	552	583	460	521	130	298
13.4827	-287	172	482	361	475	582	535	553	586	459	513	129	293
13.4933	-289	173	483	363	477	583	534	556	587	459	507	127	290
13.504	-291	174	483	363	479	582	533	558	587	460	500	126	287
13.5147	-292	176	483	363	480	582	531	558	589	460	493	126	284
13.5253	-291	177	483	363	480	582	529	557	589	461	488	125	280
13.536	-288	177	480	361	481	583	528	558	589	462	483	125	277
13.5467	-289	176	477	360	481	583	528	560	589	462	477	125	275
13.5573	-288	177	477	362	480	584	528	559	588	462	471	125	272
13.568	-286	178	477	363	478	585	527	558	587	464	464	126	270
13.5787	-287	179	478	362	481	585	526	557	589	465	457	126	267
13.5893	-286	180	479	360	480	583	525	557	591	464	449	126	263
13.6	-285	180	479	359	476	580	524	557	589	462	441	127	262
13.6107	-286	179	478	359	476	579	524	556	586	460	437	127	260
13.6213	-286	178	477	359	478	579	525	555	584	457	430	126	258
13.632	-284	179	476	357	475	581	525	553	583	457	423	124	256
13.6427	-284	180	476	357	471	579	525	551	580	457	418	121	252
13.6533	-284	179	478	356	469	575	524	549	578	455	413	120	250
13.664	-283	176	481	355	467	572	524	547	575	454	408	121	250
13.6747	-283	174	483	354	464	567	524	545	573	454	404	121	248
13.6853	-284	174	485	355	463	565	526	543	570	451	399	120	244
13.696	-283	175	489	354	463	562	527	541	567	447	395	120	240
13.7067	-283	176	490	351	460	558	528	538	564	441	390	121	236
13.7173	-284	175	490	349	458	557	531	534	560	440	384	122	235
13.728	-285	174	493	348	456	557	534	530	554	438	381	123	234
13.7387	-284	175	496	345	454	557	536	526	549	434	380	121	232
13.7493	-283	174	499	342	450	553	537	521	544	430	375	119	230
13.76	-283	174	502	341	446	547	538	518	539	426	369	118	227
13.7707	-282	174	505	342	441	542	540	514	535	422	366	118	226
13.7813	-282	174	508	343	439	539	540	510	530	418	362	117	224
13.792	-283	174	512	343	437	539	541	507	525	414	358	118	222
13.8027	-284	173	514	342	435	536	543	504	520	409	356	116	221
13.8133	-284	174	519	339	433	531	545	499	514	404	353	113	220
13.824	-285	174	524	336	433	528	546	493	509	401	351	113	217
13.8347	-286	174	527	335	432	526	548	490	505	398	348	112	214
13.8453	-285	175	530	334	428	524	549	486	500	395	346	111	213
13.856	-285	176	535	333	425	522	549	483	494	392	344	111	210
13.8667	-284	177	540	331	423	520	549	479	489	387	342	111	208
13.8773	-285	177	544	330	421	519	550	474	484	381	339	112	207
13.888	-287	177	547	330	420	517	549	468	477	376	338	112	209
13.8987	-287	177	551	330	420	513	550	463	472	373	338	110	208
13.9093	-286	174	556	330	420	510	552	459	466	369	336	111	206
13.92	-286	172	562	332	418	508	550	454	460	365	334	112	205
13.9307	-284	173	566	332	415	506	548	450	455	362	333	112	204
13.9413	-282	175	569	333	411	506	546	448	451	359	331	111	202
13.952	-281	176	573	333	408	505	543	445	445	353	328	110	202
13.9627	-282	178	575	332	408	502	541	442	439	349	326	108	202
13.9733	-283	180	576	333	409	501	538	438	433	347	324	107	200
13.984	-283	181	578	334	409	501	533	432	428	342	322	105	199
13.9947	-285	181	581	334	408	501	530	426	423	336	321	104	199
14.0053	-284	183	583	333	408	501	528	422	417	334	320	105	198
14.016	-284	184	585	334	409	502	524	419	412	331	319	107	198
14.0267	-284	187	586	337	409	504	520	415	406	326	319	108	197
14.0373	-282	188	587	340	411	505	518	411	401	322	317	110	195
14.048	-284	192	585	341	412	503	515	408	397	319	316	110	194
14.0587	-285	194	584	343	414	502	510	403	392	315	314	109	193
14.0693	-283	195	582	346	416	503	504	399	386	311	312	107	190
14.08	-282	198	580	352	420	504	498	396	380	307	310	106	187
14.0907	-284	200	578	357	423	505	493	392	375	305	309	106	186
14.1013	-284	203	578	360	423	508	487	389	371	301	309	105	186
14.112	-283	205	576	362	424	510	481	387	367	298	309	105	186
14.1227	-283	210	574	363	425	512	475	384	363	296	309	105	187
14.1333	-282	212	573	366	428	514	468	380	359	293	311	104	188
14.144	-281	214	571	370	430	516	464	376	355	288	312	103	189
14.1547	-282	217	570	373	434	516	461	371	350	284	313	104	191
14.1653	-283	220	566	378	436	519	456	367	345	281	314	103	192
14.176	-283	221	562	381	438	523	450	364	342	280	313	102	192
14.1867	-285	223	559	384	440	525	446	361	341	278	312	101	192
14.1973	-286	225	557	387	443	527	443	359	339	274	311	100	191
14.208	-287	226	554	389	445	527	438	355	335	270	310	100	190
14.2187	-288	226	550	392	447	528	433	352	330	266	309	101	190
14.2293	-289	229	545	394	451	530	428	349	327	264	308	100	191
14.24	-289	231	543	396	454	532	425	348	321	262	310	97	193
14.2507	-289	232	538	396	456	533	422	347	317	261	310	97	193
14.2613	-289	233	533	397	459	534	417	344	313	259	311	96	192
14.272	-288	234	530	399	460	537	411	342	309	256	312	96	192
14.2827	-287	233	527	399	461	538	407	339	307	253	312	94	192
14.2933	-288	232	524	400	462	539	403	337	305	250	313	92	190
14.304	-288	232	520	401	462	539	400	334	303	248	315	92	189
14.3147	-288	234	516	404	462	538	397	330	298	246	316	92	188
14.3253	-289	234	514	408	461	538	395	328	293	245	318	91	186
14.336	-287	234	511	408	459	538	394	327	289	242	317	90	186
14.3467	-286	233	506	405	459	538	392	325	286	239	315	90	186
14.3573	-288	232	502	402	458	536	390	323	284	237	314	88	185
14.368	-288	231	498	398	455	535	388	322	283	234	314	88	186
14.3787	-287	230	495	395	454	534	385	320	282	233	315	89	187
14.3893	-285	230	493	396	453	531	382	318	279	231	316	89	187
14.4	-286	228	490	394	449	529	380	315	278	227	319	88	187
14.4107	-286	225	486	391	445	527	378	313	277	227	321	88	188
14.4213	-284	223	484	387	442	523	376	312	273	228	324	88	188
14.432	-283	222	483	385	439	521	375	312	270	228	325	87	187
14.4427	-284	220	481	382	437	518	374	313	268	227	327	87	186
14.4533	-283	219	480	378	436	514	371	312	267	226	329	85	186
14.464	-284	217	478	374	433	512	369	310	266	225	330	84	185
14.4747	-286	215	477	371	428	508	367	308	265	223	329	84	184
14.4853	-287	211	474	368	425	506	369	306	265	221	331	84	185
14.496	-287	207	471	363	421	504	369	306	264	220	332	83	188
14.5067	-286	205	470	358	417	501	368	307	262	219	333	83	190
14.5173	-286	205	469	353	413	497	367	306	260	218	335	83	190
14.528	-287	203	466	349	408	492	367	304	258	216	336	83	189
14.5387	-287	201	463	346	405	488	367	303	257	216	336	85	188
14.5493	-287	198	461	343	403	485	367	302	256	215	338	82	188
14.56	-288	196	459	339	401	482	366	300	256	214	340	80	190
14.5707	-289	194	458	335	399	480	365	300	255	214	339	80	189
14.5813	-289	191	457	333	395	476	365	300	254	215	338	81	189
14.592	-288	190	455	330	392	471	366	300	255	216	339	82	189
14.6027	-288	187	454	326	388	467	365	300	255	214	341	82	190
14.6133	-287	185	452	323	384	466	365	301	255	213	342	82	191
14.624	-288	182	448	320	381	463	366	301	255	213	343	84	191
14.6347	-289	178	449	318	379	459	367	300	255	213	343	84	190
14.6453	-289	176	449	315	377	455	367	299	254	212	343	84	189
14.656	-290	176	449	314	374	450	366	300	251	211	345	84	187
14.6667	-291	175	448	311	373	448	367	299	250	211	347	84	186
14.6773	-290	173	447	306	369	447	367	297	250	210	348	84	187
14.688	-289	172	446	302	364	444	368	297	250	209	347	83	187
14.6987	-288	171	445	299	359	441	368	299	250	209	348	82	187
14.7093	-289	169	444	298	357	438	369	297	249	211	350	80	186
14.72	-290	166	445	296	357	435	370	293	248	212	351	79	186
14.7307	-288	165	447	294	356	432	372	295	248	212	352	78	185
14.7413	-288	165	446	295	355	431	375	298	248	212	352	79	183
14.752	-288	164	445	294	353	428	375	296	247	214	352	78	183
14.7627	-287	164	444	291	351	426	375	294	247	214	353	78	184
14.7733	-288	162	444	287	349	424	375	296	248	214	354	79	185
14.784	-290	160	445	285	347	425	376	297	248	215	354	81	184
14.7947	-291	158	445	284	344	425	377	296	248	214	356	81	182
14.8053	-292	157	444	283	343	422	375	297	249	213	357	82	181
14.816	-293	156	443	281	341	420	376	299	251	213	357	82	180
14.8267	-292	155	442	280	337	417	379	298	250	213	357	81	180
14.8373	-290	154	443	280	333	415	381	298	250	213	357	82	179
14.848	-291	153	444	280	332	414	381	299	251	213	356	82	178
14.8587	-293	154	443	279	334	413	383	300	252	215	354	82	177
14.8693	-291	155	442	279	335	412	386	298	253	216	353	82	176
14.88	-291	154	441	279	334	412	388	297	253	217	351	83	174
14.8907	-291	153	439	278	333	412	389	298	254	216	350	84	172
14.9013	-290	153	438	277	331	409	390	298	254	216	349	84	170
14.912	-292	150	439	276	329	409	393	295	254	216	349	85	170
14.9227	-291	151	441	275	328	407	397	294	254	214	347	85	168
14.9333	-291	153	442	275	326	406	399	295	255	213	345	83	166
14.944	-292	154	442	275	324	406	401	296	257	213	343	83	165
14.9547	-293	154	443	274	323	407	404	296	257	215	342	84	165
14.9653	-294	152	446	272	324	407	407	298	256	215	339	85	165
14.976	-293	153	448	269	325	405	411	302	258	215	335	84	164
14.9867	-291	152	448	267	324	405	415	303	260	216	333	84	163
14.9973	-288	150	449	265	323	405	419	304	260	217	330	85	162
15.008	-288	150	451	263	322	405	422	304	259	218	329	86	160
15.0187	-287	151	451	264	322	407	424	304	261	218	329	86	160
15.0293	-288	150	451	266	322	409	427	303	264	219	328	85	159
15.04	-291	150	453	268	322	409	429	302	263	219	324	85	158
15.0507	-291	150	454	267	322	407	431	304	262	219	321	84	158
15.0613	-292	149	456	265	322	406	433	304	263	220	319	84	159
15.072	-293	150	458	265	322	405	436	304	264	222	315	88	158
15.0827	-294	151	458	266	323	402	440	305	265	223	313	88	156
15.0933	-293	151	457	265	324	402	444	308	266	223	312	87	155
15.104	-291	152	458	266	324	403	448	310	269	222	308	86	154
15.1147	-292	154	459	268	323	404	451	310	269	223	304	85	153
15.1253	-291	155	462	268	321	404	454	313	269	225	304	84	151
15.136	-288	156	464	267	323	406	456	313	271	227	303	84	148
15.1467	-287	156	465	268	325	407	459	312	271	228	299	86	147
15.1573	-288	156	468	267	326	406	462	313	271	229	294	86	149
15.168	-290	155	471	266	327	405	465	316	272	230	290	86	150
15.1787	-290	155	472	266	328	407	471	317	273	231	288	87	151
15.1893	-290	158	471	268	329	409	477	316	275	233	288	87	151
15.2	-289	160	471	270	327	411	478	318	278	233	287	86	150
15.2107	-289	161	473	271	328	413	480	321	281	235	284	87	150
15.2213	-289	160	475	272	329	414	483	320	282	235	282	89	149
15.232	-288	160	478	273	329	415	487	321	282	235	282	89	149
15.2427	-287	162	482	274	329	416	491	323	283	235	281	86	149
15.2533	-287	163	485	274	330	416	493	325	285	236	280	86	148
15.264	-287	165	485	275	332	414	494	327	287	237	281	87	147
15.2747	-286	168	484	275	332	414	495	328	289	240	281	87	147
15.2853	-284	168	487	274	334	414	497	330	290	242	279	87	145
15.296	-282	168	488	275	336	415	499	330	291	243	279	87	145
15.3067	-282	169	486	277	338	417	502	332	295	243	278	87	146
15.3173	-284	173	487	280	340	419	505	332	298	245	278	88	144
15.328	-286	176	489	284	342	421	509	334	300	247	276	88	145
15.3387	-285	177	489	287	342	424	509	335	300	249	274	88	145
15.3493	-284	176	490	288	343	426	509	335	301	250	274	88	144
15.36	-284	177	492	287	346	427	510	336	304	251	274	88	145
15.3707	-285	178	494	288	347	427	511	339	305	250	273	87	144
15.3813	-287	178	498	289	348	428	510	342	306	252	272	87	142
15.392	-287	180	498	291	350	432	510	345	309	255	271	88	144
15.4027	-288	183	498	292	352	433	509	345	312	258	270	89	145
15.4133	-291	185	499	293	353	433	508	345	315	260	270	89	143
15.424	-290	188	498	294	354	436	509	348	317	261	271	87	142
15.4347	-290	192	498	294	355	439	511	351	319	263	269	86	144
15.4453	-291	193	498	297	356	441	511	352	320	263	267	86	145
15.456	-291	192	498	300	357	443	510	352	322	264	267	87	144
15.4667	-291	193	497	300	359	446	511	353	325	265	267	87	142
15.4773	-291	194	498	299	360	448	510	352	326	265	268	89	142
15.488	-292	196	499	301	361	450	509	352	327	267	269	89	143
15.4987	-293	198	500	303	364	450	509	354	327	268	270	89	144
15.5093	-291	200	499	304	366	453	506	356	328	268	272	89	145
15.52	-291	202	499	305	366	456	502	358	331	270	272	88	145
15.5307	-292	202	498	306	366	457	501	360	332	271	271	87	145
15.5413	-293	202	497	308	364	458	499	360	333	270	273	86	146
15.552	-293	201	495	308	365	459	497	360	336	271	272	86	147
15.5627	-291	202	494	308	367	460	496	361	338	273	272	85	148
15.5733	-290	203	493	310	370	459	494	360	338	274	274	85	148
15.584	-292	204	492	310	371	458	488	359	339	274	273	84	147
15.5947	-291	205	492	310	372	459	484	361	341	275	272	82	147
15.6053	-292	206	490	311	375	459	482	361	343	275	272	84	147
15.616	-293	205	487	311	377	459	478	362	344	273	274	84	147
15.6267	-292	205	481	312	376	458	474	364	344	274	275	83	148
15.6373	-290	204	477	314	375	458	471	366	344	276	275	82	148
15.648	-291	205	476	313	376	458	467	367	344	276	275	81	147
15.6587	-291	207	476	311	374	457	463	368	344	277	275	81	148
15.6693	-290	207	474	309	372	457	460	368	345	279	275	81	148
15.68	-292	206	472	311	370	458	456	368	346	280	274	79	148
15.6907	-292	206	469	313	368	458	452	368	345	278	274	80	148
15.7013	-293	206	466	311	366	457	448	367	344	278	276	81	149
15.712	-293	205	464	310	366	456	443	366	344	278	276	79	150
15.7227	-292	203	462	310	366	453	438	366	344	279	276	77	150
15.7333	-292	202	460	309	364	451	431	366	345	278	277	77	151
15.744	-292	200	458	307	364	448	426	366	344	277	278	79	152
15.7547	-292	198	456	306	363	446	423	367	341	277	278	80	153
15.7653	-294	197	454	307	360	446	418	367	338	276	278	79	153
15.776	-294	193	452	305	357	445	415	366	338	275	279	78	153
15.7867	-293	190	450	303	356	442	413	365	338	276	280	77	152
15.7973	-292	192	447	301	355	439	410	363	338	277	279	75	152
15.808	-292	192	445	297	352	438	405	363	339	275	279	75	154
15.8187	-293	189	443	294	350	437	400	362	339	274	279	76	155
15.8293	-294	186	442	291	348	434	397	362	338	272	279	75	155
15.84	-293	185	441	289	346	431	392	361	337	270	281	74	154
15.8507	-294	182	438	286	344	430	389	361	335	270	281	75	154
15.8613	-294	179	435	282	343	428	390	359	334	270	281	74	152
15.872	-293	177	432	278	342	424	387	357	332	270	281	74	153
15.8827	-293	174	430	276	339	422	383	356	330	268	279	74	155
15.8933	-292	171	430	275	335	419	380	355	327	268	278	73	156
15.904	-292	170	431	273	331	415	376	355	326	267	280	72	156
15.9147	-293	170	432	268	329	412	373	354	326	266	281	71	153
15.9253	-292	168	433	264	326	409	370	354	325	263	282	70	153
15.936	-291	165	432	262	322	406	369	352	323	261	282	70	152
15.9467	-291	161	432	259	319	402	366	351	322	260	281	70	150
15.9573	-291	158	433	256	317	400	363	349	320	259	280	71	151
15.968	-291	154	432	252	314	397	364	348	317	258	280	70	150
15.9787	-293	152	430	251	311	393	363	348	316	257	280	69	148
15.9893	-292	152	429	249	309	388	361	346	315	255	279	67	149
16	-293	152	430	245	306	383	360	345	314	252	278	66	148
16.0107	-295	149	431	242	302	380	358	343	312	252	277	67	147
16.0213	-295	145	432	239	302	379	357	340	310	251	277	68	147
16.032	-293	142	432	236	301	376	357	336	309	249	276	68	147
16.0427	-293	140	434	233	298	374	357	335	308	249	274	67	147
16.0533	-293	138	436	230	293	372	356	333	306	247	273	67	147
16.064	-293	135	440	226	288	368	356	330	304	244	271	67	144
16.0747	-294	132	445	224	285	366	356	329	302	242	270	67	144
16.0853	-294	132	450	224	283	364	357	327	301	241	269	65	144
16.096	-293	130	454	223	281	359	357	325	299	240	269	64	142
16.1067	-292	129	456	221	280	356	355	322	297	238	269	65	140
16.1173	-293	130	460	219	280	355	354	321	296	235	267	65	141
16.128	-293	132	463	216	279	353	354	321	295	235	266	62	140
16.1387	-293	128	464	215	278	351	354	319	293	234	266	61	138
16.1493	-292	124	466	216	278	350	353	317	291	232	266	61	138
16.16	-293	124	470	214	278	350	350	317	289	231	265	61	138
16.1707	-295	122	474	216	275	350	351	313	286	230	262	61	137
16.1813	-294	121	477	218	273	348	351	310	283	229	260	60	136
16.192	-294	123	480	217	273	346	350	310	281	230	257	60	135
16.2027	-294	122	484	215	273	345	350	309	280	230	256	61	134
16.2133	-295	122	488	215	272	345	351	307	281	228	255	63	134
16.224	-295	122	490	215	273	346	350	307	281	226	255	64	131
16.2347	-295	120	490	214	274	347	349	307	279	226	253	64	129
16.2453	-293	119	492	214	273	347	348	304	278	225	251	64	130
16.256	-293	119	495	217	274	348	347	303	276	224	250	62	130
16.2667	-294	120	497	218	275	347	347	301	273	224	249	61	126
16.2773	-295	120	498	219	276	346	345	300	271	223	247	61	125
16.288	-293	121	498	220	277	348	343	299	270	222	245	59	125
16.2987	-293	121	497	222	280	351	343	300	268	224	243	58	124
16.3093	-295	124	498	224	283	352	343	302	268	224	243	59	123
16.32	-295	128	500	227	285	353	341	301	269	222	243	60	122
16.3307	-296	129	498	231	286	356	339	300	269	221	242	59	121
16.3413	-295	131	497	233	288	360	340	299	268	221	240	58	120
16.352	-295	134	498	235	293	362	340	297	268	221	237	58	119
16.3627	-295	134	497	241	297	365	340	295	268	220	234	58	119
16.3733	-293	136	495	245	300	369	339	295	267	220	233	58	118
16.384	-293	137	494	249	303	372	338	296	266	221	233	59	118
16.3947	-294	138	493	253	304	376	338	296	265	222	234	59	119
16.4053	-295	140	490	257	306	381	338	295	264	222	233	59	119
16.416	-294	142	485	259	309	385	337	297	264	224	233	58	119
16.4267	-294	146	482	262	315	387	336	300	266	225	232	58	118
16.4373	-293	150	479	265	320	390	336	301	268	224	232	59	119
16.448	-294	152	475	268	323	393	337	299	268	224	233	60	119
16.4587	-294	153	473	271	326	398	337	299	267	226	233	61	119
16.4693	-293	154	470	273	329	404	338	301	268	225	230	62	120
16.48	-294	154	467	274	332	408	339	303	268	226	229	63	121
16.4907	-295	153	465	278	335	411	341	304	268	227	229	62	122
16.5013	-296	156	463	282	339	414	342	304	270	229	229	60	123
16.512	-295	160	459	285	342	417	344	305	272	230	229	60	123
16.5227	-293	162	455	289	345	420	346	307	273	230	229	60	122
16.5333	-291	163	452	291	347	423	349	308	274	229	229	60	123
16.544	-290	165	449	293	349	427	352	310	275	228	230	59	124
16.5547	-289	166	446	294	352	430	353	313	277	228	232	59	124
16.5653	-288	167	445	294	354	432	354	313	281	231	235	58	125
16.576	-289	168	444	295	355	433	355	312	284	233	236	57	126
16.5867	-289	168	441	294	356	433	358	312	285	235	237	60	127
16.5973	-288	167	439	292	356	433	360	314	286	238	237	60	129
16.608	-289	167	436	292	357	433	363	317	288	240	238	60	131
16.6187	-290	169	433	292	358	433	367	319	290	241	238	61	132
16.6293	-290	170	433	292	359	435	370	322	293	243	238	62	133
16.64	-290	169	431	292	360	436	372	324	296	243	240	60	134
16.6507	-289	168	431	291	360	437	376	325	299	243	241	60	136
16.6613	-288	167	431	290	359	437	377	328	300	245	242	59	137
16.672	-288	166	430	287	358	436	380	330	301	248	243	57	138
16.6827	-288	166	431	285	356	435	385	330	303	251	241	55	141
16.6933	-288	165	432	284	354	435	388	333	307	252	242	55	143
16.704	-289	163	433	282	354	435	391	335	310	254	245	56	145
16.7147	-289	161	434	279	354	435	395	338	314	257	248	56	149
16.7253	-288	161	434	277	355	435	399	339	318	261	251	57	151
16.736	-286	161	434	275	354	435	402	342	321	263	254	58	152
16.7467	-286	160	435	274	354	435	406	346	325	265	257	59	154
16.7573	-290	159	436	273	354	434	410	348	329	266	259	60	156
16.768	-292	156	437	271	351	434	415	349	332	268	262	60	159
16.7787	-293	156	437	269	349	434	419	354	335	271	267	60	162
16.7893	-293	155	436	266	348	435	422	360	339	275	273	59	165
16.8	-292	153	438	263	348	435	425	363	344	278	278	60	169
16.8107	-293	152	440	262	347	435	429	364	347	281	282	60	171
16.8213	-293	152	441	260	346	435	433	367	351	282	284	59	174
16.832	-293	152	442	258	347	435	439	370	354	285	287	59	177
16.8427	-293	151	444	258	347	435	443	372	357	289	290	60	180
16.8533	-293	149	446	257	347	436	446	376	360	290	293	60	184
16.864	-292	149	447	254	349	436	451	380	365	293	297	60	188
16.8747	-294	150	448	253	350	434	454	383	370	295	301	61	191
16.8853	-295	149	449	256	349	434	459	386	375	298	304	62	194
16.896	-298	148	449	258	350	437	463	389	379	302	308	63	197
16.9067	-299	149	452	258	352	441	468	391	381	305	312	64	200
16.9173	-298	149	455	258	354	441	471	393	383	307	316	65	205
16.928	-297	149	458	258	357	442	474	398	386	309	319	65	208
16.9387	-297	150	459	257	360	444	479	401	389	313	323	65	210
16.9493	-297	150	460	255	362	446	482	403	392	316	327	65	212
16.96	-298	149	462	256	363	447	485	405	395	317	330	64	215
16.9707	-299	149	462	255	364	450	487	409	400	316	332	64	217
16.9813	-300	151	464	255	364	452	491	412	402	316	335	64	217
16.992	-301	152	467	256	362	452	494	416	407	319	338	63	220
17.0027	-302	153	468	256	361	454	496	418	412	322	341	63	224
17.0133	-302	152	470	257	364	456	498	420	414	326	341	63	226
17.024	-301	153	472	259	366	457	502	422	415	329	342	64	229
17.0347	-301	152	472	261	366	458	505	424	416	333	344	65	232
17.0453	-300	151	472	261	366	462	508	427	418	336	344	65	234
17.056	-300	152	474	262	370	465	510	429	422	338	345	66	235
17.0667	-300	153	476	263	371	464	512	431	425	338	346	66	237
17.0773	-300	154	476	264	371	463	513	434	427	339	347	65	238
17.088	-301	155	477	265	371	465	515	437	431	343	348	66	240
17.0987	-302	155	478	266	371	467	516	438	435	344	350	66	242
17.1093	-302	154	478	270	374	469	516	440	438	344	350	66	244
17.12	-302	153	478	271	378	472	515	444	439	343	350	64	243
17.1307	-302	155	480	270	381	474	517	446	439	344	351	64	243
17.1413	-303	157	481	271	383	476	519	447	439	345	351	64	243
17.152	-304	157	484	274	385	478	520	447	440	345	351	65	244
17.1627	-305	156	485	273	387	479	521	448	444	345	350	67	244
17.1733	-305	155	486	273	388	481	521	448	447	346	349	68	247
17.184	-305	153	486	274	387	480	522	450	447	346	350	69	249
17.1947	-306	152	485	274	386	479	522	451	448	348	350	69	251
17.2053	-306	151	484	271	385	479	521	450	450	348	350	69	251
17.216	-306	153	483	271	385	479	519	449	450	348	349	69	249
17.2267	-307	154	482	274	386	479	517	451	450	350	347	69	249
17.2373	-306	153	481	275	387	479	517	451	450	349	345	69	248
17.248	-305	154	479	274	387	481	518	450	452	347	343	70	248
17.2587	-306	155	479	276	387	482	516	451	454	347	340	70	248
17.2693	-306	155	479	276	388	484	515	450	452	348	339	69	249
17.28	-305	156	478	274	386	485	514	450	452	348	338	70	249
17.2907	-303	157	476	272	385	485	512	451	452	348	337	71	248
17.3013	-302	159	475	270	385	483	510	452	453	349	336	70	248
17.312	-304	160	472	270	384	483	507	453	453	348	336	69	246
17.3227	-305	160	471	272	383	482	503	455	453	347	336	69	244
17.3333	-303	161	471	274	380	483	499	454	452	346	335	68	244
17.344	-301	162	470	275	381	484	498	452	452	346	332	69	243
17.3547	-302	163	469	275	383	482	496	452	452	346	330	69	241
17.3653	-302	164	467	277	382	479	493	452	452	345	328	71	240
17.376	-303	164	465	278	381	477	491	450	452	343	327	71	238
17.3867	-304	164	463	276	379	476	489	449	451	342	325	70	236
17.3973	-304	163	461	273	378	474	486	448	448	340	324	69	237
17.408	-304	163	461	271	378	475	483	446	445	339	324	67	235
17.4187	-303	164	457	269	377	475	481	445	444	339	322	66	233
17.4293	-304	163	453	267	374	472	477	444	443	337	319	67	232
17.44	-306	163	451	264	372	470	473	443	442	335	317	68	230
17.4507	-306	163	450	265	371	468	470	442	441	333	316	68	228
17.4613	-306	164	449	263	370	465	466	438	438	331	314	69	225
17.472	-307	164	447	260	368	464	463	432	435	329	312	69	224
17.4827	-308	164	445	259	365	463	459	429	431	327	309	68	223
17.4933	-308	164	444	259	363	460	454	428	428	326	308	68	223
17.504	-307	163	441	257	362	458	450	425	425	324	306	67	222
17.5147	-309	162	439	255	359	455	446	422	421	322	305	66	220
17.5253	-309	161	437	254	355	451	443	422	417	318	303	66	215
17.536	-307	160	434	250	350	447	440	420	412	315	300	67	211
17.5467	-308	161	431	246	346	443	437	418	410	312	297	67	209
17.5573	-308	162	430	243	344	440	434	416	407	309	295	66	207
17.568	-309	161	432	242	343	437	430	413	402	305	292	67	204
17.5787	-309	160	432	241	340	433	426	408	397	301	291	67	202
17.5893	-309	160	429	238	335	429	421	402	393	298	288	67	200
17.6	-309	160	427	236	331	425	418	397	390	294	287	66	199
17.6107	-310	157	427	234	328	423	415	393	387	291	285	65	199
17.6213	-312	156	427	231	324	418	412	389	383	289	282	65	197
17.632	-312	156	424	229	320	413	409	384	379	287	280	65	195
17.6427	-312	157	422	228	318	409	406	381	375	283	278	65	192
17.6533	-311	159	421	226	314	404	403	378	369	279	276	65	189
17.664	-312	157	421	222	309	399	401	375	364	278	275	66	186
17.6747	-313	154	418	219	305	397	398	372	359	275	273	66	184
17.6853	-314	151	416	216	301	394	394	366	354	270	271	66	183
17.696	-314	149	416	212	297	390	390	361	349	266	268	66	181
17.7067	-314	147	416	209	294	384	387	356	345	262	266	66	179
17.7173	-313	146	415	208	292	378	384	352	339	259	264	66	178
17.728	-313	144	415	206	288	373	380	348	333	255	263	65	175
17.7387	-314	143	414	203	283	369	376	344	328	251	262	64	173
17.7493	-313	143	412	199	279	364	375	341	324	249	261	63	170
17.76	-311	142	410	197	276	359	373	336	320	247	258	63	166
17.7707	-310	138	408	196	270	355	373	329	315	244	257	63	163
17.7813	-310	135	405	194	266	351	369	324	308	240	254	63	161
17.792	-310	135	404	191	263	346	366	321	301	234	252	63	159
17.8027	-310	133	403	188	260	342	364	319	296	229	251	62	157
17.8133	-310	131	401	184	257	338	359	317	291	227	249	62	155
17.824	-310	131	401	184	255	333	354	312	287	226	247	62	153
17.8347	-310	131	401	183	254	328	350	307	284	221	246	64	150
17.8453	-310	130	400	180	253	325	349	302	278	218	243	65	148
17.856	-310	129	401	177	248	322	347	298	273	216	240	65	146
17.8667	-310	127	401	174	243	317	346	295	269	213	238	64	143
17.8773	-309	126	400	171	240	314	345	291	265	209	236	63	141
17.888	-309	125	397	169	238	312	342	286	262	207	235	64	140
17.8987	-310	124	396	166	236	309	339	281	257	206	233	64	140
17.9093	-311	122	395	165	232	306	335	278	254	203	230	66	138
17.92	-309	123	395	165	230	303	333	276	251	199	228	68	136
17.9307	-307	124	393	162	229	300	330	273	247	196	227	68	135
17.9413	-307	124	394	160	226	297	327	270	242	194	226	67	132
17.952	-308	122	394	158	224	296	326	267	237	192	225	67	130
17.9627	-311	120	395	158	221	295	324	265	233	189	223	67	130
17.9733	-311	120	395	156	220	293	322	264	230	187	221	66	129
17.984	-313	119	395	154	219	291	320	263	227	184	221	67	126
17.9947	-315	116	395	153	217	289	319	261	224	181	221	68	123
18.0053	-314	115	394	151	215	286	318	258	220	180	220	68	122
18.016	-313	114	395	149	214	284	317	256	216	178	219	67	120
18.0267	-313	114	395	148	212	284	315	253	212	176	217	67	119
18.0373	-313	114	395	147	211	283	314	250	209	174	216	68	119
18.048	-313	115	395	146	210	281	313	246	207	171	215	68	119
18.0587	-312	115	394	147	208	279	311	243	205	168	215	66	117
18.0693	-311	116	395	147	205	279	311	241	201	167	214	66	115
18.08	-313	115	395	147	205	279	309	238	197	167	212	67	115
18.0907	-314	112	393	145	204	277	305	237	195	164	211	68	115
18.1013	-315	111	393	144	202	276	302	237	193	162	211	70	111
18.112	-315	112	394	143	201	276	300	234	191	162	210	70	109
18.1227	-315	113	396	142	201	276	301	231	190	160	206	69	108
18.1333	-314	113	398	141	200	275	300	228	188	159	203	68	107
18.144	-314	113	398	139	197	272	298	228	186	157	202	68	105
18.1547	-314	114	399	139	195	270	296	227	184	154	202	69	104
18.1653	-314	115	399	139	196	268	296	225	181	151	202	71	106
18.176	-314	115	399	138	198	268	294	224	177	149	202	70	108
18.1867	-315	115	399	137	199	268	293	223	176	148	201	70	107
18.1973	-315	115	398	137	200	268	293	222	175	147	201	71	105
18.208	-316	113	398	138	200	266	292	221	174	146	200	70	106
18.2187	-316	112	399	140	200	266	289	220	173	146	201	70	106
18.2293	-316	111	400	140	199	266	287	218	174	147	200	71	105
18.24	-315	111	401	139	198	264	285	216	174	145	199	71	105
18.2507	-314	112	401	138	196	261	284	214	173	143	197	71	105
18.2613	-315	112	401	138	195	259	283	213	171	142	196	71	105
18.272	-316	112	401	140	194	260	282	213	169	141	197	71	105
18.2827	-317	112	402	142	193	261	281	213	168	139	198	72	105
18.2933	-316	113	404	141	193	262	278	211	166	137	198	73	104
18.304	-315	115	404	141	194	261	278	209	165	136	198	71	104
18.3147	-316	115	403	142	195	261	277	208	163	136	195	71	104
18.3253	-317	115	403	140	197	263	275	207	164	136	195	71	104
18.336	-318	117	403	140	197	263	274	207	163	137	196	71	104
18.3467	-318	116	403	141	197	263	272	206	162	138	194	69	104
18.3573	-319	116	401	142	198	263	272	207	162	137	194	69	105
18.368	-319	115	401	144	199	263	272	207	161	138	195	70	105
18.3787	-318	115	400	144	200	264	270	206	160	138	196	69	104
18.3893	-320	114	399	145	201	264	268	206	161	137	197	67	102
18.4	-322	115	400	144	202	264	267	205	160	137	198	65	101
18.4107	-322	115	401	143	202	265	264	204	159	135	198	65	102
18.4213	-321	116	401	144	202	264	264	205	156	134	197	65	102
18.432	-322	116	401	144	202	264	264	205	155	133	197	64	103
18.4427	-322	116	401	143	203	264	263	205	155	133	198	65	103
18.4533	-322	114	401	143	202	265	260	204	155	133	198	64	103
18.464	-322	114	399	143	202	269	257	204	157	132	198	63	104
18.4747	-323	115	398	143	201	271	256	204	158	130	199	63	106
18.4853	-325	115	397	144	200	271	255	204	158	130	200	62	106
18.496	-325	115	397	145	201	270	255	206	159	130	202	63	105
18.5067	-325	114	397	146	203	269	255	208	158	130	202	64	102
18.5173	-325	115	396	146	203	269	255	208	157	131	202	64	101
18.528	-325	116	393	147	203	269	253	206	157	131	203	64	100
18.5387	-324	116	391	147	206	270	251	206	156	132	203	63	99
18.5493	-324	117	388	145	208	272	249	206	155	131	205	63	97
18.56	-323	118	386	143	209	272	246	205	155	130	206	63	96
18.5707	-324	117	387	144	208	270	245	204	155	132	206	61	98
18.5813	-326	116	388	146	208	270	244	205	156	133	206	58	100
18.592	-326	115	389	148	208	272	243	206	158	133	206	58	98
18.6027	-327	115	388	148	208	274	240	207	158	134	207	60	97
18.6133	-326	114	388	146	207	275	241	209	159	137	207	61	98
18.624	-327	113	387	144	205	275	242	209	162	137	206	62	100
18.6347	-326	114	386	143	206	275	240	209	164	137	206	63	101
18.6453	-326	116	386	142	206	276	239	210	164	137	205	63	103
18.656	-328	118	385	143	205	274	236	210	165	137	205	63	102
18.6667	-329	116	385	143	204	272	234	211	164	140	206	64	101
18.6773	-330	115	384	142	203	273	233	212	162	144	206	65	100
18.688	-330	114	383	142	204	273	233	215	161	145	206	66	100
18.6987	-330	113	383	140	203	272	231	217	161	144	206	66	100
18.7093	-331	111	382	140	200	270	228	219	162	144	207	67	100
18.72	-331	110	380	140	200	270	227	219	165	144	207	68	100
18.7307	-330	112	380	138	201	270	226	220	167	143	206	69	99
18.7413	-330	113	380	139	199	268	222	221	170	144	205	71	98
18.752	-330	113	379	138	198	266	221	221	172	145	205	72	98
18.7627	-331	113	378	136	200	265	222	219	173	146	206	71	99
18.7733	-331	112	376	134	199	262	220	219	174	146	208	71	97
18.784	-331	110	376	134	198	261	220	220	175	146	209	72	96
18.7947	-331	108	375	134	197	261	221	219	175	145	210	72	97
18.8053	-332	109	374	134	196	260	219	219	175	145	209	69	98
18.816	-331	110	373	134	194	261	216	221	177	146	208	71	97
18.8267	-330	112	372	132	193	260	215	223	178	146	208	73	96
18.8373	-329	111	372	130	193	258	213	223	178	146	206	73	94
18.848	-329	111	372	129	191	258	210	224	178	145	203	73	92
18.8587	-329	110	372	128	188	257	211	224	179	144	201	74	93
18.8693	-329	108	374	129	188	255	210	225	181	145	200	75	94
18.88	-331	106	374	129	188	253	208	225	181	148	200	74	94
18.8907	-330	103	372	127	187	252	207	225	182	151	201	73	94
18.9013	-328	102	371	123	187	252	207	226	182	151	201	74	94
18.912	-329	102	370	120	185	252	203	225	180	150	200	76	93
18.9227	-330	102	368	118	182	252	201	224	179	150	200	76	92
18.9333	-330	103	367	118	182	251	199	223	179	150	199	74	92
18.944	-330	103	366	119	182	248	197	223	180	151	197	72	94
18.9547	-332	101	366	119	181	245	196	222	178	150	198	72	95
18.9653	-333	101	365	118	180	245	196	221	177	150	199	73	95
18.976	-331	102	364	115	178	243	195	221	176	149	198	73	94
18.9867	-330	101	363	112	178	242	192	221	174	148	196	74	94
18.9973	-332	101	362	110	177	242	192	220	175	148	195	74	95
19.008	-332	104	363	108	176	242	190	222	176	148	195	73	95
19.0187	-332	103	363	108	175	241	188	222	177	147	195	73	94
19.0293	-334	100	363	109	175	240	188	222	174	146	196	74	92
19.04	-334	100	362	108	174	238	187	221	173	145	195	75	91
19.0507	-333	99	361	108	173	236	185	218	174	145	195	74	90
19.0613	-332	97	360	107	172	235	183	215	174	145	195	73	89
19.072	-333	96	359	105	171	236	183	212	173	143	194	72	88
19.0827	-334	97	357	103	168	237	182	211	172	142	194	71	89
19.0933	-334	97	354	104	167	236	180	211	170	141	192	70	88
19.104	-334	95	355	104	166	232	179	210	167	140	191	71	87
19.1147	-333	95	358	103	165	230	175	209	165	139	190	71	86
19.1253	-334	95	357	101	163	228	172	210	163	137	189	71	85
19.136	-335	93	356	100	162	226	172	211	162	136	187	69	83
19.1467	-335	93	353	98	160	227	172	210	161	134	187	68	84
19.1573	-334	95	352	97	158	228	171	207	159	132	186	67	84
19.168	-335	95	351	99	157	225	170	204	158	131	186	66	84
19.1787	-336	94	349	100	158	222	169	203	157	131	185	64	84
19.1893	-336	95	348	99	160	221	170	201	158	131	184	63	84
19.2	-336	94	348	97	158	219	170	199	159	131	184	61	83
19.2107	-336	91	348	97	158	218	168	199	156	130	185	60	82
19.2213	-336	93	349	97	156	217	167	197	151	128	185	59	82
19.232	-336	94	349	95	154	215	165	196	150	126	185	58	82
19.2427	-335	95	349	94	151	213	533	197	149	126	184	58	82
19.2533	-334	94	349	96	149	212	529.75	195	145	126	183	58	80
19.264	-333	95	348	95	149	211	523.25	192	143	124	183	57	80
19.2747	-333	95	347	93	150	212	513.5	191	142	122	183	57	81
19.2853	-332	94	346	94	149	213	510.25	189	141	122	182	57	82
19.296	-331	93	346	92	147	213	503.75	186	139	122	182	56	80
19.3067	-332	94	348	89	145	211	500.5	184	137	120	183	55	78
19.3173	-333	94	348	91	144	209	503.75	183	136	118	182	53	78
19.328	-332	92	347	92	143	208	503.75	183	134	116	181	51	79
19.3387	-332	92	345	89	142	207	503.75	181	132	114	180	51	79
19.3493	-334	94	345	87	140	205	500.5	178	132	114	181	51	79
19.36	-334	94	345	86	140	204	500.5	176	131	113	181	51	79
19.3707	-332	93	346	83	140	205	497.25	175	130	112	181	51	78
19.3813	-331	92	346	81	142	205	494	175	127	110	182	49	76
19.392	-332	93	345	83	142	204	490.75	175	123	110	183	48	75
19.4027	-333	94	344	87	142	202	487.5	174	120	111	183	48	73
19.4133	-331	94	343	89	142	200	484.25	172	118	111	184	48	72
19.424	-330	93	344	88	143	199	481	170	115	108	184	47	73
19.4347	-329	91	343	89	141	198	477.75	169	114	105	183	47	74
19.4453	-329	91	343	89	139	198	481	170	114	104	182	47	74
19.456	-329	92	344	87	139	198	484.25	169	114	104	181	46	74
19.4667	-329	94	343	85	140	198	484.25	169	114	103	179	46	73
19.4773	-329	96	343	83	139	197	481	169	114	101	179	45	72
19.488	-330	97	344	82	136	196	471.25	169	114	101	180	44	73
19.4987	-332	95	344	82	135	195	468	169	112	101	180	43	73
19.5093	-334	93	344	83	136	193	468	169	109	101	179	44	75
19.52	-334	90	343	83	135	193	471.25	167	109	98	179	45	76
19.5307	-334	89	343	81	134	193	471.25	164	110	97	179	45	76
19.5413	-335	90	343	80	135	193	468	164	110	97	179	46	75
19.552	-334	89	343	82	136	194	464.75	164	108	97	180	46	74
19.5627	-333	88	344	85	135	195	464.75	163	107	96	181	47	73
19.5733	-331	87	344	84	134	193	461.5	163	105	96	180	45	73
19.584	-330	89	342	83	134	191	461.5	162	107	96	180	43	73
19.5947	-330	89	341	82	132	191	455	162	109	94	180	44	72
19.6053	-331	91	341	81	131	192	445.25	161	109	92	180	45	70
19.616	-332	94	343	81	132	193	445.25	160	108	91	181	44	70
19.6267	-332	93	343	80	133	192	445.25	159	107	90	181	42	71
19.6373	-333	90	341	78	134	189	442	159	106	91	181	40	72
19.648	-332	89	340	76	134	188	438.75	158	104	93	181	39	71
19.6587	-332	89	340	77	133	188	438.75	157	104	92	181	39	72
19.6693	-333	86	340	76	131	188	432.25	157	103	92	181	41	74
19.68	-332	84	340	75	130	190	429	157	101	91	182	42	74
19.6907	-331	86	339	75	130	190	425.75	157	100	89	182	43	75
19.7013	-332	85	337	73	130	187	422.5	158	100	88	181	42	76
19.712	-332	84	337	71	129	187	419.25	159	100	88	181	41	77
19.7227	-334	85	337	73	128	187	416	159	99	89	183	40	77
19.7333	-334	86	335	74	128	186	416	158	96	89	185	39	76
19.744	-333	86	333	73	128	185	416	158	95	88	186	39	77
19.7547	-332	84	333	72	126	185	416	157	95	88	185	39	77
19.7653	-333	86	334	70	126	184	412.75	157	96	88	183	42	76
19.776	-334	85	331	71	126	184	403	157	97	87	182	44	76
19.7867	-334	82	330	71	124	185	403	158	98	88	182	44	77
19.7973	-335	82	331	71	124	185	403	158	99	87	181	44	78
19.808	-335	81	333	71	123	182	399.75	156	99	86	181	43	76
19.8187	-334	82	334	69	123	181	396.5	155	100	86	181	43	75
19.8293	-333	81	335	67	123	181	396.5	155	98	87	181	43	74
19.84	-333	80	336	66	123	181	399.75	155	96	89	180	43	74
19.8507	-334	80	336	65	123	180	399.75	154	96	90	180	41	76
19.8613	-333	80	335	64	123	178	396.5	153	95	91	182	40	76
19.872	-334	80	334	65	123	178	399.75	154	93	91	184	40	76
19.8827	-334	81	332	63	121	177	399.75	155	92	89	184	39	75
19.8933	-333	82	329	60	120	176	396.5	155	92	85	183	40	76
19.904	-333	81	327	61	119	176	396.5	153	90	83	185	39	77
19.9147	-333	82	328	62	120	176	393.25	152	90	83	184	39	76
19.9253	-332	84	328	60	121	176	390	153	91	83	182	38	76
19.936	-331	85	329	58	120	175	390	153	91	83	181	36	77
19.9467	-330	83	329	58	120	175	390	153	89	82	182	35	76
19.9573	-330	81	328	58	118	175	390	151	91	81	182	37	75
19.968	-331	81	328	57	115	174	383.5	152	93	82	182	38	74
19.9787	-332	78	331	57	114	173	383.5	153	92	85	182	38	73
19.9893	-331	76	331	58	114	174	386.75	153	91	86	183	37	73
20	-332	79	330	56	114	174	386.75	152	90	85	184	36	72
20.0107	-333	81	330	56	114	173	386.75	153	90	85	183	38	71
20.0213	-335	81	328	59	115	172	380.25	153	91	85	184	39	70
20.032	-335	81	327	60	113	172	383.5	154	91	84	185	41	70
20.0427	-334	81	326	58	111	172	380.25	152	90	84	184	41	70
20.0533	-334	78	328	57	110	169	380.25	151	90	85	182	40	70
20.064	-334	78	328	57	110	166	383.5	149	89	84	180	39	70
20.0747	-333	78	326	54	109	165	377	149	89	83	179	38	70
20.0853	-332	79	325	53	107	164	367.25	149	89	84	178	37	70
20.096	-331	79	325	56	108	164	370.5	149	88	85	177	38	70
20.1067	-331	78	326	57	109	165	370.5	150	88	84	178	38	70
20.1173	-331	77	327	55	109	166	364	152	87	84	179	38	69
20.128	-332	76	327	55	108	165	364	152	88	83	179	38	68
20.1387	-332	76	327	53	109	166	364	152	88	81	179	38	68
20.1493	-333	75	326	52	109	168	360.75	152	88	82	181	38	68
20.16	-332	75	327	52	110	167	357.5	155	87	83	396	36	68
20.1707	-333	74	327	54	111	166	354.25	156	86	85	391.6	37	69
20.1813	-335	76	327	54	111	164	354.25	157	88	85	389.4	39	69
20.192	-335	77	326	54	111	163	347.75	156	88	84	389.4	40	70
20.2027	-335	76	325	55	112	164	347.75	154	89	84	389.4	39	71
20.2133	-334	76	324	54	110	163	347.75	154	90	83	391.6	38	69
20.224	-334	77	324	51	110	163	344.5	154	90	83	391.6	39	66
20.2347	-333	77	323	51	111	163	347.75	152	90	83	387.2	39	65
20.2453	-332	75	322	50	109	162	351	151	88	84	382.8	39	65
20.256	-333	73	322	50	107	161	351	151	88	85	380.6	38	64
20.2667	-334	74	324	52	106	162	354.25	149	89	87	380.6	39	80.6
20.2773	-335	73	327	52	107	161	354.25	149	89	88	380.6	40	78
20.288	-334	73	327	50	106	160	351	120.8	61.6	86	376.2	40	79.3
20.2987	-332	73	327	50	105	161	354.25	121.6	62.3	86	376.2	39	80.6
20.3093	-332	72	327	50	106	163	357.5	121.6	63	84	376.2	40	78
20.32	-332	72	327	49	106	164	357.5	123.2	61.6	85	374	40	76.7
20.3307	-331	72	327	48	107	163	354.25	124.8	61.6	87	374	39	78
20.3413	-328	74	327	49	110	163	347.75	124	61.6	87	376.2	39	76.7
20.352	-326	77	327	49	111	163	341.25	123.2	62.3	88	376.2	38	76.7
20.3627	-327	77	328	48	108	163	344.5	124	62.3	88	374	37	76.7
20.3733	-328	76	329	46	106	162	347.75	123.2	63.7	87	371.8	36	75.4
20.384	-331	74	328	45	108	163	347.75	124.8	65.1	87	369.6	36	75.4
20.3947	-333	73	328	45	108	163	344.5	125.6	64.4	87	371.8	38	75.4
20.4053	-333	72	329	46	107	164	347.75	125.6	63.7	88	371.8	39	75.4
20.416	-334	72	328	46	108	165	351	126.4	65.1	89	369.6	39	75.4
20.4267	-334	72	328	45	107	166	354.25	128	67.2	89	367.4	38	75.4
20.4373	-333	71	328	45	106	164	351	129.6	67.2	88	369.6	38	75.4
20.448	-332	70	328	45	107	164	347.75	130.4	67.9	90	371.8	40	75.4
20.4587	-331	71	329	45	108	165	347.75	129.6	70	92	369.6	41	75.4
20.4693	-332	73	330	44	106	163	351	128.8	70.7	91	367.4	41	74.1
20.48	-333	73	330	46	106	162	354.25	129.6	70.7	91	369.6	42	72.8
20.4907	-335	72	330	47	107	162	354.25	130.4	71.4	91	369.6	43	72.8
20.5013	-337	72	331	46	107	162	354.25	129.6	72.8	92	371.8	44	75.4
20.512	-338	72	331	46	106	161	357.5	131.2	74.2	92	371.8	45	76.7
20.5227	-338	72	331	47	106	161	360.75	132.8	74.2	93	369.6	45	78
20.5333	-339	72	331	48	106	161	357.5	134.4	75.6	95	363	46	78
20.544	-338	73	330	48	106	163	357.5	134.4	77.7	96	363	47	76.7
20.5547	-338	72	332	49	106	164	357.5	135.2	79.1	99	367.4	48	76.7
20.5653	-338	71	334	52	109	166	357.5	136	80.5	101	371.8	50	78
20.576	-337	71	335	53	112	166	354.25	137.6	82.6	103	369.6	50	78
20.5867	-334	70	335	53	113	166	354.25	140	84.7	107	369.6	51	78
20.5973	-334	70	336	53	114	166	360.75	142.4	86.1	111	367.4	51	79.3
20.608	-333	69	337	55	116	168	364	143.2	87.5	112	367.4	51	79.3
20.6187	-332	71	339	55	118	171	367.25	144.8	90.3	113	369.6	52	78
20.6293	-332	73	341	53	118	173	370.5	145.6	93.1	115	374	53	79.3
20.64	-333	73	342	53	118	174	377	148	95.2	118	371.8	56	79.3
20.6507	-333	73	343	54	118	176	377	149.6	98	121	369.6	58	80.6
20.6613	-333	73	345	55	120	175	377	151.2	100.8	125	371.8	59	80.6
20.672	-335	72	345	56	122	176	373.75	153.6	102.9	131	374	61	80.6
20.6827	-336	73	346	57	123	177	373.75	157.6	105.7	135	376.2	64	84.5
20.6933	-337	76	347	58	126	179	380.25	160.8	110.6	138	376.2	67	85.8
20.704	-337	76	348	60	130	183	386.75	164.8	115.5	143	371.8	69	88.4
20.7147	-336	76	350	61	133	185	383.5	168.8	120.4	148	371.8	72	91
20.7253	-334	77	354	63	134	188	383.5	172.8	125.3	152	376.2	77	92.3
20.736	-333	77	358	65	135	192	386.75	176	130.9	158	378.4	81	93.6
20.7467	-332	78	360	67	138	196	393.25	180.8	135.8	162	380.6	85	96.2
20.7573	-332	78	361	69	141	199	396.5	185.6	141.4	167	382.8	88	98.8
20.768	-333	79	364	72	144	202	403	190.4	147	174	382.8	93	100.1
20.7787	-334	81	367	74	147	207	412.75	195.2	154	183	380.6	99	102.7
20.7893	-335	83	372	76	151	212	419.25	200.8	161.7	192	380.6	105	105.3
20.8	-337	85	377	80	154	218	422.5	208	168	198	385	111	105.3
20.8107	-336	85	381	84	158	224	429	214.4	175	206	387.2	117	107.9
20.8213	-334	84	386	86	165	229	435.5	220.8	182	216	391.6	125	113.1
20.832	-333	86	391	89	170	236	442	228.8	191.1	226	398.2	133	117
20.8427	-334	87	395	93	176	243	451.75	236	200.9	236	402.6	139	120.9
20.8533	-333	88	401	97	182	250	464.75	243.2	210.7	248	402.6	148	127.4
20.864	-332	91	407	101	189	258	474.5	252	221.2	260	404.8	158	133.9
20.8747	-332	94	413	105	197	265	484.25	260.8	232.4	274	409.2	169	140.4
20.8853	-330	94	418	109	204	272	497.25	270.4	245.7	288	413.6	182	146.9
20.896	-329	94	423	113	212	281	510.25	282.4	259.7	304	420.2	196	156
20.9067	-328	97	430	119	219	292	526.5	295.2	274.4	320	426.8	210	163.8
20.9173	-327	100	438	123	226	303	539.5	308.8	290.5	337	431.2	224	170.3
20.928	-326	101	445	129	236	313	552.5	323.2	307.3	355	435.6	240	180.7
20.9387	-325	101	455	136	247	324	568.75	336.8	324.8	375	442.2	259	189.8
20.9493	-326	105	467	143	257	338	581.75	351.2	345.1	397	448.8	276	201.5
20.96	-327	109	477	149	271	352	598	366.4	365.4	419	459.8	296	214.5
20.9707	-327	111	487	157	284	367	614.25	384	387.8	441	470.8	318	226.2
20.9813	-327	114	499	165	296	382	640.25	403.2	412.3	467	481.8	342	240.5
20.992	-329	118	511	175	309	399	669.5	424.8	438.2	495	490.6	370	256.1
21.0027	-328	122	525	184	323	417	692.25	445.6	465.5	524	501.6	399	274.3
21.0133	-327	124	538	194	340	436	715	467.2	494.2	554	512.6	428	293.8
21.024	-327	127	553	206	358	458	737.75	491.2	524.3	589	528	460	313.3
21.0347	-326	131	568	215	377	482	757.25	517.6	557.2	628	541.2	495	335.4
21.0453	-323	135	584	226	399	507	786.5	546.4	592.9	668	556.6	533	357.5
21.056	-323	141	603	241	420	532	825.5	577.6	631.4	710	574.2	574	383.5
21.0667	-324	149	622	255	442	558	861.25	610.4	672	754	594	615	408.2
21.0773	-325	154	640	270	465	587	900.25	645.6	713.3	801	613.8	662	438.1
21.088	-325	158	660	285	489	618	936	683.2	759.5	852	638	714	468
21.0987	-323	164	682	303	515	650	975	723.2	809.2	909	662.2	769	501.8
21.1093	-323	173	705	322	542	685	1017.25	765.6	861.7	968	690.8	827	538.2
21.12	-323	182	732	342	571	723	1066	811.2	919.1	1028	719.4	891	577.2
21.1307	-325	188	759	365	605	764	1118	860	980	1093	748	961	618.8
21.1413	-326	194	787	389	642	806	1170	910.4	1045.1	1163	781	1034	665.6
21.152	-326	203	816	411	681	851	1225.25	964	1113.7	1236	814	1112	716.3
21.1627	-325	212	846	437	722	899	1280.5	1021.6	1186.5	1315	853.6	1197	769.6
21.1733	-324	220	877	465	766	950	1335.75	1082.4	1264.9	1399	895.4	1289	826.8
21.184	-324	232	912	496	812	1004	1397.5	1148	1348.9	1489	939.4	1387	889.2
21.1947	-323	245	948	526	860	1063	1465.75	1220	1438.5	1586	983.4	1492	958.1
21.2053	-323	257	985	558	912	1125	1540.5	1296	1532.3	1689	1034	1605	1032.2
21.216	-324	271	1026	592	964	1191	1615.25	1375.2	1632.4	1798	1095.6	1725	1110.2
21.2267	-324	284	1070	628	1021	1261	1696.5	1458.4	1739.5	1913	1159.4	1854	1193.4
21.2373	-323	298	1116	666	1083	1336	1781	1548	1852.2	2036	1223.2	1992	1284.4
21.248	-324	315	1163	710	1150	1414	1862.25	1642.4	1972.6	2168	1293.6	2142	1380.6
21.2587	-324	332	1213	756	1222	1498	1953.25	1742.4	2100.7	2309	1370.6	2302	1484.6
21.2693	-322	350	1266	803	1295	1591	2044.25	1850.4	2236.5	2458	1456.4	2472	1599
21.28	-320	368	1322	853	1372	1688	2148.25	1964.8	2381.4	2615	1546.6	2652	1722.5
21.2907	-320	387	1381	906	1456	1788	2262	2086.4	2534.7	2780	1645.6	2844	1852.5
21.3013	-320	408	1444	963	1547	1894	2375.75	2216	2697.1	2957	1749	3048	1992.9
21.312	-320	430	1510	1021	1642	2010	2496	2355.2	2869.3	3145	1856.8	3267	2143.7
21.3227	-318	453	1578	1080	1741	2132	2622.75	2500	3051.3	3343	1973.4	3502	2303.6
21.3333	-317	478	1650	1147	1847	2259	2759.25	2652	3245.9	3554	2103.2	3753	2473.9
21.344	-318	505	1727	1217	1959	2394	2902.25	2815.2	3453.8	3778	2239.6	4018	2658.5
21.3547	-320	532	1807	1292	2075	2537	3051.75	2988.8	3672.2	4013	2389.2	4301	2858.7
21.3653	-317	562	1894	1370	2197	2688	3214.25	3172.8	3902.5	4261	2547.6	4601	3069.3
21.376	-317	592	1982	1451	2327	2850	3376.75	3366.4	4148.2	4526	2714.8	4920	3294.2
21.3867	-318	623	2075	1538	2464	3022	3545.75	3572	4407.9	4808	2897.4	5259	3536
21.3973	-318	656	2170	1629	2610	3202	3734.25	3788	4682.3	5105	3091	5620	3790.8
21.408	-317	693	2272	1727	2765	3389	3929.25	4015.2	4972.8	5419	3295.6	6003	4063.8
21.4187	-317	730	2378	1832	2929	3587	4127.5	4256.8	5280.1	5751	3513.4	6411	4353.7
21.4293	-316	770	2489	1941	3100	3798	4335.5	4512.8	5603.5	6099	3746.6	6843	4665.7
21.44	-316	814	2607	2055	3282	4019	4559.75	4781.6	5943.7	6465	3999.6	7298	4999.8
21.4507	-316	859	2730	2173	3474	4253	4790.5	5064.8	6302.8	6852	4268	7780	5356
21.4613	-316	905	2857	2298	3675	4501	5034.25	5365.6	6682.2	7262	4551.8	8290	5734.3
21.472	-317	955	2990	2431	3885	4762	5287.75	5681.6	7081.2	7692	4855.4	8829	6136
21.4827	-317	1008	3130	2570	4108	5035	5551	6013.6	7501.9	8142	5178.8	9398	6559.8
21.4933	-316	1063	3274	2717	4344	5321	5830.5	6363.2	7945	8618	5526.4	10000	7009.6
21.504	-316	1121	3425	2871	4591	5624	6123	6730.4	8409.1	9120	5898.2	10634	7491.9
21.5147	-315	1179	3583	3032	4849	5942	6428.5	7116.8	8895.6	9646	6292	11301	8001.5
21.5253	-314	1243	3747	3200	5122	6275	6750.25	7522.4	9407.3	10197	6705.6	12003	8542.3
21.536	-313	1311	3916	3376	5407	6626	7088.25	7948	9944.9	10778	7143.4	12742	9111.7
21.5467	-312	1380	4091	3563	5703	6995	7436	8393.6	10510.5	11388	7612	13522	9713.6
21.5573	-314	1455	4274	3761	6015	7380	7800	8860	11105.5	12026	8104.8	14344	10348
21.568	-313	1534	4466	3966	6341	7783	8177	9349.6	11727.8	12695	8624	15207	11018.8
21.5787	-311	1616	4667	4180	6683	8205	8570.25	9864.8	12379.5	13393	9171.8	16114	11727.3
21.5893	-309	1698	4876	4404	7039	8649	8983	10404.8	13060.6	14123	9752.6	17066	12476.1
21.6	-307	1782	5093	4635	7412	9111	9412	10969.6	13771.8	14887	10370.8	18060	13267.8
21.6107	-306	1872	5316	4876	7806	9594	9857.25	11557.6	14512.4	15684	11026.4	19100	14102.4
21.6213	-306	1966	5547	5130	8217	10100	10322	12172	15287.3	16515	11715	20190	14981.2
21.632	-305	2064	5785	5398	8643	10629	10806.2	12813.6	16097.2	17382	12438.8	21330	15901.6
21.6427	-305	2166	6032	5676	9088	11179	11306.8	13482.4	16940.7	18287	13202.2	22522	16866.2
21.6533	-305	2271	6289	5965	9550	11752	11836.5	14180	17817.1	19229	14003	23767	17881.5
21.664	-306	2383	6556	6265	10031	12350	12385.8	14908	18727.8	20208	14847.8	25065	18946.2
21.6747	-307	2499	6832	6576	10532	12971	12957.8	15665.6	19675.6	21230	15730	26416	20065.5
21.6853	-306	2619	7117	6901	11054	13617	13542.8	16452.8	20659.1	22294	16656.2	27822	21236.8
21.696	-306	2744	7410	7238	11593	14288	14147.2	17268	21681.8	23399	17626.4	29288	22461.4
21.7067	-305	2872	7713	7589	12153	14983	14787.5	18113.6	22747.2	24545	18647.2	30815	23740.6
21.7173	-305	3004	8026	7951	12735	15702	15447.2	18995.2	23853.9	25732	19716.4	32405	25073.1
21.728	-305	3141	8349	8325	13339	16451	16123.2	19910.4	25000.5	26961	20829.6	34056	26466.7
21.7387	-304	3283	8681	8712	13961	17231	16825.2	20858.4	26187.7	28232	21993.4	35768	27926.6
21.7493	-302	3430	9023	9112	14605	18037	17550	21842.4	27414.1	29546	23210	37539	29451.5
21.76	-303	3584	9375	9526	15277	18871	18300.8	22859.2	28681.8	30909	24483.8	39369	31038.8
21.7707	-302	3742	9736	9955	15971	19734	19080.8	23908.8	29991.5	32317	25812.6	41265	32692.4
21.7813	-302	3904	10108	10400	16686	20625	19880.2	24993.6	31343.9	33769	27194.2	43227	34408.4
21.792	-303	4072	10489	10857	17426	21544	20705.8	26112.8	32740.4	35264	28630.8	45253	36186.8
21.8027	-302	4243	10881	11328	18187	22492	21570.2	27268.8	34178.2	36803	30120.2	47344	38035.4
21.8133	-301	4419	11283	11814	18966	23469	22460.8	28462.4	35656.6	38387	31666.8	49500	39955.5
21.824	-300	4601	11696	12315	19770	24476	23370.8	29690.4	37179.1	40020	33270.6	51720	41945.8
21.8347	-297	4789	12120	12827	20601	25513	24303.5	30952.8	38744.3	41705	34933.8	54001	44006.3
21.8453	-295	4981	12553	13355	21457	26577	25265.5	32251.2	40353.6	43438	36658.6	56346	46137
21.856	-295	5180	12995	13898	22336	27670	26253.5	33584.8	42009.8	45217	38442.8	58761	48335.3
21.8667	-294	5383	13445	14456	23236	28793	27280.5	34952.8	43712.2	47042	40286.4	61246	50602.5
21.8773	-291	5591	13905	15029	24156	29946	28336.8	36360	45457.3	48912	42185	63793	52941.2
21.888	-289	5803	14373	15617	25098	31128	29415.8	37804.8	47243	50821	44145.2	66403	55357.9
21.8987	-287	6019	14852	16215	26066	32341	30527.2	39285.6	49069.3	52774	46171.4	69072	57851.3
21.9093	-288	6242	15340	16825	27056	33587	31661.5	40801.6	50935.5	54776	48263.6	71794	60421.4
21.92	-289	6471	15838	17449	28068	34861	32818.5	42349.6	52840.9	56822	50417.4	74575	63061.7
21.9307	-288	6703	16341	18089	29105	36161	34011.2	43928	54786.2	58912	52628.4	77418	65770.9
21.9413	-285	6937	16851	18746	30165	37488	35236.5	45538.4	56770	61041	54898.8	80319	68547.7
21.952	-286	7175	17369	19417	31244	38839	36487.8	47183.2	58793.7	63208	57226.4	83274	71390.8
21.9627	-286	7420	17894	20100	32342	40215	37771.5	48860.8	60851.7	65412	59611.2	86279	74302.8
21.9733	-287	7669	18427	20791	33458	41619	39084.5	50572	62944	67655	62053.2	89333	77283.7
21.984	-286	7924	18968	21493	34595	43048	40423.5	52312	65066.4	69938	64552.4	92432	80330.9
21.9947	-284	8183	19516	22206	35752	44501	41785.2	54077.6	67221	72261	67106.6	95573	83441.8
22.0053	-281	8444	20067	22933	36927	45974	43173	55866.4	69411.3	74618	69718	98763	86615.1
22.016	-277	8711	20624	23670	38118	47470	44586.8	57680	71635.2	77008	72377.8	101998	89843
22.0267	-275	8980	21185	24417	39322	48985	46033	59520.8	73888.5	79426	75081.6	105273	93126.8
22.0373	-275	9249	21749	25173	40539	50522	47505.2	61388.8	76168.4	81868	77827.2	108582	96469.1
22.048	-275	9520	22316	25937	41767	52081	48997	63281.6	78472.1	84333	80625.6	111920	99872.5
22.0587	-274	9798	22887	26708	43014	53659	50505	65193.6	80791.9	86822	83476.8	115282	103330
22.0693	-274	10080	23462	27487	44275	55251	52039	67123.2	83128.5	89333	86369.8	118664	106837
22.08	-275	10364	24039	28274	45547	56858	53589.2	69068.8	85484	91863	89300.2	122067	110387
22.0907	-275	10651	24615	29066	46829	58480	55162.2	71026.4	87855.6	94410	92263.6	125490	113971
22.1013	-275	10939	25189	29866	48119	60109	56761.2	72995.2	90239.8	96969	95257.8	128927	117588
22.112	-275	11228	25768	30674	49413	61746	58383	74974.4	92632.4	99536	98276.2	132372	121239
22.1227	-274	11518	26349	31485	50710	63394	60024.2	76963.2	95029.2	102108	101321	135820	124922
22.1333	-274	11809	26926	32295	52013	65049	61681.8	78960	97427.4	104686	104388	139262	128638
22.144	-273	12102	27501	33107	53318	66707	63355.5	80959.2	99827.7	107272	107472	142695	132372
22.1547	-271	12396	28073	33921	54624	68367	65042.2	82958.4	102230	109862	110572	146122	136122
22.1653	-269	12690	28641	34734	55929	70028	66735.5	84952	104632	112448	113681	149542	139881
22.176	-268	12983	29203	35544	57230	71685	68438.5	86944	107029	115026	116789	152949	143646
22.1867	-268	13274	29763	36351	58529	73336	70151.2	88936	109416	117589	119896	156337	147411
22.1973	-266	13564	30318	37156	59823	74984	71877	90924	111789	120132	123004	159697	151180
22.208	-266	13853	30865	37954	61112	76630	73612.5	92900	114144	122658	126117	163020	154952
22.2187	-266	14140	31406	38748	62391	78267	75348	94862.4	116475	125167	129221	166306	158716
22.2293	-265	14427	31938	39538	63661	79890	77080.2	96810.4	118782	127650	132308	169551	162464
22.24	-263	14709	32460	40323	64923	81499	78812.5	98735.2	121065	130106	135379	172747	166186
22.2507	-262	14989	32975	41100	66172	83090	80548	100636	123321	132530	138424	175896	169874
22.2613	-263	15265	33482	41867	67401	84661	82283.5	102516	125546	134918	141434	178992	173529
22.272	-264	15536	33981	42623	68610	86213	84019	104370	127733	137265	144406	182025	177151
22.2827	-262	15805	34467	43368	69799	87741	85751.2	106195	129879	139571	147343	184988	180735
22.2933	-261	16073	34942	44099	70970	89245	87473.8	107990	131979	141839	150240	187878	184270
22.304	-260	16335	35404	44816	72118	90724	89176.8	109751	134035	144064	153091	190694	187749
22.3147	-259	16588	35850	45519	73240	92172	90863.5	111470	136046	146238	155888	193436	191164
22.3253	-259	16838	36283	46204	74335	93585	92543.8	113148	138010	148358	158622	196102	194512
22.336	-259	17081	36700	46871	75404	94965	94211	114788	139923	150418	161293	198684	197792
22.3467	-259	17318	37103	47520	76442	96314	95858.8	116388	141782	152414	163898	201176	201002
22.3573	-260	17547	37489	48151	77450	97628	97487	117945	143578	154347	166443	203569	204140
22.368	-261	17770	37860	48762	78429	98903	99089.2	119453	145310	156214	168918	205860	207195
22.3787	-259	17984	38214	49352	79376	100136	100666	120907	146977	158014	171318	208052	210162
22.3893	-256	18190	38552	49923	80288	101325	102216	122308	148578	159740	173633	210139	213032
22.4	-256	18391	38872	50471	81162	102469	103743	123651	150109	161391	175857	212119	215801
22.4107	-256	18582	39174	50995	81998	103563	105242	124936	151570	162964	177991	213989	218468
22.4213	-254	18762	39458	51496	82795	104606	106710	126160	152954	164457	180026	215741	221026
22.432	-254	18934	39725	51970	83545	105602	108137	127325	154261	165869	181969	217373	223474
22.4427	-254	19101	39969	52417	84254	106546	109528	128427	155490	167196	183808	218886	225810
22.4533	-254	19258	40193	52837	84924	107435	110884	129465	156637	168439	185544	220278	228028
22.464	-254	19404	40398	53232	85548	108271	112200	130434	157704	169597	187176	221551	230121
22.4747	-257	19537	40580	53599	86128	109051	113474	131334	158691	170663	188696	222703	232084
22.4853	-258	19661	40740	53937	86664	109775	114702	132168	159594	171636	190100	223730	233916
22.496	-258	19773	40881	54246	87153	110441	115888	132934	160410	172517	191389	224624	235620
22.5067	-257	19873	41002	54523	87594	111050	117029	133629	161136	173304	192566	225381	237194
22.5173	-255	19964	41100	54770	87990	111601	118118	134250	161776	173995	193631	226008	238636
22.528	-255	20044	41176	54988	88340	112092	119152	134794	162326	174593	194575	226505	239938
22.5387	-256	20112	41232	55178	88638	112520	120143	135264	162786	175094	195397	226873	241097
22.5493	-255	20170	41266	55336	88885	112885	121079	135660	163155	175498	196095	227112	242108
22.56	-253	20218	41277	55463	89082	113187	121953	135982	163435	175805	196667	227220	242975
22.5707	-253	20254	41267	55558	89227	113422	122778	136228	163622	176013	197109	227194	243701
22.5813	-251	20278	41238	55622	89322	113596	123549	136398	163717	176122	197432	227035	244283
22.592	-250	20290	41189	55656	89370	113708	124260	136494	163723	176132	197633	226745	244721
22.6027	-252	20294	41116	55657	89368	113755	124910	136514	163638	176047	197710	226329	245015
22.6133	-252	20287	41022	55628	89316	113739	125502	136458	163464	175863	197661	225788	245158
22.624	-253	20265	40905	55566	89214	113663	126028	136326	163202	175580	197483	225122	245149
22.6347	-254	20231	40767	55473	89062	113523	126493	136121	162850	175200	197175	224328	244997
22.6453	-255	20186	40609	55349	88861	113321	126896	135840	162406	174724	196748	223408	244703
22.656	-255	20130	40434	55192	88609	113058	127247	135485	161874	174156	196209	222367	244270
22.6667	-254	20065	40237	55006	88311	112733	127530	135057	161258	173496	195554	221203	243694
22.6773	-256	19988	40020	54792	87966	112344	127748	134554	160558	172745	194775	219925	242979
22.688	-258	19900	39784	54549	87572	111896	127900	133979	159775	171903	193877	218539	242121
22.6987	-258	19800	39529	54276	87132	111391	127988	133336	158908	170972	192861	217044	241119
22.7093	-258	19689	39254	53977	86645	110825	128021	132625	157961	169951	191730	215439	239983
22.72	-257	19567	38960	53647	86113	110204	127992	131846	156935	168844	190489	213727	238719
22.7307	-257	19437	38651	53288	85538	109529	127900	130998	155830	167658	189147	211910	237332
22.7413	-257	19298	38324	52903	84923	108797	127738	130088	154653	166393	187702	209993	235819
22.752	-258	19149	37979	52496	84268	108011	127514	129115	153405	165047	186153	207984	234183
22.7627	-260	18991	37618	52063	83571	107173	127228	128080	152087	163623	184505	205888	232423
22.7733	-261	18823	37242	51602	82834	106285	126880	126986	150700	162122	182761	203707	230541
22.784	-262	18647	36850	51119	82059	105347	126470	125838	149244	160548	180924	201437	228546
22.7947	-263	18461	36444	50612	81246	104363	125999	124633	147721	158906	178996	199082	226450
22.8053	-261	18270	36025	50082	80398	103336	125460	123372	146135	157200	176986	196647	224250
22.816	-260	18069	35593	49532	79518	102265	124868	122058	144490	155432	174902	194135	221945
22.8267	-260	17861	35150	48958	78606	101147	124222	120692	142791	153604	172742	191557	219540
22.8373	-259	17646	34694	48365	77663	99984	123516	119277	141042	151715	170500	188918	217036
22.848	-258	17422	34226	47757	76689	98782	122756	117818	139244	149770	168186	186223	214439
22.8587	-256	17191	33749	47132	75683	97541	121943	116320	137395	147771	165803	183472	211758
22.8693	-258	16955	33262	46488	74649	96271	121082	114781	135498	145723	163357	180668	209002
22.88	-262	16712	32766	45827	73593	94969	120166	113202	133559	143630	160860	177813	206176
22.8907	-265	16465	32261	45151	72515	93633	119194	111586	131579	141498	158312	174910	203280
22.9013	-265	16214	31747	44461	71416	92268	118167	109935	129564	139325	155716	171968	200314
22.912	-264	15957	31224	43757	70298	90876	117091	108253	127520	137112	153076	168996	197289
22.9227	-264	15696	30695	43043	69158	89454	115973	106544	125445	134861	150392	165995	194206
22.9333	-264	15432	30160	42319	67999	88010	114810	104809	123338	132575	147673	162965	191068
22.944	-264	15165	29619	41585	66825	86547	113604	103052	121200	130259	144916	159907	187885
22.9547	-265	14894	29075	40843	65638	85066	112356	101272	119034	127922	142131	156823	184664
22.9653	-265	14619	28528	40091	64439	83569	111075	99467.2	116847	125567	139333	153718	181403
22.976	-264	14344	27978	39332	63229	82053	109756	97644	114643	123194	136514	150600	178103
22.9867	-263	14066	27426	38568	62011	80522	108397	95804	112430	120806	133670	147480	174769
22.9973	-264	13784	26871	37799	60783	78975	107006	93948.8	110206	118402	130803	144359	171405
23.008	-264	13499	26314	37025	59547	77417	105586	92085.6	107970	115988	127926	141237	168016
23.0187	-264	13214	25758	36248	58303	75854	104136	90216.8	105726	113564	125041	138116	164614
23.0293	-265	12930	25202	35466	57057	74287	102661	88341.6	103478	111134	122162	134998	161210
23.04	-266	12644	24645	34682	55811	72715	101156	86461.6	101225	108706	119288	131888	157800
23.0507	-265	12361	24086	33899	54565	71141	99625.5	84578.4	98973.7	106280	116420	128788	154391
23.0613	-264	12079	23529	33116	53319	69565	98062.2	82692.8	96728.1	103853	113560	125707	150976
23.072	-265	11795	22975	32336	52076	67988	96476.2	80811.2	94488.1	101426	110711	122646	147558
23.0827	-267	11512	22422	31560	50836	66414	94880.5	78935.2	92253	99003	107873	119604	144145
23.0933	-266	11231	21873	30786	49596	64844	93265.2	77064.8	90023.5	96587	105054	116576	140748
23.104	-266	10949	21331	30015	48363	63281	91640.2	75203.2	87801.7	94187	102256	113567	137372
23.1147	-266	10669	20791	29246	47140	61725	89995.8	73347.2	85589.7	91803	99484	110585	134014
23.1253	-267	10393	20254	28483	45926	60177	88338.2	71498.4	83393.1	89441	96738.4	107631	130675
23.136	-267	10117	19723	27723	44720	58636	86677.5	69660	81216.1	87098	94017	104714	127353
23.1467	-268	9844	19196	26975	43521	57106	85010.2	67834.4	79062.2	84773	91319.8	101837	124050
23.1573	-269	9573	18673	26235	42333	55587	83333.2	66027.2	76928.6	82468	88651.2	99000	120767
23.168	-268	9305	18158	25502	41154	54081	81656.2	64236.8	74814.6	80184	86017.8	96197	117521
23.1787	-269	9041	17651	24772	39986	52592	79969.5	62466.4	72721.6	77925	83417.4	93431	114317
23.1893	-268	8780	17150	24050	38833	51121	78286	60715.2	70652.4	75694	80858.8	90705	111155
23.2	-268	8523	16655	23339	37699	49665	76602.5	58982.4	68610.5	73493	78348.6	88021	108033
23.2107	-268	8271	16167	22636	36579	48225	74915.8	57271.2	66598.7	71322	75880.2	85381	104953
23.2213	-267	8022	15686	21946	35474	46806	73235.5	55583.2	64615.6	69179	73449.2	82790	101912
23.232	-267	7776	15212	21268	34385	45405	71565	53920.8	62661.9	67067	71062.2	80245	98915.7
23.2427	-268	7534	14745	20600	33311	44026	69897.8	52284.8	60736.2	64985	68717	77744	95966
23.2533	-268	7295	14288	19941	32254	42669	68243.5	50674.4	58837.8	62935	66420.2	75286	93065.7
23.264	-269	7060	13842	19292	31219	41337	66595.8	49087.2	56970.2	60924	64174	72874	90220
23.2747	-269	6828	13403	18658	30204	40026	64951.2	47525.6	55135.5	58952	61978.4	70507	87425
23.2853	-268	6602	12973	18037	29210	38736	63323	45989.6	53337.2	57019	59831.2	68193	84676.8
23.296	-269	6381	12552	17427	28233	37467	61711	44480.8	51574.6	55122	57730.2	65933	81978
23.3067	-270	6163	12137	16831	27275	36221	60118.5	43001.6	49847.7	53263	55671	63729	79328.6
23.3173	-270	5952	11731	16247	26334	35000	58545.5	41555.2	48155.8	51443	53662.4	61578	76731.2
23.328	-271	5745	11335	15675	25412	33805	56985.5	40140	46498.9	49659	51702.2	59476	74194.9
23.3387	-272	5543	10950	15114	24511	32637	55438.5	38753.6	44875.6	47914	49792.6	57424	71717.1
23.3493	-272	5345	10574	14566	23633	31496	53904.5	37396.8	43289.4	46213	47942.4	55422	69297.8
23.36	-269	5154	10205	14030	22777	30380	52390	36072	41741.7	44551	46147.2	53471	66937
23.3707	-270	4966	9846	13510	21941	29287	50898.2	34777.6	40233.2	42929	44396	51573	64632.1
23.3813	-271	4783	9494	13005	21125	28219	49432.5	33514.4	38762.5	41344	42691	49726	62383.1
23.392	-270	4605	9152	12513	20330	27180	47992.8	32282.4	37327.5	39797	41036.6	47927	60191.3
23.4027	-269	4428	8818	12032	19555	26172	46572.5	31081.6	35926.8	38290	39432.8	46177	58058
23.4133	-268	4258	8494	11563	18801	25190	45178.2	29913.6	34559	36824	37881.8	44476	55985.8
23.424	-268	4095	8179	11109	18070	24231	43806.8	28776.8	33228.3	35399	36377	42822	53970.8
23.4347	-271	3936	7874	10669	17362	23297	42448.2	27668	31935.4	34017	34922.8	41216	52006.5
23.4453	-270	3783	7578	10240	16673	22389	41125.5	26586.4	30681	32674	33517	39662	50096.8
23.456	-269	3634	7289	9825	16004	21506	39825.5	25534.4	29463	31369	32150.8	38160	48237.8
23.4667	-269	3490	7010	9423	15354	20649	38545	24516	28281.4	30103	30833	36706	46430.8
23.4773	-269	3350	6739	9033	14723	19818	37300.2	23530.4	27135.5	28872	29559.2	35297	44678.4
23.488	-269	3214	6478	8657	14111	19012	36081.5	22573.6	26023.2	27678	28329.4	33931	42984.5
23.4987	-271	3082	6225	8291	13518	18231	34888.8	21646.4	24945.9	26528	27145.8	32608	41346.5
23.5093	-271	2957	5980	7937	12946	17476	33722	20750.4	23902.2	25417	26006.2	31330	39760.5
23.52	-270	2835	5743	7598	12397	16744	32574.8	19881.6	22892.8	24340	24908.4	30095	38225.2
23.5307	-269	2716	5512	7269	11864	16037	31453.5	19040	21918.4	23297	23848	28903	36739.3
23.5413	-269	2601	5289	6950	11348	15354	30364.8	18228.8	20979	22289	22833.8	27756	35304.1
23.552	-269	2490	5075	6641	10851	14692	29308.5	17445.6	20069	21314	21852.6	26648	33917
23.5627	-269	2382	4869	6344	10372	14054	28268.5	16689.6	19187.7	20373	20913.2	25577	32578
23.5733	-268	2280	4670	6059	9910	13443	27254.5	15960	18336.5	19467	20013.4	24543	31285.8
23.584	-268	2181	4479	5784	9465	12852	26269.8	15254.4	17515.4	18596	19146.6	23545	30040.4
23.5947	-266	2088	4292	5520	9038	12280	25314.2	14573.6	16725.8	17756	18315	22583	28839.2
23.6053	-266	1997	4113	5268	8626	11727	24378.2	13916	15967.7	16947	17516.4	21660	27680.9
23.616	-267	1907	3943	5025	8230	11195	23471.5	13284	15237.6	16171	16750.8	20774	26561.6
23.6267	-266	1820	3779	4790	7849	10685	22587.5	12676.8	14535.5	15423	16020.4	19923	25482.6
23.6373	-266	1737	3620	4565	7481	10194	21736	12095.2	13860.7	14704	15316.4	19105	24447.8
23.648	-265	1658	3468	4347	7129	9723	20907.2	11534.4	13210.4	14014	14645.4	18320	23454.6
23.6587	-263	1582	3323	4139	6793	9271	20101.2	10996	12586	13353	14003	17564	22500.4
23.6693	-262	1510	3182	3938	6472	8838	19324.5	10480	11988.2	12720	13387	16839	21582.6
23.68	-262	1440	3045	3747	6162	8422	18570.5	9983.2	11415.6	12113	12799.6	16146	20698.6
23.6907	-262	1375	2915	3565	5864	8022	17836	9506.4	10866.1	11528	12238.6	15483	19852.3
23.7013	-263	1313	2790	3391	5581	7640	17127.5	9049.6	10340.4	10967	11701.8	14847	19041.1
23.712	-261	1253	2671	3224	5309	7276	16441.8	8614.4	9835	10430	11189.2	14235	18261.1
23.7227	-260	1194	2561	3064	5049	6927	15785.2	8197.6	9349.2	9918	10705.2	13648	17512.3
23.7333	-260	1139	2453	2912	4802	6590	15148.2	7799.2	8886.5	9429	10238.8	13083	16796
23.744	-261	1087	2348	2765	4566	6267	14524.2	7418.4	8442	8973	9794.4	12541	16109.6
23.7547	-261	1037	2248	2624	4340	5961	13923	7052.8	8017.8	8534	9374.2	12023	15451.8
23.7653	-260	989	2152	2491	4123	5666	13347.8	6703.2	7615.3	8102	8971.6	11530	14820
23.776	-261	944	2060	2365	3915	5383	12795.2	6369.6	7232.4	7691	8586.6	11057	14215.5
23.7867	-261	899	1972	2244	3718	5115	12259	6052.8	6864.9	7300	8217	10606	13634.4
23.7973	-260	855	1888	2129	3529	4859	11742.2	5749.6	6513.5	6929	7869.4	10174	13079.3
23.808	-260	815	1809	2018	3352	4615	11245	5460	6178.9	6576	7537.2	9762	12551.5
23.8187	-259	776	1735	1910	3183	4384	10770.5	5182.4	5861.1	6241	7222.6	9367	12047.1
23.8293	-257	739	1665	1811	3022	4166	10309	4918.4	5557.3	5923	6925.6	8990	11566.1
23.84	-255	705	1596	1714	2868	3957	9860.5	4667.2	5268.9	5618	6644	8631	11105.9
23.8507	-253	671	1531	1621	2723	3758	9431.5	4428	4996.6	5327	6371.2	8288	10663.9
23.8613	-253	638	1468	1536	2582	3566	9018.75	4201.6	4736.9	5050	6113.8	7961	10241.4
23.872	-256	610	1408	1456	2447	3386	8625.5	3987.2	4487.7	4786	5865.2	7646	9839.7
23.8827	-258	584	1353	1379	2320	3215	8248.5	3782.4	4249	4536	5625.4	7344	9456.2
23.8933	-258	556	1300	1308	2199	3051	7881.25	3588	4023.6	4301	5403.2	7055	9090.9
23.904	-257	530	1250	1241	2085	2895	7533.5	3403.2	3809.4	4079	5194.2	6781	8739.9
23.9147	-256	506	1201	1175	1976	2749	7195.5	3227.2	3606.4	3867	4996.2	6523	8405.8
23.9253	-256	483	1155	1111	1874	2607	6870.5	3060	3414.6	3664	4807	6274	8083.4
23.936	-256	461	1111	1052	1778	2474	6561.75	2902.4	3234	3472	4626.6	6037	7772.7
23.9467	-254	439	1070	994	1686	2346	6269.25	2754.4	3063.2	3291	4455	5811	7481.5
23.9573	-253	420	1030	941	1599	2224	5989.75	2613.6	2900.1	3120	4290	5594	7205.9
23.968	-252	401	994	891	1516	2109	5716.75	2479.2	2745.4	2957	4131.6	5387	6942
23.9787	-251	383	959	842	1439	2001	5453.5	2353.6	2599.8	2804	3982	5191	6688.5
23.9893	-250	366	926	796	1369	1898	5209.75	2233.6	2461.9	2659	3845.6	5004	6446.7
24	-251	350	894	753	1299	1803	4972.5	2119.2	2331.7	2519	3715.8	4825	6215.3
24.0107	-253	333	863	713	1232	1713	4745	2010.4	2206.4	2387	3588.2	4656	5994.3
24.0213	-252	318	835	675	1168	1627	4530.5	1908	2087.4	2265	3467.2	4494	5781.1
24.032	-252	304	809	637	1110	1546	4322.5	1810.4	1976.8	2148	3357.2	4338	5582.2
24.0427	-249	291	783	602	1054	1469	4127.5	1719.2	1872.5	2036	3249.4	4187	5392.4
24.0533	-247	279	759	570	1000	1397	3945.5	1633.6	1773.8	1933	3146	4044	5207.8
24.064	-247	270	736	538	951	1329	3763.5	1552.8	1682.1	1834	3047	3909	5032.3
24.0747	-249	259	715	509	905	1262	3588	1476	1595.3	1737	2950.2	3780	4864.6
24.0853	-249	248	694	484	861	1199	3425.5	1403.2	1511.3	1649	2862.2	3656	4706
24.096	-247	238	675	458	818	1141	3272.75	1334.4	1431.5	1567	2778.6	3538	4552.6
24.1067	-248	230	658	433	779	1086	3129.75	1269.6	1356.6	1488	2697.2	3425	4404.4
24.1173	-250	220	642	409	743	1035	2996.5	1207.2	1285.9	1415	2620.2	3318	4266.6
24.128	-252	213	627	387	707	986	2863.25	1149.6	1220.8	1344	2547.6	3214	4134
24.1387	-252	208	611	368	674	941	2736.5	1096	1158.5	1279	2479.4	3114	4005.3
24.1493	-251	200	597	351	643	899	2619.5	1044.8	1099	1217	2415.6	3020	3884.4
24.16	-251	192	584	335	613	860	2502.5	996.8	1044.4	1158	2351.8	2930	3768.7
24.1707	-250	185	571	317	584	822	2395.25	952	992.6	1103	2292.4	2844	3658.2
24.1813	-248	179	559	301	557	787	2294.5	909.6	943.6	1050	2233	2763	3551.6
24.192	-247	173	548	284	532	752	2193.75	868.8	898.1	1001	2180.2	2683	3450.2
24.2027	-248	167	536	270	509	719	2099.5	829.6	854.7	954	2127.4	2606	3352.7
24.2133	-248	162	526	257	489	689	2011.75	793.6	812.7	913	2079	2533	3259.1
24.224	-246	157	516	244	470	660	1927.25	760.8	773.5	873	2032.8	2464	3169.4
24.2347	-244	152	506	231	452	634	1849.25	730.4	737.8	834	1988.8	2397	3084.9
24.2453	-243	148	498	222	434	607	1768	700	704.9	798	1944.8	2332	2999.1
24.256	-245	143	490	212	419	582	1690	670.4	673.4	765	1903	2270	2917.2
24.2667	-245	139	482	201	403	559	1621.75	644.8	642.6	734	1865.6	2208	2839.2
24.2773	-245	136	477	192	386	539	1556.75	620.8	613.9	703	1826	2149	2765.1
24.288	-244	132	472	185	372	522	1491.75	596.8	587.3	673	1788.6	2095	2696.2
24.2987	-242	132	464	176	359	503	1433.25	572.8	562.1	644	1757.8	2043	2629.9
24.3093	-243	130	457	166	346	485	1384.5	552	538.3	617	1727	1994	2566.2
24.32	-244	125	451	158	335	470	1329.25	534.4	515.9	595	1694	1946	2506.4
24.3307	-244	121	445	151	325	454	1277.25	516	494.9	572	1661	1899	2446.6
24.3413	-244	119	437	146	316	439	1235	497.6	475.3	552	1630.2	1854	2386.8
24.352	-242	117	434	144	307	424	1186.25	481.6	457.1	534	1599.4	1812	2329.6
24.3627	-241	114	433	138	297	409	1140.75	466.4	440.3	515	1573	1770	2275
24.3733	-241	112	430	128	288	395	1098.5	452.8	425.6	496	1546.6	1729	2223
24.384	-240	112	426	120	278	381	1056.25	440.8	412.3	478	1522.4	1690	2172.3
24.3947	-241	109	420	116	271	370	1020.5	427.2	398.3	462	1498.2	1653	2126.8
24.4053	-241	105	415	111	264	362	988	413.6	384.3	449	1474	1616	2082.6
24.416	-240	105	413	107	256	353	952.25	400.8	370.3	437	1452	1580	2038.4
24.4267	-240	105	409	103	249	343	919.75	390.4	357	423	1432.2	1545	1994.2
24.4373	-240	104	406	100	245	334	893.75	381.6	343	411	1410.2	1513	1951.3
24.448	-239	101	404	98	241	326	867.75	372.8	331.8	399	1388.2	1483	1908.4
24.4587	-238	100	402	96	236	319	841.75	363.2	320.6	389	1370.6	1452	1868.1
24.4693	-237	99	400	92	233	314	819	355.2	310.8	379	1348.6	1422	1831.7
24.48	-236	97	398	89	229	309	793	347.2	301.7	369	1331	1394	1796.6
24.4907	-237	96	397	88	224	303	767	339.2	291.9	358	1315.6	1368	1764.1
24.5013	-237	95	394	87	218	298	744.25	333.6	284.2	348	1300.2	1341	1729
24.512	-237	95	392	85	212	292	724.75	328.8	277.2	339	1284.8	1313	1693.9
24.5227	-237	92	389	84	206	288	711.75	322.4	269.5	331	1267.2	1285	1658.8
24.5333	-238	91	387	83	203	279	692.25	316.8	263.9	322	1251.8	1259	1627.6
24.544	-236	89	388	81	199	271	672.75	310.4	257.6	315	1236.4	1234	1597.7
24.5547	-235	87	388	78	195	267	656.5	304.8	251.3	310	1218.8	1212	1567.8
24.5653	-233	87	386	76	190	262	646.75	300	245	303	1201.2	1190	1539.2
24.576	-233	89	384	73	188	258	630.5	293.6	240.8	296	1185.8	1168	1511.9
24.5867	-231	88	384	70	187	253	614.25	288.8	235.9	292	1174.8	1146	1487.2
24.5973	-231	86	382	66	185	250	598	284	230.3	286	1159.4	1126	1461.2
24.608	-231	85	380	65	183	246	585	278.4	224.7	280	1144	1109	1435.2
24.6187	-231	87	378	64	181	242	575.25	275.2	219.1	275	1133	1090	1409.2
24.6293	-231	86	376	63	178	240	568.75	272.8	214.9	271	1126.4	1069	1384.5
24.64	-230	84	374	63	176	237	559	268.8	210.7	266	1115.4	1048	1361.1
24.6507	-229	83	372	63	173	231	542.75	265.6	205.8	261	1104.4	1030	1340.3
24.6613	-228	83	371	59	169	228	533	264.8	200.9	256	1091.2	1014	1318.2
24.672	-227	80	371	57	166	227	529.75	260.8	197.4	251	1078	998	1294.8
24.6827	-228	80	371	57	163	224	523.25	256	193.2	247	1062.6	979	1276.6
24.6933	-230	82	369	57	161	219	513.5	252	189.7	243	1053.8	963	1257.1
24.704	-230	83	368	55	160	216	503.75	248.8	187.6	239	1042.8	950	1233.7
24.7147	-228	83	369	53	158	214	490.75	247.2	186.2	236	1031.8	934	1214.2
24.7253	-227	80	370	53	157	211	481	244	184.1	234	1025.2	918	1197.3
24.736	-226	79	372	52	156	210	474.5	241.6	181.3	229	1016.4	902	1177.8
24.7467	-224	78	371	51	155	209	471.25	241.6	178.5	226	1003.2	888	1159.6
24.7573	-222	78	371	48	154	207	471.25	238.4	176.4	226	992.2	874	1144
24.768	-222	79	372	47	151	206	468	235.2	173.6	223	983.4	859	1127.1
24.7787	-221	80	373	47	149	205	461.5	232.8	170.1	218	974.6	847	1110.2
24.7893	-220	80	372	46	147	202	461.5	229.6	168.7	216	965.8	836	1093.3
24.8	-221	79	371	45	146	200	461.5	228.8	167.3	214	957	823	1076.4
24.8107	-221	79	372	45	147	199	461.5	227.2	165.9	213	950.4	809	1059.5
24.8213	-221	79	373	45	147	197	461.5	225.6	163.8	211	943.8	796	1042.6
24.832	-221	79	373	44	146	196	461.5	224.8	161.7	209	937.2	786	1027
24.8427	-222	78	373	43	143	197	461.5	223.2	158.2	204	930.6	775	1014
24.8533	-221	78	372	43	142	195	455	221.6	156.1	201	921.8	765	1002.3
24.864	-218	78	372	43	142	192	455	220	154	198	913	755	988
24.8747	-217	79	372	42	143	190	458.25	218.4	152.6	197	904.2	744	973.7
24.8853	-217	80	373	43	143	190	458.25	216	151.2	197	899.8	733	960.7
24.896	-217	79	373	44	142	189	455	212.8	149.8	195	895.4	723	950.3
24.9067	-217	77	372	41	141	188	455	211.2	147	193	888.8	714	937.3
24.9173	-217	76	372	38	140	188	455	210.4	145.6	192	882.2	705	925.6
24.928	-215	76	372	38	140	188	455	208	144.9	190	873.4	695	913.9
24.9387	-214	76	372	38	140	185	458.25	205.6	144.2	188	869	684	899.6
24.9493	-214	77	373	37	141	184	461.5	204.8	142.1	186	864.6	675	890.5
24.96	-212	77	373	37	141	185	461.5	204.8	140.7	184	860.2	666	882.7
24.9707	-210	75	374	37	140	185	468	204.8	140.7	183	851.4	657	872.3
24.9813	-209	74	375	36	141	184	471.25	204	140	182	842.6	649	863.2
24.992	-206	75	375	36	142	183	477.75	202.4	138.6	180	836	641	855.4
25.0027	-204	76	377	36	142	181	481	201.6	138.6	178	833.8	633	843.7
25.0133	-205	75	377	38	141	182	484.25	200	137.9	178	831.6	625	832
25.024	-206	73	374	36	140	183	494	200	136.5	177	827.2	617	822.9
25.0347	-206	74	374	35	140	183	500.5	200	134.4	174	822.8	610	815.1
25.0453	-206	76	374	36	140	181	507	198.4	133	174	818.4	604	804.7
25.056	-205	77	375	35	141	180	513.5	196.8	132.3	174	811.8	597	794.3
25.0667	-204	77	377	36	143	181	520	196.8	130.2	172	807.4	589	786.5
25.0773	-204	77	380	37	143	181	533	196.8	129.5	171	800.8	580	778.7
25.088	-202	76	381	37	144	181	546	197.6	130.2	170	794.2	574	769.6
25.0987	-197	74	381	38	144	183	552.5	196.8	130.2	167	787.6	568	759.2
25.1093	-195	74	383	39	142	184	559	196.8	129.5	165	785.4	560	752.7
25.12	-195	75	386	41	144	184	572	196.8	128.8	164	781	553	743.6
25.1307	-192	75	388	41	146	183	585	196.8	128.1	164	774.4	545	735.8
25.1413	-190	75	390	41	147	182	594.75	195.2	128.1	164	767.8	539	729.3
25.152	-188	77	391	44	149	183	607.75	196	126.7	165	761.2	534	720.2
25.1627	-184	80	392	45	151	184	627.25	196	126.7	164	756.8	529	713.7
25.1733	-181	80	395	45	151	186	643.5	196	126.7	163	754.6	525	707.2
25.184	-180	80	397	48	150	188	659.75	196	126	164	752.4	520	700.7
25.1947	-178	81	398	50	152	188	679.25	195.2	125.3	166	748	515	691.6
25.2053	-177	82	399	50	154	189	695.5	194.4	126	166	748	509	685.1
25.216	-176	82	401	50	155	192	708.5	194.4	126	166	340	503	678.6
25.2267	-174	82	405	52	156	195	724.75	195.2	125.3	166	341	497	672.1
25.2373	-171	82	408	52	158	195	750.75	197.6	127.4	166	340	490	664.3
25.248	-168	82	412	52	161	195	776.75	200.8	128.1	166	338	485	657.8
25.2587	-166	82	414	52	162	196	802.75	200.8	128.1	166	336	481	652.6
25.2693	-164	82	417	55	164	199	828.75	200.8	128.1	166	335	478	499
25.28	-161	83	421	58	167	197	263	200.8	128.1	167	334	474	495
25.2907	-159	85	426	61	252	183	270	169	203	167	333	469	490
25.3013	-158	86	430	65	256	184	279	172	205	168	333	465	487
25.312	-156	86	433	69	258	186	289	175	208	168	332	461	484
25.3227	-153	89	436	70	258	188	301	178	213	169	99	73.45	47.9
25.3333	-150	91	440	70	259	170.1	311	182	216	170	98.4	73	47.6
25.344	-147	92	445	73	261	170.1	322	185	218	171	97.8	72.6	47.4
25.3547	-143	93	449	76	263	171	335	187	223	172	97.5	72.25	47
25.3653	-141	95	453	78	264	171.9	347	190	228	173	97.8	72.2	46.6
25.376	-138	98	461	82	265	174.6	360	194	231	174	97.8	72.05	46.3
25.3867	-134	100	468	86	267	177.3	375	198	237	176	97.8	72	46.2
25.3973	-129	104	472	91	269	180	389	205	242	177	97.8	71.9	46
25.408	-125	107	478	96	273	180.9	406	210	247	231.4	98.1	72	45.9
25.4187	-119	109	486	98	276	182.7	423	214	251	232.7	97.8	71.75	45.7
25.4293	-114	111	495	103	279	185.4	441	220	256	236.6	97.8	71.6	45.4
25.44	-110	114	503	112	283	186.3	460	226	263	240.5	98.1	71.65	45.2
25.4507	-105	117	510	118	286	187.2	478	232	269	244.4	98.1	71.5	44.9
25.4613	-101	120	518	121	289	189.9	497	239	276	247	97.8	71.3	44.8
25.472	-97	124	527	127	295	193.5	517	247	285	250.9	98.1	71.4	44.7
25.4827	-92	129	537	133	300	198	537	256	293	253.5	98.1	71.4	44.7
25.4933	-86	131	547	139	303	201.6	559	262	301	257.4	98.4	71.6	44.8
25.504	-80	135	559	145	306	205.2	584	270	308	261.3	99	71.9	44.8
25.5147	-74	142	570	152	312	209.7	611	281	318	267.8	99.9	72.3	44.7
25.5253	-67	147	583	159	319	213.3	636	291	328	274.3	100.5	72.6	44.7
25.536	-60	150	596	167	326	218.7	664	300	339	280.8	101.1	73	44.9
25.5467	-52	154	610	176	332	225	692	309	352	284.7	101.4	73.25	45.1
25.5573	-44	163	624	185	338	231.3	720	321	364	288.6	102.6	73.95	45.3
25.568	-36	170	641	196	343	238.5	751	332	376	293.8	103.5	74.5	45.5
25.5787	-28	177	658	207	349	244.8	785	345	389	299	104.1	74.95	45.8
25.5893	-21	183	675	217	357	252.9	819	360	403	308.1	105.3	75.7	46.1
25.6	-12	190	692	228	366	261	855	378	417	318.5	106.2	76.25	46.3
25.6107	-3	195	711	242	376	270	893	395	434	327.6	107.4	77.05	46.7
25.6213	6	201	730	255	386	277.2	932	411	453	336.7	108.6	77.85	47.1
25.632	15	211	749	269	396	284.4	972	430	470	344.5	110.1	78.75	47.4
25.6427	25	220	772	282	408	292.5	1015	448	489	353.6	111.6	79.75	47.9
25.6533	34	228	795	296	419	302.4	1060	466	510	361.4	113.4	81	48.6
25.664	44	238	819	312	430	313.2	1107	486	532	371.8	115.2	82.25	49.3
25.6747	54	250	846	329	441	323.1	1157	509	554	384.8	117.6	83.8	50
25.6853	64	260	875	347	453	333	1210	534	580	396.5	120	85.4	50.8
25.696	76	271	903	364	466	342.9	1264	559	609	408.2	122.4	86.95	51.5
25.7067	89	282	934	384	481	357.3	1321	583	639	421.2	125.1	88.75	52.4
25.7173	101	295	966	407	496	372.6	1380	609	669	436.8	127.8	90.65	53.5
25.728	114	309	999	430	513	387	1442	640	698	453.7	130.5	92.5	54.5
25.7387	127	324	1034	451	530	403.2	1506	672	729	471.9	133.8	94.7	55.6
25.7493	142	339	1068	476	546	418.5	1571	704	764	491.4	137.1	97.05	57
25.76	157	354	1106	503	565	432.9	1639	738	800	510.9	140.7	99.55	58.4
25.7707	173	370	1146	530	587	449.1	1712	774	838	530.4	144	102	60
25.7813	189	388	1187	559	608	468	1787	812	879	551.2	147.3	104.55	61.8
25.792	206	408	1231	590	630	487.8	1865	851	922	574.6	151.2	107.4	63.6
25.8027	224	429	1277	622	655	510.3	1947	891	968	598	156	110.65	65.3
25.8133	241	450	1325	656	681	533.7	2031	936	1015	621.4	161.1	114.15	67.2
25.824	257	471	1377	692	709	557.1	2118	983	1065	644.8	166.2	117.8	69.4
25.8347	275	495	1431	729	739	582.3	2211	1034	1119	670.8	171.6	121.6	71.6
25.8453	293	521	1488	767	770	609.3	2306	1089	1175	699.4	177.3	125.6	73.9
25.856	313	548	1546	808	802	636.3	2406	1143	1234	729.3	183	129.7	76.4
25.8667	334	576	1605	853	834	666	2509	1201	1296	763.1	189	134.05	79.1
25.8773	355	604	1667	898	866	696.6	2614	1261	1362	798.2	195.9	138.95	82
25.888	375	634	1733	944	900	728.1	2724	1324	1430	832	203.4	144.15	84.9
25.8987	396	666	1801	993	938	762.3	2837	1389	1502	867.1	211.8	149.95	88.1
25.9093	417	697	1871	1047	977	797.4	2951	1458	1580	907.4	220.2	155.9	91.6
25.92	440	730	1945	1105	1021	834.3	3070	1533	1661	947.7	229.2	162.2	95.2
25.9307	464	767	2022	1164	1066	873.9	3192	1612	1745	986.7	238.5	168.75	99
25.9413	489	802	2100	1225	1112	914.4	3319	1694	1833	1033.5	248.4	175.75	103.1
25.952	513	839	2181	1289	1160	955.8	3452	1779	1925	1080.3	258.6	182.9	107.2
25.9627	535	879	2268	1356	1211	1000.8	3588	1869	2022	1127.1	269.4	190.45	111.5
25.9733	558	919	2356	1424	1263	1047.6	3730	1962	2125	1177.8	280.2	198.25	116.3
25.984	581	961	2447	1495	1319	1096.2	3875	2057	2231	1231.1	292.2	206.8	121.4
25.9947	603	1006	2541	1571	1378	1147.5	4023	2157	2340	1285.7	305.1	215.85	126.6
26.0053	629	1055	2637	1649	1440	1200.6	4172	2263	2456	1342.9	318.3	225.15	132
26.016	656	1105	2737	1731	1502	1255.5	4324	2372	2577	1401.4	332.1	234.95	137.8
26.0267	682	1155	2841	1815	1566	1313.1	4483	2486	2703	1461.2	346.2	245.05	143.9
26.0373	709	1207	2947	1904	1634	1374.3	4647	2607	2836	1524.9	360.9	255.5	150.1
26.048	736	1263	3055	1997	1705	1436.4	4814	2730	2976	1592.5	376.2	266.3	156.4
26.0587	764	1320	3166	2093	1779	1502.1	4982	2858	3119	1661.4	392.1	277.45	162.8
26.0693	791	1378	3280	2190	1855	1571.4	5152	2991	3266	1734.2	408.9	289.4	169.9
26.08	816	1440	3396	2292	1935	1640.7	5325	3127	3419	1810.9	426.9	302.15	177.4
26.0907	842	1505	3513	2398	2021	1712.7	5503	3268	3579	1890.2	445.2	315.1	185
26.1013	869	1569	3634	2507	2107	1786.5	5685	3416	3745	1969.5	463.8	328.35	192.9
26.112	895	1633	3760	2619	2195	1862.1	5870	3568	3915	2051.4	483.3	342.15	201
26.1227	920	1701	3889	2735	2286	1941.3	6057	3725	4092	2137.2	503.4	356.4	209.4
26.1333	944	1771	4020	2854	2379	2024.1	6244	3886	4276	2225.6	524.4	371.25	218.1
26.144	969	1842	4153	2977	2476	2108.7	6433	4053	4464	2316.6	546	386.45	226.9
26.1547	994	1916	4288	3103	2573	2196	6624	4225	4659	2410.2	568.8	402.55	236.3
26.1653	1018	1992	4424	3233	2675	2286	6818	4402	4859	2506.4	591.9	419	246.1
26.176	1044	2071	4561	3366	2780	2378.7	7011	4583	5065	2605.2	615.3	435.65	256
26.1867	1068	2151	4700	3500	2890	2473.2	7208	4765	5277	2702.7	639	452.5	266
26.1973	1092	2232	4840	3639	3002	2570.4	7404	4954	5494	2802.8	663.9	470.15	276.4
26.208	1116	2315	4980	3779	3115	2670.3	7599	5148	5718	2906.8	690	488.4	286.8
26.2187	1139	2400	5123	3924	3230	2771.1	7796	5347	5946	3013.4	716.4	507.15	297.9
26.2293	1161	2487	5267	4072	3350	2874.6	7991	5550	6179	3121.3	743.1	526.2	309.3
26.24	1183	2573	5410	4222	3469	2980.8	8185	5755	6417	3229.2	770.1	545.4	320.7
26.2507	1204	2660	5555	4374	3591	3087	8379	5963	6660	3342.3	797.7	564.95	332.2
26.2613	1223	2747	5702	4530	3715	3195	8572	6171	6908	3456.7	825.6	584.8	344
26.272	1243	2838	5846	4689	3841	3304.8	8764	6384	7158	3572.4	853.8	604.85	355.9
26.2827	1262	2929	5991	4846	3968	3417.3	8952	6601	7412	3692	882.6	625.3	368
26.2933	1280	3021	6135	5005	4097	3529.8	9138	6820	7672	3812.9	911.7	646	380.3
26.304	1298	3113	6278	5165	4227	3645.9	9322	7041	7934	3929.9	940.8	666.75	392.7
26.3147	1313	3208	6419	5326	4358	3762.9	9501	7265	8198	4050.8	970.8	687.9	405
26.3253	1328	3301	6557	5489	4492	3880.8	9678	7489	8463	4173	1000.5	709	417.5
26.336	1342	3393	6693	5652	4629	3997.8	9850	7714	8731	4297.8	1030.2	730.25	430.3
26.3467	1355	3485	6827	5815	4765	4115.7	10017	7938	9003	4421.3	1060.5	751.75	443
26.3573	1367	3576	6959	5979	4900	4233.6	10179	8162	9273	4547.4	1090.5	773.15	455.8
26.368	1379	3667	7089	6141	5036	4353.3	10336	8386	9546	4669.6	1120.2	794.45	468.7
26.3787	1389	3758	7214	6302	5172	4472.1	10490	8610	9820	4789.2	1149.9	815.7	481.5
26.3893	1398	3850	7335	6462	5307	4590	10636	8834	10093	4908.8	1179.6	836.95	494.3
26.4	1406	3940	7454	6622	5440	4707.9	10777	9056	10363	5029.7	1208.7	857.85	507
26.4107	1414	4028	7569	6781	5573	4825.8	10915	9274	10632	5146.7	1237.5	878.45	519.4
26.4213	1417	4115	7679	6939	5708	4941.9	11044	9488	10902	5261.1	1265.7	898.75	531.8
26.432	1420	4201	7786	7093	5841	5056.2	11165	9702	11167	5376.8	1294.2	919.1	544
26.4427	1423	4286	7888	7242	5972	5166.9	11278	9914	11430	5492.5	1321.5	938.65	555.8
26.4533	1425	4367	7984	7390	6098	5279.4	11382	10122	11691	5606.9	1347.9	957.7	567.5
26.464	1426	4446	8075	7534	6222	5389.2	11478	10324	11945	5720	1373.7	976.4	579.1
26.4747	1424	4522	8163	7673	6344	5496.3	11568	10521	12193	5830.5	1399.5	994.9	590.3
26.4853	1422	4596	8245	7810	6463	5601.6	11649	10710	12438	5934.5	1423.8	1012.55	601.3
26.496	1420	4668	8320	7941	6579	5704.2	11721	10892	12678	6034.6	1447.2	1029.55	611.9
26.5067	1414	4736	8390	8067	6693	5804.1	11784	11070	12912	6132.1	1470.6	1046.35	622.1
26.5173	1408	4802	8452	8188	6804	5899.5	11838	11242	13139	6229.6	1492.5	1062.3	632.1
26.528	1400	4867	8505	8304	6908	5992.2	11883	11406	13358	6321.9	1513.2	1077.55	641.9
26.5387	1392	4926	8554	8416	7009	6082.2	11919	11562	13568	6409	1533	1092	651
26.5493	1383	4979	8597	8522	7106	6167.7	11947	11712	13770	6492.2	1551	1105.35	659.7
26.56	1373	5029	8632	8621	7200	6250.5	11963	11854	13964	6572.8	1568.4	1118.15	667.9
26.5707	1360	5077	8662	8714	7287	6327	11972	11985	14148	6649.5	1584.9	1130.2	675.5
26.5813	1347	5120	8684	8799	7370	6399.9	11971	12108	14320	6719.7	1599.6	1141.2	682.8
26.592	1334	5160	8699	8876	7447	6467.4	11959	12220	14483	6784.7	1613.1	1151.3	689.5
26.6027	1319	5196	8706	8946	7518	6529.5	11938	12320	14635	6845.8	1625.7	1160.7	695.7
26.6133	1303	5229	8707	9007	7584	6588.9	11907	12411	14775	6903	1636.8	1169	701.2
26.624	1287	5253	8701	9061	7644	6642.9	11869	12495	14905	6951.1	1646.1	1176.15	706.2
26.6347	1268	5273	8687	9110	7699	6690.6	11820	12569	15024	6996.6	1653.3	1181.95	710.6
26.6453	1249	5291	8664	9149	7747	6733.8	11760	12631	15128	7031.7	1659.6	1187.05	714.5
26.656	1229	5304	8634	9180	7789	6769.8	11691	12681	15218	7061.6	1664.7	1191.4	718.1
26.6667	1209	5313	8596	9204	7824	6800.4	11614	12722	15300	7090.2	1668.3	1194.6	720.9
26.6773	1189	5318	8552	9222	7853	6824.7	11530	12752	15368	7112.3	1670.1	1196.55	723
26.688	1167	5318	8503	9229	7873	6843.6	11434	12772	15421	7129.2	1670.1	1197.2	724.3
26.6987	1144	5313	8447	9227	7890	6858.9	11330	12779	15459	7138.3	1668.9	1196.9	724.9
26.7093	1121	5302	8386	9218	7901	6868.8	11221	12771	15485	7139.6	1666.5	1195.7	724.9
26.72	1097	5285	8319	9200	7903	6872.4	11105	12752	15499	7134.4	1662.6	1193.5	724.4
26.7307	1073	5263	8247	9173	7898	6870.6	10982	12723	15498	7125.3	1656.3	1189.85	723.4
26.7413	1047	5237	8167	9140	7888	6862.5	10850	12682	15482	7111	1649.1	1185.45	721.8
26.752	1021	5208	8079	9099	7870	6846.3	10708	12633	15454	7090.2	1640.4	1180.05	719.7
26.7627	994	5175	7988	9048	7847	6824.7	10561	12575	15415	7065.5	1630.5	1173.7	716.9
26.7733	967	5137	7891	8990	7816	6798.6	10409	12505	15361	7034.3	1619.7	1166.45	713.2
26.784	942	5094	7788	8929	7779	6768	10250	12423	15292	6994	1607.1	1158.05	709
26.7947	916	5047	7682	8859	7734	6730.2	10087	12332	15211	6949.8	1593	1148.75	704.5
26.8053	890	4997	7570	8778	7684	6687.9	9919	12230	15118	6900.4	1577.7	1138.65	699.6
26.816	865	4944	7453	8691	7630	6640.2	9744	12117	15013	6843.2	1561.5	1127.85	694.2
26.8267	839	4885	7333	8599	7568	6588	9564	11995	14895	6782.1	1544.4	1116.3	688.2
26.8373	812	4824	7210	8498	7501	6531.3	9382	11866	14766	6717.1	1526.4	1103.9	681.4
26.848	787	4759	7082	8393	7429	6468.3	9196	11725	14623	6646.9	1506.6	1090.35	674.1
26.8587	761	4691	6952	8282	7349	6401.7	9007	11574	14468	6572.8	1485.9	1076.15	666.4
26.8693	731	4621	6818	8164	7265	6331.5	8816	11417	14304	6494.8	1464.6	1061.5	658.4
26.88	704	4549	6682	8041	7177	6255	8623	11254	14130	6412.9	1443	1046.5	650
26.8907	680	4474	6544	7914	7086	6174	8426	11083	13945	6328.4	1420.5	1030.85	641.2
26.9013	653	4397	6404	7780	6990	6091.2	8226	10906	13752	6240	1396.2	1014.2	632.2
26.912	627	4316	6261	7643	6888	6005.7	8026	10722	13551	6147.7	1371.6	997.15	622.7
26.9227	601	4234	6117	7502	6782	5917.5	7823	10532	13342	6051.5	1346.7	979.7	612.7
26.9333	575	4150	5972	7358	6675	5824.8	7620	10335	13125	5955.3	1321.2	961.95	602.7
26.944	552	4062	5827	7209	6564	5729.4	7417	10134	12901	5852.6	1294.8	943.65	592.5
26.9547	529	3971	5682	7057	6450	5629.5	7214	9929	12668	5747.3	1267.8	925	582.2
26.9653	505	3881	5536	6902	6331	5526.9	7012	9719	12429	5642	1240.8	906.15	571.5
26.976	483	3792	5390	6745	6210	5423.4	6811	9508	12185	5535.4	1214.1	887.35	560.6
26.9867	460	3700	5243	6587	6087	5319	6610	9292	11936	5426.2	1186.8	868.2	549.6
26.9973	438	3607	5098	6428	5962	5211	6410	9073	11680	5313.1	1158.6	848.5	538.4
27.008	415	3515	4955	6266	5835	5103.9	6213	8853	11418	5200	1130.7	828.8	526.9
27.0187	394	3423	4812	6102	5707	4995	6018	8632	11155	5086.9	1102.5	808.95	515.4
27.0293	371	3329	4669	5938	5578	4882.5	5825	8408	10890	4971.2	1074.9	789.4	503.9
27.04	349	3235	4529	5774	5448	4769.1	5632	8181	10624	4852.9	1047.6	770.05	492.5
27.0507	333	3142	4389	5609	5318	4658.4	5442	7958	10357	4738.5	1020.3	750.65	481
27.0613	321	3047	4251	5445	5188	4545	5255	7735	10086	4624.1	992.7	731.15	469.6
27.072	304	2954	4113	5283	5055	4431.6	5072	7510	9813	4508.4	965.1	711.7	458.3
27.0827	280	2863	3977	5121	4923	4320.9	4891	7286	9539	4394	938.1	692.55	447
27.0933	258	2772	3846	4959	4794	4208.4	4716	7064	9268	4278.3	912	673.8	435.6
27.104	239	2682	3716	4799	4665	4096.8	4544	6845	8998	4162.6	885.9	655.1	424.3
27.1147	221	2592	3589	4639	4537	3984.3	4373	6626	8729	4048.2	859.8	636.5	413.2
27.1253	204	2503	3464	4482	4410	3872.7	4207	6408	8460	3935.1	834.3	618.15	402
27.136	187	2418	3344	4328	4284	3763.8	4044	6195	8194	3823.3	809.4	600.15	390.9
27.1467	172	2334	3226	4178	4159	3657.6	3886	5984	7928	3711.5	784.8	582.4	380
27.1573	157	2250	3111	4029	4036	3550.5	3732	5775	7668	3602.3	760.5	564.9	369.3
27.168	141	2167	2999	3881	3911	3443.4	3583	5569	7412	3494.4	736.5	547.6	358.7
27.1787	124	2085	2889	3735	3789	3338.1	3436	5368	7157	3389.1	713.4	530.95	348.5
27.1893	111	2006	2783	3592	3671	3234.6	3293	5171	6908	3287.7	690.6	514.65	338.7
27.2	98	1929	2678	3453	3554	3133.8	3156	4978	6664	3186.3	668.7	498.8	328.9
27.2107	87	1855	2575	3317	3439	3035.7	3022	4790	6423	3084.9	647.4	483.3	319.2
27.2213	75	1782	2475	3186	3327	2939.4	2894	4604	6186	2984.8	626.4	468.15	309.9
27.232	62	1710	2379	3057	3216	2846.7	2770	4421	5953	2888.6	606.3	453.5	300.7
27.2427	51	1638	2287	2930	3110	2754.9	2648	4245	5724	2795	586.5	439.2	291.9
27.2533	41	1569	2199	2807	3007	2662.2	2533	4074	5503	2702.7	567.6	425.4	283.2
27.264	31	1504	2114	2689	2903	2570.4	2422	3906	5288	2615.6	549.3	412	274.7
27.2747	22	1439	2032	2574	2804	2483.1	2313	3744	5077	2529.8	531.6	399.05	266.5
27.2853	13	1377	1952	2462	2708	2398.5	2207	3590	4872	2444	515.1	386.85	258.6
27.296	6	1318	1877	2354	2613	2317.5	2107	3441	4673	2364.7	498.6	374.7	250.8
27.3067	-2	1262	1806	2249	2521	2240.1	2010	3292	4480	2285.4	482.7	362.9	243.1
27.3173	-10	1207	1736	2147	2433	2163.6	1916	3150	4291	2208.7	467.7	351.8	235.9
27.328	-16	1154	1669	2049	2347	2089.8	1828	3012	4109	2134.6	453.3	341.1	228.9
27.3387	-22	1104	1605	1957	2265	2020.5	1743	2878	3934	2061.8	439.2	330.75	222.3
27.3493	-29	1055	1544	1868	2186	1951.2	1661	2749	3767	1991.6	425.7	320.85	216
27.36	-34	1006	1485	1781	2109	1884.6	1584	2628	3604	1924	413.1	311.4	209.7
27.3707	-39	960	1428	1696	2037	1821.6	1511	2511	3447	1860.3	400.5	302.05	203.6
27.3813	-46	916	1375	1615	1967	1760.4	1440	2398	3297	1800.5	388.8	293.25	197.7
27.392	-52	873	1325	1538	1900	1701	1373	2291	3150	1744.6	377.7	285.05	192.4
27.4027	-59	834	1275	1464	1835	1643.4	1308	2189	3008	1687.4	367.2	277.25	187.3
27.4133	-64	794	1229	1395	1772	1588.5	1246	2089	2872	1630.2	356.7	269.4	182.1
27.424	-68	758	1185	1330	1711	1536.3	1189	1994	2742	1579.5	347.1	262.2	177.3
27.4347	-74	723	1142	1267	1652	1485	1134	1905	2619	1531.4	338.1	255.5	172.9
27.4453	-80	688	1102	1208	1598	1435.5	1081	1819	2500	1483.3	330	249.35	168.7
27.456	-83	654	1065	1152	1544	1388.7	1031	1735	2387	1439.1	322.2	243.45	164.7
27.4667	-85	625	1030	1096	1492	1344.6	985	1657	2280	1397.5	314.7	237.85	161
27.4773	-88	597	996	1042	1443	1302.3	941	1586	2179	1355.9	308.1	232.7	157.3
27.488	-93	570	965	992	1398	1262.7	898	1516	2083	1318.2	301.8	227.8	153.8
27.4987	-97	545	936	948	1354	1225.8	858	1448	1991	1283.1	296.1	223.4	150.7
27.5093	-100	522	907	905	1313	1190.7	820	1385	1904	1246.7	290.7	219.25	147.8
27.52	-103	498	881	863	1274	1158.3	785	1328	1821	1211.6	285.9	215.55	145.2
27.5307	-106	475	857	824	1237	1127.7	753	1273	1742	1179.1	282.3	212.55	142.8
27.5413	-108	455	834	786	1203	1098	720	1222	1666	1149.2	278.4	209.4	140.4
27.552	-109	437	812	751	1170	1069.2	689	1172	1597	1119.3	275.1	206.7	138.3
27.5627	-112	419	795	718	1138	1042.2	663	1126	1531	1092	272.7	204.6	136.5
27.5733	-114	403	779	689	1109	1016.1	638	1082	1469	1067.3	270.6	202.7	134.8
27.584	-116	386	762	661	1081	990	614	1042	1412	1046.5	268.8	201.05	133.3
27.5947	-118	370	746	634	1054	965.7	591	1004	1358	1024.4	267.6	199.85	132.1
27.6053	-119	357	732	608	1030	943.2	570	969	1308	1004.9	267	199	131
27.616	-120	344	719	586	1008	923.4	551	936	1260	984.1	266.4	198.2	130
27.6267	-120	332	706	566	988	904.5	533	908	1215	967.2	267	198.25	129.5
27.6373	-121	321	695	546	968	886.5	515	884	1174	952.9	267.9	198.45	129
27.648	-123	311	686	527	949	869.4	498	858	1137	937.3	269.4	199	128.6
27.6587	-124	301	678	511	933	854.1	484	835	1102	924.3	271.2	199.9	128.6
27.6693	-126	292	670	498	918	842.4	470	815	1069	912.6	273.6	201.15	128.7
27.68	-127	285	663	486	903	830.7	457	795	1040	899.6	276.3	202.65	129
27.6907	-127	277	657	473	888	818.1	445	777	1015	887.9	279.3	204.4	129.5
27.7013	-127	271	652	461	875	809.1	436	762	992	877.5	283.2	206.6	130
27.712	-128	265	648	451	866	801	428	752	971	871	287.7	209.35	131
27.7227	-130	259	646	443	857	792	420	741	952	860.6	292.5	212.45	132.4
27.7333	-130	254	643	439	849	784.8	412	732	936	855.4	297.6	215.8	134
27.744	-130	250	640	436	842	779.4	403	724	924	851.5	303.9	219.8	135.7
27.7547	-132	246	638	433	836	774.9	396	719	913	845	311.1	224.35	137.6
27.7653	-131	244	638	432	831	769.5	391	716	903	842.4	319.2	229.5	139.8
27.776	-130	243	639	431	828	765.9	385	714	895	841.1	327.9	235	142.1
27.7867	-131	241	641	430	825	762.3	381	713	890	841.1	337.2	240.8	144.4
27.7973	-130	241	646	428	824	760.5	378	715	886	839.8	346.8	247	147.2
27.808	-130	240	652	428	823	760.5	376	716	884	839.8	357.6	254.05	150.5
27.8187	-130	240	656	431	823	762.3	375	720	884	838.5	368.7	261.35	154
27.8293	-130	241	660	435	823	764.1	373	726	887	841.1	381	269.3	157.6
27.84	-131	242	665	440	824	765.9	372	732	891	845	393.9	277.7	161.5
27.8507	-131	245	672	446	828	767.7	372	742	897	851.5	407.7	286.75	165.8
27.8613	-130	248	679	451	832	769.5	372	754	906	855.4	422.7	296.6	170.5
27.872	-130	251	686	459	836	772.2	371	767	917	859.3	438.9	307.2	175.5
27.8827	-130	255	692	467	841	777.6	372	781	929	864.5	454.5	317.7	180.9
27.8933	-129	256	699	477	848	783.9	372	796	943	871	471.6	329.15	186.7
27.904	-129	258	708	489	857	790.2	374	811	959	880.1	490.5	341.65	192.8
27.9147	-132	264	718	500	866	796.5	377	829	977	890.5	510	354.6	199.2
27.9253	-135	269	729	514	873	804.6	380	849	996	899.6	530.4	368.2	206
27.936	-136	271	742	529	883	814.5	384	869	1019	910	552	382.65	213.3
27.9467	-134	278	755	545	894	824.4	389	891	1045	924.3	574.8	397.9	221
27.9573	-133	286	770	563	906	835.2	393	917	1070	937.3	599.4	414.25	229.1
27.968	-134	290	784	581	921	847.8	396	945	1098	950.3	625.2	431.45	237.7
27.9787	-134	297	798	598	937	862.2	401	974	1127	967.2	652.2	449.55	246.9
27.9893	-134	305	815	617	951	877.5	407	1003	1160	982.8	680.4	468.4	256.4
28	-135	312	833	640	966	892.8	413	1033	1196	997.1	710.1	488.15	266.2
28.0107	-133	320	851	662	985	909	419	1066	1233	1012.7	741.3	508.9	276.5
28.0213	-130	331	868	684	1005	925.2	426	1101	1272	1030.9	773.4	530.4	287.4
28.032	-129	340	887	711	1025	942.3	436	1138	1313	1046.5	806.7	552.85	299
28.0427	-131	347	908	738	1045	963	447	1177	1356	1066	841.8	576.5	311.2
28.0533	-131	356	929	765	1069	983.7	457	1219	1404	1089.4	878.7	601.35	324
28.064	-130	366	951	795	1095	1004.4	467	1264	1454	1114.1	917.1	627.3	337.5
28.0747	-132	378	974	829	1120	1026.9	478	1311	1505	1140.1	957	654.15	351.3
28.0853	-133	392	998	863	1147	1051.2	490	1361	1559	1166.1	998.1	681.85	365.6
28.096	-133	407	1024	896	1176	1075.5	502	1414	1618	1192.1	1041.3	711	380.7
28.1067	-134	423	1051	930	1206	1101.6	514	1467	1679	1224.6	1085.4	740.9	396.4
28.1173	-133	437	1077	968	1235	1129.5	526	1523	1741	1255.8	1131.6	772.2	412.8
28.128	-133	451	1105	1008	1265	1158.3	540	1582	1807	1285.7	1179.9	804.85	429.8
28.1387	-133	467	1136	1048	1298	1188.9	554	1643	1876	1318.2	1229.1	838.3	447.5
28.1493	-133	480	1168	1090	1335	1220.4	569	1706	1948	1354.6	1280.4	873	465.6
28.16	-133	495	1201	1135	1373	1253.7	585	1774	2023	1391	1333.5	909.05	484.6
28.1707	-133	512	1237	1181	1412	1289.7	602	1844	2103	1427.4	1387.8	946	504.2
28.1813	-134	530	1274	1229	1452	1327.5	620	1917	2186	1469	1443.6	984.05	524.5
28.192	-135	548	1312	1281	1496	1367.1	639	1993	2273	1510.6	1500.9	1023.3	545.7
28.2027	-134	567	1350	1335	1540	1404.9	660	2073	2361	1552.2	1560.3	1064	567.7
28.2133	-133	587	1389	1390	1587	1447.2	679	2156	2457	1595.1	1621.5	1105.9	590.3
28.224	-133	609	1430	1447	1637	1492.2	698	2242	2557	1640.6	1684.5	1148.95	613.4
28.2347	-134	630	1472	1507	1686	1538.1	720	2332	2661	1688.7	1748.7	1193	637.3
28.2453	-134	652	1517	1570	1738	1584.9	742	2424	2768	1740.7	1814.1	1238.1	662.1
28.256	-135	674	1562	1633	1793	1633.5	765	2519	2876	1795.3	1880.7	1284.15	687.6
28.2667	-136	697	1609	1698	1850	1683.9	788	2619	2989	1851.2	1949.4	1331.55	713.7
28.2773	-137	721	1658	1767	1909	1735.2	814	2722	3108	1908.4	2019.3	1379.9	740.5
28.288	-136	749	1710	1838	1969	1789.2	841	2827	3233	1970.8	2090.4	1429.25	768.1
28.2987	-134	777	1763	1911	2031	1846.8	870	2938	3361	2030.6	2163	1479.6	796.2
28.3093	-132	805	1817	1986	2096	1905.3	899	3053	3493	2093	2236.8	1530.8	824.8
28.32	-131	833	1874	2063	2163	1964.7	929	3170	3630	2156.7	2311.8	1583	854.2
28.3307	-131	864	1932	2143	2232	2027.7	960	3291	3772	2223	2388	1636.05	884.1
28.3413	-129	895	1991	2225	2306	2091.6	989	3416	3918	2291.9	2464.5	1689.5	914.5
28.352	-130	922	2052	2311	2381	2158.2	1023	3545	4070	2363.4	2541.9	1743.85	945.8
28.3627	-130	952	2115	2398	2457	2225.7	1057	3678	4227	2438.8	2620.5	1799.1	977.7
28.3733	-131	986	2179	2489	2536	2295.9	1091	3816	4391	2512.9	2700	1855.1	1010.2
28.384	-133	1019	2244	2583	2616	2367	1129	3956	4558	2589.6	2779.8	1911.45	1043.1
28.3947	-134	1053	2312	2676	2699	2441.7	1167	4101	4728	2671.5	2860.5	1968.55	1076.6
28.4053	-135	1086	2381	2773	2786	2520	1206	4251	4902	2752.1	2941.2	2025.75	1110.3
28.416	-135	1122	2453	2874	2875	2600.1	1248	4402	5081	2835.3	3021.9	2083.1	1144.3
28.4267	-135	1160	2527	2976	2965	2680.2	1291	4555	5265	2922.4	3102.6	2140.7	1178.8
28.4373	-135	1199	2600	3081	3057	2763.9	1335	4713	5455	3012.1	3183	2198.3	1213.6
28.448	-134	1238	2677	3189	3151	2848.5	1380	4878	5651	3100.5	3263.7	2256.15	1248.6
28.4587	-132	1276	2756	3298	3249	2935.8	1427	5046	5852	3191.5	3344.4	2314.15	1283.9
28.4693	-130	1316	2836	3410	3349	3024.9	1477	5216	6056	3285.1	3424.5	2371.85	1319.2
28.48	-128	1359	2918	3524	3448	3115.8	1527	5387	6265	3381.3	3503.4	2429	1354.6
28.4907	-128	1401	3002	3639	3553	3208.5	1579	5562	6477	3478.8	3581.7	2486	1390.3
28.5013	-128	1444	3087	3758	3662	3303	1632	5741	6694	3577.6	3659.4	2542.85	1426.3
28.512	-129	1489	3174	3879	3772	3399.3	1686	5924	6917	3677.7	3736.8	2599.45	1462.1
28.5227	-130	1533	3261	4001	3885	3496.5	1742	6109	7144	3779.1	3813.3	2655.6	1497.9
28.5333	-131	1576	3345	4125	3998	3595.5	1799	6298	7374	3885.7	3888.6	2711	1533.4
28.544	-131	1621	3431	4251	4111	3696.3	1859	6490	7608	3992.3	3962.1	2765.45	1568.8
28.5547	-132	1666	3522	4378	4226	3798.9	1921	6685	7846	4097.6	4033.5	2818.7	1603.9
28.5653	-132	1711	3615	4507	4344	3902.4	1985	6882	8086	4205.5	4103.4	2871.1	1638.8
28.576	-131	1758	3709	4639	4465	4006.8	2048	7081	8328	4314.7	4171.5	2922.45	1673.4
28.5867	-128	1805	3804	4773	4585	4113	2114	7281	8575	4425.2	4237.8	2972.7	1707.6
28.5973	-127	1851	3898	4903	4704	4220.1	2183	7482	8827	4535.7	4302	3021.6	1741.2
28.608	-127	1896	3995	5035	4826	4328.1	2253	7685	9080	4648.8	4363.8	3069	1774.2
28.6187	-126	1941	4093	5170	4949	4438.8	2323	7889	9333	4763.2	4423.5	3115.1	1806.7
28.6293	-126	1989	4189	5305	5073	4548.6	2394	8092	9588	4878.9	4480.5	3159.55	1838.6
28.64	-126	2036	4285	5441	5200	4657.5	2469	8298	9846	4992	4535.1	3202.5	1869.9
28.6507	-125	2081	4383	5579	5329	4768.2	2543	8505	10106	5107.7	4586.7	3243.45	1900.2
28.6613	-124	2130	4481	5714	5457	4878.9	2620	8712	10365	5223.4	4635.9	3282.8	1929.7
28.672	-124	2179	4580	5850	5584	4991.4	2700	8919	10625	5339.1	4682.4	3320.45	1958.5
28.6827	-124	2225	4678	5987	5710	5103.9	2782	9126	10887	5456.1	4725.9	3356.15	1986.4
28.6933	-124	2270	4775	6122	5837	5215.5	2863	9334	11148	5571.8	4766.4	3389.9	2013.4
28.704	-123	2317	4872	6257	5962	5326.2	2946	9540	11409	5684.9	4803.6	3421.45	2039.3
28.7147	-123	2362	4972	6390	6089	5435.1	3030	9745	11668	5798	4837.5	3450.65	2063.8
28.7253	-122	2405	5072	6522	6217	5544	3115	9946	11927	5911.1	4868.1	3477.7	2087.3
28.736	-121	2449	5168	6653	6344	5652	3201	10144	12186	6022.9	4895.1	3502.4	2109.7
28.7467	-121	2494	5262	6783	6468	5758.2	3289	10341	12442	6130.8	4918.5	3524.65	2130.8
28.7573	-120	2536	5356	6910	6591	5864.4	3379	10536	12695	6238.7	4938.6	3544.65	2150.7
28.768	-120	2577	5450	7035	6715	5972.4	3471	10728	12946	6347.9	4955.1	3562.1	2169.1
28.7787	-121	2620	5544	7157	6836	6077.7	3563	10915	13194	6455.8	4968	3577.15	2186.3
28.7893	-119	2660	5635	7277	6953	6181.2	3657	11100	13438	6561.1	4977.3	3589.8	2202.3
28.8	-119	2697	5722	7394	7068	6282.9	3752	11281	13677	6665.1	4983	3599.95	2216.9
28.8107	-121	2733	5808	7509	7184	6381	3846	11459	13911	6767.8	4985.4	3607.75	2230.1
28.8213	-122	2771	5892	7621	7297	6474.6	3940	11632	14142	6867.9	4984.2	3613.05	2241.9
28.832	-120	2808	5973	7729	7406	6567.3	4034	11802	14369	6965.4	4979.7	3615.9	2252.1
28.8427	-119	2843	6053	7834	7514	6659.1	4128	11965	14590	7059	4971.3	3616	2260.7
28.8533	-119	2878	6133	7937	7620	6746.4	4222	12122	14805	7148.7	4959	3613.4	2267.8
28.864	-119	2907	6209	8035	7718	6831.9	4318	12272	15013	7233.2	4943.4	3608.35	2273.3
28.8747	-118	2935	6283	8127	7814	6915.6	4417	12415	15213	7315.1	4924.2	3600.7	2277.2
28.8853	-118	2962	6355	8216	7909	6995.7	4513	12553	15407	7393.1	4901.4	3590.5	2279.6
28.896	-118	2989	6425	8304	8001	7072.2	4609	12686	15593	7468.5	4875.3	3577.9	2280.5
28.9067	-117	3012	6491	8386	8087	7146	4704	12812	15772	7542.6	4845.6	3562.8	2280
28.9173	-117	3034	6553	8463	8168	7216.2	4799	12930	15943	7611.5	4813.2	3545.5	2277.8
28.928	-115	3056	6611	8535	8248	7283.7	4895	13039	16103	7676.5	4777.5	3525.8	2274.1
28.9387	-115	3076	6665	8601	8325	7346.7	4992	13142	16253	7737.6	4738.8	3503.85	2268.9
28.9493	-116	3093	6719	8660	8396	7405.2	5087	13237	16395	7796.1	4697.4	3479.8	2262.2
28.96	-115	3109	6768	8716	8464	7458.3	5178	13323	16530	7849.4	4652.7	3453.45	2254.2
28.9707	-114	3123	6812	8769	8525	7508.7	5268	13404	16657	7893.6	4605.6	3425.15	2244.7
28.9813	-114	3135	6852	8811	8580	7552.8	5358	13477	16773	7937.8	4556.1	3394.8	2233.5
28.992	-113	3145	6889	8846	8630	7593.3	5449	13540	16878	7975.5	4503.6	3362.2	2220.8
29.0027	-113	3152	6922	8879	8677	7632	5538	13591	16973	8008	4448.4	3327.6	2206.8
29.0133	-112	3158	6952	8907	8718	7666.2	5626	13636	17060	8036.6	4390.5	3290.9	2191.3
29.024	-111	3162	6980	8927	8754	7694.1	5711	13671	17135	8058.7	4330.2	3252.4	2174.6
29.0347	-110	3166	7001	8944	8784	7715.7	5793	13698	17197	8078.2	4268.4	3212.6	2156.8
29.0453	-110	3168	7019	8956	8807	7731.9	5874	13717	17250	8092.5	4205.1	3171.4	2137.7
29.056	-112	3168	7032	8959	8823	7744.5	5954	13728	17291	8099	4139.4	3128.4	2117.4
29.0667	-111	3164	7041	8957	8835	7752.6	6032	13728	17319	8102.9	4071.9	3083.9	2095.9
29.0773	-108	3157	7043	8950	8843	7756.2	6107	13717	17337	8099	4003.5	3038.4	2073.3
29.088	-108	3149	7041	8937	8847	7755.3	6180	13702	17343	8091.2	3933.6	2991.6	2049.6
29.0987	-109	3141	7037	8917	8844	7749.9	6249	13678	17340	8076.9	3862.2	2943.55	2024.9
29.1093	-110	3129	7030	8890	8835	7739.1	6318	13642	17326	8061.3	3789	2894.1	1999.2
29.12	-110	3112	7020	8859	8820	7723.8	6383	13596	17299	8039.2	3715.2	2843.75	1972.3
29.1307	-111	3097	7005	8823	8801	7702.2	6443	13544	17260	8013.2	3640.5	2792.55	1944.6
29.1413	-111	3080	6985	8780	8776	7677	6499	13484	17209	7983.3	3564.6	2740.35	1916.1
29.152	-111	3060	6962	8733	8745	7646.4	6553	13413	17147	7949.5	3488.4	2687.6	1886.8
29.1627	-110	3039	6933	8681	8710	7611.3	6606	13335	17075	7910.5	3411	2633.85	1856.7
29.1733	-110	3016	6901	8623	8670	7571.7	6655	13251	16994	7863.7	3333.6	2579.9	1826.2
29.184	-110	2990	6866	8556	8621	7528.5	6701	13157	16902	7815.6	3256.2	2525.8	1795.4
29.1947	-110	2962	6827	8485	8569	7480.8	6743	13054	16798	7762.3	3179.1	2471.45	1763.8
29.2053	-109	2935	6781	8409	8513	7429.5	6780	12945	16683	7703.8	3101.4	2416.5	1731.6
29.216	-110	2906	6732	8331	8451	7375.5	6814	12828	16560	7641.4	3024	2361.5	1699
29.2267	-111	2874	6681	8247	8387	7317	6844	12702	16428	7576.4	2946.6	2306.3	1666
29.2373	-112	2841	6626	8158	8319	7254	6870	12569	16287	7506.2	2869.5	2251.05	1632.6
29.248	-112	2808	6568	8066	8246	7187.4	6894	12432	16137	7432.1	2792.7	2195.9	1599.1
29.2587	-112	2773	6506	7970	8168	7115.4	6913	12287	15976	7354.1	2716.5	2141.05	1565.6
29.2693	-112	2736	6441	7870	8085	7038.9	6928	12134	15806	7272.2	2640.9	2086.3	1531.7
29.28	-111	2699	6372	7767	7997	6959.7	6940	11979	15630	7189	2565.6	2031.6	1497.6
29.2907	-109	2659	6301	7659	7905	6877.8	6947	11820	15445	7101.9	2490.9	1977.15	1463.4
29.3013	-109	2616	6229	7548	7811	6793.2	6951	11652	15252	7009.6	2417.7	1923.4	1429.1
29.312	-109	2575	6153	7434	7714	6704.1	6950	11478	15052	6914.7	2345.1	1870	1394.9
29.3227	-110	2534	6075	7317	7614	6613.2	6943	11301	14844	6818.5	2273.1	1816.95	1360.8
29.3333	-110	2491	5994	7196	7510	6521.4	6933	11120	14630	6722.3	2202.6	1764.75	1326.9
29.344	-111	2447	5912	7072	7401	6427.8	6921	10933	14411	6618.3	2133	1713.1	1293.2
29.3547	-112	2401	5826	6944	7290	6329.7	6905	10744	14186	6513	2064.9	1662.15	1259.4
29.3653	-113	2358	5737	6814	7179	6228.9	6884	10551	13956	6407.7	1998	1612	1226
29.376	-113	2312	5646	6685	7064	6127.2	6857	10355	13722	6299.8	1932.3	1562.65	1193
29.3867	-112	2264	5554	6556	6945	6022.8	6826	10156	13482	6190.6	1868.1	1514.2	1160.3
29.3973	-113	2218	5460	6424	6825	5917.5	6793	9955	13237	6077.5	1805.1	1466.45	1127.8
29.408	-114	2173	5366	6290	6705	5810.4	6756	9753	12988	5965.7	1743.9	1419.9	1095.9
29.4187	-116	2126	5270	6156	6582	5702.4	6715	9548	12739	5852.6	1683.6	1373.9	1064.2
29.4293	-115	2080	5173	6020	6458	5594.4	6672	9343	12487	5738.2	1625.1	1329.1	1033.1
29.44	-115	2034	5074	5884	6334	5484.6	6626	9138	12232	5622.5	1567.8	1285.15	1002.5
29.4507	-115	1987	4976	5746	6209	5373	6577	8930	11975	5508.1	1511.7	1241.9	972.1
29.4613	-116	1939	4878	5608	6082	5263.2	6523	8721	11714	5393.7	1457.4	1199.75	942.1
29.472	-116	1890	4778	5469	5953	5152.5	6464	8511	11451	5278	1404.3	1158.55	912.8
29.4827	-115	1843	4679	5330	5824	5042.7	6403	8301	11187	5163.6	1353.3	1118.75	884.2
29.4933	-116	1796	4578	5192	5694	4932	6339	8092	10922	5047.9	1303.5	1079.95	856.4
29.504	-115	1749	4476	5054	5564	4819.5	6272	7884	10658	4930.9	1255.2	1042.1	829
29.5147	-115	1701	4376	4918	5437	4706.1	6201	7674	10394	4817.8	1208.1	1005	801.9
29.5253	-116	1655	4277	4783	5310	4594.5	6126	7467	10132	4707.3	1162.8	969.2	775.6
29.536	-116	1608	4176	4648	5184	4483.8	6051	7261	9871	4592.9	1119	934.4	749.8
29.5467	-115	1562	4075	4514	5057	4373.1	5974	7058	9610	4478.5	1076.4	900.35	724.3
29.5573	-117	1516	3977	4381	4930	4263.3	5893	6857	9352	4366.7	1035.6	867.7	699.8
29.568	-117	1471	3879	4248	4806	4154.4	5813	6657	9094	4256.2	996	836.1	676.2
29.5787	-115	1426	3781	4119	4682	4047.3	5730	6459	8840	4147	958.2	805.6	653
29.5893	-114	1385	3684	3991	4560	3940.2	5642	6264	8588	4039.1	920.7	775.55	630.4
29.6	-115	1345	3588	3867	4438	3835.8	5555	6072	8336	3931.2	884.7	746.55	608.4
29.6107	-116	1304	3493	3744	4316	3734.1	5465	5883	8088	3824.6	850.2	718.6	587
29.6213	-116	1263	3400	3620	4195	3631.5	5373	5696	7843	3720.6	817.5	691.9	566.3
29.632	-116	1222	3310	3499	4076	3530.7	5282	5511	7600	3617.9	785.7	665.9	546.1
29.6427	-117	1180	3221	3382	3960	3430.8	5188	5327	7361	3513.9	755.1	640.9	526.7
29.6533	-120	1141	3131	3267	3847	3331.8	5092	5148	7126	3411.2	725.4	616.65	507.9
29.664	-121	1102	3042	3153	3737	3236.4	4995	4974	6895	3313.7	696.9	593.3	489.7
29.6747	-121	1064	2953	3040	3626	3141.9	4895	4802	6667	3216.2	669.9	571	472.1
29.6853	-121	1029	2866	2930	3518	3050.1	4796	4635	6444	3121.3	643.8	549.45	455.1
29.696	-120	994	2783	2824	3414	2961	4697	4471	6226	3029	619.2	528.95	438.7
29.7067	-120	958	2701	2720	3310	2872.8	4598	4313	6011	2939.3	595.5	509.15	422.8
29.7173	-121	924	2621	2619	3208	2786.4	4499	4157	5801	2850.9	573	490.3	407.6
29.728	-121	891	2540	2520	3109	2700.9	4398	4004	5596	2765.1	551.7	472.45	393.2
29.7387	-120	857	2462	2423	3012	2616.3	4297	3854	5398	2680.6	531	455.1	379.2
29.7493	-117	826	2387	2330	2915	2534.4	4197	3711	5203	2598.7	510.9	438.25	365.6
29.76	-116	795	2314	2240	2823	2456.1	4097	3572	5012	2519.4	492	422.15	352.3
29.7707	-117	766	2241	2151	2733	2379.6	3997	3435	4825	2442.7	474.6	407.1	339.6
29.7813	-115	740	2169	2064	2646	2305.8	3900	3301	4643	2366	457.2	392.3	327.4
29.792	-115	712	2100	1981	2560	2234.7	3802	3171	4466	2290.6	440.7	378.25	315.8
29.8027	-116	685	2033	1899	2477	2163.6	3703	3046	4296	2217.8	425.1	364.8	304.5
29.8133	-116	661	1969	1817	2396	2096.1	3606	2923	4130	2148.9	410.1	351.95	293.8
29.824	-116	635	1907	1739	2315	2028.6	3509	2806	3966	2082.6	396.3	339.85	283.4
29.8347	-118	608	1846	1666	2238	1962.9	3412	2692	3808	2016.3	382.8	328.1	273.4
29.8453	-118	585	1787	1595	2165	1899.9	3317	2583	3656	1950	369.9	316.9	263.9
29.856	-115	561	1730	1525	2095	1837.8	3224	2477	3507	1887.6	357.3	306	254.7
29.8667	-116	539	1675	1459	2027	1778.4	3131	2375	3362	1829.1	345.6	295.7	245.8
29.8773	-119	518	1621	1395	1960	1718.1	3038	2276	3225	1771.9	334.2	285.8	237.4
29.888	-119	500	1569	1334	1893	1663.2	2946	2181	3092	1714.7	324	276.6	229.2
29.8987	-118	482	1517	1275	1830	1612.8	2856	2090	2963	1662.7	313.8	267.7	221.6
29.9093	-116	464	1468	1218	1769	1562.4	2768	2001	2839	1610.7	304.5	259.45	214.4
29.92	-117	447	1423	1162	1711	1512.9	2682	1916	2721	1560	295.2	251.3	207.4
29.9307	-118	431	1380	1109	1655	1466.1	2596	1834	2606	1514.5	286.2	243.6	201
29.9413	-120	417	1336	1057	1603	1420.2	2513	1753	2496	1469	277.5	236.15	194.8
29.952	-121	401	1291	1010	1553	1374.3	2431	1678	2389	1422.2	269.7	229.25	188.8
29.9627	-122	385	1250	964	1501	1331.1	2351	1607	2286	1379.3	262.5	222.75	183
29.9733	-121	369	1212	919	1451	1288.8	2274	1537	2188	1339	255.6	216.55	177.5
29.984	-121	354	1173	876	1407	1249.2	2198	1470	2096	1301.3	249.3	210.75	172.2
29.9947	-122	341	1138	836	1364	1213.2	2122	1408	2006	1263.6	243.3	205.25	167.2
30.0053	-122	328	1105	799	1321	1177.2	2048	1347	1920	1227.2	237.6	199.95	162.3
30.016	-121	316	1070	764	1280	1142.1	1976	1289	1838	1193.4	232.2	194.95	157.7
30.0267	-120	304	1038	727	1241	1108.8	1907	1233	1759	1158.3	226.8	190.1	153.4
30.0373	-117	291	1008	692	1206	1076.4	1838	1180	1683	1125.8	221.4	185.35	149.3
30.048	-115	278	978	658	1170	1045.8	1773	1128	1609	1095.9	216	180.7	145.4
30.0587	-117	268	950	625	1134	1014.3	1708	1078	1538	1068.6	210.9	176.25	141.6
30.0693	-120	260	928	596	1100	987.3	1645	1032	1471	1041.3	206.4	172.15	137.9
30.08	-122	251	904	570	1067	962.1	1584	989	1407	1015.3	201.9	168.2	134.5
30.0907	-123	241	878	544	1035	936.9	1523	950	1346	990.6	197.7	164.55	131.4
30.1013	-123	233	853	516	1007	912.6	1464	914	1288	965.9	194.1	161.15	128.2
30.112	-120	225	830	491	982	890.1	1408	877	1235	941.2	190.8	158	125.2
30.1227	-118	219	808	469	957	870.3	1353	840	1184	920.4	187.5	154.95	122.4
30.1333	-121	213	789	445	932	849.6	1301	805	1134	899.6	183.9	151.7	119.5
30.144	-123	207	772	425	909	828.9	1250	772	1086	878.8	181.2	149.05	116.9
30.1547	-125	201	754	408	887	810	1198	742	1040	858	178.2	146.4	114.6
30.1653	-125	194	739	390	865	792	1149	714	997	837.2	175.5	143.85	112.2
30.176	-124	187	724	370	846	773.1	1102	686	958	819	172.8	141.25	109.7
30.1867	-121	184	708	355	827	756.9	1058	660	920	804.7	170.4	138.95	107.5
30.1973	-120	180	694	339	810	739.8	1016	633	882	793	167.7	136.55	105.4
30.208	-121	173	677	324	792	722.7	975	608	847	778.7	165.6	134.45	103.3
30.2187	-121	169	661	311	774	707.4	936	586	816	763.1	163.2	132.3	101.4
30.2293	-120	165	646	297	759	693.9	898	565	784	750.1	160.5	130.05	99.6
30.24	-120	160	633	284	744	679.5	862	544	754	735.8	157.8	127.8	97.8
30.2507	-121	155	622	272	729	666.9	827	525	728	722.8	155.7	125.95	96.2
30.2613	-121	152	613	262	716	656.1	794	508	702	713.7	153.6	124.1	94.6
30.272	-122	148	603	253	703	645.3	760	493	678	702	151.8	122.45	93.1
30.2827	-122	144	593	244	690	633.6	727	478	655	689	150.3	121.05	91.8
30.2933	-120	142	583	233	679	621.9	697	463	631	678.6	148.5	119.5	90.5
30.304	-118	140	575	225	667	612	668	449	609	670.8	147	118	89
30.3147	-118	136	570	217	656	603	640	435	589	661.7	145.8	116.8	87.8
30.3253	-119	132	564	206	646	594	614	423	572	652.6	144.9	115.7	86.5
30.336	-117	129	557	199	636	585.9	589	410	556	642.2	144	114.65	85.3
30.3467	-115	126	551	194	626	580.5	566	398	540	633.1	143.1	113.6	84.1
30.3573	-116	124	544	186	616	574.2	544	387	525	627.9	141.6	112.25	82.9
30.368	-116	122	537	178	609	567	522	379	509	620.1	140.4	111.05	81.7
30.3787	-115	120	531	174	602	559.8	499	372	494	612.3	139.2	109.95	80.7
30.3893	-114	118	525	171	596	552.6	477	363	481	607.1	137.7	108.7	79.7
30.4	-114	117	520	166	591	545.4	458	356	469	599.3	136.2	107.45	78.7
30.4107	-114	117	515	160	585	540	439	348	457	591.5	135.3	106.5	77.7
30.4213	-116	115	511	156	579	535.5	421	339	446	585	134.1	105.45	76.8
30.432	-116	114	507	152	573	531	405	331	435	579.8	132.9	104.4	75.9
30.4427	-115	112	503	148	567	524.7	389	323	424	575.9	132	103.5	75
30.4533	-112	111	500	143	562	518.4	374	317	415	570.7	131.4	102.85	74.3
30.464	-111	109	497	138	556	512.1	362	312	407	564.2	130.8	102.1	73.4
30.4747	-111	106	493	133	551	505.8	351	307	401	561.6	129.9	101.15	72.4
30.4853	-110	104	489	130	547	502.2	338	302	392	556.4	128.7	100.2	71.7
30.496	-114	101	485	126	542	498.6	326	297	381	551.2	127.8	99.4	71
30.5067	-116	101	481	123	536	494.1	314	292	374	546	126.9	98.6	70.3
30.5173	-114	102	478	119	531	489.6	302	287	369	539.5	125.7	97.65	69.6
30.528	-114	102	476	116	528	486	290	283	364	536.9	124.8	96.95	69.1
30.5387	-114	101	474	115	524	482.4	280	278	357	534.3	124.5	96.5	68.5
30.5493	-112	100	472	112	520	478.8	271	274	351	531.7	123.9	95.8	67.7
30.56	-109	99	471	109	517	475.2	261	270	346	530.4	123	95.05	67.1
30.5707	-108	98	470	109	514	470.7	251	267	341	527.8	122.7	94.65	66.6
30.5813	-111	95	467	108	511	467.1	243	266	335	523.9	122.1	94.1	66.1
30.592	-111	94	465	105	508	463.5	235	263	331	517.4	121.5	93.5	65.5
30.6027	-110	96	463	102	505	460.8	227	259	328	514.8	120	92.45	64.9
30.6133	-111	97	461	101	502	458.1	221	256	324	510.9	119.4	91.95	64.5
30.624	-109	96	459	99	500	454.5	214	255	321	507	118.8	91.35	63.9
30.6347	-107	94	458	96	497	451.8	207	254	318	504.4	117.9	90.5	63.1
30.6453	-107	92	457	95	495	450	202	251	314	501.8	117.3	89.95	62.6
30.656	-106	90	456	93	492	447.3	195	247	309	499.2	117	89.55	62.1
30.6667	-105	90	455	90	490	443.7	189	243	304	496.6	116.1	88.9	61.7
30.6773	-104	90	454	89	488	440.1	183	241	301	494	115.2	88.2	61.2
30.688	-104	90	455	89	486	438.3	177	240	298	488.8	114.6	87.7	60.8
30.6987	-102	91	453	88	484	436.5	174	241	294	484.9	114	87.25	60.5
30.7093	-102	92	450	85	480	433.8	169	238	291	484.9	113.1	86.55	60
30.72	-103	91	449	84	477	432	164	235	289	483.6	112.8	86.2	59.6
30.7307	-104	91	447	84	474	430.2	161	235	287	481	112.2	85.65	59.1
30.7413	-104	90	448	84	472	427.5	159	232	285	478.4	111.3	84.95	58.6
30.752	-103	89	447	82	471	424.8	156	229	284	478.4	111	84.6	58.2
30.7627	-102	89	445	80	469	423.9	153	229	281	475.8	110.4	84.05	57.7
30.7733	-102	91	444	79	465	420.3	149	229	278	471.9	109.5	83.45	57.4
30.784	-102	91	445	77	464	416.7	146	227	278	471.9	109.2	83.1	57
30.7947	-102	91	445	76	462	273	144	225	276	471.9	108.9	82.75	56.6
30.8053	-101	89	445	75	460	271	142	223	414.9	465.4	108.9	82.55	56.2
30.816	-101	86	445	72	221	270	140	458	414.9	355	108	81.9	55.8
30.8267	-101	86	443	72	220	268	137	456	414.9	354	107.4	81.35	55.3
30.8373	-101	88	440	72	218	265	134	454	413.1	354	107.4	81.2	55
30.848	-101	86	438	72	217	263	133	453	410.4	351	107.1	80.9	54.7
30.8587	-100	85	438	72	215	263	131	452	407.7	349	106.2	80.2	54.2
30.8693	-100	85	439	70	213	263	128	449	404.1	348	105.6	79.75	53.9
30.88	-100	86	439	69	212	261	125	448	401.4	345	105.3	79.45	53.6
30.8907	-98	86	439	70	212	258	123	448	399.6	342	105	79.05	53.1
30.9013	-99	84	441	71	212	255	122	447	398.7	340	104.7	78.75	52.8
30.912	-101	83	442	71	212	254	122	444	396.9	337	104.4	78.5	52.6
30.9227	-104	83	440	68	212	253	120	443	395.1	336	103.8	78.05	52.3
30.9333	-104	84	440	66	210	253	116	441	391.5	337	103.5	77.75	52
30.944	-103	83	439	66	208	252	115	440	388.8	337	103.5	77.55	51.6
30.9547	-102	81	438	63	207	251	114	439	387.9	333	102.9	77	51.1
30.9653	-101	80	439	61	204	249	112	438	387	330	102.3	76.55	50.8
30.976	-100	78	438	63	204	247	112	436	385.2	329	101.7	76.2	50.7
30.9867	-100	79	436	64	204	247	111	435	383.4	327	101.4	76	50.6
30.9973	-102	80	437	62	204	246	109	434	381.6	326	101.4	75.85	50.3
31.008	-105	79	436	61	203	244	108	433	378.9	326	100.8	75.45	50.1
31.0187	-103	80	435	62	202	242	107	431	378.9	323	100.5	75.1	49.7
31.0293	-103	82	435	63	200	242	106	429	378	323	99.6	74.5	49.4
31.04	-106	82	436	64	198	241	104	427	375.3	325	99	74.1	49.2
31.0507	-106	81	435	64	199	240	104	427	372.6	324	99	73.95	48.9
31.0613	-105	81	434	64	201	238	104	427	371.7	321	98.7	73.65	48.6
31.072	-105	81	434	64	200	237	103	424	370.8	320	98.4	73.4	48.4
31.0827	-105	80	432	62	199	236	103	422	369.9	320	97.5	72.8	48.1
31.0933	-104	79	431	62	199	236	103	421	369	316	97.2	72.55	47.9
31.104	-102	78	431	60	197	235	103	420	368.1	315	96.9	72.3	47.7
31.1147	-101	79	432	59	196	233	102	418	367.2	315	96.6	72.1	47.6
31.1253	-99	78	433	59	197	231	101	417	366.3	314	96.3	71.9	47.5
31.136	-98	79	433	59	196	229	100	415	364.5	312	96.3	71.75	47.2
31.1467	-98	81	433	59	193	229	100	414	360.9	311	95.7	71.25	46.8
31.1573	-98	81	432	58	191	229	101	415	357.3	311	95.4	70.95	46.5
31.168	-97	79	433	57	190	228	100	415	355.5	309	95.1	70.75	46.4
31.1787	-96	79	434	56	190	226	98	413	353.7	307	94.8	70.6	46.4
31.1893	-95	81	432	55	189	223	98	412	351.9	305	95.1	70.65	46.2
31.2	-95	81	429	55	188	223	98	411	351	305	94.8	70.35	45.9
31.2107	-97	80	427	55	188	223	97	411	351	304	94.8	70.15	45.5
31.2213	-99	79	428	55	188	223	96	410	350.1	302	94.2	69.75	45.3
31.232	-99	79	428	55	188	223	95	410	350.1	302	93.6	69.4	45.2
31.2427	-98	80	428	55	188	222	96	410	350.1	302	93.3	69.15	45
31.2533	-96	79	427	54	189	222	94	409	347.4	300	93	68.85	44.7
31.264	-95	80	427	52	188	222	89	407	344.7	298	92.7	68.6	44.5
31.2747	-94	78	428	50	187	221	88	406	342.9	296	92.4	68.45	44.5
31.2853	-93	77	427	50	185	220	88	405	340.2	295	92.4	68.3	44.2
31.296	-94	78	426	50	184	220	88	405	338.4	294	93	68.45	43.9
[truncated: 1,769 more rows]

## Sheet: c
Retention time	Intensity	Intensity	Intensity	Intensity	Intensity	Intensity	Intensity	Intensity	Intensity	Intensity	Intensity	Intensity	Intensity
min	mAU	mAU	mAU	mAU	mAU	mAU	mAU	mAU	mAU	mAU	mAU	mAU	mAU
	0C	10C	20C	30C	40C	50C	60C	70C	80C	90C	100C	110C	117C
10.0053	180	231	288	201	300	425	470	550	555	572	565	607	556
10.016	179	226	281	194	289	412	457	534	538	554	549	591	541
10.0267	178	222	273	187	279	402	444	520	525	537	534	579	527
10.0373	177	218	268	180	270	391	430	506	511	522	519	562	513
10.048	177	215	263	173	259	381	418	493	497	508	505	545	500
10.0587	178	212	257	167	250	370	406	481	484	495	493	534	488
10.0693	177	208	251	161	242	359	396	467	472	484	481	523	475
10.08	174	205	246	154	234	350	386	456	460	473	469	509	464
10.0907	176	204	241	148	226	339	375	444	447	464	458	496	453
10.1013	176	203	238	144	217	332	365	432	438	454	448	483	442
10.112	175	201	234	140	210	325	357	422	431	444	438	469	433
10.1227	174	197	228	136	205	317	351	415	425	436	429	459	425
10.1333	173	192	223	132	199	310	345	408	418	428	422	452	418
10.144	172	190	220	129	192	305	338	399	408	421	416	443	412
10.1547	171	189	219	127	185	299	332	392	401	415	409	433	406
10.1653	169	187	216	122	179	293	328	387	394	410	400	428	399
10.176	168	186	214	116	175	289	325	381	388	406	394	422	393
10.1867	168	183	213	112	172	283	321	377	382	400	391	415	387
10.1973	168	180	211	109	167	279	317	371	378	396	387	407	383
10.208	169	178	210	108	162	277	312	364	375	391	382	401	380
10.2187	167	176	209	107	160	272	308	360	372	387	378	397	376
10.2293	165	173	207	104	158	266	304	358	370	384	377	396	373
10.24	165	171	205	102	156	265	302	355	367	382	375	393	372
10.2507	164	169	203	101	153	263	300	351	366	380	373	389	373
10.2613	164	167	201	101	152	261	298	351	365	379	371	387	371
10.272	165	168	198	100	150	260	297	353	363	379	370	386	369
10.2827	165	166	197	99	148	261	297	353	362	380	369	386	370
10.2933	164	163	195	98	149	262	295	354	363	381	370	386	372
10.304	164	163	195	98	150	261	294	354	364	383	371	386	374
10.3147	164	163	197	98	151	262	293	354	364	385	372	387	377
10.3253	162	163	199	97	151	263	294	354	365	386	373	387	381
10.336	162	164	199	96	150	264	296	355	367	388	375	388	384
10.3467	164	165	198	97	150	265	297	356	370	390	376	392	387
10.3573	166	164	197	99	152	266	299	358	373	393	380	397	392
10.368	166	163	198	99	153	268	301	359	375	397	384	401	397
10.3787	168	163	199	99	154	270	304	362	379	401	387	404	403
10.3893	168	165	200	100	155	272	306	367	384	406	392	408	409
10.4	169	166	201	99	158	275	310	372	389	411	398	412	415
10.4107	169	166	202	102	160	278	316	376	394	415	404	417	422
10.4213	169	165	204	105	163	282	320	381	400	420	411	424	432
10.432	167	164	205	106	167	285	324	387	405	425	418	433	442
10.4427	168	164	205	108	172	289	327	391	412	432	425	442	449
10.4533	169	166	208	111	177	295	332	397	419	440	431	452	458
10.464	169	169	209	113	184	299	338	404	427	448	441	462	469
10.4747	171	171	210	113	189	303	344	411	434	457	451	472	482
10.4853	171	171	212	114	193	306	351	421	441	465	460	479	493
10.496	173	173	215	117	195	311	357	427	447	472	470	485	505
10.5067	176	174	217	121	199	316	361	433	454	482	481	494	516
10.5173	180	176	218	124	206	322	366	439	463	492	491	507	526
10.528	180	179	222	126	212	329	372	445	471	501	500	519	538
10.5387	181	184	226	130	216	336	378	452	480	509	509	531	550
10.5493	182	189	228	135	222	343	384	463	488	520	519	541	563
10.56	182	193	230	139	227	350	392	471	499	531	530	552	576
10.5707	183	194	231	143	233	355	400	477	509	541	541	563	588
10.5813	183	194	231	146	238	360	407	485	519	552	553	575	600
10.592	186	197	235	149	244	366	415	494	528	563	563	585	612
10.6027	191	198	240	154	247	371	423	502	537	574	573	595	624
10.6133	192	196	243	159	250	377	428	509	544	587	584	607	638
10.624	193	199	245	162	256	383	431	519	551	598	593	619	649
10.6347	193	203	247	164	262	389	436	526	559	607	602	630	659
10.6453	193	204	249	166	266	394	442	533	568	616	612	642	671
10.656	193	206	251	168	270	399	448	541	577	624	623	652	684
10.6667	192	209	252	170	275	405	455	548	583	631	633	661	695
10.6773	191	212	255	171	278	411	460	554	590	638	642	669	703
10.688	191	214	258	173	281	414	463	560	596	643	648	678	711
10.6987	192	215	260	175	284	417	467	566	602	649	655	689	717
10.7093	193	215	262	177	289	421	470	569	607	656	660	695	723
10.72	194	216	263	178	293	423	473	572	611	662	665	700	727
10.7307	194	217	264	181	295	424	476	577	613	666	671	707	732
10.7413	194	217	264	182	298	426	479	581	616	671	675	712	737
10.752	198	218	265	182	300	428	482	582	619	676	676	715	740
10.7627	200	218	265	182	301	430	484	582	621	678	679	719	745
10.7733	197	218	264	181	301	431	485	582	622	678	681	723	749
10.784	198	219	261	179	303	432	484	584	620	679	681	726	750
10.7947	199	217	262	180	302	431	485	585	620	681	679	726	750
10.8053	201	216	262	181	301	430	487	585	619	680	678	726	749
10.816	200	216	262	182	299	430	486	583	617	679	677	725	748
10.8267	199	217	263	182	297	428	483	581	615	679	676	722	746
10.8373	196	217	262	181	295	425	481	581	614	676	676	718	743
10.848	193	216	259	180	292	423	479	576	611	673	672	716	738
10.8587	192	214	257	178	288	421	474	571	608	669	668	712	731
10.8693	193	213	256	177	286	417	470	567	604	663	663	707	725
10.88	194	212	255	175	282	413	467	562	599	659	658	703	719
10.8907	195	210	253	173	280	408	463	557	591	653	651	698	712
10.9013	195	209	251	170	278	404	458	551	583	649	643	692	704
10.912	193	208	248	166	275	401	453	546	579	643	637	687	697
10.9227	191	204	244	164	270	398	447	542	576	634	631	677	688
10.9333	189	202	242	160	266	393	441	537	571	626	623	664	677
10.944	188	201	240	156	261	389	435	531	566	619	615	656	669
10.9547	186	199	239	153	257	383	430	525	561	613	606	650	661
10.9653	184	196	237	151	253	377	425	518	554	605	597	642	651
10.976	185	193	233	148	249	372	419	511	547	596	590	632	641
10.9867	184	190	229	143	243	367	413	504	541	587	583	624	631
10.9973	182	187	228	141	237	363	406	497	532	580	574	615	621
11.008	180	184	226	138	233	358	400	490	524	572	567	603	610
11.0187	177	181	223	135	229	351	394	483	517	563	558	592	600
11.0293	174	178	220	132	225	346	387	477	510	554	546	584	592
11.04	171	177	216	129	220	342	381	471	504	545	536	576	582
11.0507	171	175	212	126	215	336	377	464	496	539	531	569	573
11.0613	171	172	210	122	212	328	371	458	489	533	524	560	565
11.072	170	171	206	119	208	323	367	452	483	526	517	551	559
11.0827	168	169	203	117	203	319	363	446	477	518	512	543	552
11.0933	166	167	201	115	198	316	357	440	468	511	505	534	543
11.104	164	163	198	113	193	311	353	434	460	505	497	525	533
11.1147	162	162	196	108	189	307	348	428	457	499	491	516	523
11.1253	162	161	194	102	184	304	344	421	453	493	485	507	515
11.136	162	159	193	101	180	301	339	416	448	485	477	501	508
11.1467	160	158	193	100	176	298	335	412	445	479	471	496	502
11.1573	157	159	192	97	172	296	332	409	440	475	466	488	498
11.168	158	159	191	95	170	292	328	407	437	472	462	481	493
11.1787	160	155	189	92	167	289	325	403	433	470	457	477	489
11.1893	161	152	186	89	165	287	322	399	429	465	452	472	485
11.2	160	150	184	87	164	282	319	395	425	462	449	465	481
11.2107	157	149	180	87	162	278	315	392	420	459	447	460	478
11.2213	154	149	177	86	159	274	313	391	416	456	445	455	476
11.232	151	149	176	86	156	273	311	388	412	453	442	450	472
11.2427	151	147	177	86	154	271	309	385	408	450	439	448	468
11.2533	152	145	177	85	153	269	309	384	408	449	437	447	468
11.264	152	144	176	83	151	269	308	384	409	450	435	443	470
11.2747	150	142	175	80	151	269	306	384	411	449	434	439	470
11.2853	148	140	173	76	150	267	305	384	412	446	433	436	467
11.296	147	140	172	75	148	267	305	383	412	446	431	436	465
11.3067	146	140	170	74	148	267	305	383	409	448	429	438	466
11.3173	146	139	168	74	149	266	304	383	407	448	430	438	466
11.328	145	139	166	76	149	267	302	382	406	446	431	438	467
11.3387	144	140	166	76	148	269	301	381	407	444	434	438	469
11.3493	143	140	166	75	147	270	301	382	410	443	436	438	469
11.36	143	139	166	77	145	269	302	386	411	444	439	440	469
11.3707	145	139	165	78	145	269	305	386	410	446	441	442	470
11.3813	143	140	164	76	148	268	306	386	411	448	442	444	471
11.392	141	140	164	74	150	267	307	387	413	448	442	446	472
11.4027	142	139	164	74	154	270	308	390	415	449	444	448	474
11.4133	143	139	163	76	156	272	308	391	415	452	445	450	476
11.424	143	139	164	77	156	272	308	392	417	456	446	453	478
11.4347	141	139	165	76	156	271	309	392	420	457	449	455	479
11.4453	140	138	166	76	156	273	312	394	424	459	450	456	481
11.456	141	139	165	76	158	275	314	397	426	461	451	458	484
11.4667	143	138	165	75	161	277	315	400	426	463	453	460	488
11.4773	144	137	165	76	163	277	316	400	426	465	455	461	493
11.488	143	137	165	75	164	277	316	400	426	465	457	463	496
11.4987	143	138	164	75	165	278	318	404	427	467	459	467	496
11.5093	142	137	164	75	166	279	317	405	429	467	460	470	495
11.52	140	135	163	76	165	280	316	407	430	467	462	469	495
11.5307	140	135	163	78	166	281	316	409	430	467	464	471	495
11.5413	142	137	163	78	165	280	318	408	431	469	464	477	497
11.552	142	138	164	79	163	281	321	407	432	471	466	478	498
11.5627	142	137	165	79	163	283	322	406	432	473	467	478	501
11.5733	142	138	167	78	164	282	322	406	433	475	467	479	503
11.584	142	138	166	78	164	282	322	409	433	475	466	480	504
11.5947	141	137	164	77	164	282	322	411	434	474	467	482	504
11.6053	139	137	164	78	164	281	322	412	433	474	468	484	504
11.616	139	137	165	79	163	282	322	412	433	473	469	484	505
11.6267	139	137	164	79	163	283	322	410	433	471	469	487	504
11.6373	138	138	162	78	164	283	321	410	433	472	467	489	503
11.648	138	136	162	78	164	283	320	409	433	473	467	491	504
11.6587	139	135	162	79	164	283	319	408	433	471	466	493	503
11.6693	139	135	161	80	166	283	318	408	432	470	466	496	501
11.68	138	135	160	78	165	284	318	408	432	468	466	496	501
11.6907	137	135	159	77	162	284	319	406	428	465	468	494	501
11.7013	136	135	159	78	161	281	320	406	424	465	466	494	501
11.712	135	136	159	77	160	278	321	407	424	466	464	495	501
11.7227	136	137	160	75	157	277	322	405	424	466	464	495	500
11.7333	137	137	161	73	156	279	321	404	423	466	464	495	501
11.744	137	137	160	72	158	280	319	404	423	466	464	495	501
11.7547	136	136	158	71	158	280	319	403	424	465	461	495	500
11.7653	136	134	160	72	157	279	318	400	425	465	460	496	499
11.776	136	131	161	72	157	276	319	397	426	463	460	495	497
11.7867	134	130	161	73	157	275	319	395	425	462	460	494	494
11.7973	134	132	161	72	156	275	317	394	423	462	457	495	492
11.808	135	133	160	71	156	273	316	395	422	460	454	494	493
11.8187	137	134	158	72	155	272	316	395	421	458	453	493	493
11.8293	138	136	156	72	154	271	315	394	419	456	453	493	492
11.84	138	136	155	71	153	270	312	393	418	455	452	492	490
11.8507	135	135	152	70	152	270	311	392	416	453	451	490	488
11.8613	133	135	152	70	150	271	310	392	414	451	449	490	486
11.872	133	134	154	70	149	269	310	391	412	450	446	489	484
11.8827	132	131	155	69	149	268	308	389	411	451	446	488	482
11.8933	131	129	156	69	150	266	307	388	412	448	445	486	480
11.904	131	130	157	68	149	264	307	386	410	445	442	484	478
11.9147	132	132	158	66	149	263	305	384	408	443	440	484	477
11.9253	132	131	157	66	146	264	304	384	407	440	438	482	475
11.936	133	130	156	65	145	263	303	383	403	437	436	480	472
11.9467	132	129	155	63	144	262	303	381	400	435	433	478	469
11.9573	131	129	154	63	143	260	302	378	399	432	430	476	466
11.968	131	131	152	62	143	260	299	375	399	431	427	474	463
11.9787	131	131	152	63	138	259	298	371	395	427	424	472	461
11.9893	131	128	153	63	135	258	298	369	393	424	421	470	458
12	130	128	153	62	135	256	296	369	392	422	419	467	455
12.0107	129	127	152	61	135	253	293	369	392	420	417	464	451
12.0213	129	125	152	60	135	251	291	367	389	418	416	463	451
12.032	130	125	153	59	134	250	286	364	387	415	415	463	450
12.0427	130	124	152	56	133	249	283	361	384	411	411	462	447
12.0533	130	124	150	53	131	250	283	359	382	408	407	460	442
12.064	130	125	148	52	130	248	284	358	381	407	403	456	437
12.0747	131	125	147	52	129	248	284	357	379	405	399	453	432
12.0853	130	125	148	52	126	248	283	353	376	403	395	451	429
12.096	130	124	149	52	124	248	282	351	373	401	392	446	426
12.1067	128	122	148	51	123	245	279	348	368	396	390	442	422
12.1173	126	122	148	48	123	244	276	346	366	391	388	441	419
12.128	125	121	148	47	123	242	275	345	365	388	385	438	415
12.1387	125	119	147	47	121	238	273	343	362	387	384	433	411
12.1493	125	119	145	47	121	236	271	341	359	386	381	430	408
12.16	125	119	144	45	120	234	269	339	356	384	376	430	405
12.1707	126	118	143	43	115	233	266	338	354	381	374	429	401
12.1813	125	117	143	43	111	231	264	337	352	377	372	426	398
12.192	124	117	142	44	110	231	262	335	350	374	368	421	396
12.2027	124	117	142	43	110	229	262	330	347	372	364	418	393
12.2133	123	116	140	42	110	227	261	325	344	370	361	413	389
12.224	123	117	139	43	108	226	259	324	341	367	360	410	387
12.2347	125	117	138	43	107	226	258	322	340	365	358	407	387
12.2453	127	117	137	42	106	225	257	318	338	363	356	404	383
12.256	126	117	137	40	104	222	255	314	335	359	354	400	379
12.2667	124	114	136	38	103	220	254	313	334	358	352	398	376
12.2773	124	113	134	37	102	218	252	311	332	358	351	398	374
12.288	125	113	134	36	102	215	250	309	328	356	349	397	371
12.2987	124	113	135	36	100	212	247	308	327	354	347	394	369
12.3093	124	114	135	35	98	210	245	307	325	351	345	391	365
12.32	123	115	135	33	97	208	245	308	323	348	344	389	362
12.3307	123	114	132	32	95	207	242	306	322	345	342	388	361
12.3413	123	112	130	32	94	206	239	305	321	343	340	386	360
12.352	122	112	130	30	92	207	238	302	319	341	338	385	358
12.3627	123	112	131	29	90	206	235	298	317	338	334	382	354
12.3733	124	112	131	29	89	205	235	297	315	336	332	379	351
12.384	123	112	132	29	87	203	234	296	314	336	329	379	349
12.3947	124	112	131	28	85	199	232	294	312	335	325	375	346
12.4053	126	111	131	27	83	196	231	293	307	331	324	371	344
12.416	124	113	130	29	83	196	231	292	303	328	323	369	341
12.4267	122	113	128	28	81	196	227	289	301	326	322	368	339
12.4373	122	111	127	26	79	196	222	287	297	324	320	366	334
12.448	122	110	127	23	78	194	220	285	293	322	316	363	331
12.4587	123	108	128	22	77	192	219	282	291	318	312	362	326
12.4693	122	106	127	21	74	190	217	281	289	315	310	360	322
12.48	122	105	126	19	72	186	216	280	287	311	306	356	319
12.4907	122	104	124	17	69	183	214	278	286	308	301	352	316
12.5013	123	104	122	15	67	183	210	276	283	305	299	350	313
12.512	123	102	122	13	65	180	206	272	279	301	296	346	310
12.5227	122	103	121	10	65	178	203	269	276	296	293	344	307
12.5333	123	102	119	8	64	174	200	265	273	292	290	341	303
12.544	122	101	117	7	62	172	195	263	270	289	287	335	299
12.5547	119	101	115	6	61	171	191	259	267	285	284	331	296
12.5653	119	101	114	4	59	170	189	256	263	280	280	328	294
12.576	118	101	113	2	56	167	188	254	260	275	278	324	290
12.5867	115	99	111	1	53	162	188	250	257	273	275	321	287
12.5973	114	96	110	0	50	159	189	246	254	270	270	319	283
12.608	114	94	107	0	47	157	187	242	252	267	267	316	279
12.6187	114	92	105	-1	44	154	184	238	249	264	264	312	276
12.6293	115	92	104	-4	43	151	181	235	247	260	260	308	273
12.64	116	93	104	-4	42	149	179	232	244	258	256	305	271
12.6507	116	94	102	-4	41	149	176	230	241	259	253	302	268
12.6613	121	92	100	-4	38	148	173	229	239	256	251	299	264
12.672	125	90	100	-6	35	146	168	226	238	251	249	294	261
12.6827	125	91	98	-5	33	143	164	225	236	250	245	290	257
12.6933	123	92	96	-6	32	142	164	221	234	248	242	289	257
12.704	121	93	92	-9	31	142	163	216	232	246	239	288	255
12.7147	120	93	89	-9	29	141	161	214	230	244	238	286	252
12.7253	120	92	89	-9	25	141	159	213	229	243	238	281	248
12.736	120	90	90	-10	24	140	158	213	227	242	237	277	245
12.7467	119	87	90	-10	24	138	156	213	226	240	236	277	243
12.7573	118	86	92	-11	24	138	155	213	224	238	234	275	243
12.768	118	86	92	-12	24	137	156	213	222	237	231	273	242
12.7787	119	87	92	-11	26	137	155	211	220	237	230	271	240
12.7893	119	90	91	-9	27	137	154	208	220	238	230	270	239
12.8	119	92	92	-8	28	137	153	207	220	237	228	268	237
12.8107	118	94	95	-9	27	138	153	208	219	238	227	266	235
12.8213	117	95	96	-8	26	137	154	210	221	239	228	265	236
12.832	117	94	95	-7	27	136	154	211	223	240	229	264	236
12.8427	118	94	94	-6	26	136	155	211	223	240	231	263	237
12.8533	120	96	96	-6	27	136	155	211	223	241	232	263	237
12.864	120	97	97	-4	29	137	156	214	224	242	231	260	237
12.8747	119	98	98	0	32	138	160	217	227	243	230	258	237
12.8853	119	100	99	1	32	140	162	219	230	244	230	256	238
12.896	119	101	101	3	33	143	163	221	234	246	231	256	238
12.9067	119	103	105	4	35	146	164	223	237	246	233	256	238
12.9173	119	106	108	4	38	147	166	225	239	247	236	257	241
12.928	121	110	110	6	42	150	168	228	239	249	239	259	244
12.9387	121	115	114	10	45	153	170	230	241	251	241	261	247
12.9493	121	118	119	15	48	156	172	234	243	254	243	262	250
12.96	123	121	122	19	52	159	176	239	248	258	247	262	253
12.9707	122	125	124	24	56	162	181	244	253	262	248	264	256
12.9813	122	129	128	29	61	165	185	249	260	267	252	267	258
12.992	124	132	130	34	66	170	190	255	265	272	255	270	261
13.0027	126	136	133	38	70	174	195	260	270	275	256	272	264
13.0133	127	140	137	43	75	177	200	264	275	278	260	274	266
13.024	128	142	142	47	81	181	205	269	278	282	264	276	268
13.0347	129	146	146	49	86	185	211	274	285	286	269	277	271
13.0453	128	152	150	53	89	190	215	278	290	289	273	280	275
13.056	129	158	155	57	94	196	220	282	294	296	275	282	278
13.0667	130	163	161	61	99	202	225	286	299	302	277	284	282
13.0773	131	169	165	66	104	206	228	290	305	308	283	288	287
13.088	133	174	171	72	110	211	233	297	310	313	290	293	290
13.0987	135	180	177	78	115	217	238	307	316	315	294	297	293
13.1093	134	187	182	83	121	223	244	315	320	316	296	301	296
13.12	135	192	185	88	126	227	249	321	325	321	299	305	301
13.1307	138	195	188	94	131	232	253	327	330	326	303	309	305
13.1413	140	200	193	98	135	237	257	334	336	329	308	312	308
13.152	142	205	198	102	140	241	262	339	340	331	311	315	311
13.1627	144	210	204	107	145	244	265	343	343	335	313	318	314
13.1733	145	216	208	112	148	245	268	348	346	339	317	322	316
13.184	144	220	212	116	153	248	272	353	348	342	320	325	318
13.1947	143	224	213	120	156	254	276	355	350	345	321	327	319
13.2053	144	227	216	123	158	257	281	356	354	349	323	330	321
13.216	147	228	219	126	162	259	284	356	355	353	326	335	322
13.2267	147	229	218	126	165	260	286	359	357	354	328	339	325
13.2373	148	229	219	127	167	261	287	359	358	355	330	342	328
13.248	148	230	221	128	168	263	288	360	356	356	333	343	329
13.2587	147	231	221	130	170	263	289	362	355	356	335	342	329
13.2693	146	232	222	131	171	264	291	365	357	355	336	342	330
13.28	145	231	223	131	170	264	292	368	359	354	336	342	331
13.2907	144	230	223	131	171	265	291	368	360	354	336	343	333
13.3013	143	232	223	130	171	266	289	367	358	356	336	347	334
13.312	142	232	221	129	169	264	289	367	357	355	334	349	334
13.3227	142	230	218	127	166	262	288	366	355	353	334	348	333
13.3333	141	228	217	125	164	261	285	364	353	351	335	347	333
13.344	140	226	216	123	163	260	284	362	351	350	334	348	332
13.3547	139	224	214	122	161	259	281	358	347	349	332	347	332
13.3653	137	221	211	119	158	257	279	355	344	347	331	346	332
13.376	137	217	208	114	154	252	276	352	341	346	329	347	331
13.3867	138	214	204	110	150	250	273	351	339	343	327	348	330
13.3973	136	208	200	108	148	250	271	347	337	338	326	347	329
13.408	132	204	197	105	144	249	269	341	334	335	323	346	330
13.4187	133	201	195	101	141	247	266	337	331	332	320	344	330
13.4293	133	196	192	99	140	244	265	334	329	329	318	342	328
13.44	130	192	188	96	138	239	262	331	325	329	317	341	327
13.4507	129	189	185	93	134	235	257	328	321	329	315	340	325
13.4613	126	184	180	90	129	233	253	324	319	328	314	339	324
13.472	125	180	177	84	124	230	251	320	315	327	313	338	323
13.4827	124	176	174	79	119	226	247	316	312	326	310	336	321
13.4933	123	172	171	74	115	221	243	313	308	324	308	334	319
13.504	123	168	167	69	112	215	241	312	306	320	307	335	318
13.5147	124	165	163	64	108	209	238	308	303	317	304	336	317
13.5253	124	163	160	61	106	206	235	304	300	314	301	335	315
13.536	122	158	158	58	105	206	232	300	298	313	299	334	313
13.5467	119	153	154	55	101	205	228	297	297	310	298	333	311
13.5573	117	150	149	52	98	200	226	294	295	307	296	330	310
13.568	118	146	146	50	97	197	223	290	294	305	295	326	308
13.5787	119	142	144	46	95	195	220	288	291	305	295	324	307
13.5893	118	139	142	44	91	193	218	286	288	304	293	322	306
13.6	118	135	138	42	87	190	215	285	287	302	291	321	305
13.6107	118	132	135	39	84	188	214	281	286	300	290	320	305
13.6213	117	130	134	38	81	186	213	278	283	297	290	322	303
13.632	115	127	132	37	78	183	211	277	281	296	289	323	302
13.6427	115	127	130	35	76	181	208	275	279	294	287	321	300
13.6533	114	126	129	33	75	181	207	272	279	293	285	318	300
13.664	113	123	128	31	74	180	207	268	278	293	282	317	299
13.6747	112	121	128	28	72	177	206	266	277	292	283	317	300
13.6853	110	119	126	25	69	175	205	265	276	291	283	317	300
13.696	109	119	126	24	68	174	204	265	275	291	283	317	300
13.7067	110	118	126	22	65	174	203	265	274	290	283	317	299
13.7173	112	117	125	20	62	174	201	267	274	290	282	318	299
13.728	113	117	123	18	60	173	199	267	274	289	280	316	301
13.7387	111	114	121	18	60	172	198	266	272	287	278	312	302
13.7493	110	110	120	18	61	172	197	265	268	287	277	313	301
13.76	109	108	121	18	61	170	197	264	266	287	278	315	301
13.7707	110	109	120	17	59	168	197	262	265	286	278	315	301
13.7813	111	110	119	16	59	169	196	260	264	286	278	314	299
13.792	111	110	118	15	58	167	194	259	261	284	276	314	297
13.8027	111	111	119	11	56	164	193	257	259	282	274	315	295
13.8133	111	109	118	10	54	163	192	257	258	280	275	313	294
13.824	111	109	116	10	52	163	191	255	259	279	276	310	293
13.8347	111	108	114	9	52	161	190	255	259	279	276	310	294
13.8453	111	107	112	6	51	160	189	253	259	280	274	310	295
13.856	110	107	110	5	49	161	188	253	258	279	274	310	295
13.8667	107	106	108	3	49	160	188	252	258	277	274	309	294
13.8773	106	105	108	1	49	161	189	248	256	275	274	306	294
13.888	106	103	108	0	48	162	188	245	254	274	274	306	293
13.8987	105	103	108	1	47	159	187	246	253	273	273	307	291
13.9093	104	102	108	1	47	156	186	247	252	275	272	305	290
13.92	104	100	107	1	46	154	185	245	252	276	269	302	289
13.9307	104	99	106	0	44	152	185	243	252	276	267	302	288
13.9413	104	99	105	-1	41	152	183	242	251	274	266	303	286
13.952	104	99	104	-2	39	151	181	239	250	271	264	301	286
13.9627	104	99	100	-2	39	151	179	237	248	270	261	299	285
13.9733	104	99	99	-3	38	149	177	236	247	269	259	300	284
13.984	104	97	101	-5	39	149	175	234	244	267	260	301	284
13.9947	105	95	101	-6	39	148	174	231	241	264	259	302	281
14.0053	105	94	100	-8	37	146	172	230	240	262	258	303	277
14.016	104	94	101	-8	35	143	169	230	239	261	256	301	275
14.0267	102	94	100	-9	34	142	167	229	237	261	254	297	276
14.0373	101	95	98	-10	31	143	165	227	237	258	251	295	276
14.048	103	94	98	-10	31	141	165	226	237	255	249	294	273
14.0587	102	94	99	-10	30	139	165	226	235	253	248	293	270
14.0693	103	92	100	-10	29	137	164	225	233	253	246	292	269
14.08	104	92	99	-10	29	136	164	223	233	251	245	289	265
14.0907	103	95	100	-11	28	136	164	222	231	249	244	288	261
14.1013	103	97	99	-13	29	136	164	222	229	247	242	287	259
14.112	103	98	98	-13	28	136	164	221	228	247	241	288	258
14.1227	104	96	98	-13	25	134	162	220	227	245	239	288	257
14.1333	104	94	96	-14	24	133	159	219	225	242	235	288	255
14.144	103	93	94	-15	24	132	157	217	224	238	231	287	253
14.1547	103	92	93	-15	23	131	157	217	223	234	230	285	251
14.1653	104	93	94	-14	22	131	156	216	222	231	230	282	248
14.176	105	93	95	-13	20	130	155	214	219	231	229	282	245
14.1867	104	92	96	-13	21	129	153	213	216	230	227	281	243
14.1973	104	91	98	-12	22	128	153	212	215	230	223	276	241
14.208	105	91	98	-13	21	127	151	209	215	229	220	273	241
14.2187	106	92	97	-14	21	127	150	209	212	229	218	271	240
14.2293	106	92	95	-15	19	126	149	208	210	227	217	269	238
14.24	106	92	95	-15	18	124	148	207	208	225	216	267	236
14.2507	106	93	95	-15	17	124	148	205	206	224	215	264	232
14.2613	106	94	95	-16	16	125	147	202	202	223	212	262	228
14.272	106	94	96	-16	15	124	145	198	198	219	209	260	224
14.2827	107	95	94	-16	15	123	144	195	197	215	206	259	222
14.2933	107	95	92	-15	13	121	143	195	195	211	203	257	218
14.304	106	94	92	-15	13	119	142	195	192	209	200	254	214
14.3147	106	95	92	-15	14	114	140	192	189	207	199	251	210
14.3253	106	95	93	-14	12	111	139	188	187	205	197	246	206
14.336	106	94	93	-16	11	110	137	186	185	202	195	243	202
14.3467	106	92	95	-16	10	110	134	186	183	201	193	242	199
14.3573	105	92	96	-16	9	109	132	186	181	199	189	239	195
14.368	104	93	96	-17	7	109	130	183	178	197	185	234	190
14.3787	104	93	95	-16	5	108	131	180	175	194	183	232	187
14.3893	104	94	94	-17	5	108	132	178	172	191	181	227	184
14.4	105	95	94	-19	5	107	131	176	170	188	179	223	180
14.4107	107	96	94	-19	4	106	128	175	168	184	177	220	177
14.4213	108	97	95	-19	4	103	126	176	166	181	175	217	175
14.432	108	98	93	-17	3	101	123	175	164	181	171	214	172
14.4427	107	97	93	-16	2	101	123	174	164	179	166	214	168
14.4533	105	98	94	-17	2	102	122	173	164	176	162	212	166
14.464	104	99	95	-17	2	103	122	172	164	175	159	208	163
14.4747	104	100	94	-17	3	102	122	170	164	174	156	205	160
14.4853	103	102	94	-17	5	102	122	168	163	172	154	203	158
14.496	101	102	94	-16	4	102	121	167	163	170	154	200	157
14.5067	103	104	95	-18	4	101	119	167	163	169	154	197	157
14.5173	104	106	96	-19	2	100	118	167	162	168	151	196	154
14.528	102	106	96	-19	2	99	118	167	161	165	150	193	151
14.5387	100	107	98	-17	2	98	117	166	161	164	149	191	147
14.5493	100	109	98	-15	0	99	118	166	161	164	148	190	145
14.56	100	110	98	-14	2	99	119	165	162	164	146	188	144
14.5707	102	110	99	-11	3	99	119	165	162	162	145	186	144
14.5813	102	110	99	-11	5	100	118	165	162	161	144	182	143
14.592	102	113	101	-11	5	101	118	164	160	161	144	181	142
14.6027	103	115	103	-9	6	100	118	163	159	160	143	182	140
14.6133	102	115	105	-7	7	100	117	164	158	159	142	181	137
14.624	102	116	106	-7	6	102	116	165	156	158	141	180	136
14.6347	103	117	106	-8	4	102	116	164	157	157	139	179	137
14.6453	104	118	107	-7	4	101	119	164	159	157	141	179	136
14.656	105	117	108	-5	4	100	120	164	158	156	140	179	135
14.6667	105	118	108	-4	5	101	120	163	158	156	138	176	134
14.6773	105	118	110	-3	7	103	122	162	159	156	138	174	134
14.688	104	118	110	-2	10	103	122	162	160	155	139	174	133
14.6987	103	118	110	-3	10	103	122	162	161	155	138	174	134
14.7093	103	120	112	-4	10	103	122	163	161	156	138	174	133
14.72	104	122	114	-3	12	104	122	165	160	158	137	173	132
14.7307	105	123	114	-2	14	105	122	166	159	157	136	172	132
14.7413	105	123	113	-3	15	104	123	166	161	157	133	170	132
14.752	104	123	114	-3	16	105	122	166	162	158	134	167	134
14.7627	103	122	114	-4	13	106	120	165	163	158	135	166	134
14.7733	102	120	113	-5	12	105	120	164	161	157	133	167	131
14.784	100	121	112	-4	12	104	120	162	160	156	132	167	128
14.7947	98	124	111	-4	13	104	120	161	159	157	132	170	126
14.8053	100	124	110	-2	15	104	121	163	159	156	131	169	125
14.816	101	123	109	-1	15	105	122	165	159	157	133	166	125
14.8267	101	122	110	-1	15	105	121	165	159	158	134	166	124
14.8373	102	122	110	0	13	104	122	166	159	158	134	168	125
14.848	102	123	110	1	11	102	123	167	160	157	135	164	126
14.8587	102	123	109	0	11	101	122	166	160	155	134	163	125
14.8693	102	123	110	-2	12	101	121	164	160	155	133	166	123
14.88	101	122	112	-2	13	101	122	164	160	157	135	166	124
14.8907	102	121	113	-2	13	102	122	163	160	157	135	166	125
14.9013	101	121	113	-3	12	102	123	161	159	156	134	165	126
14.912	100	120	113	-3	12	101	123	161	159	155	133	161	125
14.9227	100	120	113	-3	11	100	122	159	157	155	133	158	125
14.9333	100	121	114	-5	8	99	119	157	155	154	133	159	124
14.944	99	120	113	-7	6	100	118	155	154	153	134	160	123
14.9547	99	117	113	-8	4	100	117	155	154	154	132	159	123
14.9653	100	117	114	-10	4	99	116	155	153	154	129	159	124
14.976	100	117	114	-13	3	99	115	156	151	152	129	158	124
14.9867	99	115	113	-14	2	97	114	156	148	152	128	158	124
14.9973	99	113	111	-14	2	95	114	155	148	153	129	159	125
15.008	98	113	109	-14	0	95	114	154	149	154	131	160	126
15.0187	96	113	107	-14	-2	96	114	155	149	154	130	158	125
15.0293	95	112	105	-13	-4	96	113	154	149	153	129	157	124
15.04	95	110	103	-13	-3	95	111	153	148	151	129	157	123
15.0507	94	110	103	-15	-1	96	110	152	149	150	129	157	124
15.0613	94	109	104	-17	-1	96	110	151	150	150	129	154	123
15.072	93	108	104	-18	0	96	109	148	150	149	130	153	123
15.0827	94	108	103	-19	0	93	107	147	151	150	129	154	124
15.0933	96	106	101	-22	-1	92	106	147	150	151	128	152	125
15.104	97	105	99	-25	-3	91	106	147	149	152	127	150	125
15.1147	96	106	98	-25	-3	91	106	147	147	152	126	152	126
15.1253	96	106	98	-26	-3	91	106	147	146	153	126	155	126
15.136	95	104	99	-25	-4	90	106	147	145	153	127	156	125
15.1467	96	103	96	-26	-4	90	107	147	146	152	127	156	126
15.1573	96	101	92	-27	-5	90	107	147	147	152	126	155	126
15.168	96	99	91	-27	-6	89	106	146	146	152	126	155	125
15.1787	94	100	91	-26	-7	89	104	146	146	153	127	155	125
15.1893	94	100	92	-26	-7	89	104	145	145	153	129	153	126
15.2	93	100	91	-27	-7	89	104	143	144	152	129	153	128
15.2107	94	101	90	-28	-8	88	105	143	143	152	128	155	129
15.2213	94	101	91	-28	-8	88	105	144	143	152	128	156	130
15.232	93	100	91	-28	-7	88	103	144	144	151	128	154	131
15.2427	90	99	91	-28	-6	87	103	143	145	152	128	154	132
15.2533	88	97	90	-29	-6	86	103	144	144	153	128	155	130
15.264	89	97	90	-29	-9	85	104	145	143	153	128	153	129
15.2747	90	96	90	-28	-12	84	104	144	142	153	128	153	129
15.2853	90	97	88	-28	-13	84	105	144	141	153	129	154	129
15.296	89	97	85	-29	-14	84	106	142	143	154	131	155	130
15.3067	89	97	85	-30	-12	84	108	142	145	155	132	156	132
15.3173	90	96	85	-30	-12	84	108	142	146	156	132	156	132
15.328	89	94	85	-30	-10	84	106	144	147	157	132	157	132
15.3387	90	94	85	-30	-9	85	106	144	148	158	134	156	131
15.3493	90	97	85	-30	-8	86	108	143	147	158	135	155	132
15.36	89	98	84	-30	-7	84	106	141	145	157	135	157	133
15.3707	88	96	83	-31	-7	83	103	142	147	157	137	158	133
15.3813	88	95	84	-32	-7	83	101	144	148	159	138	159	135
15.392	90	94	83	-31	-8	83	101	146	149	160	137	162	135
15.4027	91	93	83	-31	-8	84	100	146	150	161	138	163	134
15.4133	89	91	83	-33	-8	85	99	147	151	163	139	163	137
15.424	87	89	82	-34	-8	85	100	147	152	165	141	164	138
15.4347	88	90	82	-34	-9	84	101	149	151	166	141	165	137
15.4453	89	92	81	-33	-10	84	102	151	150	166	141	166	137
15.456	89	92	80	-32	-10	83	104	151	151	167	142	166	140
15.4667	88	92	80	-32	-10	84	104	152	152	169	143	166	143
15.4773	85	94	80	-33	-11	84	104	153	154	169	143	167	147
15.488	86	95	80	-33	-12	85	103	152	155	169	146	170	146
15.4987	86	95	79	-34	-12	86	103	150	156	169	148	171	145
15.5093	84	94	79	-35	-13	87	104	149	156	172	149	173	146
15.52	84	94	80	-35	-12	89	106	149	157	173	149	175	149
15.5307	84	94	81	-35	-12	90	106	152	159	175	151	173	150
15.5413	83	93	82	-35	-12	88	107	155	161	176	153	171	152
15.552	85	93	84	-33	-10	87	107	158	162	178	154	173	155
15.5627	86	91	84	-32	-7	89	106	159	164	180	155	176	157
15.5733	85	91	83	-32	-7	90	107	160	166	181	155	177	158
15.584	86	91	83	-31	-7	90	108	160	166	182	155	179	160
15.5947	86	91	83	-31	-7	90	110	159	166	184	158	183	161
15.6053	85	90	83	-30	-6	91	110	159	168	188	161	185	162
15.616	84	90	86	-27	-4	94	111	160	169	191	164	185	163
15.6267	83	90	87	-26	-2	94	114	161	170	192	165	185	164
15.6373	84	90	86	-26	-2	94	116	163	173	193	165	187	167
15.648	84	92	85	-26	-2	96	117	167	175	193	168	187	168
15.6587	85	93	86	-27	-3	97	119	170	177	193	169	189	170
15.6693	86	92	86	-28	-1	95	120	170	179	192	167	191	172
15.68	86	92	86	-29	1	96	120	170	181	192	168	193	174
15.6907	84	92	87	-27	2	97	122	169	183	194	171	194	176
15.7013	83	91	87	-26	2	97	123	171	184	194	174	195	178
15.712	84	92	87	-26	2	98	124	173	185	197	177	196	180
15.7227	83	94	87	-27	4	99	125	174	186	202	178	198	181
15.7333	81	95	87	-26	4	100	124	175	186	206	180	199	181
15.744	83	95	89	-25	4	102	122	178	187	207	182	202	181
15.7547	84	96	91	-24	5	105	123	180	188	206	184	204	182
15.7653	86	95	92	-22	6	106	125	181	190	206	185	205	185
15.776	89	93	92	-21	7	108	128	183	191	206	188	207	187
15.7867	88	92	93	-21	7	110	131	183	191	207	189	209	188
15.7973	87	93	92	-23	8	112	132	184	192	208	190	211	189
15.808	86	94	92	-23	9	113	131	184	193	209	191	212	190
15.8187	85	94	92	-22	9	113	130	183	196	211	192	211	190
15.8293	86	94	92	-23	9	114	129	184	198	212	194	212	190
15.84	85	96	92	-23	10	113	129	185	197	214	195	214	190
15.8507	85	97	89	-23	11	112	129	186	197	216	195	216	191
15.8613	88	97	87	-23	11	112	130	187	198	216	194	217	193
15.872	88	95	87	-22	10	114	132	187	198	215	194	218	193
15.8827	88	93	86	-21	9	115	134	187	197	214	194	221	194
15.8933	89	94	86	-19	9	115	134	188	197	215	195	224	194
15.904	88	96	86	-19	10	115	133	189	196	216	196	226	194
15.9147	88	98	87	-19	10	114	134	189	196	216	197	227	193
15.9253	89	98	87	-18	12	113	136	189	196	214	196	227	194
15.936	90	96	87	-17	13	113	135	190	196	214	195	227	194
15.9467	91	96	87	-17	12	114	134	189	195	213	194	226	194
15.9573	92	96	87	-18	10	114	133	187	194	211	192	225	192
15.968	90	97	87	-19	10	113	130	186	193	211	191	227	190
15.9787	88	98	87	-19	10	113	128	185	191	209	191	226	189
15.9893	88	99	87	-19	9	113	127	183	189	208	190	226	190
16	90	98	87	-19	8	113	126	183	189	205	187	226	191
16.0107	91	96	87	-20	8	112	125	183	190	203	185	225	189
16.0213	91	96	87	-21	8	109	124	182	188	201	184	224	189
16.032	92	96	87	-23	9	106	123	183	187	200	182	224	188
16.0427	92	97	88	-22	8	105	124	182	188	199	180	223	188
16.0533	93	97	87	-21	8	105	124	181	186	198	179	221	187
16.064	94	96	88	-23	6	104	123	181	185	196	177	221	185
16.0747	93	96	88	-23	4	104	123	179	183	194	174	220	182
16.0853	94	97	89	-24	2	104	122	176	181	193	173	220	180
16.096	94	96	89	-25	0	103	121	174	179	192	172	219	180
16.1067	93	93	88	-26	-2	102	120	173	178	191	170	215	179
16.1173	92	92	88	-29	-2	102	118	173	176	188	169	215	178
16.128	91	92	87	-30	-2	100	117	171	174	184	167	216	176
16.1387	92	92	88	-29	-2	98	115	171	171	182	166	218	174
16.1493	92	92	87	-29	-4	94	114	169	170	180	165	218	173
16.16	92	91	86	-30	-6	92	115	165	170	177	164	217	173
16.1707	94	89	86	-32	-7	92	114	163	169	176	164	215	170
16.1813	96	89	86	-34	-8	93	112	160	166	172	162	214	166
16.192	97	89	86	-35	-9	92	111	158	163	170	158	213	164
16.2027	96	89	85	-36	-11	90	111	156	161	168	155	210	161
16.2133	94	88	85	-38	-12	90	110	154	159	167	153	208	158
16.224	93	89	84	-38	-14	87	108	153	157	166	151	206	157
16.2347	90	90	84	-38	-16	87	107	151	156	164	150	204	154
16.2453	90	90	82	-39	-17	87	106	149	154	161	149	202	151
16.256	92	88	80	-41	-18	88	103	146	151	158	146	201	150
16.2667	93	86	78	-41	-18	89	100	142	148	157	142	199	148
16.2773	94	85	78	-41	-17	88	100	140	146	154	140	198	145
16.288	94	87	77	-43	-19	86	101	141	144	151	140	195	142
16.2987	94	89	75	-44	-21	85	100	141	143	149	139	194	140
16.3093	92	87	75	-46	-23	84	99	139	142	146	137	191	137
16.32	92	85	74	-47	-24	80	98	138	141	143	137	188	136
16.3307	92	87	73	-48	-24	77	97	137	141	142	136	186	135
16.3413	91	85	73	-48	-25	74	95	136	141	140	134	186	134
16.352	90	83	73	-49	-27	71	95	134	139	138	131	185	133
16.3627	90	82	74	-50	-29	69	93	131	136	139	129	182	131
16.3733	88	80	74	-50	-32	68	91	128	134	139	127	181	130
16.384	86	79	74	-52	-33	67	92	126	133	138	125	179	128
16.3947	86	80	73	-53	-34	67	92	125	131	136	122	177	126
16.4053	86	81	73	-55	-35	66	89	124	130	135	120	173	125
16.416	86	79	73	-56	-35	66	85	122	130	134	119	172	123
16.4267	85	77	73	-58	-36	66	84	120	130	134	117	170	121
16.4373	83	77	71	-59	-37	66	84	119	128	134	114	167	120
16.448	82	78	69	-60	-37	63	83	119	127	133	112	165	118
16.4587	80	76	69	-60	-38	60	82	118	126	133	112	163	116
16.4693	80	74	68	-60	-38	59	81	118	125	131	111	161	114
16.48	81	76	65	-59	-38	59	79	118	125	130	111	160	113
16.4907	80	77	65	-58	-38	59	79	118	124	127	111	159	113
16.5013	80	78	66	-58	-39	59	77	118	124	125	111	155	112
16.512	80	76	63	-59	-40	59	75	116	123	123	112	150	113
16.5227	80	74	61	-59	-40	60	76	114	122	123	112	149	113
16.5333	81	75	63	-58	-41	59	76	113	121	124	111	150	113
16.544	81	75	63	-59	-42	58	75	113	122	126	111	151	111
16.5547	81	74	63	-59	-41	58	74	112	123	127	112	152	111
16.5653	80	74	64	-59	-40	59	74	111	125	128	113	152	110
16.576	78	76	66	-58	-40	60	75	112	126	129	113	152	109
16.5867	78	75	67	-58	-40	60	76	113	126	129	113	151	108
16.5973	76	76	67	-57	-39	59	76	113	125	127	113	151	107
16.608	75	78	67	-58	-39	59	76	114	123	125	113	149	108
16.6187	76	79	65	-57	-38	60	75	116	124	125	114	147	109
16.6293	77	78	62	-56	-37	61	76	118	125	127	114	148	110
16.64	78	77	63	-56	-35	63	76	120	127	131	114	149	110
16.6507	77	77	66	-56	-34	63	76	122	128	134	114	150	111
16.6613	77	77	67	-55	-33	63	78	124	129	136	116	151	113
16.672	78	79	70	-53	-31	64	79	126	132	138	118	151	114
16.6827	79	82	71	-51	-29	65	79	127	134	140	118	150	114
16.6933	79	84	72	-50	-28	69	80	127	136	142	119	150	113
16.704	79	85	74	-48	-29	71	81	131	139	143	123	152	114
16.7147	78	88	76	-45	-27	73	84	134	141	146	126	155	116
16.7253	77	89	77	-43	-24	74	87	134	145	148	129	154	119
16.736	78	88	79	-41	-24	75	88	136	148	151	132	154	123
16.7467	78	89	78	-39	-21	75	89	140	149	152	136	156	125
16.7573	78	92	78	-38	-18	77	90	143	150	153	136	157	128
16.768	77	94	80	-36	-15	80	94	145	151	155	134	158	129
16.7787	77	97	83	-35	-11	83	98	148	153	160	134	160	130
16.7893	78	100	86	-33	-9	85	102	150	157	165	134	163	133
16.8	79	102	87	-30	-7	86	105	154	161	169	136	166	137
16.8107	79	104	89	-28	-4	88	107	156	164	173	140	166	141
16.8213	79	105	92	-26	-2	90	109	157	167	175	143	167	143
16.832	79	107	93	-23	1	94	113	161	170	177	146	169	144
16.8427	78	109	94	-21	5	98	114	166	175	181	151	172	147
16.8533	77	112	96	-19	10	100	117	170	178	185	157	176	151
16.864	76	114	99	-17	11	104	120	172	181	186	160	180	155
16.8747	75	116	101	-16	13	111	121	174	184	186	163	182	158
16.8853	74	117	102	-14	14	115	122	177	188	189	165	182	160
16.896	75	119	103	-14	15	116	124	179	190	193	166	183	163
16.9067	77	121	104	-13	18	117	127	180	193	195	168	187	165
16.9173	76	124	106	-11	20	117	129	183	195	197	171	189	168
16.928	76	125	109	-10	21	117	132	186	199	200	170	190	169
16.9387	77	127	109	-9	23	119	135	188	201	203	169	192	171
16.9493	77	128	109	-6	23	121	136	189	203	206	172	193	173
16.96	76	127	111	-4	24	122	137	193	205	208	176	193	176
16.9707	74	128	112	-2	24	124	141	195	208	209	181	197	178
16.9813	74	130	113	-2	25	127	143	195	211	211	184	201	179
16.992	75	130	112	-2	27	127	144	196	211	213	185	201	180
17.0027	75	131	112	-1	30	126	144	197	211	215	187	201	183
17.0133	74	130	112	0	32	127	145	199	213	217	187	204	186
17.024	75	130	112	-1	34	128	146	201	215	218	186	207	187
17.0347	75	129	112	0	35	127	148	202	217	219	189	209	188
17.0453	76	129	111	2	34	126	149	203	215	220	192	211	190
17.056	77	129	112	3	34	127	149	204	214	221	194	212	191
17.0667	77	129	113	3	33	127	149	204	216	221	193	212	193
17.0773	77	129	112	3	32	127	149	206	214	221	193	215	195
17.088	74	127	110	2	30	127	148	208	212	224	194	221	195
17.0987	70	127	108	-1	28	126	146	206	211	224	194	223	197
17.1093	69	127	106	-3	28	126	146	203	212	223	193	221	199
17.12	69	126	106	-4	29	125	147	201	212	225	195	222	199
17.1307	70	125	106	-6	28	125	148	198	212	225	197	226	199
17.1413	71	125	105	-7	28	125	148	196	210	224	196	227	199
17.152	71	125	105	-8	27	125	147	194	210	223	195	227	199
17.1627	71	124	105	-8	27	124	147	194	209	221	197	227	200
17.1733	70	124	103	-8	26	123	146	195	207	220	196	228	200
17.184	69	122	100	-9	24	123	145	195	205	219	192	228	199
17.1947	69	121	98	-12	21	123	144	194	205	219	191	228	199
17.2053	70	118	98	-14	19	122	143	192	203	219	191	230	200
17.216	71	115	96	-17	17	118	141	192	202	218	191	232	200
17.2267	71	115	94	-19	15	116	139	192	200	215	190	233	199
17.2373	70	115	92	-20	13	115	140	190	200	212	189	233	199
17.248	69	112	92	-18	10	116	139	189	198	209	189	232	198
17.2587	69	110	91	-20	11	116	138	188	196	207	188	232	197
17.2693	69	108	91	-22	11	116	135	187	194	207	187	233	197
17.28	68	106	92	-23	10	116	134	186	191	206	186	233	196
17.2907	68	104	91	-24	7	115	134	186	191	205	185	232	197
17.3013	69	103	90	-25	5	114	132	185	190	205	185	232	198
17.312	67	102	89	-28	4	113	130	182	189	205	185	234	198
17.3227	67	102	86	-30	3	112	129	179	188	204	185	235	197
17.3333	68	101	85	-30	3	110	130	174	189	203	185	234	195
17.344	68	102	84	-30	3	109	131	171	187	202	185	233	192
17.3547	67	102	84	-31	3	107	130	172	183	200	183	231	191
17.3653	66	100	83	-33	1	104	130	173	182	199	181	229	190
17.376	66	98	83	-33	0	101	130	173	181	196	181	228	188
17.3867	65	99	81	-33	0	100	127	173	178	195	180	230	186
17.3973	64	97	78	-36	-2	100	124	173	177	195	179	232	185
17.408	64	95	79	-38	-4	100	123	172	176	195	176	231	184
17.4187	64	94	81	-38	-6	100	122	170	174	194	174	229	182
17.4293	64	94	82	-36	-7	99	123	168	172	193	171	227	182
17.44	65	94	81	-35	-9	98	122	165	171	191	167	226	181
17.4507	65	93	80	-36	-10	96	120	163	171	190	166	226	178
17.4613	64	93	81	-36	-10	95	120	161	170	186	166	227	175
17.472	63	94	83	-35	-11	94	118	159	168	181	166	227	173
17.4827	63	92	85	-35	-10	94	115	159	166	178	166	226	172
17.4933	62	91	85	-39	-10	94	114	158	163	177	163	223	170
17.504	63	92	86	-41	-10	94	115	156	163	178	159	220	169
17.5147	65	91	85	-41	-11	94	115	155	161	178	156	220	168
17.5253	65	88	84	-41	-13	92	114	155	160	176	157	222	167
17.536	64	87	85	-43	-15	90	113	154	159	173	156	222	165
17.5467	63	87	85	-43	-18	88	113	151	158	168	155	222	163
17.5573	63	87	85	-41	-21	87	110	149	158	164	153	221	162
17.568	63	87	84	-40	-23	86	104	147	155	162	150	218	161
17.5787	64	90	82	-40	-23	85	103	148	152	161	148	214	160
17.5893	66	91	81	-40	-23	85	103	147	149	160	146	212	159
17.6	65	90	81	-41	-24	85	103	145	147	159	142	213	156
17.6107	62	90	81	-42	-24	84	101	142	147	160	140	211	154
17.6213	62	90	80	-44	-23	83	98	138	145	159	139	209	153
17.632	63	91	78	-46	-24	81	97	137	143	156	137	209	152
17.6427	64	90	79	-46	-26	80	96	136	141	155	137	209	149
17.6533	64	90	80	-48	-27	80	95	135	141	153	134	211	147
17.664	65	89	80	-50	-27	78	93	134	140	151	132	210	143
17.6747	67	88	78	-50	-28	78	91	133	139	149	132	209	141
17.6853	68	87	77	-50	-29	76	88	131	139	148	130	208	140
17.696	68	87	76	-49	-31	74	87	131	137	147	127	205	139
17.7067	67	87	76	-48	-31	71	87	131	134	144	125	203	135
17.7173	65	87	76	-50	-32	70	84	131	132	141	123	200	133
17.728	65	88	75	-52	-32	68	83	129	129	139	121	197	132
17.7387	66	86	75	-51	-32	69	83	127	127	137	119	197	129
17.7493	65	83	75	-50	-33	68	84	123	127	133	118	196	128
17.76	62	82	73	-51	-37	66	84	120	126	133	118	195	127
17.7707	62	83	72	-51	-39	64	82	118	124	134	118	194	125
17.7813	63	83	71	-54	-39	63	79	116	122	134	117	193	122
17.792	63	83	72	-55	-38	61	77	115	120	133	116	192	120
17.8027	61	84	72	-55	-38	59	77	115	119	129	114	189	117
17.8133	59	86	71	-54	-40	57	76	115	119	126	109	188	115
17.824	58	87	70	-52	-41	56	75	115	117	123	105	186	113
17.8347	58	86	70	-51	-42	55	73	115	114	121	103	183	112
17.8453	59	85	70	-52	-43	53	71	114	114	120	103	178	112
17.856	60	83	68	-53	-44	52	69	112	112	119	103	177	110
17.8667	60	83	67	-53	-44	52	66	111	111	116	101	177	109
17.8773	61	84	68	-54	-45	51	67	111	110	114	99	177	109
17.888	62	86	68	-57	-46	50	67	109	108	114	98	176	107
17.8987	61	88	68	-58	-47	50	67	106	107	114	96	177	102
17.9093	60	86	68	-58	-47	50	66	105	106	113	94	176	100
17.92	60	84	68	-57	-49	49	65	104	103	112	94	173	100
17.9307	61	83	67	-58	-50	47	64	102	103	111	94	170	100
17.9413	61	84	67	-61	-49	46	62	101	103	109	91	168	98
17.952	62	84	65	-61	-49	45	60	99	102	108	90	167	96
17.9627	63	82	64	-60	-49	46	59	97	102	108	89	164	92
17.9733	62	82	64	-59	-48	46	59	95	100	107	88	162	89
17.984	61	82	65	-58	-47	45	57	96	98	105	89	161	89
17.9947	59	82	65	-57	-46	45	56	97	99	103	89	159	88
18.0053	57	82	62	-58	-46	45	57	96	100	100	87	158	85
18.016	57	83	61	-58	-47	44	57	95	99	100	84	159	83
18.0267	56	84	63	-56	-49	44	56	93	97	100	81	158	81
18.0373	56	86	64	-54	-52	43	56	91	96	99	79	156	80
18.048	56	85	63	-56	-53	41	55	91	96	98	79	155	80
18.0587	56	84	62	-57	-53	39	54	90	96	97	79	153	81
18.0693	57	85	61	-57	-54	37	53	89	96	96	78	153	83
18.08	56	87	61	-58	-55	36	54	90	96	94	78	153	82
18.0907	57	86	62	-60	-55	36	54	90	95	91	76	152	79
18.1013	58	86	62	-60	-57	36	53	89	93	91	73	151	78
18.112	59	88	64	-59	-59	37	52	87	93	90	70	150	77
18.1227	58	89	64	-59	-58	39	51	83	93	88	69	149	78
18.1333	56	87	64	-60	-59	41	51	84	92	88	69	148	77
18.144	54	86	65	-62	-61	42	51	85	91	89	70	147	76
18.1547	54	89	65	-62	-60	39	50	85	89	90	71	144	76
18.1653	54	93	65	-62	-59	37	51	87	89	91	71	143	78
18.176	55	95	65	-63	-61	36	50	88	90	90	70	142	78
18.1867	56	97	64	-63	-63	37	50	89	89	89	69	141	77
18.1973	57	97	64	-63	-62	39	51	89	89	87	69	142	77
18.208	60	97	63	-63	-62	39	52	88	89	86	69	143	77
18.2187	63	99	63	-63	-62	38	53	87	88	86	67	142	76
18.2293	63	101	64	-62	-60	37	54	87	88	87	64	141	75
18.24	63	101	64	-63	-58	39	54	87	88	87	65	139	74
18.2507	63	100	64	-63	-57	40	54	88	89	88	66	137	74
18.2613	62	100	65	-62	-57	41	52	88	88	89	66	137	73
18.272	62	99	66	-61	-58	42	50	89	88	89	66	135	73
18.2827	64	99	66	-60	-58	43	50	89	89	89	66	135	74
18.2933	66	101	67	-59	-57	43	50	90	89	89	66	136	74
18.304	68	103	69	-58	-54	40	49	90	89	88	65	137	76
18.3147	69	103	70	-57	-54	39	48	89	89	87	64	136	76
18.3253	68	102	70	-56	-55	38	48	89	89	88	62	135	74
18.336	68	102	69	-57	-55	38	49	89	89	90	62	135	74
18.3467	67	102	68	-59	-53	40	49	91	89	91	64	135	75
18.3573	66	103	69	-60	-54	42	49	92	91	91	65	133	74
18.368	66	106	70	-59	-54	42	50	92	90	92	64	132	73
18.3787	66	107	71	-59	-54	43	51	91	89	93	65	133	72
18.3893	65	108	73	-58	-53	43	50	90	89	93	67	133	71
18.4	66	109	75	-59	-52	42	50	90	90	92	69	133	71
18.4107	66	109	75	-59	-52	42	51	90	89	91	69	133	71
18.4213	65	110	73	-58	-53	41	51	90	91	92	67	132	72
18.432	65	110	72	-58	-54	42	52	91	93	94	67	131	71
18.4427	66	110	74	-58	-54	42	53	92	94	93	69	131	70
18.4533	65	111	76	-57	-55	43	53	92	94	94	70	132	70
18.464	63	112	76	-58	-57	44	54	91	95	95	70	131	70
18.4747	63	111	75	-58	-57	45	54	90	96	93	69	131	70
18.4853	64	111	74	-59	-57	46	54	91	97	92	68	131	71
18.496	64	112	75	-58	-58	44	55	91	96	92	69	130	72
18.5067	63	112	76	-56	-56	44	54	91	96	93	68	132	72
18.5173	64	114	77	-57	-54	44	54	91	96	94	67	133	70
18.528	63	113	77	-58	-51	43	54	93	94	94	69	132	70
18.5387	61	112	77	-57	-51	44	55	95	93	93	70	131	69
18.5493	61	111	77	-57	-51	45	56	95	92	92	69	132	68
18.56	62	110	78	-57	-52	45	55	94	93	91	67	132	67
18.5707	62	110	79	-57	-52	45	55	93	93	94	68	133	68
18.5813	62	110	80	-55	-52	44	57	93	95	94	69	134	69
18.592	63	109	81	-53	-51	44	58	93	96	93	69	135	68
18.6027	65	108	81	-53	-51	44	59	94	97	93	69	134	69
18.6133	65	108	81	-54	-51	44	60	94	97	93	69	132	69
18.624	64	108	82	-53	-51	46	59	94	97	94	70	133	70
18.6347	64	108	83	-53	-50	47	57	97	98	95	72	134	69
18.6453	62	108	84	-52	-49	46	58	99	98	95	73	132	69
18.656	60	109	84	-51	-48	48	59	101	98	97	74	131	70
18.6667	58	109	85	-51	-47	50	59	103	100	100	77	131	70
18.6773	59	108	85	-52	-46	51	60	103	101	100	80	131	70
18.688	60	108	85	-52	-44	50	62	105	102	100	81	132	72
18.6987	58	108	85	-50	-44	50	63	105	103	101	83	132	74
18.7093	59	108	85	-51	-44	51	63	105	105	103	81	132	77
18.72	60	107	84	-51	-43	52	64	105	103	105	82	132	78
18.7307	59	108	84	-51	-41	52	64	105	102	106	83	133	78
18.7413	60	108	85	-50	-37	52	64	105	103	109	83	134	78
18.752	60	107	85	-48	-36	53	67	105	105	111	84	136	79
18.7627	60	107	85	-46	-34	54	69	106	108	110	86	138	80
18.7733	58	108	86	-46	-34	53	69	108	110	109	88	138	80
18.784	57	110	88	-45	-34	54	69	109	111	109	89	140	80
18.7947	57	111	90	-44	-33	56	71	110	112	111	89	143	81
18.8053	58	112	92	-42	-33	57	71	111	113	111	90	144	82
18.816	59	113	94	-41	-33	60	70	112	112	111	89	144	83
18.8267	59	114	94	-42	-32	61	70	113	111	113	89	143	84
18.8373	60	116	93	-42	-33	61	70	114	112	116	89	145	84
18.848	61	116	93	-41	-34	63	72	114	113	116	91	147	84
18.8587	62	116	92	-41	-34	64	73	114	113	117	93	146	81
18.8693	63	117	91	-40	-32	65	74	115	114	119	96	146	81
18.88	61	116	92	-41	-30	66	75	115	115	121	96	149	83
18.8907	62	117	93	-42	-29	66	74	117	115	121	96	149	84
18.9013	62	118	92	-43	-28	67	74	119	116	121	94	150	85
18.912	62	117	88	-42	-27	68	75	119	118	119	94	151	87
18.9227	61	117	86	-39	-28	70	76	118	119	118	95	153	88
18.9333	61	116	86	-38	-27	71	77	117	118	119	96	152	88
18.944	61	116	87	-38	-25	71	77	116	118	119	97	151	87
18.9547	62	116	88	-37	-25	71	77	115	118	119	98	151	86
18.9653	61	116	90	-36	-26	70	78	115	117	119	98	153	87
18.976	60	116	90	-35	-25	69	80	116	117	119	99	155	88
18.9867	60	115	90	-36	-26	68	79	116	117	119	100	155	88
18.9973	60	113	89	-37	-28	69	78	116	118	119	100	155	88
19.008	61	111	89	-38	-30	70	77	117	117	117	100	157	89
19.0187	63	112	89	-38	-30	70	77	115	115	117	100	155	89
19.0293	64	113	87	-38	-29	71	77	112	113	117	102	153	89
19.04	65	112	86	-39	-29	72	76	109	114	117	101	154	89
19.0507	66	111	85	-38	-30	72	75	109	115	116	101	156	88
19.0613	65	111	84	-37	-31	72	74	110	116	116	102	158	87
19.072	65	113	84	-38	-31	70	75	112	113	115	101	159	87
19.0827	63	111	83	-40	-32	69	75	113	111	113	101	158	86
19.0933	63	111	82	-41	-33	68	76	113	110	112	99	156	85
19.104	63	112	83	-42	-31	68	76	112	109	112	98	157	85
19.1147	62	110	82	-41	-30	66	74	110	107	110	99	157	86
19.1253	61	109	81	-39	-30	66	72	108	106	108	98	157	87
19.136	60	108	82	-40	-30	66	72	109	104	107	97	158	86
19.1467	60	108	81	-42	-31	66	72	109	102	106	98	158	86
19.1573	61	108	81	-43	-32	65	71	107	101	103	98	160	85
19.168	62	107	79	-44	-32	65	70	106	101	102	97	161	83
19.1787	62	105	79	-45	-32	64	70	105	102	100	97	160	81
19.1893	62	103	78	-45	-35	65	68	103	101	99	97	161	79
19.2	62	104	77	-45	-37	63	67	101	100	98	97	162	77
19.2107	64	104	75	-46	-39	61	68	99	100	98	96	162	77
19.2213	65	103	72	-48	-40	60	68	98	101	97	94	161	76
19.232	65	103	71	-49	-40	60	67	98	98	97	94	157	77
19.2427	63	103	74	-50	-41	60	65	97	96	96	94	153	78
19.2533	62	102	75	-51	-41	60	64	95	96	96	93	152	75
19.264	64	101	74	-53	-42	60	63	94	96	97	89	153	72
19.2747	66	102	74	-55	-44	59	62	93	96	96	86	156	72
19.2853	64	102	74	-55	-44	58	61	92	94	93	86	157	70
19.296	64	101	71	-54	-44	58	60	91	92	91	86	157	69
19.3067	66	101	69	-54	-45	57	57	90	91	91	85	155	67
19.3173	64	101	69	-53	-45	56	56	89	91	90	86	154	66
19.328	61	99	69	-53	-47	55	56	88	91	88	87	153	66
19.3387	61	98	68	-54	-48	52	55	87	88	87	86	150	66
19.3493	64	98	69	-54	-48	51	52	86	86	86	85	149	65
19.36	65	98	71	-54	-48	48	51	84	86	84	83	148	64
19.3707	66	97	72	-55	-47	46	52	83	86	84	82	145	63
19.3813	65	97	72	-55	-47	45	53	82	88	85	81	144	62
19.392	64	98	71	-54	-47	46	53	81	87	84	80	143	62
19.4027	63	97	71	-53	-48	46	52	81	86	84	81	142	62
19.4133	63	97	70	-54	-51	47	52	81	84	83	81	144	60
19.424	63	98	70	-54	-54	47	52	81	84	81	78	145	59
19.4347	63	95	69	-55	-55	47	53	83	84	81	76	144	58
19.4453	63	96	70	-55	-55	45	53	83	83	82	75	144	58
19.456	63	96	71	-56	-56	44	50	82	81	81	74	142	57
19.4667	62	95	71	-56	-57	42	48	81	80	80	74	138	55
19.4773	63	94	71	-57	-55	39	49	81	79	80	73	139	55
19.488	64	95	70	-58	-55	39	50	81	78	79	71	139	56
19.4987	66	97	70	-59	-55	40	49	79	77	78	70	137	54
19.5093	68	98	70	-59	-54	42	48	78	77	78	69	136	51
19.52	70	99	69	-58	-54	41	48	76	78	76	67	135	50
19.5307	70	97	69	-58	-56	40	48	75	77	76	66	134	50
19.5413	70	94	69	-58	-56	40	47	75	77	77	67	131	49
19.552	69	94	69	-57	-57	40	46	74	77	76	67	130	48
19.5627	69	97	69	-58	-58	40	46	75	76	76	67	129	46
19.5733	68	97	70	-60	-58	39	47	76	75	76	67	129	45
19.584	66	97	70	-59	-55	39	48	75	74	75	64	129	47
19.5947	65	97	69	-57	-53	40	49	73	76	74	61	128	46
19.6053	65	96	68	-57	-53	38	49	73	78	74	61	127	46
19.616	66	96	69	-57	-54	37	48	73	77	75	62	128	45
19.6267	68	94	71	-59	-57	38	47	73	78	74	65	127	45
19.6373	67	94	70	-57	-60	39	45	72	78	73	66	126	45
19.648	68	95	69	-56	-60	39	45	72	79	74	65	128	45
19.6587	68	96	68	-56	-61	38	46	72	79	74	64	127	45
19.6693	67	96	69	-56	-59	38	47	71	78	74	63	127	44
19.68	68	97	69	-57	-58	38	46	69	78	73	63	128	44
19.6907	69	99	68	-57	-58	39	46	70	78	72	62	128	44
19.7013	69	101	67	-58	-58	40	47	70	76	72	60	128	44
19.712	69	100	71	-60	-59	39	45	68	73	71	60	127	43
19.7227	68	100	73	-61	-62	37	43	67	72	71	61	127	42
19.7333	68	100	73	-60	-63	37	43	67	72	70	62	126	42
19.744	69	99	72	-60	-62	37	45	69	71	70	62	125	43
19.7547	69	99	73	-60	-61	36	45	71	71	70	61	126	45
19.7653	69	100	73	-61	-60	35	44	71	72	71	62	126	46
19.776	69	100	73	-60	-60	35	43	68	73	71	62	124	46
19.7867	69	99	73	-60	-60	35	41	68	72	70	62	125	45
19.7973	70	98	73	-60	-61	35	41	69	70	70	63	128	43
19.808	70	97	73	-60	-60	36	42	69	69	71	62	129	42
19.8187	70	97	72	-61	-58	36	43	69	68	71	59	127	41
19.8293	70	95	72	-61	-55	36	44	70	68	69	58	126	41
19.84	69	95	71	-61	-55	34	45	70	68	68	59	127	41
19.8507	69	95	70	-63	-57	34	45	69	69	70	59	126	41
19.8613	68	97	71	-63	-58	34	45	69	71	70	59	124	40
19.872	67	98	70	-61	-60	35	44	68	70	70	59	125	40
19.8827	66	98	70	-61	-62	36	43	67	69	71	57	125	40
19.8933	67	98	71	-61	-63	36	41	67	69	71	56	123	39
19.904	67	99	72	-59	-62	36	41	67	68	71	55	123	39
19.9147	67	100	72	-58	-59	34	42	67	68	72	55	124	40
19.9253	67	101	72	-57	-58	32	40	67	67	73	53	125	41
19.936	67	101	72	-56	-59	30	40	67	65	72	52	125	41
19.9467	67	99	72	-56	-61	29	39	66	65	71	52	125	41
19.9573	66	100	69	-57	-62	29	40	64	66	70	54	124	40
19.968	65	100	69	-56	-61	29	41	62	67	69	53	123	40
19.9787	64	98	69	-57	-61	29	41	61	68	69	53	121	40
19.9893	64	96	70	-59	-61	29	39	60	67	70	52	120	40
20	64	95	72	-61	-63	30	38	61	67	71	52	120	39
20.0107	64	94	71	-60	-64	31	38	61	66	71	53	121	39
20.0213	63	94	70	-61	-64	32	36	60	65	72	54	123	38
20.032	62	94	69	-61	-65	31	35	58	63	74	52	122	37
20.0427	62	95	68	-60	-65	29	34	59	61	75	49	122	36
20.0533	61	96	69	-61	-64	28	34	61	62	74	48	120	35
20.064	61	96	68	-63	-63	27	33	64	62	73	48	119	34
20.0747	63	96	68	-63	-64	27	32	66	63	72	49	118	34
20.0853	63	96	68	-64	-65	28	33	64	62	72	49	117	34
20.096	62	97	67	-65	-66	30	31	63	62	71	49	118	35
20.1067	61	96	66	-66	-64	29	30	62	62	71	48	119	35
20.1173	60	95	65	-67	-63	27	31	61	61	70	47	122	34
20.128	61	95	65	-67	-64	27	33	61	60	69	46	124	32
20.1387	60	96	65	-68	-66	27	35	61	61	69	47	123	31
20.1493	58	94	65	-69	-66	28	33	61	61	70	47	121	33
20.16	58	92	64	-69	-66	28	32	60	60	70	48	120	34
20.1707	57	93	65	-67	-66	26	34	59	60	70	46	121	34
20.1813	55	95	64	-65	-67	24	34	57	61	70	46	123	35
20.192	54	95	64	-65	-69	24	31	57	62	70	47	124	35
20.2027	55	95	64	-65	-70	24	31	57	61	70	47	124	35
20.2133	54	94	61	-64	-71	24	32	56	61	70	46	123	36
20.224	52	94	61	-63	-72	23	32	56	60	70	47	123	36
20.2347	51	94	62	-65	-71	24	30	56	60	70	49	124	37
20.2453	51	94	61	-67	-71	25	28	56	58	69	50	124	34
20.256	49	92	60	-69	-70	23	27	56	58	69	50	125	32
20.2667	48	92	59	-69	-70	20	28	57	56	69	50	125	31
20.2773	47	91	58	-69	-71	18	28	57	55	68	52	124	32
20.288	49	91	57	-68	-71	18	28	56	58	66	52	122	32
20.2987	50	90	57	-70	-72	21	30	55	59	65	51	124	32
20.3093	52	90	59	-71	-72	22	30	55	58	64	48	125	32
20.32	54	90	59	-71	-72	22	28	54	56	63	47	123	32
20.3307	52	89	60	-71	-72	21	27	53	56	62	46	124	29
20.3413	52	87	60	-70	-72	20	29	51	56	61	47	126	28
20.352	53	87	60	-70	-71	21	29	51	53	62	49	126	27
20.3627	53	89	60	-72	-71	21	29	51	53	63	50	124	28
20.3733	53	89	60	-75	-71	20	28	51	55	62	50	124	28
20.384	51	87	59	-74	-71	20	28	51	55	62	48	125	29
20.3947	51	87	59	-74	-70	21	28	52	54	62	47	125	29
20.4053	50	87	59	-75	-70	20	27	51	54	63	47	127	29
20.416	49	86	58	-74	-73	19	25	47	52	64	47	128	28
20.4267	49	87	55	-74	-74	17	26	45	50	65	46	126	29
20.4373	48	87	55	-74	-75	16	27	48	51	64	46	127	29
20.448	48	86	56	-73	-75	17	29	49	52	61	46	129	29
20.4587	49	85	56	-72	-74	18	29	51	53	60	46	129	28
20.4693	48	85	56	-72	-74	18	29	53	53	61	47	127	29
20.48	47	84	57	-73	-74	18	28	52	53	61	48	125	30
20.4907	48	83	58	-75	-74	18	26	49	53	61	48	127	28
20.5013	47	83	56	-76	-75	17	26	48	53	61	48	128	26
20.512	46	82	55	-76	-78	16	27	49	55	61	47	129	26
20.5227	46	83	55	-75	-78	14	27	51	56	60	46	128	26
20.5333	47	83	56	-76	-76	15	27	51	56	58	45	127	26
20.544	46	84	57	-78	-75	17	28	49	56	58	45	129	26
20.5547	46	84	58	-77	-75	16	28	48	56	59	46	130	26
20.5653	46	84	58	-76	-76	15	29	49	56	59	48	127	28
20.576	46	83	57	-75	-77	16	28	49	56	60	49	124	27
20.5867	46	83	55	-76	-76	16	28	48	58	60	49	123	27
20.5973	46	81	54	-76	-76	16	28	50	58	60	49	125	27
20.608	45	81	53	-75	-76	16	28	51	59	61	49	126	28
20.6187	45	82	54	-74	-77	16	27	51	60	61	48	127	26
20.6293	44	81	54	-74	-78	16	27	52	59	62	48	126	24
20.64	42	80	53	-73	-80	18	27	53	57	61	49	127	22
20.6507	40	80	53	-73	-82	19	27	53	56	61	49	127	21
20.6613	40	81	54	-73	-82	19	28	53	56	62	49	126	23
20.672	41	82	54	-74	-82	19	28	54	56	61	49	127	25
20.6827	42	84	55	-75	-80	18	27	54	56	61	50	129	27
20.6933	42	84	56	-76	-79	19	26	55	58	61	50	130	28
20.704	43	84	58	-76	-80	20	26	56	59	62	50	130	30
20.7147	43	84	57	-77	-80	20	27	53	59	62	50	130	29
20.7253	43	85	55	-78	-81	19	28	51	60	63	51	130	29
20.736	42	86	54	-78	-78	19	27	51	60	64	51	131	30
20.7467	42	86	54	-77	-76	20	27	51	58	65	50	130	29
20.7573	41	86	55	-76	-76	20	27	50	58	64	51	129	27
20.768	42	86	54	-76	-77	20	27	51	61	63	51	130	25
20.7787	42	86	52	-75	-78	20	26	52	61	63	50	131	24
20.7893	40	88	54	-73	-78	21	27	53	61	65	50	131	25
20.8	40	89	56	-73	-79	22	28	52	60	66	51	130	28
20.8107	41	87	55	-73	-78	22	29	52	61	65	51	132	29
20.8213	41	87	54	-74	-76	21	29	54	63	66	53	132	31
20.832	39	86	55	-75	-76	22	29	55	64	66	55	133	32
20.8427	38	84	55	-74	-76	24	29	54	66	68	57	134	35
20.8533	37	84	55	-74	-74	24	30	54	68	69	59	135	37
20.864	38	84	56	-75	-74	24	33	58	69	71	60	135	36
20.8747	39	85	56	-75	-74	25	34	59	71	73	60	135	36
20.8853	39	86	55	-75	-74	25	33	57	70	76	61	137	37
20.896	37	87	56	-74	-72	27	34	59	69	78	62	140	38
20.9067	36	87	56	-73	-73	28	38	61	71	80	64	140	40
20.9173	37	86	56	-72	-74	27	39	61	74	82	67	138	42
20.928	37	85	56	-73	-74	26	39	62	77	86	69	138	44
20.9387	38	86	57	-75	-72	26	39	64	81	88	70	137	46
20.9493	39	87	58	-74	-69	29	41	65	84	92	72	137	49
20.96	38	86	58	-73	-67	31	41	67	88	97	76	139	53
20.9707	37	87	59	-72	-66	31	42	69	91	101	78	141	57
20.9813	39	88	60	-72	-66	33	43	71	94	106	81	143	60
20.992	39	87	61	-70	-64	35	46	76	97	112	84	145	65
21.0027	37	87	62	-66	-63	37	49	81	101	117	88	147	69
21.0133	38	88	64	-65	-62	38	52	84	107	122	93	148	73
21.024	39	89	65	-64	-59	39	54	87	111	128	99	149	77
21.0347	38	90	64	-63	-56	42	57	92	115	133	104	153	83
21.0453	36	91	63	-62	-56	44	60	97	121	140	109	155	89
21.056	36	92	64	-60	-56	47	62	101	127	149	116	157	94
21.0667	36	92	66	-58	-52	50	64	104	133	158	123	160	101
21.0773	37	94	67	-55	-47	53	68	109	138	166	130	161	111
21.088	37	93	69	-52	-42	56	73	114	143	175	138	163	121
21.0987	36	93	72	-51	-38	59	76	119	153	186	146	167	131
21.1093	37	93	75	-50	-33	64	80	127	165	198	154	171	140
21.12	38	92	78	-48	-27	70	85	134	176	210	166	174	147
21.1307	37	93	79	-44	-22	76	90	143	187	226	180	177	157
21.1413	34	96	80	-40	-17	83	96	152	200	242	193	183	172
21.152	34	100	82	-37	-11	89	104	159	214	259	205	188	187
21.1627	34	102	84	-33	-6	94	111	169	228	280	218	192	203
21.1733	33	105	87	-28	-1	101	119	180	243	301	232	197	221
21.184	33	106	91	-22	5	111	129	191	261	322	247	203	239
21.1947	34	109	94	-18	13	120	139	204	278	346	264	211	259
21.2053	35	112	98	-14	21	127	149	218	296	371	284	218	280
21.216	36	113	102	-9	30	137	159	235	319	398	307	226	304
21.2267	35	113	107	-3	40	148	172	252	342	427	331	234	329
21.2373	34	118	112	6	50	160	186	270	365	458	357	242	354
21.248	34	124	118	16	61	174	200	290	393	489	383	251	384
21.2587	35	129	126	25	73	190	217	310	425	525	413	261	416
21.2693	37	134	132	34	87	206	234	333	457	566	447	272	450
21.28	36	141	139	45	102	222	251	357	492	609	480	282	487
21.2907	37	145	147	57	119	237	271	383	529	655	515	293	526
21.3013	39	150	155	68	137	255	294	412	569	704	554	309	569
21.312	41	155	163	80	156	276	318	441	613	759	597	326	617
21.3227	40	161	173	93	176	299	343	474	659	820	645	344	669
21.3333	39	169	183	105	200	323	369	513	710	885	697	364	724
21.344	41	178	195	119	223	349	398	553	765	954	752	385	783
21.3547	42	186	209	135	249	377	427	595	824	1028	810	407	848
21.3653	42	194	223	154	278	407	459	640	888	1109	873	429	918
21.376	42	203	235	172	309	441	498	688	955	1195	941	452	993
21.3867	42	213	249	191	341	477	539	740	1027	1286	1016	479	1074
21.3973	41	225	266	214	375	515	582	797	1106	1384	1098	506	1162
21.408	41	237	285	238	412	556	627	858	1191	1492	1183	535	1256
21.4187	41	250	305	263	452	600	674	923	1282	1606	1276	569	1356
21.4293	40	262	327	291	494	648	726	993	1381	1729	1376	607	1463
21.44	38	276	348	321	539	699	783	1069	1487	1859	1480	648	1579
21.4507	38	291	370	352	588	754	843	1151	1600	1998	1593	690	1700
21.4613	37	306	397	385	640	812	907	1238	1721	2146	1715	735	1832
21.472	38	323	425	422	697	875	978	1331	1850	2304	1844	785	1974
21.4827	39	344	454	461	757	942	1054	1431	1988	2476	1984	836	2126
21.4933	42	365	484	502	822	1014	1133	1538	2135	2660	2135	891	2291
21.504	43	385	517	545	890	1090	1219	1653	2293	2859	2295	951	2466
21.5147	44	407	553	592	964	1172	1311	1776	2461	3069	2465	1015	2651
21.5253	46	433	593	642	1044	1261	1407	1906	2640	3291	2647	1085	2848
21.536	45	459	634	696	1130	1354	1513	2045	2832	3526	2840	1163	3058
21.5467	44	486	677	753	1221	1453	1625	2193	3035	3775	3044	1244	3283
21.5573	43	516	724	814	1319	1560	1746	2352	3250	4041	3263	1331	3523
21.568	43	548	775	881	1423	1673	1875	2521	3478	4324	3496	1424	3780
21.5787	42	582	828	951	1533	1793	2011	2700	3721	4624	3746	1522	4054
21.5893	43	620	885	1027	1650	1923	2154	2891	3978	4943	4011	1629	4345
21.6	43	658	944	1106	1775	2062	2305	3094	4251	5281	4292	1739	4654
21.6107	44	698	1006	1189	1907	2209	2469	3311	4544	5638	4589	1857	4983
21.6213	45	742	1072	1276	2047	2363	2643	3538	4853	6015	4903	1988	5332
21.632	45	789	1143	1370	2197	2527	2827	3777	5179	6416	5237	2127	5701
21.6427	46	838	1219	1470	2353	2702	3023	4036	5524	6839	5592	2274	6094
21.6533	47	889	1299	1573	2518	2885	3232	4309	5888	7287	5968	2430	6512
21.664	47	944	1383	1684	2696	3078	3453	4597	6273	7760	6365	2596	6954
21.6747	47	1002	1473	1802	2883	3286	3687	4902	6680	8257	6784	2775	7417
21.6853	46	1063	1567	1926	3081	3505	3933	5223	7109	8782	7226	2967	7904
21.696	44	1127	1665	2058	3291	3737	4193	5560	7559	9332	7693	3169	8421
21.7067	42	1195	1769	2199	3513	3982	4469	5917	8035	9909	8186	3383	8968
21.7173	43	1269	1879	2346	3747	4239	4758	6294	8535	10519	8707	3614	9544
21.728	43	1343	1994	2500	3994	4511	5065	6694	9061	11158	9255	3860	10150
21.7387	43	1422	2118	2662	4255	4798	5386	7115	9612	11829	9830	4118	10791
21.7493	42	1508	2247	2833	4527	5100	5722	7556	10191	12532	10433	4389	11463
21.76	42	1599	2384	3012	4813	5418	6082	8018	10798	13268	11067	4679	12167
21.7707	43	1694	2528	3201	5115	5752	6460	8505	11434	14037	11733	4987	12907
21.7813	42	1791	2677	3400	5433	6102	6857	9019	12100	14843	12430	5311	13685
21.792	42	1893	2835	3611	5767	6470	7274	9558	12799	15686	13162	5658	14504
21.8027	43	2002	3001	3830	6118	6858	7713	10122	13531	16566	13930	6028	15362
21.8133	43	2116	3174	4060	6485	7265	8173	10714	14295	17485	14735	6416	16260
21.824	43	2235	3356	4302	6869	7692	8656	11332	15094	18444	15577	6826	17200
21.8347	43	2362	3545	4556	7273	8139	9159	11979	15927	19439	16454	7258	18180
21.8453	41	2494	3743	4821	7697	8607	9686	12654	16791	20473	17366	7714	19200
21.856	40	2631	3951	5097	8140	9099	10237	13361	17689	21546	18317	8194	20265
21.8667	41	2775	4170	5386	8604	9610	10813	14097	18623	22662	19309	8702	21375
21.8773	41	2926	4396	5687	9087	10142	11417	14865	19597	23821	20341	9235	22532
21.888	42	3081	4632	6002	9593	10698	12047	15665	20606	25021	21412	9795	23734
21.8987	43	3245	4879	6329	10120	11279	12703	16496	21650	26260	22525	10384	24983
21.9093	41	3414	5137	6671	10667	11883	13385	17356	22729	27539	23679	11004	26276
21.92	41	3590	5405	7028	11236	12510	14093	18250	23848	28859	24872	11656	27614
21.9307	41	3775	5682	7400	11828	13162	14829	19180	25003	30224	26108	12341	29002
21.9413	41	3968	5973	7785	12444	13839	15594	20145	26200	31632	27390	13059	30441
21.952	41	4168	6274	8183	13084	14544	16391	21145	27437	33084	28717	13811	31932
21.9627	40	4375	6585	8594	13744	15273	17218	22180	28711	34580	30086	14596	33473
21.9733	40	4591	6909	9023	14426	16027	18073	23249	30023	36114	31498	15417	35062
21.984	40	4817	7244	9468	15131	16808	18957	24349	31368	37688	32950	16273	36698
21.9947	38	5050	7591	9927	15862	17616	19868	25480	32748	39298	34444	17165	38379
22.0053	37	5290	7948	10400	16618	18450	20807	26647	34164	40946	35979	18096	40107
22.016	39	5539	8315	10886	17398	19308	21778	27849	35618	42634	37553	19067	41885
22.0267	40	5794	8695	11388	18203	20191	22779	29084	37106	44360	39167	20077	43711
22.0373	42	6058	9087	11906	19032	21098	23811	30350	38628	46121	40821	21123	45581
22.048	42	6331	9491	12441	19880	22033	24868	31648	40182	47916	42515	22208	47494
22.0587	43	6612	9909	12990	20752	22993	25952	32978	41766	49742	44248	23334	49450
22.0693	44	6902	10335	13554	21648	23979	27064	34338	43378	51597	46014	24504	51449
22.08	45	7199	10769	14131	22567	24989	28203	35730	45020	53482	47814	25718	53489
22.0907	47	7505	11217	14721	23509	26018	29371	37154	46697	55399	49651	26975	55574
22.1013	47	7820	11679	15327	24472	27071	30570	38608	48403	57347	51524	28274	57700
22.112	46	8141	12150	15947	25456	28148	31795	40092	50133	59320	53433	29614	59863
22.1227	46	8471	12630	16578	26457	29251	33045	41601	51887	61315	55373	30999	62064
22.1333	46	8809	13120	17221	27478	30376	34318	43134	53662	63330	57339	32424	64297
22.144	47	9155	13621	17876	28520	31520	35612	44687	55455	65360	59327	33886	66555
22.1547	48	9509	14129	18544	29580	32683	36926	46262	57261	67400	61336	35392	68840
22.1653	47	9868	14648	19224	30658	33865	38262	47860	59086	69455	63367	36942	71155
22.176	46	10232	15175	19912	31755	35061	39618	49478	60927	71523	65418	38535	73494
22.1867	46	10601	15708	20610	32864	36273	40993	51112	62781	73599	67487	40167	75857
22.1973	47	10979	16247	21320	33987	37501	42386	52763	64642	75677	69574	41838	78238
22.208	47	11363	16796	22038	35123	38743	43793	54425	66507	77757	71671	43547	80634
22.2187	48	11753	17350	22764	36270	39998	45212	56097	68375	79835	73774	45290	83040
22.2293	50	12149	17907	23497	37427	41263	46641	57780	70244	81908	75882	47074	85453
22.24	52	12547	18471	24235	38593	42538	48084	59472	72113	83976	77996	48898	87877
22.2507	53	12950	19041	24978	39769	43817	49539	61172	73983	86037	80116	50759	90310
22.2613	53	13356	19614	25726	40951	45102	51004	62878	75849	88085	82234	52654	92744
22.272	54	13767	20189	26478	42135	46395	52474	64584	77708	90117	84350	54582	95176
22.2827	56	14183	20767	27232	43320	47695	53947	66288	79552	92128	86460	56537	97599
22.2933	57	14599	21348	27986	44506	48995	55419	67984	81378	94115	88555	58518	100010
22.304	56	15016	21929	28740	45695	50294	56887	69672	83183	96076	90631	60524	102404
22.3147	55	15433	22506	29490	46886	51591	58353	71353	84968	98006	92690	62556	104779
22.3253	56	15850	23081	30237	48075	52882	59816	73024	86731	99905	94732	64611	107134
22.336	56	16268	23657	30982	49258	54165	61272	74680	88467	101769	96748	66690	109463
22.3467	56	16685	24231	31727	50432	55439	62718	76317	90174	103595	98736	68790	111764
22.3573	57	17103	24800	32469	51596	56704	64154	77935	91849	105377	100695	70903	114032
22.368	57	17517	25364	33204	52749	57957	65572	79532	93487	107112	102618	73026	116262
22.3787	57	17930	25923	33929	53889	59195	66973	81102	95083	108794	104503	75160	118451
22.3893	59	18340	26475	34647	55015	60414	68358	82644	96643	110427	106346	77308	120598
22.4	60	18746	27025	35352	56125	61615	69726	84159	98161	112009	108148	79463	122702
22.4107	62	19146	27568	36045	57217	62797	71072	85643	99634	113536	109908	81627	124759
22.4213	64	19541	28098	36727	58289	63958	72395	87095	101061	115004	111618	83793	126763
22.432	66	19933	28619	37396	59340	65097	73692	88508	102439	116412	113275	85955	128706
22.4427	66	20319	29129	38049	60366	66211	74959	89882	103760	117753	114876	88109	130585
22.4533	66	20697	29626	38688	61366	67298	76191	91212	105022	119025	116418	90251	132398
22.464	67	21068	30108	39310	62344	68355	77389	92496	106226	120223	117898	92380	134141
22.4747	67	21431	30579	39912	63293	69377	78553	93735	107369	121352	119313	94498	135813
22.4853	67	21784	31036	40498	64210	70364	79678	94924	108450	122411	120663	96601	137414
22.496	66	22128	31479	41065	65098	71316	80765	96057	109467	123392	121945	98683	138940
22.5067	66	22463	31905	41611	65951	72234	81811	97138	110419	124292	123156	100739	140386
22.5173	67	22786	32316	42136	66768	73110	82811	98165	111300	125113	124290	102766	141747
22.528	67	23098	32708	42637	67550	73947	83764	99133	112111	125855	125352	104761	143022
22.5387	67	23397	33080	43113	68292	74745	84671	100043	112851	126516	126336	106722	144212
22.5493	67	23683	33435	43562	68994	75498	85532	100897	113522	127095	127242	108653	145314
22.56	68	23957	33775	43987	69658	76204	86344	101690	114121	127592	128072	110546	146327
22.5707	68	24222	34093	44386	70282	76867	87105	102417	114644	128005	128819	112395	147250
22.5813	69	24473	34389	44757	70862	77486	87813	103079	115090	128331	129481	114197	148077
22.592	69	24709	34662	45100	71398	78058	88467	103676	115461	128569	130054	115951	148809
22.6027	69	24929	34913	45415	71888	78580	89064	104209	115756	128721	130544	117651	149444
22.6133	68	25133	35145	45703	72332	79050	89603	104672	115972	128790	130948	119295	149981
22.624	66	25320	35354	45960	72734	79470	90086	105067	116112	128775	131267	120884	150418
22.6347	65	25490	35541	46185	73088	79838	90514	105394	116177	128674	131499	122409	150759
22.6453	68	25644	35703	46381	73394	80154	90882	105649	116164	128487	131647	123871	151002
22.656	71	25785	35843	46550	73652	80421	91191	105833	116071	128212	131706	125270	151145
22.6667	72	25908	35959	46689	73861	80634	91440	105948	115902	127858	131678	126601	151189
22.6773	72	26014	36051	46795	74020	80792	91626	105994	115659	127420	131565	127861	151133
22.688	73	26102	36118	46868	74131	80894	91753	105972	115341	126899	131366	129048	150978
22.6987	73	26173	36161	46910	74194	80944	91821	105882	114950	126299	131082	130164	150728
22.7093	74	26226	36180	46921	74209	80943	91831	105722	114486	125620	130716	131203	150379
22.72	74	26264	36177	46901	74173	80889	91781	105495	113947	124864	130265	132166	149933
22.7307	74	26286	36150	46851	74088	80785	91670	105198	113336	124031	129729	133050	149390
22.7413	75	26288	36098	46771	73955	80628	91500	104827	112655	123123	129109	133850	148753
22.752	75	26272	36022	46659	73776	80417	91265	104390	111905	122143	128408	134568	148026
22.7627	76	26240	35921	46514	73550	80152	90971	103891	111088	121093	127627	135205	147206
22.7733	74	26191	35796	46342	73278	79834	90624	103329	110210	119977	126773	135756	146300
22.784	74	26124	35650	46139	72958	79468	90221	102704	109272	118796	125848	136222	145308
22.7947	77	26038	35483	45907	72593	79055	89761	102017	108272	117550	124849	136600	144229
22.8053	79	25937	35295	45648	72181	78594	89245	101270	107210	116245	123778	136892	143064
22.816	79	25819	35083	45361	71726	78084	88675	100465	106090	114880	122638	137097	141819
22.8267	78	25684	34848	45046	71227	77528	88052	99601	104914	113457	121433	137217	140498
22.8373	77	25534	34592	44701	70686	76927	87379	98682	103688	111987	120164	137251	139105
22.848	76	25369	34316	44327	70106	76281	86659	97713	102414	110469	118833	137200	137642
22.8587	75	25190	34022	43929	69486	75593	85892	96692	101093	108902	117445	137065	136108
22.8693	75	24996	33708	43510	68828	74865	85075	95618	99728	107286	116000	136843	134505
22.88	75	24787	33373	43068	68132	74095	84212	94497	98316	105626	114499	136531	132837
22.8907	76	24562	33020	42604	67399	73287	83302	93327	96860	103926	112944	136135	131104
22.9013	76	24322	32651	42118	66632	72443	82349	92114	95362	102188	111339	135656	129314
22.912	74	24071	32264	41611	65833	71563	81357	90864	93832	100417	109693	135095	127473
22.9227	73	23806	31862	41082	65006	70648	80329	89579	92274	98621	108005	134457	125583
22.9333	71	23528	31447	40532	64147	69699	79266	88253	90684	96800	106279	133739	123647
22.944	70	23240	31018	39966	63258	68722	78167	86892	89070	94953	104517	132941	121666
22.9547	69	22940	30574	39385	62342	67719	77034	85501	87429	93083	102721	132069	119642
22.9653	69	22629	30116	38788	61399	66689	75870	84080	85764	91193	100893	131121	117581
22.976	70	22310	29648	38173	60432	65634	74679	82632	84078	89287	99037	130101	115485
22.9867	71	21983	29169	37543	59445	64555	73462	81157	82377	87370	97159	129013	113359
22.9973	70	21646	28676	36900	58441	63453	72223	79663	80666	85447	95260	127855	111209
23.008	66	21300	28175	36246	57419	62332	70963	78154	78943	83517	93344	126632	109036
23.0187	65	20945	27668	35582	56378	61195	69682	76623	77207	81578	91411	125345	106841
23.0293	67	20585	27152	34909	55321	60045	68380	75073	75460	79633	89460	123992	104623
23.04	68	20221	26627	34227	54250	58879	67058	73509	73707	77685	87496	122577	102385
23.0507	68	19850	26097	33540	53170	57699	65721	71932	71951	75738	85521	121107	100135
23.0613	67	19472	25561	32846	52080	56507	64372	70347	70196	73797	83540	119586	97878
23.072	68	19088	25020	32143	50982	55301	63014	68760	68445	71865	81559	118017	95619
23.0827	68	18700	24477	31435	49874	54088	61649	67169	66701	69947	79580	116401	93357
23.0933	68	18309	23931	30726	48754	52871	60277	65576	64964	68041	77606	114739	91096
23.104	67	17917	23383	30014	47630	51654	58902	63984	63234	66146	75636	113032	88838
23.1147	65	17520	22833	29301	46507	50434	57523	62392	61514	64265	73671	111283	86583
23.1253	64	17122	22282	28588	45384	49212	56140	60802	59803	62399	71713	109498	84336
23.136	64	16725	21730	27872	44262	47991	54759	59217	58105	60553	69767	107682	82102
23.1467	63	16325	21181	27154	43143	46773	53383	57643	56425	58728	67838	105838	79883
23.1573	63	15925	20633	26439	42027	45558	52011	56079	54762	56927	65927	103964	77680
23.168	62	15525	20087	25731	40915	44350	50644	54525	53118	55150	64032	102060	75494
23.1787	60	15126	19543	25028	39808	43150	49282	52980	51490	53396	62152	100129	73325
23.1893	60	14730	19002	24329	38706	41959	47926	51444	49881	51664	60290	98180	71174
23.2	59	14338	18466	23636	37613	40775	46578	49921	48291	49958	58448	96211	69044
23.2107	60	13946	17933	22948	36532	39601	45241	48417	46723	48281	56629	94227	66942
23.2213	59	13558	17403	22265	35462	38435	43919	46933	45183	46635	54838	92236	64868
23.232	59	13173	16880	21590	34402	37280	42613	45471	43672	45022	53075	90240	62825
23.2427	57	12788	16365	20923	33353	36139	41323	44030	42189	43444	51341	88235	60816
23.2533	56	12407	15857	20264	32313	35013	40050	42608	40735	41896	49636	86223	58837
23.264	54	12031	15353	19617	31287	33904	38793	41209	39308	40379	47959	84208	56887
23.2747	53	11660	14856	18981	30278	32811	37550	39832	37908	38893	46311	82194	54971
23.2853	53	11294	14369	18351	29284	31735	36326	38480	36537	37442	44695	80185	53090
23.296	53	10934	13888	17729	28306	30678	35126	37155	35197	36028	43113	78186	51247
23.3067	53	10577	13417	17118	27345	29639	33946	35857	33888	34649	41568	76194	49444
23.3173	53	10225	12955	16519	26403	28617	32787	34585	32611	33306	40056	74207	47677
23.328	53	9879	12502	15933	25478	27616	31650	33337	31363	31997	38576	72232	45945
23.3387	51	9540	12058	15359	24571	26637	30533	32115	30147	30719	37128	70270	44250
23.3493	53	9212	11623	14799	23681	25678	29436	30917	28959	29475	35713	68321	42593
23.36	54	8889	11196	14250	22811	24736	28364	29746	27801	28265	34331	66385	40976
23.3707	54	8572	10776	13714	21964	23814	27316	28607	26674	27093	32986	64474	39401
23.3813	54	8263	10367	13190	21136	22913	26290	27499	25582	25957	31679	62585	37868
23.392	51	7958	9971	12678	20325	22033	25290	26420	24525	24857	30410	60719	36374
23.4027	51	7660	9585	12180	19533	21178	24314	25370	23498	23792	29178	58878	34924
23.4133	52	7371	9208	11696	18761	20346	23365	24349	22503	22762	27978	57061	33513
23.424	51	7090	8841	11225	18010	19538	22442	23355	21539	21763	26812	55269	32141
23.4347	49	6816	8484	10765	17278	18751	21543	22390	20605	20796	25683	53504	30808
23.4453	47	6549	8137	10316	16569	17984	20670	21453	19702	19863	24590	51769	29517
23.456	49	6289	7800	9880	15881	17239	19823	20546	18830	18964	23532	50065	28267
23.4667	50	6037	7474	9458	15213	16516	19001	19669	17989	18100	22509	48392	27057
23.4773	47	5791	7159	9052	14565	15817	18203	18820	17178	17266	21522	46747	25884
23.488	44	5553	6854	8659	13937	15139	17427	17997	16394	16461	20567	45132	24749
23.4987	45	5325	6558	8278	13330	14483	16676	17199	15637	15686	19643	43550	23650
23.5093	47	5104	6270	7911	12742	13849	15948	16429	14905	14940	18749	42001	22587
23.52	47	4886	5992	7555	12175	13237	15244	15684	14200	14223	17887	40486	21563
23.5307	45	4674	5722	7211	11628	12643	14565	14967	13525	13534	17058	39007	20578
23.5413	45	4469	5465	6880	11099	12068	13909	14277	12878	12875	16261	37565	19630
23.552	45	4272	5218	6559	10588	11515	13277	13615	12256	12242	15496	36161	18717
23.5627	43	4084	4979	6251	10094	10983	12669	12977	11660	11635	14760	34789	17837
23.5733	42	3901	4747	5955	9618	10471	12083	12362	11089	11056	14051	33448	16991
23.584	41	3727	4526	5671	9159	9978	11516	11771	10540	10501	13373	32143	16177
23.5947	40	3560	4313	5396	8717	9503	10971	11202	10013	9970	12722	30878	15397
23.6053	39	3398	4109	5132	8292	9048	10449	10658	9511	9463	12099	29650	14651
23.616	39	3242	3913	4877	7884	8610	9948	10136	9032	8981	11501	28457	13935
23.6267	38	3091	3725	4633	7494	8190	9466	9637	8574	8522	10929	27294	13248
23.6373	39	2945	3545	4401	7122	7786	9005	9159	8138	8083	10383	26166	12589
23.648	39	2806	3372	4178	6765	7401	8562	8700	7721	7663	9859	25072	11958
23.6587	39	2673	3204	3965	6424	7033	8136	8260	7321	7261	9357	24011	11353
23.6693	37	2545	3044	3761	6096	6680	7728	7839	6939	6878	8877	22984	10775
23.68	36	2422	2890	3566	5783	6340	7338	7438	6575	6514	8420	21994	10225
23.6907	36	2306	2745	3379	5484	6016	6966	7057	6228	6170	7986	21040	9700
23.7013	36	2194	2606	3201	5199	5707	6612	6694	5899	5842	7572	20116	9199
23.712	37	2086	2474	3030	4926	5411	6273	6347	5587	5530	7176	19223	8721
23.7227	37	1983	2347	2867	4666	5129	5949	6015	5290	5235	6801	18364	8267
23.7333	38	1885	2226	2713	4417	4862	5638	5700	5009	4956	6445	17534	7834
23.744	38	1791	2111	2565	4178	4609	5342	5400	4741	4690	6105	16736	7420
23.7547	36	1703	2003	2425	3951	4365	5061	5115	4485	4437	5782	15968	7027
23.7653	35	1617	1898	2290	3735	4131	4794	4844	4244	4200	5477	15230	6654
23.776	35	1535	1799	2161	3531	3911	4541	4586	4016	3976	5188	14521	6299
23.7867	35	1458	1706	2039	3336	3703	4300	4341	3800	3762	4911	13839	5964
23.7973	35	1384	1616	1925	3151	3506	4071	4109	3596	3559	4648	13180	5645
23.808	34	1314	1530	1817	2974	3318	3852	3890	3403	3368	4399	12550	5342
23.8187	34	1247	1448	1715	2808	3139	3644	3683	3218	3186	4164	11948	5051
23.8293	34	1185	1371	1617	2650	2967	3447	3483	3046	3014	3942	11371	4778
23.84	34	1125	1299	1524	2500	2804	3260	3292	2883	2852	3731	10819	4520
23.8507	35	1068	1232	1435	2359	2651	3082	3115	2727	2700	3532	10290	4277
23.8613	35	1012	1167	1352	2224	2506	2916	2948	2581	2557	3345	9785	4045
23.872	36	958	1105	1274	2095	2369	2758	2789	2444	2422	3165	9300	3827
23.8827	35	910	1047	1199	1975	2241	2609	2639	2315	2295	2996	8836	3620
23.8933	34	865	991	1128	1861	2119	2467	2498	2193	2174	2838	8396	3425
23.904	33	821	938	1060	1752	2001	2332	2363	2075	2060	2688	7976	3241
23.9147	33	781	888	997	1651	1890	2205	2236	1963	1953	2546	7575	3067
23.9253	32	744	839	938	1554	1785	2085	2116	1861	1851	2413	7194	2903
23.936	31	709	795	881	1463	1685	1971	2002	1763	1756	2287	6831	2747
23.9467	32	673	753	826	1378	1593	1862	1895	1671	1668	2168	6483	2600
23.9573	35	637	712	776	1296	1505	1759	1793	1584	1585	2057	6152	2462
23.968	35	604	673	728	1220	1423	1663	1696	1502	1507	1950	5836	2330
23.9787	32	576	639	685	1148	1345	1573	1607	1425	1433	1850	5536	2206
23.9893	30	548	606	643	1079	1272	1488	1522	1353	1364	1756	5254	2089
24	29	522	576	602	1014	1203	1406	1441	1284	1297	1668	4985	1979
24.0107	30	497	548	562	953	1139	1330	1367	1220	1234	1586	4729	1877
24.0213	30	475	521	527	895	1077	1260	1298	1161	1175	1509	4490	1782
24.032	30	453	496	495	841	1018	1191	1233	1105	1118	1435	4262	1691
24.0427	31	432	472	464	791	962	1128	1171	1051	1064	1365	4044	1606
24.0533	31	412	448	434	743	910	1070	1112	1001	1017	1300	3837	1525
24.064	32	394	425	406	698	862	1016	1058	954	974	1239	3640	1450
24.0747	31	377	404	378	654	816	966	1007	910	930	1183	3456	1380
24.0853	30	361	384	352	615	776	916	959	868	891	1128	3283	1314
24.096	30	346	366	329	580	737	870	914	830	855	1077	3120	1251
24.1067	29	331	348	309	547	699	826	870	793	820	1031	2964	1191
24.1173	30	318	331	290	514	666	785	829	758	787	986	2815	1133
24.128	28	305	315	271	483	634	748	793	726	755	943	2672	1080
24.1387	28	291	303	253	454	604	713	757	696	725	902	2540	1030
24.1493	30	280	291	236	426	575	679	723	667	699	862	2418	983
24.16	30	269	280	219	401	548	648	693	641	672	826	2300	941
24.1707	30	259	269	205	378	521	618	663	618	648	795	2187	900
24.1813	29	249	258	192	356	497	589	635	595	624	763	2082	859
24.192	28	241	248	180	336	475	560	609	572	601	732	1985	820
24.2027	27	233	235	168	316	454	535	586	551	580	704	1892	785
24.2133	27	227	223	158	296	433	512	563	531	562	679	1804	753
24.224	27	221	215	148	279	413	492	541	513	544	655	1722	723
24.2347	28	214	209	136	262	395	473	520	495	527	632	1644	695
24.2453	28	208	203	127	246	377	452	500	477	513	611	1571	669
24.256	28	203	196	118	233	360	434	482	463	499	591	1502	644
24.2667	28	199	191	111	218	346	417	466	451	483	573	1435	620
24.2773	27	194	186	103	206	333	400	450	440	470	556	1372	596
24.288	28	191	180	96	194	322	385	435	430	457	538	1317	575
24.2987	29	186	174	89	182	311	371	422	419	447	520	1262	555
24.3093	29	180	170	82	173	300	358	408	406	436	505	1210	536
24.32	26	176	167	77	163	289	345	397	393	427	492	1164	517
24.3307	24	171	163	72	154	278	334	387	383	417	481	1120	500
24.3413	24	167	159	66	146	270	325	376	373	407	467	1076	485
24.352	25	166	155	61	139	262	315	365	364	398	452	1036	470
24.3627	26	163	150	58	131	253	307	354	355	391	440	999	456
24.3733	27	161	147	55	123	246	298	342	348	383	431	963	444
24.384	27	159	143	51	116	239	287	332	341	375	421	929	431
24.3947	28	157	137	48	112	232	279	323	334	367	411	897	419
24.4053	27	154	135	45	106	225	272	316	327	359	402	867	408
24.416	25	150	134	41	99	218	263	311	321	353	393	839	396
24.4267	24	147	132	38	94	211	256	307	316	348	385	812	384
24.4373	25	145	131	35	89	206	251	301	310	342	378	788	374
24.448	25	144	129	33	85	201	245	295	303	337	372	765	365
24.4587	25	143	127	30	83	195	238	288	295	333	366	742	356
24.4693	27	140	126	28	79	191	234	281	290	328	358	721	347
24.48	29	139	123	26	75	187	229	276	288	323	352	702	338
24.4907	28	140	122	24	73	182	226	272	286	320	345	684	330
24.5013	26	140	121	21	69	178	223	270	282	313	340	667	322
24.512	27	138	119	20	64	176	220	267	277	308	335	652	315
24.5227	28	136	117	17	62	175	215	262	273	303	329	635	308
24.5333	25	136	115	14	61	172	211	257	268	298	325	617	302
24.544	24	135	113	14	58	168	206	253	266	295	320	602	298
24.5547	26	135	111	13	53	167	201	250	262	293	316	589	293
24.5653	27	136	112	11	49	164	198	248	258	290	312	575	288
24.576	28	135	112	9	47	160	195	245	255	288	309	564	283
24.5867	29	133	112	8	46	157	190	242	250	285	303	556	276
24.5973	31	131	111	6	44	155	188	239	247	282	298	543	271
24.608	33	130	108	6	43	153	187	234	244	279	294	529	267
24.6187	32	129	108	6	42	152	187	232	240	276	289	521	262
24.6293	31	129	108	5	40	150	186	230	238	272	287	515	256
24.64	31	127	107	5	38	148	185	227	238	269	285	506	253
24.6507	31	127	106	3	36	146	184	223	237	266	283	498	250
24.6613	29	127	106	1	34	144	182	219	236	263	280	491	245
24.672	28	126	106	2	33	144	179	218	233	261	277	484	241
24.6827	27	125	107	3	30	143	177	216	230	258	274	476	237
24.6933	27	124	105	2	28	141	175	213	229	256	271	468	235
24.704	29	123	106	-1	28	139	174	211	227	254	269	461	231
24.7147	31	123	108	-1	27	137	172	209	224	252	267	457	226
24.7253	33	123	108	-1	25	135	169	207	221	251	264	452	223
24.736	34	122	107	0	24	134	169	203	219	250	262	447	219
24.7467	35	121	108	-1	23	133	170	200	216	249	260	441	216
24.7573	35	122	108	-1	22	132	169	199	216	247	256	437	215
24.768	35	125	109	-2	23	132	166	199	216	245	253	430	214
24.7787	35	126	109	-5	22	131	163	200	216	243	252	423	211
24.7893	35	124	108	-6	19	130	160	200	214	241	251	420	209
24.8	35	121	106	-7	18	130	159	199	212	241	250	418	207
24.8107	34	121	104	-7	16	130	157	198	210	238	249	415	204
24.8213	34	120	103	-7	14	130	157	195	209	235	249	412	201
24.832	33	121	104	-5	13	128	156	192	209	230	249	408	198
24.8427	34	121	104	-4	14	126	154	192	209	228	248	404	197
24.8533	35	120	104	-4	16	125	152	191	208	224	245	398	196
24.864	35	121	108	-6	16	123	152	190	208	221	243	395	194
24.8747	35	123	109	-7	16	122	152	190	208	221	242	392	193
24.8853	35	123	108	-6	15	122	151	189	206	222	240	388	191
24.896	34	124	107	-5	14	121	149	187	204	224	238	386	190
24.9067	34	123	105	-6	12	119	147	185	204	223	235	383	188
24.9173	34	123	104	-7	11	119	145	183	203	223	232	379	187
24.928	35	122	103	-5	11	119	145	183	202	222	230	377	185
24.9387	37	121	100	-7	11	118	145	182	200	220	229	375	183
24.9493	38	122	98	-9	10	118	145	181	200	217	230	373	182
24.96	38	122	99	-11	8	117	145	181	199	216	230	371	182
24.9707	36	121	101	-13	6	117	143	180	197	216	229	368	181
24.9813	35	122	102	-13	6	116	142	179	195	218	228	367	179
24.992	35	123	102	-12	6	116	141	180	195	219	226	366	177
25.0027	37	124	101	-11	6	116	140	181	195	218	225	364	175
25.0133	41	125	101	-11	6	117	139	180	195	216	223	360	173
25.024	42	124	102	-12	5	117	139	179	195	215	223	356	171
25.0347	40	122	103	-12	6	115	139	178	195	214	223	354	169
25.0453	39	124	104	-12	7	114	140	176	194	213	221	354	168
25.056	39	125	106	-12	7	115	138	176	193	211	221	353	168
25.0667	39	125	106	-10	7	114	138	176	194	210	221	352	168
25.0773	39	123	106	-9	6	112	138	175	194	209	219	351	167
25.088	42	123	104	-9	5	112	136	173	194	210	219	347	166
25.0987	42	124	104	-8	7	112	134	173	193	209	218	346	167
25.1093	41	124	104	-9	6	112	132	174	192	207	218	348	167
25.12	41	124	101	-11	5	112	132	174	191	208	217	346	167
25.1307	42	126	101	-12	4	112	132	173	190	207	216	343	167
25.1413	44	127	102	-10	5	112	133	174	190	206	218	340	165
25.152	45	127	103	-9	6	112	134	174	189	206	218	341	162
25.1627	44	127	104	-9	8	112	135	174	190	206	215	340	161
25.1733	44	129	104	-9	7	111	135	175	191	205	211	336	161
25.184	44	129	103	-10	6	110	133	176	191	204	210	337	161
25.1947	44	128	102	-8	6	109	133	175	191	204	210	338	161
25.2053	44	128	103	-7	7	109	132	175	191	204	210	335	162
25.216	44	127	104	-7	8	110	132	175	192	206	211	334	161
25.2267	44	126	106	-8	7	109	133	175	192	207	211	334	160
25.2373	44	126	107	-10	6	109	134	174	190	208	211	334	159
25.248	46	128	107	-9	8	109	136	174	189	207	212	332	157
25.2587	47	128	106	-9	9	108	136	174	190	206	212	331	157
25.2693	48	131	106	-8	10	108	137	176	188	206	212	332	156
25.28	48	133	106	-4	11	108	137	175	189	206	214	330	156
25.2907	49	132	108	-4	10	110	138	174	189	208	213	326	158
25.3013	50	132	109	-7	10	112	138	174	189	209	210	326	158
25.312	51	132	109	-8	11	111	136	176	189	209	209	325	158
25.3227	52	130	111	-7	11	112	136	176	190	210	211	324	159
25.3333	50	129	111	-8	11	113	137	176	192	211	215	324	160
25.344	50	129	110	-8	12	114	137	178	195	214	216	324	160
25.3547	52	130	110	-7	12	114	136	179	197	217	216	323	162
25.3653	53	130	110	-4	13	116	136	181	199	217	216	322	162
25.376	55	130	112	-1	14	118	137	183	200	219	218	321	162
25.3867	55	131	115	0	16	119	138	186	200	222	219	322	163
25.3973	56	134	116	2	18	120	140	187	202	223	219	324	165
25.408	55	135	117	2	19	121	142	186	204	224	222	324	168
25.4187	51	136	118	3	21	120	144	187	207	226	225	324	172
25.4293	47	135	119	5	23	122	146	189	211	230	227	326	174
25.44	47	134	120	6	23	124	147	190	216	233	229	327	175
25.4507	49	134	121	5	22	126	151	193	219	236	232	327	177
25.4613	50	135	121	6	22	128	152	197	221	238	234	328	179
25.472	51	139	124	8	24	131	154	200	224	242	236	328	182
25.4827	50	141	126	10	26	134	156	204	228	247	238	329	185
25.4933	52	140	126	13	26	136	158	208	232	252	241	331	188
25.504	54	141	127	14	27	137	159	213	236	255	244	331	191
25.5147	53	143	128	14	30	140	163	214	240	259	249	331	194
25.5253	54	143	130	16	33	143	165	217	244	264	254	332	198
25.536	55	146	132	19	37	146	167	223	250	271	258	333	202
25.5467	55	150	135	22	40	150	170	230	257	278	262	334	207
25.5573	55	152	138	22	43	154	174	236	264	284	267	335	214
25.568	55	154	141	24	47	158	181	240	271	293	272	336	220
25.5787	56	156	143	27	49	162	188	244	280	305	277	338	226
25.5893	57	158	146	32	52	165	191	251	288	315	285	341	233
25.6	58	159	150	35	57	172	195	258	297	324	293	344	242
25.6107	59	160	153	38	63	177	199	265	307	335	301	346	250
25.6213	59	162	155	43	71	183	205	273	317	347	310	347	259
25.632	60	166	158	47	76	190	213	282	328	357	321	348	267
25.6427	60	171	162	51	80	196	220	291	339	370	331	351	279
25.6533	62	176	166	56	87	203	228	300	353	384	344	354	290
25.664	62	179	171	61	95	211	236	311	367	401	354	358	300
25.6747	63	182	177	68	103	219	245	324	383	420	367	364	311
25.6853	64	186	182	74	109	228	255	338	399	438	381	370	324
25.696	63	191	187	79	117	238	265	351	416	458	395	376	339
25.7067	64	195	194	87	127	249	276	366	434	479	409	381	356
25.7173	66	199	201	96	138	261	288	382	455	500	427	386	373
25.728	68	204	209	104	151	275	303	398	479	523	446	392	393
25.7387	69	211	216	114	165	288	317	415	503	547	466	398	414
25.7493	70	218	224	123	178	300	332	434	525	575	487	404	433
25.76	71	224	233	132	192	315	349	452	550	604	511	411	455
25.7707	72	230	243	143	206	333	366	473	580	636	535	421	479
25.7813	75	239	252	157	222	350	385	497	610	672	561	430	502
25.792	76	250	262	172	240	369	403	523	642	709	589	437	529
25.8027	76	260	274	187	259	391	422	551	677	746	617	445	559
25.8133	75	270	287	203	280	414	445	582	714	786	649	458	590
25.824	77	280	302	219	299	435	469	615	754	829	684	473	622
25.8347	82	289	317	236	320	459	495	649	795	875	721	486	660
25.8453	86	300	335	254	343	486	524	685	839	923	761	499	698
25.856	89	312	352	273	370	513	555	724	884	973	802	515	738
25.8667	92	326	369	294	398	543	587	763	934	1027	847	531	780
25.8773	95	341	390	317	429	574	621	805	989	1086	894	547	825
25.888	99	358	411	340	462	608	657	850	1045	1148	941	566	873
25.8987	102	375	431	363	495	644	696	897	1104	1214	994	586	924
25.9093	105	393	452	390	531	683	737	946	1168	1284	1051	607	978
25.92	107	410	474	420	569	724	779	1001	1236	1356	1111	630	1035
25.9307	111	428	500	451	608	767	825	1060	1308	1432	1174	654	1094
25.9413	116	450	529	483	648	811	873	1122	1382	1514	1240	681	1157
25.952	120	472	560	517	692	858	926	1187	1460	1599	1310	708	1223
25.9627	127	496	591	554	739	911	981	1255	1542	1689	1383	734	1294
25.9733	134	522	623	590	789	967	1039	1328	1628	1784	1459	764	1370
25.984	140	548	656	629	841	1024	1098	1405	1721	1884	1541	798	1450
25.9947	147	576	691	671	897	1085	1159	1486	1817	1985	1627	835	1532
26.0053	155	606	730	716	958	1148	1227	1570	1917	2091	1717	873	1620
26.016	160	638	771	763	1022	1214	1298	1657	2023	2204	1812	911	1711
26.0267	165	671	814	813	1087	1284	1372	1749	2134	2320	1911	953	1807
26.0373	172	705	859	864	1156	1356	1450	1845	2249	2442	2013	1000	1907
26.048	179	741	908	918	1229	1433	1533	1946	2368	2569	2119	1050	2011
26.0587	187	777	958	974	1304	1516	1619	2051	2493	2700	2232	1100	2120
26.0693	198	817	1007	1032	1383	1601	1707	2161	2622	2838	2349	1153	2232
26.08	208	859	1061	1094	1466	1690	1802	2277	2756	2981	2468	1209	2351
26.0907	219	902	1118	1159	1554	1782	1903	2398	2897	3130	2594	1267	2475
26.1013	229	947	1177	1226	1645	1877	2007	2525	3044	3284	2724	1328	2604
26.112	241	993	1240	1297	1739	1978	2114	2656	3196	3442	2861	1396	2736
26.1227	253	1044	1306	1371	1836	2084	2226	2792	3350	3604	3004	1466	2872
26.1333	266	1096	1372	1447	1935	2195	2341	2933	3509	3771	3150	1539	3014
26.144	278	1151	1440	1525	2039	2310	2462	3077	3674	3943	3301	1615	3161
26.1547	291	1207	1508	1607	2148	2426	2585	3226	3843	4118	3457	1696	3312
26.1653	306	1263	1580	1693	2262	2546	2712	3381	4017	4299	3617	1779	3467
26.176	321	1323	1658	1780	2381	2671	2845	3541	4194	4483	3779	1868	3626
26.1867	337	1385	1737	1869	2503	2799	2985	3704	4376	4671	3946	1960	3789
26.1973	354	1450	1820	1962	2628	2932	3128	3871	4564	4863	4118	2055	3955
26.208	372	1518	1905	2058	2756	3070	3274	4043	4755	5059	4294	2155	4127
26.2187	389	1588	1991	2159	2888	3211	3425	4218	4948	5259	4473	2260	4302
26.2293	407	1658	2078	2261	3023	3355	3579	4398	5145	5460	4654	2369	4481
26.24	424	1730	2169	2364	3163	3503	3736	4584	5347	5662	4839	2481	4664
26.2507	442	1804	2263	2471	3306	3652	3896	4774	5552	5868	5031	2598	4852
26.2613	463	1879	2359	2580	3452	3805	4061	4967	5756	6077	5226	2720	5041
26.272	484	1956	2457	2691	3601	3963	4228	5160	5962	6286	5421	2847	5233
26.2827	506	2035	2557	2804	3753	4122	4399	5355	6168	6497	5618	2979	5425
26.2933	528	2117	2658	2919	3906	4284	4574	5555	6377	6708	5817	3113	5619
26.304	551	2200	2759	3036	4061	4449	4750	5758	6587	6919	6016	3253	5815
26.3147	575	2285	2860	3153	4218	4616	4929	5960	6798	7129	6217	3396	6011
26.3253	599	2372	2964	3271	4378	4785	5109	6164	7009	7339	6418	3542	6209
26.336	624	2460	3068	3390	4540	4956	5291	6369	7220	7546	6619	3693	6407
26.3467	649	2550	3175	3512	4703	5127	5475	6574	7429	7751	6819	3848	6605
26.3573	673	2640	3282	3635	4867	5298	5659	6778	7637	7954	7020	4005	6802
26.368	699	2731	3390	3756	5031	5470	5841	6981	7842	8156	7218	4167	6997
26.3787	728	2821	3499	3878	5196	5642	6024	7184	8043	8354	7415	4335	7190
26.3893	756	2911	3608	3999	5361	5815	6207	7388	8242	8547	7611	4505	7382
26.4	782	3002	3715	4120	5526	5987	6391	7591	8438	8736	7804	4677	7571
26.4107	809	3094	3825	4242	5690	6156	6574	7791	8631	8921	7993	4852	7760
26.4213	837	3185	3934	4361	5852	6325	6755	7985	8819	9099	8178	5029	7946
26.432	866	3276	4041	4477	6012	6491	6932	8178	9003	9271	8361	5207	8127
26.4427	895	3366	4146	4594	6171	6655	7108	8367	9178	9436	8538	5385	8304
26.4533	923	3454	4248	4708	6326	6817	7282	8551	9348	9595	8710	5567	8475
26.464	951	3541	4348	4822	6480	6976	7453	8731	9510	9749	8876	5750	8641
26.4747	980	3626	4447	4933	6631	7131	7619	8905	9666	9895	9036	5933	8802
26.4853	1008	3712	4543	5040	6778	7282	7783	9073	9817	10032	9191	6118	8957
26.496	1035	3798	4636	5146	6922	7428	7941	9235	9960	10160	9339	6305	9103
26.5067	1063	3880	4726	5248	7060	7568	8092	9389	10093	10280	9479	6490	9243
26.5173	1092	3958	4815	5345	7193	7704	8239	9536	10217	10390	9613	6673	9374
26.528	1120	4036	4900	5438	7322	7837	8381	9675	10331	10488	9737	6856	9497
26.5387	1147	4111	4981	5528	7445	7964	8516	9809	10437	10578	9853	7040	9615
26.5493	1175	4182	5057	5613	7562	8082	8644	9935	10535	10662	9963	7221	9725
26.56	1203	4250	5132	5693	7672	8194	8765	10051	10624	10736	10061	7398	9825
26.5707	1230	4315	5202	5768	7776	8299	8879	10157	10703	10797	10152	7572	9918
26.5813	1256	4379	5266	5838	7874	8398	8985	10255	10770	10846	10233	7743	10000
26.592	1281	4438	5326	5903	7964	8490	9083	10343	10825	10883	10302	7910	10071
26.6027	1306	4492	5381	5961	8048	8575	9172	10424	10870	10910	10362	8073	10133
26.6133	1329	4542	5431	6015	8124	8649	9253	10493	10904	10926	10412	8235	10186
26.624	1352	4588	5476	6063	8193	8716	9325	10552	10927	10932	10453	8390	10230
26.6347	1374	4630	5516	6105	8253	8774	9390	10602	10938	10929	10482	8540	10263
26.6453	1395	4670	5551	6141	8305	8823	9444	10639	10940	10913	10500	8685	10284
26.656	1414	4705	5579	6171	8348	8864	9489	10665	10932	10887	10509	8823	10294
26.6667	1431	4735	5604	6195	8383	8897	9525	10680	10912	10848	10506	8955	10295
26.6773	1446	4761	5622	6212	8412	8921	9551	10683	10882	10798	10493	9079	10286
26.688	1461	4779	5634	6222	8431	8936	9568	10677	10839	10739	10471	9197	10269
26.6987	1476	4792	5641	6226	8440	8942	9574	10660	10786	10672	10439	9307	10244
26.7093	1489	4804	5642	6222	8442	8939	9571	10631	10724	10593	10397	9409	10206
26.72	1502	4811	5638	6213	8435	8925	9559	10595	10650	10504	10344	9503	10158
26.7307	1513	4812	5629	6199	8418	8904	9537	10549	10563	10405	10280	9590	10099
26.7413	1523	4808	5613	6179	8392	8875	9505	10491	10468	10297	10206	9668	10033
26.752	1533	4802	5591	6151	8359	8836	9463	10424	10366	10181	10125	9735	9956
26.7627	1539	4789	5563	6117	8319	8786	9413	10346	10256	10055	10034	9794	9870
26.7733	1544	4772	5530	6077	8271	8729	9356	10258	10138	9923	9933	9844	9777
26.784	1548	4749	5491	6031	8216	8663	9289	10162	10011	9783	9824	9885	9675
26.7947	1549	4721	5447	5980	8147	8588	9213	10058	9873	9637	9709	9916	9564
26.8053	1549	4690	5401	5923	8072	8507	9126	9944	9728	9482	9583	9939	9444
26.816	1548	4653	5348	5860	7992	8419	9032	9820	9578	9321	9452	9951	9317
26.8267	1546	4611	5289	5791	7905	8324	8932	9688	9422	9155	9314	9953	9184
26.8373	1542	4565	5228	5716	7810	8223	8825	9549	9258	8982	9170	9947	9045
26.848	1536	4517	5162	5638	7710	8114	8711	9406	9088	8806	9020	9932	8899
26.8587	1528	4468	5091	5555	7603	7998	8589	9257	8913	8627	8862	9908	8747
26.8693	1519	4415	5016	5468	7490	7877	8462	9100	8735	8443	8699	9873	8591
26.88	1510	4357	4938	5378	7372	7753	8328	8937	8552	8254	8532	9828	8429
26.8907	1499	4295	4855	5284	7246	7622	8188	8768	8366	8063	8360	9774	8262
26.9013	1487	4228	4770	5186	7115	7485	8043	8594	8176	7869	8184	9711	8091
26.912	1474	4159	4681	5087	6982	7344	7890	8416	7980	7670	8004	9642	7915
26.9227	1458	4086	4590	4984	6845	7198	7733	8234	7784	7472	7822	9566	7738
26.9333	1441	4011	4497	4879	6706	7049	7574	8049	7586	7274	7638	9482	7560
26.944	1424	3936	4401	4770	6562	6895	7412	7863	7386	7074	7451	9387	7377
26.9547	1405	3857	4304	4660	6414	6738	7247	7674	7186	6874	7262	9285	7193
26.9653	1384	3776	4204	4549	6263	6582	7079	7481	6986	6674	7072	9175	7007
26.976	1364	3693	4104	4435	6109	6421	6907	7288	6784	6475	6881	9056	6821
26.9867	1343	3609	4003	4320	5954	6259	6735	7093	6583	6275	6689	8933	6634
26.9973	1320	3521	3902	4202	5799	6096	6564	6895	6384	6077	6498	8805	6447
27.008	1293	3434	3798	4084	5642	5930	6391	6698	6187	5884	6307	8672	6260
27.0187	1267	3347	3693	3967	5484	5765	6217	6502	5991	5691	6116	8532	6074
27.0293	1246	3260	3588	3851	5325	5600	6041	6307	5796	5499	5926	8383	5890
27.04	1221	3174	3482	3735	5165	5435	5864	6112	5602	5311	5737	8229	5707
27.0507	1195	3087	3378	3618	5007	5269	5687	5918	5411	5126	5548	8073	5523
27.0613	1170	2999	3274	3501	4850	5103	5511	5727	5222	4943	5363	7914	5340
27.072	1145	2912	3171	3383	4693	4939	5336	5536	5036	4762	5181	7754	5161
27.0827	1117	2823	3071	3268	4537	4779	5162	5348	4854	4587	5001	7592	4985
27.0933	1089	2735	2972	3154	4384	4618	4990	5163	4676	4414	4825	7422	4809
27.104	1063	2648	2872	3042	4233	4459	4821	4980	4501	4243	4653	7251	4638
27.1147	1035	2562	2774	2932	4080	4303	4655	4799	4327	4080	4484	7079	4471
27.1253	1007	2476	2676	2825	3931	4151	4491	4621	4159	3920	4318	6904	4308
27.136	980	2393	2577	2718	3784	3999	4328	4449	3995	3765	4156	6729	4147
27.1467	952	2312	2480	2612	3640	3849	4170	4280	3837	3616	3998	6555	3992
27.1573	924	2231	2387	2510	3499	3703	4014	4116	3685	3472	3844	6379	3840
27.168	896	2151	2297	2409	3361	3559	3860	3957	3538	3331	3695	6205	3691
27.1787	866	2074	2206	2311	3224	3419	3709	3799	3393	3192	3548	6030	3546
27.1893	837	1998	2118	2214	3091	3283	3563	3646	3250	3059	3405	5854	3404
27.2	811	1922	2033	2121	2963	3151	3421	3495	3114	2930	3267	5679	3268
27.2107	785	1848	1950	2030	2838	3022	3282	3348	2981	2806	3134	5505	3136
27.2213	759	1777	1872	1941	2717	2896	3147	3209	2852	2687	3004	5336	3006
27.232	732	1707	1794	1854	2600	2774	3015	3074	2729	2571	2878	5168	2883
27.2427	705	1639	1718	1771	2485	2656	2889	2943	2611	2461	2758	5000	2762
27.2533	678	1572	1644	1691	2374	2542	2767	2816	2498	2357	2641	4833	2646
27.264	652	1509	1573	1613	2265	2432	2649	2694	2391	2257	2529	4669	2536
27.2747	627	1447	1504	1539	2161	2327	2535	2576	2288	2159	2422	4508	2429
27.2853	603	1387	1437	1466	2061	2223	2425	2465	2189	2067	2320	4352	2326
27.296	581	1329	1374	1396	1964	2122	2320	2359	2092	1978	2222	4199	2228
27.3067	559	1273	1312	1328	1869	2026	2218	2257	2000	1895	2127	4050	2134
27.3173	537	1219	1252	1261	1779	1934	2121	2158	1914	1817	2037	3905	2044
27.328	517	1167	1196	1199	1693	1847	2026	2063	1832	1740	1951	3763	1960
27.3387	497	1117	1144	1141	1611	1763	1934	1972	1752	1668	1868	3623	1877
27.3493	476	1071	1094	1086	1532	1683	1847	1884	1678	1600	1790	3487	1798
27.36	457	1027	1044	1030	1458	1606	1763	1799	1607	1534	1716	3358	1723
27.3707	439	982	996	978	1389	1531	1684	1720	1539	1473	1644	3230	1652
27.3813	420	938	952	930	1321	1461	1610	1646	1475	1415	1577	3104	1583
27.392	402	899	909	883	1256	1395	1539	1574	1415	1359	1513	2983	1519
27.4027	386	860	866	839	1194	1333	1470	1507	1359	1307	1452	2867	1459
27.4133	371	822	826	799	1135	1272	1403	1443	1304	1258	1395	2755	1403
27.424	356	786	790	760	1079	1214	1340	1381	1252	1212	1342	2645	1348
27.4347	339	753	756	721	1026	1160	1284	1322	1203	1170	1293	2543	1293
27.4453	321	722	723	683	975	1107	1230	1268	1158	1129	1246	2445	1241
27.456	306	692	691	648	928	1059	1178	1216	1117	1092	1198	2353	1195
27.4667	292	664	662	614	882	1016	1129	1167	1078	1057	1154	2262	1153
27.4773	277	637	632	582	842	972	1083	1122	1042	1025	1112	2175	1112
27.488	265	611	605	555	803	932	1039	1079	1008	995	1073	2089	1073
27.4987	255	586	579	529	764	893	997	1038	976	967	1038	2008	1037
27.5093	244	563	556	504	729	858	957	1003	946	941	1005	1929	1004
27.52	233	541	535	482	695	825	920	969	918	918	974	1856	974
27.5307	221	521	512	461	662	794	885	936	892	895	946	1788	946
27.5413	212	503	490	438	633	764	854	905	868	874	919	1723	919
27.552	202	486	473	415	606	734	824	878	848	855	895	1659	895
27.5627	194	469	457	395	580	707	797	853	831	839	872	1598	871
27.5733	189	454	442	380	557	684	771	830	814	825	850	1541	848
27.584	183	440	428	366	537	665	747	809	799	812	831	1484	830
27.5947	177	427	415	351	517	645	725	789	788	801	816	1431	813
27.6053	168	413	404	338	498	628	705	771	776	792	801	1383	796
27.616	162	401	393	324	481	611	686	755	763	784	788	1339	781
27.6267	156	390	380	312	464	593	667	740	753	777	778	1297	770
27.6373	152	378	369	303	450	579	651	728	747	770	767	1257	759
27.648	146	369	360	295	437	568	638	716	740	767	759	1217	750
27.6587	139	363	352	288	426	557	626	705	735	766	751	1180	743
27.6693	133	355	346	281	416	548	616	697	732	765	744	1143	736
27.68	127	348	339	275	407	540	607	692	732	767	740	1110	729
27.6907	123	343	334	270	400	534	600	688	734	770	735	1082	724
27.7013	118	339	329	264	394	528	594	682	735	773	730	1056	722
27.712	114	334	323	259	388	523	590	678	737	779	730	1030	721
27.7227	111	327	319	256	384	519	587	676	742	790	730	1006	722
27.7333	108	322	318	254	383	516	585	677	748	800	731	983	724
27.744	106	319	318	252	382	514	584	677	756	812	734	964	727
27.7547	104	317	318	250	381	514	584	679	768	825	741	945	732
27.7653	101	314	318	251	382	515	585	686	780	839	748	924	738
27.776	97	313	319	254	384	517	586	694	791	853	756	906	746
27.7867	95	312	321	257	386	520	588	702	804	870	766	893	755
27.7973	93	311	323	260	390	525	593	711	820	890	777	880	765
27.808	92	310	326	262	395	531	600	721	837	912	789	869	775
27.8187	89	311	325	266	402	538	607	734	855	936	802	861	786
27.8293	86	314	328	272	409	545	614	748	875	961	820	852	802
27.84	84	315	334	279	417	555	624	764	900	987	838	843	820
27.8507	83	318	339	288	427	568	636	781	926	1017	857	836	839
27.8613	82	322	344	294	438	581	650	800	954	1049	880	831	860
27.872	80	326	351	301	450	595	663	820	984	1083	905	827	881
27.8827	77	329	358	310	461	608	677	841	1015	1120	929	822	902
27.8933	73	331	364	321	476	625	694	864	1047	1160	956	820	928
27.904	70	334	373	332	493	643	713	890	1083	1199	984	822	954
27.9147	69	339	383	343	511	662	733	919	1121	1240	1013	824	983
27.9253	71	347	393	355	531	682	755	949	1163	1286	1046	825	1015
27.936	72	354	404	370	550	704	777	981	1207	1337	1083	828	1049
27.9467	72	360	417	387	573	727	801	1015	1254	1391	1123	832	1086
27.9573	71	367	431	405	597	752	828	1052	1304	1447	1164	838	1125
27.968	72	375	444	425	622	779	857	1091	1356	1507	1207	845	1165
27.9787	72	384	457	446	649	807	890	1133	1411	1568	1254	853	1208
27.9893	69	393	474	467	677	837	923	1179	1469	1634	1303	862	1254
28	69	403	491	488	708	871	957	1227	1531	1703	1352	871	1302
28.0107	68	416	508	511	741	906	996	1275	1597	1776	1406	881	1353
28.0213	65	429	529	535	778	946	1038	1328	1667	1853	1464	892	1408
28.032	64	442	550	561	815	987	1082	1385	1740	1935	1526	905	1466
28.0427	66	456	570	588	853	1030	1128	1445	1817	2020	1591	921	1527
28.0533	65	471	593	619	893	1075	1174	1511	1898	2110	1656	936	1591
28.064	64	486	619	651	937	1124	1225	1579	1982	2204	1726	953	1659
28.0747	63	503	644	684	982	1175	1279	1648	2070	2302	1801	973	1731
28.0853	62	522	670	718	1030	1230	1335	1720	2164	2404	1882	996	1807
28.096	61	541	698	754	1083	1286	1395	1797	2264	2513	1968	1020	1886
28.1067	60	560	729	792	1137	1345	1458	1879	2366	2627	2057	1046	1968
28.1173	60	579	760	832	1194	1407	1525	1964	2474	2744	2149	1071	2055
28.128	61	599	791	875	1254	1472	1593	2052	2587	2866	2244	1096	2146
28.1387	62	621	825	919	1316	1539	1664	2147	2703	2992	2344	1125	2241
28.1493	60	644	862	965	1382	1611	1739	2247	2823	3125	2449	1158	2339
28.16	60	669	900	1013	1454	1686	1817	2350	2949	3265	2559	1195	2443
28.1707	61	694	939	1064	1528	1765	1900	2456	3081	3408	2674	1231	2552
28.1813	62	721	980	1119	1602	1848	1989	2568	3217	3556	2792	1267	2665
28.192	63	750	1021	1176	1682	1934	2082	2684	3360	3712	2916	1309	2782
28.2027	61	780	1064	1235	1766	2025	2178	2804	3508	3875	3044	1351	2904
28.2133	59	810	1113	1295	1852	2120	2278	2931	3661	4041	3178	1393	3033
28.224	59	842	1164	1358	1943	2218	2381	3064	3819	4213	3317	1440	3168
28.2347	58	876	1216	1426	2038	2320	2486	3201	3983	4388	3462	1490	3306
28.2453	58	912	1269	1496	2137	2426	2600	3343	4155	4570	3611	1545	3449
28.256	58	948	1324	1568	2238	2536	2719	3492	4330	4759	3766	1604	3595
28.2667	59	986	1381	1643	2344	2650	2844	3646	4512	4952	3927	1665	3749
28.2773	58	1027	1441	1720	2453	2768	2971	3803	4699	5150	4092	1728	3908
28.288	58	1068	1503	1798	2566	2890	3104	3966	4891	5354	4262	1793	4071
28.2987	59	1108	1568	1879	2686	3019	3242	4133	5088	5564	4437	1861	4238
28.3093	57	1154	1634	1965	2811	3152	3385	4306	5290	5779	4616	1933	4412
28.32	55	1202	1703	2053	2939	3287	3531	4487	5496	5998	4800	2009	4590
28.3307	54	1250	1775	2144	3070	3428	3681	4674	5707	6221	4991	2088	4773
28.3413	55	1300	1848	2239	3205	3573	3837	4863	5926	6449	5189	2171	4961
28.352	55	1349	1924	2336	3345	3721	3999	5057	6148	6682	5391	2256	5153
28.3627	54	1400	2001	2435	3487	3876	4166	5257	6374	6918	5594	2346	5349
28.3733	55	1456	2079	2538	3634	4035	4334	5464	6605	7157	5802	2442	5549
28.384	57	1513	2161	2644	3785	4198	4507	5674	6841	7401	6014	2541	5755
28.3947	56	1571	2246	2751	3940	4365	4686	5888	7081	7649	6233	2644	5966
28.4053	55	1629	2333	2861	4100	4534	4871	6107	7324	7900	6456	2750	6182
28.416	53	1690	2421	2975	4265	4709	5058	6331	7571	8154	6682	2862	6401
28.4267	52	1752	2513	3093	4434	4889	5252	6559	7821	8411	6911	2978	6624
28.4373	52	1817	2607	3213	4605	5073	5450	6789	8073	8669	7143	3098	6850
28.448	54	1882	2701	3333	4781	5259	5650	7022	8329	8927	7379	3223	7079
28.4587	56	1947	2797	3455	4960	5449	5854	7263	8585	9187	7619	3351	7311
28.4693	56	2015	2894	3580	5141	5642	6062	7508	8844	9449	7859	3485	7547
28.48	55	2086	2994	3706	5326	5838	6275	7753	9106	9713	8102	3623	7785
28.4907	56	2158	3095	3834	5515	6037	6491	8001	9370	9977	8350	3765	8026
28.5013	58	2229	3197	3967	5706	6239	6710	8251	9634	10241	8599	3913	8269
28.512	60	2304	3300	4100	5899	6444	6930	8504	9897	10504	8850	4066	8512
28.5227	62	2380	3406	4236	6094	6651	7153	8758	10159	10765	9102	4223	8756
28.5333	62	2457	3514	4374	6291	6860	7379	9012	10422	11025	9351	4384	9000
28.544	62	2535	3622	4510	6490	7071	7609	9271	10686	11283	9599	4549	9245
28.5547	62	2612	3731	4647	6691	7284	7841	9530	10949	11539	9848	4718	9490
28.5653	63	2690	3840	4785	6894	7498	8071	9789	11209	11792	10098	4892	9735
28.576	64	2769	3949	4924	7096	7713	8302	10047	11466	12042	10347	5072	9980
28.5867	65	2849	4061	5062	7300	7930	8536	10304	11720	12288	10594	5255	10223
28.5973	65	2930	4173	5200	7505	8146	8769	10561	11972	12529	10840	5444	10464
28.608	65	3010	4282	5340	7712	8360	9001	10814	12220	12765	11084	5635	10702
28.6187	66	3092	4392	5479	7918	8573	9234	11065	12463	12996	11324	5831	10938
28.6293	66	3174	4503	5618	8123	8787	9466	11315	12701	13221	11559	6030	11171
28.64	64	3255	4611	5756	8327	9000	9696	11563	12935	13440	11791	6234	11401
28.6507	65	3335	4718	5892	8531	9212	9926	11807	13163	13654	12019	6442	11629
28.6613	68	3415	4825	6027	8732	9421	10154	12046	13386	13861	12242	6650	11852
28.672	67	3492	4930	6160	8931	9627	10379	12278	13599	14058	12460	6862	12069
28.6827	68	3571	5033	6291	9126	9830	10600	12508	13804	14248	12671	7077	12280
28.6933	69	3649	5136	6421	9319	10028	10819	12733	14006	14429	12876	7294	12486
28.704	68	3729	5238	6549	9509	10223	11035	12954	14201	14602	13076	7516	12686
28.7147	69	3808	5338	6674	9697	10414	11247	13168	14386	14765	13269	7739	12880
28.7253	68	3885	5436	6796	9880	10603	11453	13375	14562	14920	13455	7963	13068
28.736	67	3961	5531	6914	10057	10788	11653	13574	14728	15064	13631	8187	13248
28.7467	67	4034	5624	7029	10229	10968	11850	13766	14885	15198	13799	8412	13421
28.7573	68	4105	5714	7139	10398	11145	12040	13950	15032	15321	13961	8638	13584
28.768	68	4175	5801	7246	10563	11313	12226	14126	15170	15433	14113	8865	13738
28.7787	69	4243	5885	7351	10724	11471	12404	14294	15299	15534	14257	9094	13885
28.7893	71	4309	5966	7452	10876	11624	12574	14454	15415	15625	14392	9322	14022
28.8	72	4371	6044	7547	11021	11772	12738	14603	15520	15703	14515	9550	14151
28.8107	72	4431	6117	7639	11159	11913	12893	14743	15613	15767	14629	9778	14269
28.8213	71	4493	6187	7724	11291	12048	13041	14874	15695	15821	14733	10003	14376
28.832	72	4552	6252	7805	11415	12174	13181	14992	15765	15865	14828	10224	14474
28.8427	72	4606	6311	7882	11532	12291	13312	15101	15825	15897	14911	10445	14563
28.8533	72	4656	6370	7953	11641	12401	13434	15201	15874	15915	14982	10664	14643
28.864	72	4705	6425	8018	11743	12501	13547	15289	15911	15922	15043	10881	14711
28.8747	72	4750	6474	8076	11836	12593	13652	15366	15935	15918	15092	11094	14768
28.8853	74	4792	6520	8129	11920	12677	13746	15431	15944	15899	15129	11302	14813
28.896	74	4830	6560	8174	11996	12752	13829	15486	15942	15869	15155	11507	14847
28.9067	74	4865	6594	8215	12064	12816	13904	15526	15929	15828	15170	11707	14869
28.9173	76	4896	6625	8250	12122	12871	13968	15556	15903	15774	15173	11903	14878
28.928	79	4925	6652	8277	12171	12916	14021	15575	15867	15710	15164	12091	14879
28.9387	79	4951	6673	8298	12211	12951	14064	15583	15818	15633	15144	12274	14869
28.9493	79	4973	6687	8313	12242	12976	14095	15578	15758	15545	15113	12454	14847
28.96	78	4992	6698	8322	12265	12993	14116	15558	15687	15449	15072	12625	14813
28.9707	78	5007	6702	8325	12279	12999	14126	15528	15604	15338	15020	12789	14770
28.9813	79	5019	6701	8322	12281	12995	14126	15486	15510	15217	14956	12947	14717
28.992	79	5025	6694	8312	12274	12981	14115	15435	15405	15087	14883	13098	14652
29.0027	79	5028	6682	8295	12259	12957	14095	15374	15289	14945	14797	13242	14576
29.0133	79	5027	6667	8272	12235	12923	14064	15302	15163	14794	14700	13377	14490
29.024	81	5021	6647	8242	12203	12879	14023	15219	15027	14635	14594	13503	14393
29.0347	82	5014	6622	8206	12160	12828	13971	15122	14879	14468	14477	13620	14285
29.0453	81	5002	6591	8164	12106	12768	13908	15013	14720	14290	14350	13730	14168
29.056	82	4984	6556	8115	12044	12697	13837	14897	14553	14104	14213	13829	14043
29.0667	82	4966	6515	8060	11973	12614	13755	14771	14379	13911	14068	13919	13909
29.0773	80	4944	6470	8000	11896	12521	13662	14635	14197	13710	13915	14003	13765
29.088	81	4914	6421	7933	11809	12421	13559	14489	14006	13504	13752	14077	13612
29.0987	83	4882	6369	7860	11711	12316	13450	14333	13808	13289	13581	14141	13452
29.1093	83	4850	6312	7787	11606	12204	13330	14169	13604	13066	13404	14192	13284
29.12	83	4815	6250	7709	11493	12083	13200	13994	13393	12839	13219	14233	13109
29.1307	82	4778	6184	7626	11375	11951	13063	13810	13176	12611	13025	14265	12926
29.1413	83	4733	6115	7537	11250	11813	12918	13621	12954	12377	12826	14288	12736
29.152	86	4686	6042	7442	11119	11670	12766	13427	12726	12138	12622	14301	12542
29.1627	85	4639	5966	7341	10979	11520	12606	13226	12492	11895	12414	14301	12342
29.1733	84	4589	5886	7235	10832	11364	12439	13017	12254	11649	12200	14291	12137
29.184	84	4535	5801	7125	10681	11201	12264	12800	12009	11398	11978	14272	11926
29.1947	83	4479	5714	7014	10524	11033	12082	12577	11760	11144	11752	14242	11709
29.2053	83	4420	5625	6899	10360	10860	11895	12351	11512	10890	11523	14201	11489
29.216	83	4357	5534	6782	10192	10682	11704	12119	11262	10631	11290	14151	11264
29.2267	83	4291	5441	6662	10021	10500	11507	11883	11010	10373	11053	14092	11038
29.2373	82	4223	5345	6538	9846	10312	11305	11647	10756	10118	10814	14025	10811
29.248	82	4155	5247	6412	9665	10118	11098	11407	10500	9862	10574	13947	10578
29.2587	83	4087	5145	6286	9480	9921	10887	11164	10242	9604	10331	13859	10343
29.2693	86	4016	5042	6158	9292	9722	10672	10919	9984	9346	10088	13761	10105
29.28	86	3943	4940	6027	9100	9521	10454	10669	9727	9089	9845	13654	9867
29.2907	85	3870	4835	5892	8906	9318	10235	10419	9470	8834	9597	13538	9628
29.3013	84	3794	4728	5755	8713	9112	10014	10169	9213	8581	9349	13414	9390
29.312	84	3717	4620	5620	8516	8904	9789	9918	8959	8330	9106	13283	9152
29.3227	83	3640	4513	5486	8315	8693	9562	9666	8703	8082	8864	13144	8915
29.3333	83	3563	4406	5351	8115	8483	9336	9412	8449	7836	8621	12997	8678
29.344	82	3484	4299	5215	7916	8273	9110	9161	8198	7593	8378	12843	8439
29.3547	81	3405	4192	5077	7716	8064	8880	8911	7950	7351	8137	12681	8201
29.3653	79	3327	4084	4939	7515	7854	8650	8661	7704	7112	7896	12512	7967
29.376	78	3248	3975	4803	7314	7645	8421	8410	7460	6879	7658	12337	7734
29.3867	79	3168	3866	4666	7113	7434	8193	8163	7221	6651	7424	12159	7504
29.3973	80	3089	3758	4531	6913	7225	7966	7920	6987	6426	7193	11974	7277
29.408	80	3009	3652	4397	6712	7018	7742	7679	6756	6203	6965	11783	7051
29.4187	80	2929	3547	4265	6513	6812	7519	7442	6527	5983	6741	11588	6827
29.4293	80	2849	3441	4135	6315	6608	7298	7206	6303	5768	6520	11389	6608
29.44	81	2770	3336	4003	6121	6405	7076	6974	6083	5562	6300	11184	6392
29.4507	82	2694	3232	3872	5930	6204	6859	6745	5868	5361	6085	10975	6181
29.4613	82	2617	3131	3743	5740	6006	6644	6520	5658	5165	5874	10763	5972
29.472	80	2539	3031	3616	5551	5811	6432	6298	5453	4972	5667	10551	5769
29.4827	77	2462	2931	3492	5368	5619	6222	6080	5253	4784	5465	10335	5569
29.4933	76	2387	2833	3371	5187	5430	6015	5866	5055	4601	5267	10116	5371
29.504	75	2312	2738	3252	5008	5245	5812	5656	4864	4421	5074	9895	5179
29.5147	75	2238	2645	3135	4831	5063	5611	5450	4678	4246	4886	9672	4990
29.5253	76	2167	2552	3019	4658	4883	5417	5250	4496	4076	4702	9451	4806
29.536	77	2097	2462	2906	4488	4708	5227	5055	4316	3913	4524	9229	4627
29.5467	77	2027	2374	2795	4321	4536	5038	4865	4143	3756	4350	9007	4453
29.5573	76	1960	2288	2687	4160	4367	4854	4680	3976	3604	4178	8784	4286
29.568	76	1894	2205	2583	4001	4202	4675	4500	3815	3456	4012	8560	4121
29.5787	75	1829	2123	2481	3846	4042	4497	4325	3659	3313	3851	8337	3961
29.5893	73	1765	2042	2381	3694	3887	4325	4154	3509	3175	3694	8115	3805
29.6	72	1703	1964	2284	3546	3734	4157	3988	3366	3041	3544	7894	3653
29.6107	71	1643	1889	2190	3402	3586	3996	3828	3227	2912	3400	7673	3508
29.6213	70	1585	1817	2098	3264	3443	3840	3673	3093	2788	3260	7457	3366
29.632	70	1528	1746	2010	3130	3303	3688	3522	2963	2670	3125	7244	3229
29.6427	70	1472	1677	1925	2998	3169	3539	3375	2838	2556	2996	7032	3097
29.6533	67	1418	1609	1843	2870	3039	3395	3234	2717	2447	2871	6821	2969
29.664	65	1365	1545	1762	2747	2913	3256	3098	2601	2342	2748	6614	2847
29.6747	66	1313	1483	1684	2628	2791	3121	2968	2490	2241	2630	6409	2730
29.6853	66	1264	1421	1608	2514	2672	2992	2842	2383	2147	2517	6207	2618
29.696	66	1216	1360	1533	2405	2558	2866	2721	2279	2055	2408	6009	2509
29.7067	65	1170	1304	1463	2298	2449	2744	2604	2181	1966	2304	5815	2403
29.7173	65	1125	1249	1397	2193	2345	2626	2492	2087	1882	2207	5623	2301
29.728	64	1081	1197	1333	2092	2244	2513	2385	1997	1802	2110	5435	2204
29.7387	62	1040	1149	1273	1994	2144	2405	2281	1910	1725	2016	5251	2112
29.7493	61	1000	1101	1216	1899	2048	2300	2182	1826	1652	1927	5073	2024
29.76	61	960	1054	1161	1810	1956	2201	2087	1747	1583	1844	4899	1938
29.7707	60	924	1011	1105	1725	1868	2105	1995	1674	1517	1762	4728	1856
29.7813	59	889	968	1052	1645	1786	2014	1908	1604	1455	1686	4561	1777
29.792	59	854	927	1003	1567	1707	1926	1824	1537	1395	1615	4398	1702
29.8027	59	821	889	956	1491	1631	1841	1743	1471	1336	1545	4239	1630
29.8133	60	788	851	912	1419	1558	1760	1668	1408	1280	1477	4085	1562
29.824	59	757	815	868	1352	1487	1683	1596	1349	1228	1413	3934	1497
29.8347	57	727	781	823	1288	1421	1608	1528	1295	1178	1352	3789	1436
29.8453	57	699	748	781	1227	1358	1535	1463	1242	1130	1294	3649	1377
29.856	55	673	717	742	1168	1298	1467	1400	1191	1087	1237	3512	1321
29.8667	52	648	686	705	1112	1240	1403	1342	1143	1045	1184	3379	1268
29.8773	54	623	656	669	1058	1184	1343	1287	1096	1006	1136	3251	1217
29.888	55	600	628	635	1006	1130	1285	1233	1053	969	1090	3127	1170
29.8987	54	579	602	605	956	1081	1229	1181	1012	932	1046	3006	1125
29.9093	53	557	577	575	908	1034	1177	1131	972	898	1002	2891	1082
29.92	52	535	553	543	863	988	1126	1082	934	867	962	2781	1041
29.9307	50	516	529	515	820	945	1076	1039	898	837	923	2674	1002
29.9413	51	496	508	490	780	904	1028	998	865	808	888	2571	965
29.952	51	477	490	465	742	866	985	959	835	780	853	2472	930
29.9627	50	461	472	442	705	829	944	922	808	754	820	2377	896
29.9733	49	448	454	421	671	795	906	886	780	731	790	2286	863
29.984	50	434	436	402	639	762	870	854	753	709	762	2199	831
29.9947	50	422	422	382	607	730	835	823	728	685	734	2115	803
30.0053	48	410	407	364	578	699	803	793	704	665	708	2036	778
30.016	48	397	390	347	551	671	773	765	682	647	681	1959	755
30.0267	48	384	376	330	525	646	741	737	661	629	657	1886	731
30.0373	49	371	363	312	500	620	713	713	640	611	637	1816	707
30.048	48	358	349	296	476	594	687	689	622	593	617	1747	686
30.0587	47	346	335	281	455	571	662	667	607	578	597	1681	665
30.0693	47	336	324	266	434	549	638	645	591	565	578	1619	644
30.08	47	328	314	252	414	530	617	624	574	553	562	1559	627
30.0907	44	321	306	241	394	512	596	606	560	542	546	1502	611
30.1013	43	313	299	230	376	495	575	590	548	532	530	1450	595
30.112	45	306	293	218	358	477	556	574	537	521	515	1399	580
30.1227	45	298	288	208	342	460	537	557	525	509	500	1350	566
30.1333	42	289	281	200	329	446	521	541	513	498	485	1303	553
30.144	43	283	272	192	317	431	505	527	502	488	472	1260	540
30.1547	42	278	264	183	304	417	489	513	491	478	460	1220	527
30.1653	41	273	258	176	293	405	477	500	480	468	450	1180	512
30.176	40	267	251	169	282	394	463	490	469	461	440	1141	500
30.1867	40	260	244	160	271	383	450	478	460	454	430	1105	490
30.1973	40	256	237	152	260	374	439	468	452	447	420	1070	480
30.208	40	253	231	146	249	365	426	459	446	441	413	1039	471
30.2187	40	250	227	138	239	356	414	450	440	434	405	1008	465
30.2293	40	248	224	132	228	346	404	440	432	428	398	979	456
30.24	42	243	220	127	221	338	397	431	424	424	390	952	447
30.2507	44	235	214	122	215	330	392	422	418	418	383	924	439
30.2613	44	230	210	117	207	323	382	415	413	412	374	898	431
30.272	41	227	208	113	200	316	373	411	409	407	365	875	423
30.2827	38	224	204	109	193	308	364	406	402	402	357	854	416
30.2933	36	221	201	105	187	302	358	399	396	397	351	833	411
30.304	37	219	199	100	181	296	353	391	391	392	347	813	405
30.3147	38	218	196	98	174	292	347	384	388	387	343	796	399
30.3253	38	216	193	95	167	286	341	380	386	383	339	779	394
30.336	40	213	193	93	161	279	335	375	381	381	334	761	391
30.3467	40	209	192	91	156	276	331	369	376	379	330	745	387
30.3573	40	207	191	87	154	273	325	364	372	375	324	732	383
30.368	40	206	189	84	151	269	319	362	367	370	319	719	378
30.3787	40	202	189	81	147	266	313	359	362	367	316	705	372
30.3893	39	200	187	79	143	263	307	355	359	364	312	692	367
30.4	36	200	184	76	140	260	303	349	356	360	307	681	363
30.4107	37	199	182	73	138	256	299	344	353	356	304	670	360
30.4213	38	197	181	71	136	252	295	339	349	353	301	659	358
30.432	36	195	179	69	134	249	292	335	345	349	297	649	353
30.4427	36	194	175	67	131	247	290	332	342	346	293	640	349
30.4533	36	194	173	66	128	244	288	329	338	344	290	630	346
30.464	38	194	171	63	125	241	287	324	335	342	287	620	342
30.4747	40	193	171	62	122	238	284	322	333	341	284	611	340
30.4853	39	192	172	60	119	234	279	322	329	339	281	604	339
30.496	38	191	172	59	115	231	275	322	325	336	278	597	336
30.5067	38	188	171	59	114	228	272	319	323	333	275	590	334
30.5173	38	187	169	58	113	226	271	317	321	331	272	583	331
30.528	38	188	167	56	112	224	269	314	319	329	270	575	327
30.5387	39	188	165	56	111	222	269	313	319	326	267	567	325
30.5493	39	188	163	55	109	221	266	311	318	323	265	562	321
30.56	39	186	161	54	106	219	264	309	317	321	265	556	319
30.5707	38	184	160	53	103	217	261	306	315	320	263	551	317
30.5813	38	183	159	53	102	215	258	304	313	319	260	546	314
30.592	39	182	158	53	102	213	256	301	311	316	257	541	311
30.6027	39	183	158	51	100	212	255	300	308	314	254	536	309
30.6133	38	182	159	51	97	210	255	300	304	313	251	532	307
30.624	39	180	159	49	94	207	253	299	302	311	249	528	306
30.6347	38	180	158	46	90	206	252	296	301	310	248	526	303
30.6453	38	181	155	44	88	205	251	292	299	309	246	522	301
30.656	37	181	154	42	87	202	250	292	296	307	245	519	299
30.6667	37	179	155	41	86	199	249	290	294	305	243	514	297
30.6773	37	179	154	40	86	197	248	288	294	304	241	510	295
30.688	35	179	155	38	86	196	247	286	293	302	240	508	293
30.6987	36	178	154	39	86	195	245	285	291	298	238	508	293
30.7093	36	177	152	38	85	195	244	284	290	294	234	504	291
30.72	36	176	150	38	82	194	243	282	290	293	231	500	287
30.7307	36	174	151	37	80	193	242	281	289	292	229	497	283
30.7413	37	174	150	35	79	191	240	278	288	291	227	495	281
30.752	37	177	150	34	79	190	239	275	288	290	227	492	281
30.7627	36	178	149	34	77	191	238	273	286	288	227	488	279
30.7733	38	178	147	34	76	192	235	272	284	286	225	486	278
30.784	37	178	147	33	75	189	232	272	283	285	223	484	276
30.7947	37	177	148	32	74	187	230	271	282	284	224	482	274
30.8053	38	177	149	31	73	187	229	271	280	282	222	480	273
30.816	38	176	148	30	72	185	228	271	279	281	220	477	274
30.8267	38	175	148	30	71	183	228	269	279	280	218	474	273
30.8373	37	174	147	30	72	181	226	266	277	279	216	474	271
30.848	36	173	145	31	72	181	224	263	275	277	214	473	269
30.8587	36	172	145	30	70	182	223	261	273	276	213	472	267
30.8693	37	170	146	28	69	181	222	260	272	274	212	470	266
30.88	36	169	146	26	68	180	220	261	272	271	211	466	263
30.8907	35	168	146	26	66	178	218	259	273	270	208	463	260
30.9013	35	167	145	27	64	176	216	257	273	270	206	463	258
30.912	34	167	143	27	64	175	215	256	272	270	205	462	258
30.9227	33	168	142	25	64	174	215	255	271	269	204	461	255
30.9333	33	171	140	24	63	174	214	256	270	268	202	460	253
30.944	35	173	141	25	63	173	214	255	270	266	199	457	252
30.9547	37	173	141	24	63	172	213	254	269	263	199	454	249
30.9653	37	174	141	23	63	172	212	253	267	263	200	452	247
30.976	36	173	141	24	64	172	211	250	265	262	198	452	245
30.9867	36	172	141	24	66	171	212	247	262	261	198	451	244
30.9973	35	173	141	22	65	170	212	247	260	260	197	450	245
31.008	36	173	140	22	63	171	210	248	259	259	197	451	244
31.0187	35	174	139	21	63	169	209	247	257	258	195	450	244
31.0293	34	174	138	20	64	169	208	245	255	257	195	448	245
31.04	34	171	137	19	62	170	207	244	255	254	194	446	245
31.0507	35	168	137	19	60	169	207	245	253	252	192	443	242
31.0613	35	168	137	19	60	168	206	244	251	252	189	441	241
31.072	35	169	139	21	59	168	206	242	250	251	186	439	240
31.0827	35	169	139	20	60	166	205	241	253	251	185	435	238
31.0933	34	170	139	20	60	164	202	239	254	249	185	433	237
31.104	34	170	139	20	58	163	200	238	252	246	185	431	236
31.1147	35	169	139	19	57	165	200	237	251	245	185	432	236
31.1253	35	167	139	19	57	168	199	235	250	245	183	432	234
31.136	33	165	138	19	56	167	198	235	249	244	182	430	231
31.1467	32	165	136	19	54	165	197	235	247	242	181	430	228
31.1573	31	164	134	19	54	163	196	234	245	243	180	430	227
31.168	31	165	136	19	54	161	195	233	245	243	179	430	226
31.1787	31	166	137	19	52	160	195	232	246	243	179	430	226
31.1893	32	164	136	20	49	159	195	231	246	242	178	429	226
31.2	33	162	137	18	48	159	194	229	247	240	175	427	226
31.2107	33	162	138	18	47	158	193	228	246	239	174	425	225
31.2213	34	164	137	18	46	158	192	229	244	238	174	425	225
31.232	34	164	137	19	46	158	191	227	243	237	174	424	224
31.2427	33	164	136	19	44	154	190	224	242	236	174	422	222
31.2533	33	165	133	19	43	151	189	224	241	236	173	420	221
31.264	33	164	132	17	43	150	189	223	240	237	170	417	221
31.2747	31	163	133	16	44	152	187	223	239	238	167	414	220
31.2853	30	162	133	15	44	155	186	222	238	238	166	413	218
31.296	29	161	132	14	44	156	186	222	239	236	167	413	217
[truncated: 1,754 more rows]
