# Supplementary material for: The role of oxygen-vacancy in bifunctional indium oxyhydroxide catalysts for electrochemical coupling of biomass valorization with CO2 conversion
Source: Nat Commun. 2023 Apr 11;14:2040. doi: 10.1038/s41467-023-37679-3 (PMC10090200; doi:10.1038/s41467-023-37679-3)
Supplement: Supplementary file 4 — Source Data [file 41467_2023_37679_MOESM4_ESM.zip › Source data/Supplementary Figure 22.xlsx]

## Sheet: a
Charge	Concentration	Concentration	Concentration	Concentration	Concentration
C	mM	mM	mM	mM	mM
	HMF	FDCA	FFCA	HMFCA	DFF
0	10	0	0	0	0
10	8.55173	0.64721	0.15337	0.35238	0.09916
20	7.26276	1.35891	0.36124	0.41633	0.20386
30	6.43065	1.788	0.47642	0.55029	0.23686
40	4.70052	2.87815	0.55985	0.70692	0.38162
50	4.08363	3.681	0.58579	0.77307	0.4282
60	3.55248	4.19196	0.64724	0.81086	0.39429
70	3.10747	5.055	0.72186	0.84287	0.37961
80	2.82926	5.70688	0.71654	0.8954	0.36101
90	2.12562	6.25	0.55444	0.8406	0.26314
100	1.75424	6.88077	0.43087	0.71887	0.23229
110	1.32774	7.35477	0.25839	0.63369	0.21296
117	1.05591	7.59177	0.2473	0.54743	0.17486

## Sheet: b
Charge	Concentration	Concentration	Concentration	Concentration	Concentration
C	mM	mM	mM	mM	mM
	HMF	FDCA	FFCA	HMFCA	DFF
0	10	0	0	0	0
10	8.70232	0.77167	0.13841	0.41719	0.10761
20	7.62047	1.06332	0.19339	0.50601	0.12909
30	6.33373	1.38727	0.24711	0.57693	0.1543
40	5.11512	2.20284	0.36588	0.78506	0.2262
50	4.53589	2.40182	0.38469	0.82463	0.2253
60	4.23823	2.72774	0.41842	0.88416	0.23012
70	3.94132	3.1441	0.45981	0.98587	0.23902
80	3.31858	3.43513	0.47166	1.01209	0.22975
90	2.56452	3.80358	0.46938	1.01055	0.21341
100	2.13013	3.90839	0.45054	0.97507	0.19311
110	1.63904	4.16044	0.42777	0.92141	0.1681
117	1.56956	4.50183	0.41785	0.90571	0.16354
