# Supplementary material for: The role of oxygen-vacancy in bifunctional indium oxyhydroxide catalysts for electrochemical coupling of biomass valorization with CO2 conversion
Source: Nat Commun. 2023 Apr 11;14:2040. doi: 10.1038/s41467-023-37679-3 (PMC10090200; doi:10.1038/s41467-023-37679-3)
Supplement: Supplementary file 4 — Source Data [file 41467_2023_37679_MOESM4_ESM.zip › Source data/Supplementary Figure 23.xlsx]

## Sheet: a
Charge	Conversion	Yield
C	%	%
	InOOH-Ov	InOOH-Ov
0	0	0
10	12.2423	9.76194
20	28.389	14.5197
30	36.8827	18.5852
40	48.663	24.6858
50	59.7089	29.8293
60	64.3213	36.7577
70	73.3119	41.2534
80	78.1185	51.5943
90	85.2158	65.2821
100	91.1073	72.7892
110	96.445	83.1545
117	98.4748	91.6255

## Sheet: b
Charge	Conversion	Yield
C	%	%
	InOOH	InOOH
0	0	0
10	14.4827	6.47212
20	27.3724	13.5891
30	35.6935	17.8801
40	52.9948	28.7815
50	59.1637	36.81
60	64.4752	41.9196
70	68.9253	50.55
80	71.7074	57.0688
90	78.7438	62.5
100	82.4576	68.8077
110	86.7226	73.5477
117	89.4409	75.9177

## Sheet: c
Charge	Conversion	Yield
C	%	%
	InOOH-O2	InOOH-O2
0	0	0
10	12.9768	7.71667
20	23.7953	10.6332
30	36.6627	13.8727
40	48.8488	22.0284
50	54.6411	24.0182
60	57.6177	27.2774
70	60.5868	31.441
80	66.8142	34.3513
90	74.3548	38.0358
100	78.6987	39.0839
110	83.6096	41.6044
117	84.3044	45.0183
