# Supplementary material for: The role of oxygen-vacancy in bifunctional indium oxyhydroxide catalysts for electrochemical coupling of biomass valorization with CO2 conversion
Source: Nat Commun. 2023 Apr 11;14:2040. doi: 10.1038/s41467-023-37679-3 (PMC10090200; doi:10.1038/s41467-023-37679-3)
Supplement: Supplementary file 4 — Source Data [file 41467_2023_37679_MOESM4_ESM.zip › Source data/Supplementary Figure 25.xlsx]

## Sheet: a
Charge	Concentration	Concentration	Concentration
C	mM	mM	mM
	InOOH	InOOH-Ov	InOOH-O2
0	0	0	0
10	0.35238	0.37544	0.41719
20	0.41633	0.34586	0.50601
30	0.55029	0.39885	0.57693
40	0.70692	0.43165	0.78506
50	0.77307	0.44371	0.82463
60	0.81086	0.52368	0.88416
70	0.84287	0.50202	0.98587
80	0.8954	0.55347	1.01209
90	0.8406	0.61147	1.01055
100	0.71887	0.40729	0.97507
110	0.63369	0.24422	0.92141
117	0.54743	0.12273	0.90571

## Sheet: b
Charge	Concentration	Concentration	Concentration
C	mM	mM	mM
	InOOH	InOOH-Ov	InOOH-O2
0	0	0	0
10	0.15337	0.31497	0.13841
20	0.36124	0.43773	0.19339
30	0.47642	0.57495	0.24711
40	0.55985	0.70301	0.36588
50	0.58579	0.7746	0.38469
60	0.64724	0.90089	0.41842
70	0.72186	0.87294	0.45981
80	0.71654	0.93127	0.47166
90	0.55444	0.89107	0.46938
100	0.43087	0.61727	0.45054
110	0.25839	0.31889	0.42777
117	0.2473	0.12271	0.41785

## Sheet: c
Charge	Concentration	Concentration	Concentration
C	mM	mM	mM
	InOOH	InOOH-Ov	InOOH-O2
0	0	0	0
10	0.09916	0.26704	0.10761
20	0.20386	0.33102	0.12909
30	0.23686	0.41608	0.1543
40	0.38162	0.46199	0.2262
50	0.4282	0.46319	0.2253
60	0.39429	0.49582	0.23012
70	0.37961	0.42306	0.23902
80	0.36101	0.39905	0.22975
90	0.26314	0.11717	0.21341
100	0.23229	0.07459	0.19311
110	0.21296	0.03631	0.1681
117	0.17486	0.01215	0.16354
