# Supplementary material for: The role of oxygen-vacancy in bifunctional indium oxyhydroxide catalysts for electrochemical coupling of biomass valorization with CO2 conversion
Source: Nat Commun. 2023 Apr 11;14:2040. doi: 10.1038/s41467-023-37679-3 (PMC10090200; doi:10.1038/s41467-023-37679-3)
Supplement: Supplementary file 4 — Source Data [file 41467_2023_37679_MOESM4_ESM.zip › Source data/Supplementary Figure 27.xlsx]

## Sheet: a
Time	Current density	Batch	Yield (FDCA)
h	mA cm-2		%
9.25926e-05	5.035	1	76
0.000185185	5.035	2	75.3
0.000277778	5.035	3	72.1
0.00037037	5.035	4	68.2
0.000462963	4.948	5	61.3
0.000555556	4.7705	6	50.6
0.000648148	4.627
0.000740741	4.531
0.000833333	4.4095
0.000925926	4.3415
0.00102	4.3325
0.00111	4.265
0.0012	4.209
0.0013	4.1975
0.00139	4.1745
0.00148	4.2435
0.00157	4.137
0.00167	4.1295
0.00176	4.1555
0.00185	4.1185
0.00194	4.063
0.00204	4.041
0.00213	4.132
0.00222	4.0425
0.00231	4.054
0.00241	3.9955
0.0025	3.974
0.00259	3.986
0.00269	3.992
0.00278	3.9315
0.00287	3.924
0.00296	4.0495
0.00306	3.9725
0.00315	3.94
0.00324	3.932
0.00333	3.954
0.00343	3.922
0.00352	3.8875
0.00361	3.874
0.0037	3.8735
0.0038	3.84
0.00389	3.814
0.00398	3.7885
0.00407	3.7615
0.00417	3.726
0.00426	3.7595
0.00435	3.7875
0.00444	3.772
0.00454	3.7585
0.00463	3.745
0.00472	3.7265
0.00481	3.75
0.00491	3.7805
0.005	3.7285
0.00509	3.703
0.00519	3.691
0.00528	3.701
0.00537	3.7005
0.00546	3.734
0.00556	3.689
0.00565	3.699
0.00574	3.6655
0.00583	3.6595
0.00593	3.6465
0.00602	3.626
0.00611	3.6815
0.0062	3.672
0.0063	3.6755
0.00639	3.7025
0.00648	3.676
0.00657	3.6805
0.00667	3.676
0.00676	3.649
0.00685	3.659
0.00694	3.7555
0.00704	3.864
0.00713	3.7925
0.00722	3.73
0.00731	3.6875
0.00741	3.6735
0.0075	3.6485
0.00759	3.6495
0.00769	3.6685
0.00778	3.683
0.00787	3.6505
0.00796	3.67
0.00806	3.6595
0.00815	3.619
0.00824	3.597
0.00833	3.629
0.00843	3.738
0.00852	3.7125
0.00861	3.672
0.0087	3.63
0.0088	3.614
0.00889	3.5785
0.00898	3.556
0.00907	3.551
0.00917	3.538
0.00926	3.5465
0.00935	3.5735
0.00944	3.563
0.00954	3.546
0.00963	3.558
0.00972	3.5895
0.00981	3.5955
0.00991	3.575
0.01	3.5605
0.01009	3.5415
0.01019	3.529
0.01028	3.5175
0.01037	3.5295
0.01046	3.6285
0.01056	3.6
0.01065	3.5785
0.01074	3.621
0.01083	3.6005
0.01093	3.635
0.01102	3.615
0.01111	3.591
0.0112	3.5845
0.0113	3.5955
0.01139	3.593
0.01148	3.5655
0.01157	3.542
0.01167	3.5465
0.01176	3.5505
0.01185	3.5485
0.01194	3.5205
0.01204	3.4955
0.01213	3.493
0.01222	3.4995
0.01231	3.4845
0.01241	3.4915
0.0125	3.5275
0.01259	3.5025
0.01269	3.5295
0.01278	3.536
0.01287	3.629
0.01296	3.7445
0.01306	3.723
0.01315	3.644
0.01324	3.6295
0.01333	3.5975
0.01343	3.5665
0.01352	3.5745
0.01361	3.536
0.0137	3.528
0.0138	3.517
0.01389	3.4955
0.01398	3.486
0.01407	3.505
0.01417	3.5175
0.01426	3.535
0.01435	3.5505
0.01444	3.498
0.01454	3.4925
0.01463	3.5075
0.01472	3.487
0.01481	3.5115
0.01491	3.528
0.015	3.5495
0.01509	3.5075
0.01519	3.512
0.01528	3.535
0.01537	3.4945
0.01546	3.503
0.01556	3.5235
0.01565	3.5015
0.01574	3.515
0.01583	3.573
0.01593	3.599
0.01602	3.5685
0.01611	3.55
0.0162	3.561
0.0163	3.5215
0.01639	3.503
0.01648	3.495
0.01657	3.47
0.01667	3.467
0.01676	3.4335
0.01685	3.425
0.01694	3.4255
0.01704	3.456
0.01713	3.6875
0.01722	3.6005
0.01731	3.6425
0.01741	3.5325
0.0175	3.5205
0.01759	3.506
0.01769	3.5505
0.01778	3.539
0.01787	3.5265
0.01796	3.524
0.01806	3.511
0.01815	3.5005
0.01824	3.4985
0.01833	3.474
0.01843	3.5045
0.01852	3.478
0.01861	3.479
0.0187	3.479
0.0188	3.514
0.01889	3.518
0.01898	3.4975
0.01907	3.5015
0.01917	3.4725
0.01926	3.488
0.01935	3.5265
0.01944	3.5215
0.01954	3.4925
0.01963	3.5005
0.01972	3.52
0.01981	3.528
0.01991	3.537
0.02	3.4985
0.02009	3.4615
0.02019	3.4565
0.02028	3.4955
0.02037	3.488
0.02046	3.4995
0.02056	3.4875
0.02065	3.483
0.02074	3.4405
0.02083	3.4405
0.02093	3.4645
0.02102	3.4655
0.02111	3.472
0.0212	3.459
0.0213	3.488
0.02139	3.477
0.02148	3.489
0.02157	3.445
0.02167	3.4995
0.02176	3.528
0.02185	3.529
0.02194	3.478
0.02204	3.4585
0.02213	3.4415
0.02222	3.4565
0.02231	3.4765
0.02241	3.4575
0.0225	3.4965
0.02259	3.5245
0.02269	3.5415
0.02278	3.485
0.02287	3.48
0.02296	3.4445
0.02306	3.4845
0.02315	3.4915
0.02324	3.4635
0.02333	3.4845
0.02343	3.4525
0.02352	3.4365
0.02361	3.516
0.0237	3.4625
0.0238	3.4465
0.02389	3.422
0.02398	3.4225
0.02407	3.423
0.02417	3.441
0.02426	3.5245
0.02435	3.4775
0.02444	3.4535
0.02454	3.4385
0.02463	3.4495
0.02472	3.415
0.02481	3.451
0.02491	3.4295
0.025	3.4415
0.02509	3.487
0.02519	3.4645
0.02528	3.4235
0.02537	3.446
0.02546	3.4705
0.02556	3.4775
0.02565	3.4285
0.02574	3.4815
0.02583	3.5135
0.02593	3.4625
0.02602	3.465
0.02611	3.446
0.0262	3.4135
0.0263	3.4025
0.02639	3.3965
0.02648	3.3865
0.02657	3.375
0.02667	3.35
0.02676	3.3275
0.02685	3.3055
0.02694	3.2935
0.02704	3.341
0.02713	3.3675
0.02722	3.4215
0.02731	3.375
0.02741	3.3385
0.0275	3.3335
0.02759	3.379
0.02769	3.4025
0.02778	3.3885
0.02787	3.375
0.02796	3.3675
0.02806	3.3635
0.02815	3.382
0.02824	3.3725
0.02833	3.4545
0.02843	3.4455
0.02852	3.3835
0.02861	3.3905
0.0287	3.3815
0.0288	3.396
0.02889	3.3845
0.02898	3.414
0.02907	3.3965
0.02917	3.3875
0.02926	3.368
0.02935	3.375
0.02944	3.3455
0.02954	3.3575
0.02963	3.372
0.02972	3.3705
0.02981	3.362
0.02991	3.3565
0.03	3.35
0.03009	3.3275
0.03019	3.363
0.03028	3.328
0.03037	3.328
0.03046	3.3115
0.03056	3.359
0.03065	3.3415
0.03074	3.3435
0.03083	3.333
0.03093	3.3685
0.03102	3.396
0.03111	3.397
0.0312	3.403
0.0313	3.463
0.03139	3.3945
0.03148	3.3725
0.03157	3.3855
0.03167	3.4305
0.03176	3.434
0.03185	3.41
0.03194	3.409
0.03204	3.389
0.03213	3.365
0.03222	3.3415
0.03231	3.347
0.03241	3.367
0.0325	3.3635
0.03259	3.318
0.03269	3.3345
0.03278	3.3535
0.03287	3.3265
0.03296	3.3485
0.03306	3.304
0.03315	3.309
0.03324	3.321
0.03333	3.3505
0.03343	3.3245
0.03352	3.3125
0.03361	3.339
0.0337	3.348
0.0338	3.332
0.03389	3.378
0.03398	3.3795
0.03407	3.381
0.03417	3.3835
0.03426	3.368
0.03435	3.352
0.03444	3.33
0.03454	3.379
0.03463	3.3425
0.03472	3.335
0.03481	3.3115
0.03491	3.2725
0.035	3.265
0.03509	3.294
0.03519	3.3055
0.03528	3.3115
0.03537	3.276
0.03546	3.2755
0.03556	3.2735
0.03565	3.282
0.03574	3.2835
0.03583	3.2845
0.03593	3.3085
0.03602	3.2905
0.03611	3.313
0.0362	3.281
0.0363	3.351
0.03639	3.33
0.03648	3.326
0.03657	3.32
0.03667	3.294
0.03676	3.268
0.03685	3.277
0.03694	3.2635
0.03704	3.259
0.03713	3.244
0.03722	3.2855
0.03731	3.269
0.03741	3.2805
0.0375	3.292
0.03759	3.2765
0.03769	3.303
0.03778	3.284
0.03787	3.27
0.03796	3.2815
0.03806	3.306
0.03815	3.278
0.03824	3.292
0.03833	3.289
0.03843	3.2775
0.03852	3.3055
0.03861	3.3455
0.0387	3.331
0.0388	3.4185
0.03889	3.4075
0.03898	3.396
0.03907	3.406
0.03917	3.3665
0.03926	3.3165
0.03935	3.307
0.03944	3.3415
0.03954	3.322
0.03963	3.322
0.03972	3.3385
0.03981	3.3125
0.03991	3.309
0.04	3.2895
0.04009	3.324
0.04019	3.3175
0.04028	3.327
0.04037	3.3295
0.04046	3.3275
0.04056	3.3005
0.04065	3.3115
0.04074	3.3185
0.04083	3.305
0.04093	3.5435
0.04102	3.4625
0.04111	3.439
0.0412	3.4645
0.0413	3.4195
0.04139	3.433
0.04148	3.4515
0.04157	3.4075
0.04167	3.4835
0.04176	3.547
0.04185	3.5
0.04194	3.5535
0.04204	3.442
0.04213	3.417
0.04222	3.4265
0.04231	3.394
0.04241	3.3765
0.0425	3.359
0.04259	3.353
0.04269	3.3835
0.04278	3.4445
0.04287	3.381
0.04296	3.373
0.04306	3.377
0.04315	3.437
0.04324	3.449
0.04333	3.4355
0.04343	3.407
0.04352	3.3715
0.04361	3.3415
0.0437	3.331
0.0438	3.337
0.04389	3.3935
0.04398	3.3445
0.04407	3.3985
0.04417	3.3635
0.04426	3.3325
0.04435	3.349
0.04444	3.355
0.04454	3.339
0.04463	3.3485
0.04472	3.3285
0.04481	3.319
0.04491	3.293
0.045	3.2995
0.04509	3.308
0.04519	3.316
0.04528	3.323
0.04537	3.3345
0.04546	3.318
0.04556	3.328
0.04565	3.287
0.04574	3.282
0.04583	3.307
0.04593	3.31
0.04602	3.301
0.04611	3.2985
0.0462	3.2645
0.0463	3.2555
0.04639	3.283
0.04648	3.3175
0.04657	3.3065
0.04667	3.2975
0.04676	3.294
0.04685	3.283
0.04694	3.2875
0.04704	3.282
0.04713	3.299
0.04722	3.391
0.04731	3.3645
0.04741	3.3295
0.0475	3.2835
0.04759	3.2675
0.04769	3.257
0.04778	3.2765
0.04787	3.29
0.04796	3.278
0.04806	3.281
0.04815	3.2905
0.04824	3.3025
0.04833	3.2905
0.04843	3.252
0.04852	3.2615
0.04861	3.2715
0.0487	3.28
0.0488	3.288
0.04889	3.2625
0.04898	3.2635
0.04907	3.2865
0.04917	3.3545
0.04926	3.3345
0.04935	3.3145
0.04944	3.2755
0.04954	3.29
0.04963	3.265
0.04972	3.2395
0.04981	3.2735
0.04991	3.274
0.05	3.2845
0.05009	3.2865
0.05019	3.297
0.05028	3.251
0.05037	3.2575
0.05046	3.2625
0.05056	3.2565
0.05065	3.268
0.05074	3.261
0.05083	3.239
0.05093	3.2185
0.05102	3.2195
0.05111	3.2215
0.0512	3.2335
0.0513	3.231
0.05139	3.237
0.05148	3.2535
0.05157	3.269
0.05167	3.266
0.05176	3.223
0.05185	3.271
0.05194	3.254
0.05204	3.239
0.05213	3.27
0.05222	3.2595
0.05231	3.267
0.05241	3.2985
0.0525	3.282
0.05259	3.292
0.05269	3.303
0.05278	3.317
0.05287	3.2915
0.05296	3.2825
0.05306	3.2595
0.05315	3.265
0.05324	3.243
0.05333	3.2335
0.05343	3.2305
0.05352	3.2435
0.05361	3.2585
0.0537	3.23
0.0538	3.2225
0.05389	3.2045
0.05398	3.1965
0.05407	3.1855
0.05417	3.1875
0.05426	3.2225
0.05435	3.2475
0.05444	3.253
0.05454	3.2705
0.05463	3.2735
0.05472	3.246
0.05481	3.235
0.05491	3.2685
0.055	3.2605
0.05509	3.277
0.05519	3.279
0.05528	3.2825
0.05537	3.2535
0.05546	3.246
0.05556	3.2505
0.05565	3.2395
0.05574	3.2295
0.05583	3.232
0.05593	3.2525
0.05602	3.2595
0.05611	3.236
0.0562	3.224
0.0563	3.2395
0.05639	3.2235
0.05648	3.2405
0.05657	3.3725
0.05667	3.323
0.05676	3.3235
0.05685	3.274
0.05694	3.276
0.05704	3.384
0.05713	3.392
0.05722	3.374
0.05731	3.3715
0.05741	3.3325
0.0575	3.33
0.05759	3.2865
0.05769	3.2875
0.05778	3.4145
0.05787	3.4585
0.05796	3.5985
0.05806	3.634
0.05815	3.4565
0.05824	3.4095
0.05833	3.3755
0.05843	3.3805
0.05852	3.408
0.05861	3.382
0.0587	3.3615
0.0588	3.333
0.05889	3.3455
0.05898	3.3095
0.05907	3.297
0.05917	3.2865
0.05926	3.3135
0.05935	3.2855
0.05944	3.2915
0.05954	3.309
0.05963	3.29
0.05972	3.286
0.05981	3.2695
0.05991	3.25
0.06	3.2615
0.06009	3.3425
0.06019	3.3485
0.06028	3.3095
0.06037	3.2635
0.06046	3.285
0.06056	3.289
0.06065	3.3205
0.06074	3.2615
0.06083	3.2815
0.06093	3.3075
0.06102	3.3075
0.06111	3.3155
0.0612	3.3055
0.0613	3.273
0.06139	3.3165
0.06148	3.3225
0.06157	3.27
0.06167	3.274
0.06176	3.262
0.06185	3.27
0.06194	3.2515
0.06204	3.28
0.06213	3.315
0.06222	3.268
0.06231	3.272
0.06241	3.253
0.0625	3.243
0.06259	3.2355
0.06269	3.2605
0.06278	3.2415
0.06287	3.25
0.06296	3.241
0.06306	3.2295
0.06315	3.2335
0.06324	3.2525
0.06333	3.2285
0.06343	3.229
0.06352	3.2235
0.06361	3.2465
0.0637	3.241
0.0638	3.217
0.06389	3.2015
0.06398	3.2345
0.06407	3.2395
0.06417	3.219
0.06426	3.2215
0.06435	3.232
0.06444	3.211
0.06454	3.202
0.06463	3.1925
0.06472	3.195
0.06481	3.1925
0.06491	3.196
0.065	3.2375
0.06509	3.232
0.06519	3.256
0.06528	3.241
0.06537	3.22
0.06546	3.2085
0.06556	3.245
0.06565	3.216
0.06574	3.23
0.06583	3.2405
0.06593	3.276
0.06602	3.241
0.06611	3.213
0.0662	3.218
0.0663	3.249
0.06639	3.2325
0.06648	3.242
0.06657	3.2715
0.06667	3.2385
0.06676	3.2425
0.06685	3.206
0.06694	3.195
0.06704	3.2025
0.06713	3.2245
0.06722	3.206
0.06731	3.205
0.06741	3.213
0.0675	3.241
0.06759	3.2225
0.06769	3.2075
0.06778	3.1965
0.06787	3.2135
0.06796	3.181
0.06806	3.159
0.06815	3.176
0.06824	3.1295
0.06833	3.15
0.06843	3.1585
0.06852	3.1375
0.06861	3.134
0.0687	3.203
0.0688	3.197
0.06889	3.228
0.06898	3.2155
0.06907	3.1685
0.06917	3.1955
0.06926	3.2075
0.06935	3.2095
0.06944	3.2155
0.06954	3.185
0.06963	3.2035
0.06972	3.201
0.06981	3.198
0.06991	3.2455
0.07	3.224
0.07009	3.1985
0.07019	3.195
0.07028	3.219
0.07037	3.1955
0.07046	3.2225
0.07056	3.2195
0.07065	3.194
0.07074	3.2435
0.07083	3.2395
0.07093	3.2475
0.07102	3.239
0.07111	3.2655
0.0712	3.2595
0.0713	3.224
0.07139	3.2065
0.07148	3.2055
0.07157	3.21
0.07167	3.238
0.07176	3.2205
0.07185	3.2325
0.07194	3.2195
0.07204	3.23
0.07213	3.2235
0.07222	3.215
0.07231	3.212
0.07241	3.24
0.0725	3.2195
0.07259	3.195
0.07269	3.197
0.07278	3.193
0.07287	3.19
0.07296	3.1935
0.07306	3.177
0.07315	3.164
0.07324	3.192
0.07333	3.2265
0.07343	3.2315
0.07352	3.184
0.07361	3.1995
0.0737	3.212
0.0738	3.2
0.07389	3.245
0.07398	3.2395
0.07407	3.207
0.07417	3.216
0.07426	3.2365
0.07435	3.2335
0.07444	3.2455
0.07454	3.192
0.07463	3.1835
0.07472	3.179
0.07481	3.193
0.07491	3.178
0.075	3.209
0.07509	3.1755
0.07519	3.196
0.07528	3.2495
0.07537	3.2005
0.07546	3.225
0.07556	3.223
0.07565	3.2365
0.07574	3.204
0.07583	3.1685
0.07593	3.141
0.07602	3.155
0.07611	3.18
0.0762	3.1935
0.0763	3.189
0.07639	3.165
0.07648	3.1875
0.07657	3.211
0.07667	3.202
0.07676	3.193
0.07685	3.2105
0.07694	3.2275
0.07704	3.2095
0.07713	3.2085
0.07722	3.217
0.07731	3.2145
0.07741	3.207
0.0775	3.2065
0.07759	3.202
0.07769	3.192
0.07778	3.227
0.07787	3.1905
0.07796	3.1775
0.07806	3.2045
0.07815	3.196
0.07824	3.202
0.07833	3.185
0.07843	3.1935
0.07852	3.1965
0.07861	3.168
0.0787	3.157
0.0788	3.1635
0.07889	3.167
0.07898	3.155
0.07907	3.1865
0.07917	3.172
0.07926	3.1695
0.07935	3.1785
0.07944	3.177
0.07954	3.1725
0.07963	3.163
0.07972	3.1755
0.07981	3.2015
0.07991	3.1665
0.08	3.1415
0.08009	3.1475
0.08019	3.1635
0.08028	3.1665
0.08037	3.156
0.08046	3.134
0.08056	3.1495
0.08065	3.174
0.08074	3.2095
0.08083	3.3555
0.08093	3.31
0.08102	3.2515
0.08111	3.2115
0.0812	3.227
0.0813	3.197
0.08139	3.1775
0.08148	3.185
0.08157	3.1705
0.08167	3.2005
0.08176	3.2135
0.08185	3.2005
0.08194	3.177
0.08204	3.1575
0.08213	3.1745
0.08222	3.169
0.08231	3.2005
0.08241	3.1645
0.0825	3.1635
0.08259	3.178
0.08269	3.1605
0.08278	3.1675
0.08287	3.1735
0.08296	3.146
0.08306	3.1255
0.08315	3.101
0.08324	3.071
0.08333	3.0695
0.08343	3.092
0.08352	3.0995
0.08361	3.073
0.0837	3.0765
0.0838	3.0925
0.08389	3.0685
0.08398	3.053
0.08407	3.039
0.08417	3.057
0.08426	3.0715
0.08435	3.096
0.08444	3.083
0.08454	3.1185
0.08463	3.0825
0.08472	3.089
0.08481	3.1095
0.08491	3.122
0.085	3.122
0.08509	3.1445
0.08519	3.1785
0.08528	3.1795
0.08537	3.1555
0.08546	3.122
0.08556	3.1265
0.08565	3.1165
0.08574	3.106
0.08583	3.106
0.08593	3.1265
0.08602	3.1235
0.08611	3.1495
0.0862	3.161
0.0863	3.1445
0.08639	3.1375
0.08648	3.133
0.08657	3.135
0.08667	3.1485
0.08676	3.1255
0.08685	3.128
0.08694	3.12
0.08704	3.1295
0.08713	3.149
0.08722	3.1065
0.08731	3.133
0.08741	3.1295
0.0875	3.116
0.08759	3.115
0.08769	3.1465
0.08778	3.124
0.08787	3.0955
0.08796	3.0885
0.08806	3.1035
0.08815	3.153
0.08824	3.1225
0.08833	3.142
0.08843	3.1395
0.08852	3.127
0.08861	3.11
0.0887	3.246
0.0888	3.205
0.08889	3.1835
0.08898	3.172
0.08907	3.1915
0.08917	3.2045
0.08926	3.198
0.08935	3.1715
0.08944	3.1705
0.08954	3.1655
0.08963	3.144
0.08972	3.1385
0.08981	3.1405
0.08991	3.155
0.09	3.174
0.09009	3.2115
0.09019	3.1785
0.09028	3.175
0.09037	3.164
0.09046	3.15
0.09056	3.1615
0.09065	3.1725
0.09074	3.2625
0.09083	3.27
0.09093	3.216
0.09102	3.1935
0.09111	3.1665
0.0912	3.2255
0.0913	3.2635
0.09139	3.2015
0.09148	3.1955
0.09157	3.174
0.09167	3.1635
0.09176	3.144
0.09185	3.1515
0.09194	3.1335
0.09204	3.1305
0.09213	3.1365
0.09222	3.1275
0.09231	3.128
0.09241	3.1405
0.0925	3.1045
0.09259	3.1165
0.09269	3.119
0.09278	3.11
0.09287	3.094
0.09296	3.094
0.09306	3.1505
0.09315	3.2715
0.09324	3.2835
0.09333	3.221
0.09343	3.212
0.09352	3.173
0.09361	3.1625
0.0937	3.143
0.0938	3.1515
0.09389	3.1645
0.09398	3.1455
0.09407	3.1635
0.09417	3.141
0.09426	3.14
0.09435	3.145
0.09444	3.1375
0.09454	3.1145
0.09463	3.1505
0.09472	3.228
0.09481	3.2965
0.09491	3.244
0.095	3.194
0.09509	3.187
0.09519	3.1745
0.09528	3.1845
0.09537	3.1635
0.09546	3.187
0.09556	3.164
0.09565	3.129
0.09574	3.1095
0.09583	3.131
0.09593	3.11
0.09602	3.1305
0.09611	3.118
0.0962	3.12
0.0963	3.146
0.09639	3.121
0.09648	3.0885
0.09657	3.0845
0.09667	3.0905
0.09676	3.1165
0.09685	3.11
0.09694	3.1385
0.09704	3.1575
0.09713	3.119
0.09722	3.1385
0.09731	3.118
0.09741	3.1165
0.0975	3.105
0.09759	3.1165
0.09769	3.1185
0.09778	3.121
0.09787	3.1035
0.09796	3.0865
0.09806	3.135
0.09815	3.1255
0.09824	3.1165
0.09833	3.098
0.09843	3.0815
0.09852	3.111
0.09861	3.104
0.0987	3.1
0.0988	3.132
0.09889	3.1245
0.09898	3.1075
0.09907	3.119
0.09917	3.0955
0.09926	3.0765
0.09935	3.0905
0.09944	3.093
0.09954	3.0905
0.09963	3.1125
0.09972	3.0895
0.09981	3.097
0.09991	3.1145
0.1	3.081
0.10009	3.0885
0.10019	3.0995
0.10028	3.0835
0.10037	3.1065
0.10046	3.093
0.10056	3.071
0.10065	3.0315
0.10074	3.051
0.10083	3.085
0.10093	3.0775
0.10102	3.0815
0.10111	3.0695
0.1012	3.0385
0.1013	3.0715
0.10139	3.1025
0.10148	3.0955
0.10157	3.118
0.10167	3.092
0.10176	3.0905
0.10185	3.11
0.10194	3.0915
0.10204	3.077
0.10213	3.104
0.10222	3.1155
0.10231	3.1325
0.10241	3.2055
0.1025	3.251
0.10259	3.193
0.10269	3.1675
0.10278	3.139
0.10287	3.144
0.10296	3.1505
0.10306	3.1695
0.10315	3.2065
0.10324	3.142
0.10333	3.133
0.10343	3.1305
0.10352	3.1375
0.10361	3.101
0.1037	3.0915
0.1038	3.0985
0.10389	3.1315
0.10398	3.111
0.10407	3.1165
0.10417	3.1255
0.10426	3.117
0.10435	3.1295
0.10444	3.1035
0.10454	3.0865
0.10463	3.0825
0.10472	3.112
0.10481	3.099
0.10491	3.112
0.105	3.145
0.10509	3.1305
0.10519	3.2005
0.10528	3.2085
0.10537	3.1595
0.10546	3.166
0.10556	3.1925
0.10565	3.15
0.10574	3.145
0.10583	3.1295
0.10593	3.125
0.10602	3.0975
0.10611	3.091
0.1062	3.1055
0.1063	3.1075
0.10639	3.0735
0.10648	3.082
0.10657	3.0865
0.10667	3.243
0.10676	3.1745
0.10685	3.161
0.10694	3.1485
0.10704	3.162
0.10713	3.2365
0.10722	3.1875
0.10731	3.1845
0.10741	3.1725
0.1075	3.149
0.10759	3.234
0.10769	3.159
0.10778	3.154
0.10787	3.1635
0.10796	3.1575
0.10806	3.148
0.10815	3.1665
0.10824	3.168
0.10833	3.1475
0.10843	3.1325
0.10852	3.1265
0.10861	3.1245
0.1087	3.1585
0.1088	3.1295
0.10889	3.1265
0.10898	3.1065
0.10907	3.134
0.10917	3.1125
0.10926	3.1045
0.10935	3.099
0.10944	3.1605
0.10954	3.137
0.10963	3.235
0.10972	3.255
0.10981	3.2055
0.10991	3.1905
0.11	3.186
0.11009	3.1545
0.11019	3.148
0.11028	3.2095
0.11037	3.1775
0.11046	3.1835
0.11056	3.131
0.11065	3.1315
0.11074	3.149
0.11083	3.127
0.11093	3.1295
0.11102	3.155
0.11111	3.138
0.1112	3.114
0.1113	3.109
0.11139	3.0835
0.11148	3.0605
0.11157	3.052
0.11167	3.078
0.11176	3.0575
0.11185	3.0565
0.11194	3.051
0.11204	3.08
0.11213	3.0635
0.11222	3.057
0.11231	3.0495
0.11241	3.0515
0.1125	3.063
0.11259	3.0775
0.11269	3.0645
0.11278	3.077
0.11287	3.085
0.11296	3.067
0.11306	3.0745
0.11315	3.1025
0.11324	3.138
0.11333	3.1065
0.11343	3.0995
0.11352	3.0715
0.11361	3.1355
0.1137	3.098
0.1138	3.103
0.11389	3.102
0.11398	3.1225
0.11407	3.152
0.11417	3.158
0.11426	3.156
0.11435	3.1375
0.11444	3.1195
0.11454	3.091
0.11463	3.0685
0.11472	3.04
0.11481	3.065
0.11491	3.0855
0.115	3.0775
0.11509	3.054
0.11519	3.065
0.11528	3.076
0.11537	3.0925
0.11546	3.0945
0.11556	3.0945
0.11565	3.073
0.11574	3.0665
0.11583	3.054
0.11593	3.057
0.11602	3.067
0.11611	3.214
0.1162	3.1925
0.1163	3.138
0.11639	3.117
0.11648	3.1365
0.11657	3.1505
0.11667	3.148
0.11676	3.12
0.11685	3.1245
0.11694	3.116
0.11704	3.1305
0.11713	3.138
0.11722	3.1225
0.11731	3.0955
0.11741	3.133
0.1175	3.118
0.11759	3.1445
0.11769	3.093
0.11778	3.1365
0.11787	3.214
0.11796	3.156
0.11806	3.1595
0.11815	3.135
0.11824	3.117
0.11833	3.1105
0.11843	3.0915
0.11852	3.119
0.11861	3.1055
0.1187	3.09
0.1188	3.104
0.11889	3.0805
0.11898	3.0625
0.11907	3.04
0.11917	3.082
0.11926	3.0605
0.11935	3.0615
0.11944	3.063
0.11954	3.078
0.11963	3.059
0.11972	3.055
0.11981	3.0405
0.11991	3.067
0.12	3.0475
0.12009	3.065
0.12019	3.0735
0.12028	3.0625
0.12037	3.0525
0.12046	3.051
0.12056	3.064
0.12065	3.1915
0.12074	3.1475
0.12083	3.0965
0.12093	3.0955
0.12102	3.1
0.12111	3.112
0.1212	3.075
0.1213	3.049
0.12139	3.0665
0.12148	3.1345
0.12157	3.1455
0.12167	3.134
0.12176	3.116
0.12185	3.108
0.12194	3.1115
0.12204	3.078
0.12213	3.094
0.12222	3.111
0.12231	3.2
0.12241	3.14
0.1225	3.188
0.12259	3.1465
0.12269	3.136
0.12278	3.117
0.12287	3.109
0.12296	3.127
0.12306	3.1225
0.12315	3.093
0.12324	3.0665
0.12333	3.0615
0.12343	3.035
0.12352	3.075
0.12361	3.0545
0.1237	3.031
0.1238	3.0335
0.12389	3.0915
0.12398	3.103
0.12407	3.1315
0.12417	3.1005
0.12426	3.0735
0.12435	3.0735
0.12444	3.075
0.12454	3.0905
0.12463	3.0595
0.12472	3.0605
0.12481	3.06
0.12491	3.049
0.125	3.0115
0.12509	3.0105
0.12519	3.0475
0.12528	3.038
0.12537	3.034
0.12546	3.064
0.12556	3.0285
0.12565	2.998
0.12574	3.0385
0.12583	3.045
0.12593	3.0335
0.12602	3.021
0.12611	3.0365
0.1262	3.0435
0.1263	3.021
0.12639	3.002
0.12648	3.038
0.12657	3.0815
0.12667	3.029
0.12676	3.005
0.12685	3.0725
0.12694	3.1745
0.12704	3.1775
0.12713	3.1105
0.12722	3.0775
0.12731	3.059
0.12741	3.111
0.1275	3.108
0.12759	3.0705
0.12769	3.112
0.12778	3.071
0.12787	3.0665
0.12796	3.06
0.12806	3.0575
0.12815	3.0255
0.12824	3.0515
0.12833	3.044
0.12843	3.038
0.12852	3.0165
0.12861	3.023
0.1287	3.021
0.1288	3.013
0.12889	3.011
0.12898	3.007
0.12907	3.014
0.12917	3.0155
0.12926	3.018
0.12935	2.992
0.12944	3.011
0.12954	3.0215
0.12963	3.0205
0.12972	3.0085
0.12981	3.0295
0.12991	3.0455
0.13	3.1005
0.13009	3.0705
0.13019	3.055
0.13028	3.1725
0.13037	3.115
0.13046	3.0705
0.13056	3.0325
0.13065	3.0205
0.13074	3.026
0.13083	3.0095
0.13093	3.0275
0.13102	3.0095
0.13111	2.997
0.1312	3.0175
0.1313	3.0135
0.13139	3.016
0.13148	3.0195
0.13157	3.0055
0.13167	2.977
0.13176	2.966
0.13185	2.9695
0.13194	2.97
0.13204	2.9795
0.13213	2.9515
0.13222	2.957
0.13231	2.989
0.13241	2.9775
0.1325	2.9495
0.13259	2.9545
0.13269	3.027
0.13278	3.0135
0.13287	3.018
0.13296	3.003
0.13306	3.0465
0.13315	3.0375
0.13324	3.0335
0.13333	3.025
0.13343	3.019
0.13352	3.022
0.13361	3.0075
0.1337	2.9845
0.1338	2.994
0.13389	2.9995
0.13398	3.015
0.13407	3.0145
0.13417	3.015
0.13426	2.9915
0.13435	3.029
0.13444	3.0515
0.13454	3.0395
0.13463	3.047
0.13472	3.037
0.13481	3.016
0.13491	3.011
0.135	3.0485
0.13509	3.0545
0.13519	3.0665
0.13528	3.0525
0.13537	3.0385
0.13546	3.005
0.13556	3.0065
0.13565	3.0455
0.13574	3.027
0.13583	2.998
0.13593	2.995
0.13602	3.016
0.13611	3.026
0.1362	3.0675
0.1363	3.056
0.13639	3.0265
0.13648	3.0275
0.13657	3.012
0.13667	3.0005
0.13676	3.0485
0.13685	3.039
0.13694	3.0155
0.13704	3.0045
0.13713	3.02
0.13722	3.005
0.13731	3.0025
0.13741	3.01
0.1375	2.99
0.13759	3.0045
0.13769	3.0455
0.13778	3.039
0.13787	3.0145
0.13796	3.0235
0.13806	3.014
0.13815	3.0135
0.13824	3.037
0.13833	3.0595
0.13843	3.018
0.13852	3.0095
0.13861	3.032
0.1387	3.045
0.1388	3.0565
0.13889	3.016
0.13898	2.989
0.13907	2.9635
0.13917	2.97
0.13926	2.9915
0.13935	3
0.13944	2.9905
0.13954	3.0025
0.13963	2.9755
0.13972	2.9795
0.13981	2.968
0.13991	2.9735
0.14	2.9585
0.14009	3.0025
0.14019	2.9855
0.14028	2.993
0.14037	2.989
0.14046	3.0015
0.14056	2.998
0.14065	2.9655
0.14074	2.993
0.14083	2.996
0.14093	2.9905
0.14102	3.1095
0.14111	3.0715
0.1412	3.049
0.1413	3.022
0.14139	3.0065
0.14148	2.9995
0.14157	3.006
0.14167	3.014
0.14176	3.015
0.14185	3.019
0.14194	3.032
0.14204	3.008
0.14213	3.003
0.14222	3
0.14231	2.999
0.14241	2.9865
0.1425	2.9725
0.14259	2.9535
0.14269	2.957
0.14278	2.949
0.14287	2.9535
0.14296	2.938
0.14306	2.9485
0.14315	2.936
0.14324	2.9525
0.14333	2.9385
0.14343	3.0815
0.14352	3.099
0.14361	3.087
0.1437	3.021
0.1438	3.021
0.14389	3.0075
0.14398	3.006
0.14407	3.002
0.14417	2.9825
0.14426	2.985
0.14435	2.9955
0.14444	2.9735
0.14454	2.9805
0.14463	3.0285
0.14472	3.0345
0.14481	3.03
0.14491	3.006
0.145	3.0295
0.14509	3.0145
0.14519	3.044
0.14528	3.1075
0.14537	3.0435
0.14546	3.033
0.14556	3.0305
0.14565	3.0045
0.14574	2.9725
0.14583	2.9775
0.14593	2.9895
0.14602	2.9845
0.14611	2.9705
0.1462	2.978
0.1463	2.976
0.14639	3.063
0.14648	3.1655
0.14657	3.0855
0.14667	3.0635
0.14676	3.09
0.14685	3.0445
0.14694	3.0445
0.14704	3.033
0.14713	3.01
0.14722	3.045
0.14731	3.1125
0.14741	3.071
0.1475	3.046
0.14759	3.0505
0.14769	3.0355
0.14778	3.0215
0.14787	3.04
0.14796	3.016
0.14806	3.0115
0.14815	3.0075
0.14824	3.011
0.14833	3.0105
0.14843	3.0135
0.14852	3.018
0.14861	3.022
0.1487	3.0195
0.1488	3.087
0.14889	3.1045
0.14898	3.049
0.14907	3.0515
0.14917	3.039
0.14926	3.017
0.14935	3.0185
0.14944	3.0425
0.14954	3.0265
0.14963	3.0475
0.14972	3.017
0.14981	3.0295
0.14991	3.033
0.15	3.0045
0.15009	2.9995
0.15019	3.015
0.15028	3.017
0.15037	3.0115
0.15046	2.996
0.15056	2.996
0.15065	2.9975
0.15074	2.9895
0.15083	2.994
0.15093	2.9845
0.15102	2.974
0.15111	2.9745
0.1512	2.9875
0.1513	3.002
0.15139	2.984
0.15148	2.987
0.15157	3.0045
0.15167	2.978
0.15176	2.9745
0.15185	2.972
0.15194	3.0095
0.15204	3.0215
0.15213	3.0155
0.15222	2.981
0.15231	2.982
0.15241	2.986
0.1525	3.001
0.15259	2.993
0.15269	3.0075
0.15278	3.0175
0.15287	2.9985
0.15296	2.983
0.15306	2.9775
0.15315	2.9845
0.15324	2.9855
0.15333	2.9755
0.15343	2.985
0.15352	2.974
0.15361	2.9605
0.1537	2.9625
0.1538	2.9755
0.15389	2.9895
0.15398	2.994
0.15407	2.991
0.15417	2.99
0.15426	2.9575
0.15435	2.949
0.15444	2.9695
0.15454	3.01
0.15463	2.9875
0.15472	2.996
0.15481	2.983
0.15491	2.97
0.155	2.977
0.15509	2.9615
0.15519	2.9435
0.15528	2.9435
0.15537	2.9455
0.15546	2.974
0.15556	2.9865
0.15565	2.999
0.15574	2.9875
0.15583	2.9905
0.15593	3.023
0.15602	3.033
0.15611	3.0355
0.1562	2.99
0.1563	2.9815
0.15639	2.9795
0.15648	2.9985
0.15657	3.0335
0.15667	3.036
0.15676	3.024
0.15685	3.005
0.15694	3.004
0.15704	2.9915
0.15713	2.9655
0.15722	2.955
0.15731	2.9365
0.15741	2.937
0.1575	2.9575
0.15759	2.968
0.15769	2.9455
0.15778	2.927
0.15787	2.908
0.15796	2.9215
0.15806	2.951
0.15815	2.9465
0.15824	2.9645
0.15833	2.964
0.15843	2.9395
0.15852	2.937
0.15861	2.912
0.1587	2.9145
0.1588	2.9195
0.15889	2.9915
0.15898	3.051
0.15907	3.003
0.15917	3.0385
0.15926	3.1135
0.15935	3.151
0.15944	3.0585
0.15954	3.0395
0.15963	3.045
0.15972	3.02
0.15981	3.0215
0.15991	3.018
0.16	2.9995
0.16009	2.9955
0.16019	3.0145
0.16028	3.0015
0.16037	2.9805
0.16046	3.006
0.16056	2.9945
0.16065	3.062
0.16074	3.0665
0.16083	3.0845
0.16093	3.038
0.16102	3.012
0.16111	3.019
0.1612	3.012
0.1613	3.014
0.16139	2.983
0.16148	2.975
0.16157	2.978
0.16167	2.9555
0.16176	2.9705
0.16185	2.9715
0.16194	2.953
0.16204	2.968
0.16213	2.9285
0.16222	2.9275
0.16231	2.9355
0.16241	2.931
0.1625	2.959
0.16259	2.955
0.16269	2.959
0.16278	2.9305
0.16287	2.9435
0.16296	2.9405
0.16306	2.9215
0.16315	2.919
0.16324	2.9485
0.16333	2.9195
0.16343	2.9365
0.16352	3.0485
0.16361	2.982
0.1637	2.946
0.1638	2.9875
0.16389	2.9855
0.16398	2.984
0.16407	2.977
0.16417	2.9515
0.16426	2.9195
0.16435	2.9825
0.16444	2.961
0.16454	2.9515
0.16463	2.965
0.16472	2.954
0.16481	2.9395
0.16491	2.9495
0.165	2.9295
0.16509	2.9345
0.16519	3.013
0.16528	3.083
0.16537	3.0125
0.16546	2.9615
0.16556	2.941
0.16565	2.942
0.16574	2.951
0.16583	2.9305
0.16593	2.92
0.16602	2.9415
0.16611	2.9485
0.1662	2.9365
0.1663	2.943
0.16639	2.968
0.16648	2.9575
0.16657	2.9465
0.16667	2.9625
0.16676	2.9775
0.16685	2.9395
0.16694	2.9255
0.16704	2.953
0.16713	2.944
0.16722	2.9105
0.16731	2.9425
0.16741	2.978
0.1675	2.9475
0.16759	2.9335
0.16769	2.9345
0.16778	2.931
0.16787	2.927
0.16796	2.9225
0.16806	2.924
0.16815	2.9685
0.16824	2.973
0.16833	3.0205
0.16843	3.0065
0.16852	2.986
0.16861	2.9635
0.1687	2.9335
0.1688	2.9705
0.16889	2.947
0.16898	2.9425
0.16907	2.944
0.16917	2.967
0.16926	2.926
0.16935	2.9505
0.16944	2.9325
0.16954	2.9265
0.16963	2.9095
0.16972	2.93
0.16981	2.919
0.16991	2.908
0.17	2.9045
0.17009	2.905
0.17019	2.909
0.17028	2.9235
0.17037	2.9315
0.17046	2.922
0.17056	2.9355
0.17065	2.9345
0.17074	2.9335
0.17083	2.926
0.17093	2.962
0.17102	2.9555
0.17111	2.9635
0.1712	2.9565
0.1713	2.9495
0.17139	2.9365
0.17148	2.9445
0.17157	2.951
0.17167	2.9515
0.17176	2.9415
0.17185	2.906
0.17194	2.8925
0.17204	2.878
0.17213	2.8895
0.17222	2.8665
0.17231	2.894
0.17241	2.875
0.1725	2.8995
0.17259	2.905
0.17269	2.908
0.17278	2.896
0.17287	2.89
0.17296	2.877
0.17306	2.8735
0.17315	2.8725
0.17324	2.895
0.17333	2.928
0.17343	2.9045
0.17352	2.9135
0.17361	2.924
0.1737	2.9245
0.1738	2.9075
0.17389	2.9435
0.17398	2.945
0.17407	2.9715
0.17417	2.9585
0.17426	3.023
0.17435	3.0015
0.17444	2.9795
0.17454	2.9695
0.17463	2.971
0.17472	2.9715
0.17481	2.9575
0.17491	2.978
0.175	2.9535
0.17509	2.9245
0.17519	2.914
0.17528	2.9245
0.17537	2.955
0.17546	2.9455
0.17556	2.958
0.17565	2.981
0.17574	2.966
0.17583	2.947
0.17593	2.943
0.17602	2.9325
0.17611	2.913
0.1762	2.8925
0.1763	2.909
0.17639	2.918
0.17648	2.9155
0.17657	2.9065
0.17667	2.9595
0.17676	2.991
0.17685	2.9375
0.17694	2.905
0.17704	2.931
0.17713	2.9425
0.17722	2.929
0.17731	2.914
0.17741	2.8925
0.1775	2.906
0.17759	2.8685
0.17769	2.8915
0.17778	2.873
0.17787	2.876
0.17796	2.875
0.17806	2.894
0.17815	2.891
0.17824	2.899
0.17833	2.8915
0.17843	2.936
0.17852	3.0075
0.17861	2.9415
0.1787	2.9475
0.1788	2.969
0.17889	2.9355
0.17898	2.9185
0.17907	2.919
0.17917	2.9265
0.17926	2.9135
0.17935	2.9265
0.17944	2.9075
0.17954	2.9025
0.17963	2.8995
0.17972	2.8945
0.17981	2.9035
0.17991	2.8665
0.18	2.8815
0.18009	2.866
0.18019	2.8935
0.18028	2.9125
0.18037	2.9015
0.18046	2.912
0.18056	2.912
0.18065	2.887
0.18074	2.871
0.18083	2.8595
0.18093	2.856
0.18102	2.915
0.18111	2.9735
0.1812	2.936
0.1813	2.9145
0.18139	2.8975
0.18148	2.886
0.18157	2.9155
0.18167	2.8905
0.18176	2.8925
0.18185	2.874
0.18194	2.8755
0.18204	2.892
0.18213	2.9055
0.18222	2.9025
0.18231	2.848
0.18241	2.893
0.1825	2.908
0.18259	2.8845
0.18269	2.8825
0.18278	2.8695
0.18287	2.8935
0.18296	2.8715
0.18306	2.852
0.18315	2.863
0.18324	2.874
0.18333	2.8615
0.18343	2.859
0.18352	2.848
0.18361	2.8525
0.1837	2.8375
0.1838	2.84
0.18389	2.844
0.18398	2.85
0.18407	2.8655
0.18417	2.871
0.18426	2.88
0.18435	2.864
0.18444	2.8375
0.18454	2.842
0.18463	2.8635
0.18472	2.8735
0.18481	2.903
0.18491	2.872
0.185	2.8515
[truncated: 336,913+ more rows]

## Sheet: b
Time	Current density	Batch	Yield (FDCA)
h	mA cm-2		%
0.000333333	3.40333	1	46.3
0.000666667	3.10533	2	42.3
0.001	2.92267	3	38.2
0.00133	2.8	4	25.6
0.00167	2.71333	5	20.1
0.002	2.65067	6	14.2
0.00233	2.59867
0.00267	2.55933
0.003	2.526
0.00333	2.49533
0.00367	2.47
0.004	2.45333
0.00433	2.43733
0.00467	2.42067
0.005	2.40533
0.00533	2.392
0.00567	2.38267
0.006	2.37333
0.00633	2.364
0.00667	2.354
0.007	2.34467
0.00733	2.33867
0.00767	2.33133
0.008	2.32533
0.00833	2.31733
0.00867	2.312
0.009	2.30733
0.00933	2.304
0.00967	2.298
0.01	2.29133
0.01033	2.28667
0.01067	2.282
0.011	2.27867
0.01133	2.27533
0.01167	2.27267
0.012	2.26933
0.01233	2.266
0.01267	2.26533
0.013	2.26333
0.01333	2.26
0.01367	2.25867
0.014	2.25733
0.01433	2.25467
0.01467	2.25
0.015	2.24667
0.01533	2.24133
0.01567	2.24067
0.016	2.23533
0.01633	2.23067
0.01667	2.22733
0.017	2.222
0.01733	2.22
0.01767	2.218
0.018	2.214
0.01833	2.21133
0.01867	2.21
0.019	2.20733
0.01933	2.20533
0.01967	2.20333
0.02	2.19933
0.02033	2.198
0.02067	2.196
0.021	2.19333
0.02133	2.19133
0.02167	2.19
0.022	2.188
0.02233	2.184
0.02267	2.18133
0.023	2.18067
0.02333	2.178
0.02367	2.17733
0.024	2.176
0.02433	2.17667
0.02467	2.17533
0.025	2.174
0.02533	2.17333
0.02567	2.17267
0.026	2.17267
0.02633	2.17267
0.02667	2.16933
0.027	2.17067
0.02733	2.16933
0.02767	2.16667
0.028	2.16667
0.02833	2.166
0.02867	2.16467
0.029	2.164
0.02933	2.164
0.02967	2.16067
0.03	2.16
0.03033	2.16133
0.03067	2.16
0.031	2.15867
0.03133	2.15867
0.03167	2.15733
0.032	2.15533
0.03233	2.15467
0.03267	2.15067
0.033	2.14733
0.03333	2.146
0.03367	2.14533
0.034	2.14667
0.03433	2.14733
0.03467	2.146
0.035	2.14533
0.03533	2.14467
0.03567	2.146
0.036	2.148
0.03633	2.14933
0.03667	2.14867
0.037	2.148
0.03733	2.148
0.03767	2.14733
0.038	2.148
0.03833	2.14933
0.03867	2.15
0.039	2.14867
0.03933	2.148
0.03967	2.14667
0.04	2.14533
0.04033	2.14133
0.04067	2.14
0.041	2.13867
0.04133	2.138
0.04167	2.13667
0.042	2.13667
0.04233	2.13533
0.04267	2.13533
0.043	2.13667
0.04333	2.138
0.04367	2.138
0.044	2.13667
0.04433	2.13533
0.04467	2.13467
0.045	2.13267
0.04533	2.132
0.04567	2.132
0.046	2.132
0.04633	2.13267
0.04667	2.132
0.047	2.13267
0.04733	2.13267
0.04767	2.13
0.048	2.12867
0.04833	2.128
0.04867	2.128
0.049	2.12933
0.04933	2.12933
0.04967	2.12933
0.05	2.12867
0.05033	2.126
0.05067	2.12667
0.051	2.12733
0.05133	2.12867
0.05167	2.12867
0.052	2.128
0.05233	2.12733
0.05267	2.12667
0.053	2.12733
0.05333	2.12733
0.05367	2.12467
0.054	2.12333
0.05433	2.122
0.05467	2.12067
0.055	2.12067
0.05533	2.122
0.05567	2.12267
0.056	2.124
0.05633	2.12333
0.05667	2.122
0.057	2.122
0.05733	2.11867
0.05767	2.11733
0.058	2.11533
0.05833	2.116
0.05867	2.11467
0.059	2.11333
0.05933	2.11133
0.05967	2.108
0.06	2.10533
0.06033	2.108
0.06067	2.10867
0.061	2.10667
0.06133	2.10667
0.06167	2.108
0.062	2.10933
0.06233	2.10667
0.06267	2.108
0.063	2.108
0.06333	2.11
0.06367	2.11067
0.064	2.11
0.06433	2.11
0.06467	2.10867
0.065	2.10867
0.06533	2.11
0.06567	2.11067
0.066	2.11
0.06633	2.10867
0.06667	2.108
0.067	2.108
0.06733	2.10733
0.06767	2.10867
0.068	2.11133
0.06833	2.11133
0.06867	2.10867
0.069	2.106
0.06933	2.106
0.06967	2.106
0.07	2.10467
0.07033	2.104
0.07067	2.10533
0.071	2.10333
0.07133	2.102
0.07167	2.10067
0.072	2.10133
0.07233	2.10267
0.07267	2.102
0.073	2.102
0.07333	2.10267
0.07367	2.104
0.074	2.10333
0.07433	2.10267
0.07467	2.102
0.075	2.102
0.07533	2.10133
0.07567	2.10267
0.076	2.10533
0.07633	2.10667
0.07667	2.10467
0.077	2.10133
0.07733	2.10067
0.07767	2.10067
0.078	2.1
0.07833	2.1
0.07867	2.09867
0.079	2.09867
0.07933	2.1
0.07967	2.09867
0.08	2.09867
0.08033	2.09867
0.08067	2.094
0.081	2.09467
0.08133	2.09467
0.08167	2.09667
0.082	2.09733
0.08233	2.09733
0.08267	2.098
0.083	2.098
0.08333	2.098
0.08367	2.09533
0.084	2.092
0.08433	2.09
0.08467	2.09067
0.085	2.09133
0.08533	2.09133
0.08567	2.088
0.086	2.08933
0.08633	2.08933
0.08667	2.08933
0.087	2.08867
0.08733	2.09
0.08767	2.09067
0.088	2.092
0.08833	2.09067
0.08867	2.09133
0.089	2.092
0.08933	2.092
0.08967	2.09267
0.09	2.09133
0.09033	2.09133
0.09067	2.09
0.091	2.08667
0.09133	2.08667
0.09167	2.08667
0.092	2.08733
0.09233	2.08533
0.09267	2.08733
0.093	2.088
0.09333	2.08467
0.09367	2.08533
0.094	2.086
0.09433	2.08733
0.09467	2.09
0.095	2.08733
0.09533	2.08467
0.09567	2.08467
0.096	2.08467
0.09633	2.086
0.09667	2.084
0.097	2.082
0.09733	2.08267
0.09767	2.08133
0.098	2.07867
0.09833	2.078
0.09867	2.078
0.099	2.07933
0.09933	2.078
0.09967	2.07467
0.1	2.07333
0.10033	2.07267
0.10067	2.07267
0.101	2.07133
0.10133	2.07
0.10167	2.06733
0.102	2.06667
0.10233	2.06467
0.10267	2.06333
0.103	2.06267
0.10333	2.062
0.10367	2.06
0.104	2.06133
0.10433	2.064
0.10467	2.066
0.105	2.06667
0.10533	2.06733
0.10567	2.066
0.106	2.06267
0.10633	2.062
0.10667	2.06133
0.107	2.06133
0.10733	2.06133
0.10767	2.06067
0.108	2.06067
0.10833	2.06133
0.10867	2.05933
0.109	2.05733
0.10933	2.05667
0.10967	2.05867
0.11	2.05933
0.11033	2.05867
0.11067	2.05733
0.111	2.05867
0.11133	2.05667
0.11167	2.056
0.112	2.05667
0.11233	2.05733
0.11267	2.058
0.113	2.058
0.11333	2.05933
0.11367	2.062
0.114	2.06267
0.11433	2.06133
0.11467	2.06133
0.115	2.062
0.11533	2.06133
0.11567	2.06
0.116	2.05867
0.11633	2.06
0.11667	2.06133
0.117	2.06267
0.11733	2.06067
0.11767	2.05867
0.118	2.056
0.11833	2.056
0.11867	2.05667
0.119	2.056
0.11933	2.05467
0.11967	2.05533
0.12	2.05467
0.12033	2.05267
0.12067	2.04933
0.121	2.048
0.12133	2.04667
0.12167	2.04867
0.122	2.04733
0.12233	2.04867
0.12267	2.04867
0.123	2.05
0.12333	2.05267
0.12367	2.05267
0.124	2.05267
0.12433	2.05533
0.12467	2.05467
0.125	2.05467
0.12533	2.05467
0.12567	2.05667
0.126	2.058
0.12633	2.05667
0.12667	2.05533
0.127	2.056
0.12733	2.05333
0.12767	2.05133
0.128	2.05133
0.12833	2.05133
0.12867	2.05133
0.129	2.05333
0.12933	2.05333
0.12967	2.052
0.13	2.05
0.13033	2.048
0.13067	2.048
0.131	2.046
0.13133	2.04467
0.13167	2.04467
0.132	2.04467
0.13233	2.044
0.13267	2.04333
0.133	2.04333
0.13333	2.042
0.13367	2.04133
0.134	2.04267
0.13433	2.04133
0.13467	2.04333
0.135	2.04533
0.13533	2.04533
0.13567	2.04467
0.136	2.046
0.13633	2.04533
0.13667	2.046
0.137	2.04533
0.13733	2.04467
0.13767	2.044
0.138	2.04333
0.13833	2.04533
0.13867	2.04333
0.139	2.04333
0.13933	2.04333
0.13967	2.04267
0.14	2.042
0.14033	2.03933
0.14067	2.038
0.141	2.03933
0.14133	2.03867
0.14167	2.03733
0.142	2.03733
0.14233	2.03667
0.14267	2.03733
0.143	2.03533
0.14333	2.036
0.14367	2.03867
0.144	2.03867
0.14433	2.03933
0.14467	2.03867
0.145	2.04067
0.14533	2.04
0.14567	2.03933
0.146	2.036
0.14633	2.03667
0.14667	2.03667
0.147	2.03533
0.14733	2.03733
0.14767	2.03667
0.148	2.03733
0.14833	2.03867
0.14867	2.03867
0.149	2.03733
0.14933	2.03467
0.14967	2.03467
0.15	2.03467
0.15033	2.036
0.15067	2.03733
0.151	2.03533
0.15133	2.034
0.15167	2.03333
0.152	2.03133
0.15233	2.03067
0.15267	2.03133
0.153	2.032
0.15333	2.03133
0.15367	2.03
0.154	2.03
0.15433	2.03
0.15467	2.02867
0.155	2.02667
0.15533	2.024
0.15567	2.024
0.156	2.02467
0.15633	2.026
0.15667	2.02467
0.157	2.02333
0.15733	2.02333
0.15767	2.02467
0.158	2.02467
0.15833	2.02333
0.15867	2.024
0.159	2.026
0.15933	2.02533
0.15967	2.02133
0.16	2.01933
0.16033	2.01733
0.16067	2.01733
0.161	2.018
0.16133	2.01667
0.16167	2.01467
0.162	2.01533
0.16233	2.018
0.16267	2.01733
0.163	2.01733
0.16333	2.01667
0.16367	2.01733
0.164	2.018
0.16433	2.01733
0.16467	2.016
0.165	2.01733
0.16533	2.016
0.16567	2.01467
0.166	2.016
0.16633	2.01667
0.16667	2.01533
0.167	2.016
0.16733	2.01733
0.16767	2.01533
0.168	2.01267
0.16833	2.01267
0.16867	2.014
0.169	2.01467
0.16933	2.014
0.16967	2.016
0.17	2.01667
0.17033	2.01733
0.17067	2.01667
0.171	2.01667
0.17133	2.01733
0.17167	2.01733
0.172	2.01667
0.17233	2.016
0.17267	2.014
0.173	2.01333
0.17333	2.01333
0.17367	2.01267
0.174	2.01333
0.17433	2.01533
0.17467	2.01733
0.175	2.01733
0.17533	2.018
0.17567	2.01867
0.176	2.018
0.17633	2.01667
0.17667	2.018
0.177	2.01867
0.17733	2.018
0.17767	2.016
0.178	2.01667
0.17833	2.01733
0.17867	2.018
0.179	2.01667
0.17933	2.01267
0.17967	2.01333
0.18	2.01267
0.18033	2.01267
0.18067	2.01267
0.181	2.01067
0.18133	2.01067
0.18167	2.01267
0.182	2.012
0.18233	2.01133
0.18267	2.01267
0.183	2.01267
0.18333	2.01067
0.18367	2.01067
0.184	2.012
0.18433	2.014
0.18467	2.01467
0.185	2.01333
0.18533	2.01067
0.18567	2.01
0.186	2.01
0.18633	2.00933
0.18667	2.01
0.187	2.00933
0.18733	2.00933
0.18767	2.00867
0.188	2.00733
0.18833	2.00467
0.18867	2.004
0.189	2.00467
0.18933	2.00533
0.18967	2.006
0.19	2.006
0.19033	2.00667
0.19067	2.00667
0.191	2.00533
0.19133	2.006
0.19167	2.00533
0.192	2.00533
0.19233	2.00467
0.19267	2.002
0.193	2.00133
0.19333	2.00133
0.19367	2.00133
0.194	2.00067
0.19433	2.00333
0.19467	2.00333
0.195	2.004
0.19533	2.004
0.19567	2.00333
0.196	2.00133
0.19633	1.99933
0.19667	2
0.197	2.002
0.19733	2.00333
0.19767	2.00333
0.198	2.00333
0.19833	2.002
0.19867	2
0.199	2
0.19933	2.00067
0.19967	1.99867
0.2	1.99933
0.20033	1.99867
0.20067	1.998
0.201	2.00067
0.20133	2.00067
0.20167	2
0.202	2
0.20233	2
0.20267	2
0.203	2.00133
0.20333	2.00133
0.20367	1.998
0.204	1.99867
0.20433	1.998
0.20467	1.998
0.205	1.998
0.20533	1.996
0.20567	1.99467
0.206	1.996
0.20633	1.99667
0.20667	1.99533
0.207	1.99467
0.20733	1.994
0.20767	1.994
0.208	1.99533
0.20833	1.99733
0.20867	1.998
0.209	1.99467
0.20933	1.994
0.20967	1.992
0.21	1.99133
0.21033	1.994
0.21067	1.994
0.211	1.99667
0.21133	1.99667
0.21167	1.99667
0.212	1.99733
0.21233	1.99733
0.21267	1.99733
0.213	1.99667
0.21333	1.99733
0.21367	1.998
0.214	1.99733
0.21433	1.99667
0.21467	1.996
0.215	1.996
0.21533	1.99733
0.21567	1.99667
0.216	1.99533
0.21633	1.99467
0.21667	1.99333
0.217	1.99267
0.21733	1.992
0.21767	1.992
0.218	1.99133
0.21833	1.98867
0.21867	1.98867
0.219	1.99
0.21933	1.99133
0.21967	1.99133
0.22	1.98933
0.22033	1.98733
0.22067	1.98733
0.221	1.988
0.22133	1.98667
0.22167	1.98333
0.222	1.98267
0.22233	1.98333
0.22267	1.984
0.223	1.98467
0.22333	1.98467
0.22367	1.98333
0.224	1.98267
0.22433	1.98333
0.22467	1.984
0.225	1.98467
0.22533	1.984
0.22567	1.98267
0.226	1.98267
0.22633	1.982
0.22667	1.98133
0.227	1.98
0.22733	1.98133
0.22767	1.982
0.228	1.98267
0.22833	1.98467
0.22867	1.984
0.229	1.984
0.22933	1.98333
0.22967	1.98267
0.23	1.98267
0.23033	1.98333
0.23067	1.984
0.231	1.984
0.23133	1.982
0.23167	1.98133
0.232	1.982
0.23233	1.982
0.23267	1.982
0.233	1.98333
0.23333	1.98267
0.23367	1.98267
0.234	1.98467
0.23433	1.984
0.23467	1.98267
0.235	1.98067
0.23533	1.98133
0.23567	1.98067
0.236	1.97733
0.23633	1.97733
0.23667	1.97733
0.237	1.97867
0.23733	1.97667
0.23767	1.97533
0.238	1.97467
0.23833	1.978
0.23867	1.97867
0.239	1.97867
0.23933	1.97733
0.23967	1.97467
0.24	1.97333
0.24033	1.97333
0.24067	1.97267
0.241	1.97267
0.24133	1.97267
0.24167	1.97133
0.242	1.97133
0.24233	1.97067
0.24267	1.972
0.243	1.97067
0.24333	1.97
0.24367	1.972
0.244	1.974
0.24433	1.97467
0.24467	1.97467
0.245	1.97533
0.24533	1.97333
0.24567	1.972
0.246	1.97133
0.24633	1.97
0.24667	1.96933
0.247	1.972
0.24733	1.97333
0.24767	1.974
0.248	1.974
0.24833	1.97467
0.24867	1.974
0.249	1.97467
0.24933	1.974
0.24967	1.97333
0.25	1.97133
0.25033	1.97
0.25067	1.96933
0.251	1.96933
0.25133	1.97067
0.25167	1.97067
0.252	1.96933
0.25233	1.96867
0.25267	1.968
0.253	1.966
0.25333	1.96467
0.25367	1.96467
0.254	1.96467
0.25433	1.96667
0.25467	1.966
0.255	1.966
0.25533	1.964
0.25567	1.96267
0.256	1.96333
0.25633	1.96333
0.25667	1.96333
0.257	1.96267
0.25733	1.96067
0.25767	1.96067
0.258	1.96133
0.25833	1.96267
0.25867	1.964
0.259	1.96467
0.25933	1.96533
0.25967	1.966
0.26	1.966
0.26033	1.96533
0.26067	1.96467
0.261	1.964
0.26133	1.962
0.26167	1.95933
0.262	1.95933
0.26233	1.95867
0.26267	1.95933
0.263	1.96
0.26333	1.95933
0.26367	1.96067
0.264	1.95867
0.26433	1.956
0.26467	1.956
0.265	1.95733
0.26533	1.95733
0.26567	1.95733
0.266	1.95733
0.26633	1.958
0.26667	1.95667
0.267	1.95667
0.26733	1.958
0.26767	1.95667
0.268	1.956
0.26833	1.95533
0.26867	1.954
0.269	1.95467
0.26933	1.95467
0.26967	1.95267
0.27	1.952
0.27033	1.954
0.27067	1.95267
0.271	1.95267
0.27133	1.95067
0.27167	1.948
0.272	1.94867
0.27233	1.95
0.27267	1.95
0.273	1.952
0.27333	1.95333
0.27367	1.95533
0.274	1.954
0.27433	1.95533
0.27467	1.95533
0.275	1.95667
0.27533	1.95533
0.27567	1.95467
0.276	1.954
0.27633	1.95467
0.27667	1.95467
0.277	1.95467
0.27733	1.95533
0.27767	1.95533
0.278	1.95667
0.27833	1.95533
0.27867	1.95267
0.279	1.952
0.27933	1.95267
0.27967	1.956
0.28	1.956
0.28033	1.95267
0.28067	1.952
0.281	1.95267
0.28133	1.95267
0.28167	1.95267
0.282	1.95133
0.28233	1.95067
0.28267	1.95133
0.283	1.94933
0.28333	1.94933
0.28367	1.95133
0.284	1.954
0.28433	1.95533
0.28467	1.95467
0.285	1.95267
0.28533	1.952
0.28567	1.95
0.286	1.948
0.28633	1.948
0.28667	1.946
0.287	1.946
0.28733	1.94667
0.28767	1.948
0.288	1.94867
0.28833	1.94733
0.28867	1.946
0.289	1.94533
0.28933	1.942
0.28967	1.94133
0.29	1.94467
0.29033	1.94667
0.29067	1.94733
0.291	1.948
0.29133	1.94467
0.29167	1.944
0.292	1.94333
0.29233	1.94267
0.29267	1.94133
0.293	1.94067
0.29333	1.94333
0.29367	1.94467
0.294	1.94467
0.29433	1.94267
0.29467	1.94133
0.295	1.94133
0.29533	1.94067
0.29567	1.942
0.296	1.94133
0.29633	1.93933
0.29667	1.93867
0.297	1.94133
0.29733	1.94333
0.29767	1.942
0.298	1.94
0.29833	1.93867
0.29867	1.94
0.299	1.94133
0.29933	1.94067
0.29967	1.93933
0.3	1.93867
0.30033	1.93667
0.30067	1.93733
0.301	1.93733
0.30133	1.93867
0.30167	1.93867
0.302	1.93933
0.30233	1.94133
0.30267	1.942
0.303	1.94
0.30333	1.94067
0.30367	1.93933
0.304	1.94
0.30433	1.942
0.30467	1.942
0.305	1.94067
0.30533	1.942
0.30567	1.94133
0.306	1.94067
0.30633	1.938
0.30667	1.938
0.307	1.94
0.30733	1.94133
0.30767	1.94067
0.308	1.94133
0.30833	1.93867
0.30867	1.93733
0.309	1.938
0.30933	1.93867
0.30967	1.93733
0.31	1.93533
0.31033	1.934
0.31067	1.93467
0.311	1.93467
0.31133	1.936
0.31167	1.936
0.312	1.93533
0.31233	1.93667
0.31267	1.93867
0.313	1.93867
0.31333	1.938
0.31367	1.93733
0.314	1.93733
0.31433	1.936
0.31467	1.93733
0.315	1.93867
0.31533	1.93867
0.31567	1.936
0.316	1.936
0.31633	1.93667
0.31667	1.93733
0.317	1.93667
0.31733	1.93733
0.31767	1.93733
0.318	1.936
0.31833	1.936
0.31867	1.93733
0.319	1.936
0.31933	1.93533
0.31967	1.93333
0.32	1.932
0.32033	1.932
0.32067	1.93133
0.321	1.93133
0.32133	1.932
0.32167	1.932
0.322	1.932
0.32233	1.93267
0.32267	1.93267
0.323	1.93267
0.32333	1.93267
0.32367	1.932
0.324	1.93133
0.32433	1.93067
0.32467	1.93133
0.325	1.93133
0.32533	1.93067
0.32567	1.92933
0.326	1.92933
0.32633	1.928
0.32667	1.928
0.327	1.92933
0.32733	1.93067
0.32767	1.932
0.328	1.932
0.32833	1.93
0.32867	1.92867
0.329	1.92933
0.32933	1.93133
0.32967	1.93133
0.33	1.93133
0.33033	1.93
0.33067	1.92933
0.331	1.92733
0.33133	1.92467
0.33167	1.926
0.332	1.926
0.33233	1.92733
0.33267	1.928
0.333	1.92667
0.33333	1.92667
0.33367	1.92533
0.334	1.92467
0.33433	1.92467
0.33467	1.92333
0.335	1.92533
0.33533	1.926
0.33567	1.924
0.336	1.92333
0.33633	1.92533
0.33667	1.92667
0.337	1.92533
0.33733	1.924
0.33767	1.92533
0.338	1.926
0.33833	1.926
0.33867	1.92533
0.339	1.92533
0.33933	1.924
0.33967	1.92467
0.34	1.92467
0.34033	1.924
0.34067	1.924
0.341	1.92533
0.34133	1.92533
0.34167	1.924
0.342	1.922
0.34233	1.92067
0.34267	1.924
0.343	1.92467
0.34333	1.92733
0.34367	1.92733
0.344	1.92533
0.34433	1.92467
0.34467	1.926
0.345	1.926
0.34533	1.924
0.34567	1.924
0.346	1.92467
0.34633	1.92533
0.34667	1.92667
0.347	1.924
0.34733	1.92067
0.34767	1.92067
0.348	1.91867
0.34833	1.91733
0.34867	1.91867
0.349	1.92
0.34933	1.918
0.34967	1.91733
0.35	1.916
0.35033	1.916
0.35067	1.916
0.351	1.91533
0.35133	1.916
0.35167	1.916
0.352	1.916
0.35233	1.91467
0.35267	1.91667
0.353	1.91733
0.35333	1.91533
0.35367	1.91267
0.354	1.912
0.35433	1.90933
0.35467	1.90933
0.355	1.912
0.35533	1.912
0.35567	1.91133
0.356	1.91
0.35633	1.912
0.35667	1.91267
0.357	1.914
0.35733	1.914
0.35767	1.91
0.358	1.908
0.35833	1.91067
0.35867	1.91267
0.359	1.91133
0.35933	1.91
0.35967	1.912
0.36	1.91267
0.36033	1.91067
0.36067	1.90933
0.361	1.90867
0.36133	1.906
0.36167	1.908
0.362	1.90867
0.36233	1.90733
0.36267	1.908
0.363	1.90667
0.36333	1.90533
0.36367	1.90667
0.364	1.90467
0.36433	1.90467
0.36467	1.908
0.365	1.90933
0.36533	1.91067
0.36567	1.91267
0.366	1.912
0.36633	1.91
0.36667	1.90733
0.367	1.906
0.36733	1.906
0.36767	1.90667
0.368	1.90733
0.36833	1.90733
0.36867	1.90733
0.369	1.90867
0.36933	1.90933
0.36967	1.90667
0.37	1.90867
0.37033	1.90933
0.37067	1.91
0.371	1.90867
0.37133	1.90867
0.37167	1.90733
0.372	1.90733
0.37233	1.90667
0.37267	1.906
0.373	1.90667
0.37333	1.908
0.37367	1.90933
0.374	1.90667
0.37433	1.90467
0.37467	1.90667
0.375	1.906
0.37533	1.90333
0.37567	1.902
0.376	1.90267
0.37633	1.90267
0.37667	1.904
0.377	1.904
0.37733	1.90533
0.37767	1.90533
0.378	1.90333
0.37833	1.902
0.37867	1.90133
0.379	1.89933
0.37933	1.9
0.37967	1.90133
0.38	1.90133
0.38033	1.90067
0.38067	1.90067
0.381	1.90133
0.38133	1.90067
0.38167	1.90133
0.382	1.90133
0.38233	1.90133
0.38267	1.904
0.383	1.90333
0.38333	1.90267
0.38367	1.90333
0.384	1.90333
0.38433	1.90267
0.38467	1.89867
0.385	1.898
0.38533	1.898
0.38567	1.89933
0.386	1.9
0.38633	1.902
0.38667	1.90133
0.387	1.9
0.38733	1.898
0.38767	1.89667
0.388	1.89533
0.38833	1.89667
0.38867	1.89667
0.389	1.89533
0.38933	1.894
0.38967	1.89533
0.39	1.89267
0.39033	1.892
0.39067	1.89133
0.391	1.89067
0.39133	1.89133
0.39167	1.892
0.392	1.89133
0.39233	1.89067
0.39267	1.89133
0.393	1.89467
0.39333	1.894
0.39367	1.89333
0.394	1.89533
0.39433	1.898
0.39467	1.896
0.395	1.894
0.39533	1.89467
0.39567	1.89267
0.396	1.89067
0.39633	1.89
0.39667	1.88933
0.397	1.888
0.39733	1.89067
0.39767	1.89133
0.398	1.89
0.39833	1.88867
0.39867	1.88733
0.399	1.884
0.39933	1.884
0.39967	1.886
0.4	1.88533
0.40033	1.88733
0.40067	1.88933
0.401	1.88867
0.40133	1.88933
0.40167	1.89267
0.402	1.89267
0.40233	1.892
0.40267	1.892
0.403	1.892
0.40333	1.89067
0.40367	1.89133
0.404	1.89067
0.40433	1.89
0.40467	1.88933
0.405	1.88733
0.40533	1.88733
0.40567	1.88733
0.406	1.88733
0.40633	1.884
0.40667	1.884
0.407	1.88467
0.40733	1.886
0.40767	1.886
0.408	1.88467
0.40833	1.88467
0.40867	1.886
0.409	1.88667
0.40933	1.888
0.40967	1.88733
0.41	1.886
0.41033	1.884
0.41067	1.884
0.411	1.884
0.41133	1.882
0.41167	1.88133
0.412	1.88267
0.41233	1.88333
0.41267	1.88333
0.413	1.882
0.41333	1.88267
0.41367	1.88333
0.414	1.884
0.41433	1.88333
0.41467	1.882
0.415	1.88333
0.41533	1.882
0.41567	1.884
0.416	1.88533
0.41633	1.88467
0.41667	1.88267
0.417	1.884
0.41733	1.88267
0.41767	1.88
0.418	1.88067
0.41833	1.88133
0.41867	1.88
0.419	1.88
0.41933	1.88333
0.41967	1.882
0.42	1.88133
0.42033	1.882
0.42067	1.88067
0.421	1.87867
0.42133	1.87867
0.42167	1.87933
0.422	1.88
0.42233	1.88
0.42267	1.87867
0.423	1.88067
0.42333	1.88133
0.42367	1.88267
0.424	1.88267
0.42433	1.87933
0.42467	1.87733
0.425	1.87933
0.42533	1.88267
0.42567	1.882
0.426	1.88
0.42633	1.88067
0.42667	1.88267
0.427	1.88267
0.42733	1.88333
0.42767	1.882
0.428	1.88133
0.42833	1.87933
0.42867	1.87733
0.429	1.87867
0.42933	1.88
0.42967	1.88
0.43	1.88
0.43033	1.87733
0.43067	1.87933
0.431	1.87933
0.43133	1.87867
0.43167	1.87933
0.432	1.87867
0.43233	1.87733
0.43267	1.87733
0.433	1.87667
0.43333	1.878
0.43367	1.87867
0.434	1.87533
0.43433	1.87533
0.43467	1.87533
0.435	1.87333
0.43533	1.87333
0.43567	1.87333
0.436	1.872
0.43633	1.87067
0.43667	1.874
0.437	1.87467
0.43733	1.87133
0.43767	1.86867
0.438	1.868
0.43833	1.86733
0.43867	1.866
0.439	1.86733
0.43933	1.87
0.43967	1.87067
0.44	1.87267
0.44033	1.872
0.44067	1.87
0.441	1.87133
0.44133	1.87133
0.44167	1.872
0.442	1.874
0.44233	1.87267
0.44267	1.87333
0.443	1.874
0.44333	1.87333
0.44367	1.874
0.444	1.87267
0.44433	1.874
0.44467	1.874
0.445	1.87333
0.44533	1.87333
0.44567	1.87333
0.446	1.874
0.44633	1.87267
0.44667	1.87267
0.447	1.87267
0.44733	1.872
0.44767	1.872
0.448	1.87267
0.44833	1.87267
0.44867	1.872
0.449	1.86867
0.44933	1.868
0.44967	1.86867
0.45	1.86933
0.45033	1.87
0.45067	1.86867
0.451	1.866
0.45133	1.86733
0.45167	1.86533
0.452	1.86467
0.45233	1.86467
0.45267	1.86467
0.453	1.86333
0.45333	1.862
0.45367	1.862
0.454	1.86133
0.45433	1.864
0.45467	1.86667
0.455	1.86467
0.45533	1.862
0.45567	1.86
0.456	1.85933
0.45633	1.85867
0.45667	1.85867
0.457	1.85933
0.45733	1.862
0.45767	1.862
0.458	1.862
0.45833	1.86133
0.45867	1.85867
0.459	1.85733
0.45933	1.858
0.45967	1.858
0.46	1.85733
0.46033	1.85733
0.46067	1.85933
0.461	1.86067
0.46133	1.86067
0.46167	1.86067
0.462	1.86
0.46233	1.85867
0.46267	1.85867
0.463	1.85733
0.46333	1.856
0.46367	1.854
0.464	1.854
0.46433	1.85533
0.46467	1.856
0.465	1.856
0.46533	1.856
0.46567	1.856
0.466	1.85667
0.46633	1.856
0.46667	1.858
0.467	1.85867
0.46733	1.858
0.46767	1.85933
0.468	1.85933
0.46833	1.85933
0.46867	1.86067
0.469	1.86267
0.46933	1.864
0.46967	1.86133
0.47	1.86
0.47033	1.86
0.47067	1.86067
0.471	1.86067
0.47133	1.85867
0.47167	1.85733
0.472	1.86
0.47233	1.85933
0.47267	1.85867
0.473	1.85933
0.47333	1.86
0.47367	1.858
0.474	1.85667
0.47433	1.85733
0.47467	1.85867
0.475	1.85867
0.47533	1.85867
0.47567	1.85933
0.476	1.85867
0.47633	1.85867
0.47667	1.86
0.477	1.858
0.47733	1.85733
0.47767	1.85733
0.478	1.85533
0.47833	1.854
0.47867	1.85533
0.479	1.85533
0.47933	1.854
0.47967	1.852
0.48	1.852
0.48033	1.852
0.48067	1.85333
0.481	1.854
0.48133	1.85467
0.48167	1.85267
0.482	1.85267
0.48233	1.85467
0.48267	1.85733
0.483	1.856
0.48333	1.85333
0.48367	1.85333
0.484	1.85467
0.48433	1.85467
0.48467	1.85467
0.485	1.854
0.48533	1.854
0.48567	1.856
0.486	1.85867
0.48633	1.86067
0.48667	1.86
0.487	1.85933
0.48733	1.858
0.48767	1.85733
0.488	1.856
0.48833	1.856
0.48867	1.85733
0.489	1.858
0.48933	1.85733
0.48967	1.85533
0.49	1.856
0.49033	1.85533
0.49067	1.85467
0.491	1.85467
0.49133	1.852
0.49167	1.85
0.492	1.84933
0.49233	1.85
0.49267	1.84933
0.493	1.848
0.49333	1.85067
0.49367	1.85133
0.494	1.85067
0.49433	1.84867
0.49467	1.848
0.495	1.84933
0.49533	1.85
0.49567	1.85133
0.496	1.852
0.49633	1.85133
0.49667	1.85133
0.497	1.85133
0.49733	1.85067
0.49767	1.85067
0.498	1.85
0.49833	1.84867
0.49867	1.84667
0.499	1.84467
0.49933	1.84467
0.49967	1.84467
0.5	1.84333
0.50033	1.842
0.50067	1.84267
0.501	1.844
0.50133	1.84267
0.50167	1.84467
0.502	1.846
0.50233	1.846
0.50267	1.84533
0.503	1.84333
0.50333	1.842
0.50367	1.84067
0.504	1.83933
0.50433	1.83733
0.50467	1.83867
0.505	1.842
0.50533	1.842
0.50567	1.84133
0.506	1.84067
0.50633	1.84067
0.50667	1.84
0.507	1.83933
0.50733	1.84
0.50767	1.84
0.508	1.83933
0.50833	1.84067
0.50867	1.84133
0.509	1.84333
0.50933	1.844
0.50967	1.84267
0.51	1.84133
0.51033	1.84
0.51067	1.84
0.511	1.84
0.51133	1.838
0.51167	1.83867
0.512	1.83733
0.51233	1.83667
0.51267	1.83667
0.513	1.83533
0.51333	1.83667
0.51367	1.838
0.514	1.83867
0.51433	1.83867
0.51467	1.83867
0.515	1.84
0.51533	1.84
0.51567	1.838
0.516	1.83733
0.51633	1.838
0.51667	1.83867
0.517	1.84
0.51733	1.83933
0.51767	1.83867
0.518	1.838
0.51833	1.83733
0.51867	1.83667
0.519	1.836
0.51933	1.834
0.51967	1.83333
0.52	1.83533
0.52033	1.83733
0.52067	1.83867
0.521	1.83933
0.52133	1.83867
0.52167	1.83733
0.522	1.83867
0.52233	1.836
0.52267	1.836
0.523	1.83667
0.52333	1.83867
0.52367	1.83867
0.524	1.83733
0.52433	1.83667
0.52467	1.83467
0.525	1.83267
0.52533	1.832
0.52567	1.832
0.526	1.83333
0.52633	1.83467
0.52667	1.83333
0.527	1.83
0.52733	1.82933
0.52767	1.82933
0.528	1.82933
0.52833	1.82933
0.52867	1.83133
0.529	1.83133
0.52933	1.83067
0.52967	1.82933
0.53	1.83067
0.53033	1.83067
0.53067	1.832
0.531	1.83267
0.53133	1.83267
0.53167	1.832
0.532	1.83067
0.53233	1.82867
0.53267	1.83133
0.533	1.83333
0.53333	1.832
0.53367	1.83133
0.534	1.83267
0.53433	1.832
0.53467	1.83067
0.535	1.83067
0.53533	1.83
0.53567	1.83067
0.536	1.828
0.53633	1.82733
0.53667	1.826
0.537	1.828
0.53733	1.83
0.53767	1.82933
0.538	1.82867
0.53833	1.82933
0.53867	1.83
0.539	1.82867
0.53933	1.82867
0.53967	1.82933
0.54	1.828
0.54033	1.828
0.54067	1.82867
0.541	1.82867
0.54133	1.82933
0.54167	1.82933
0.542	1.82733
0.54233	1.828
0.54267	1.828
0.543	1.826
0.54333	1.82533
0.54367	1.822
0.544	1.82267
0.54433	1.824
0.54467	1.82333
0.545	1.82533
0.54533	1.826
0.54567	1.826
0.546	1.82533
0.54633	1.82467
0.54667	1.824
0.547	1.82533
0.54733	1.82533
0.54767	1.826
0.548	1.826
0.54833	1.824
0.54867	1.826
0.549	1.82667
0.54933	1.82333
0.54967	1.822
0.55	1.82267
0.55033	1.824
0.55067	1.82267
0.551	1.82133
0.55133	1.82333
0.55167	1.824
0.552	1.82333
0.55233	1.824
0.55267	1.82667
0.553	1.828
0.55333	1.82533
0.55367	1.824
0.554	1.82133
0.55433	1.82267
0.55467	1.824
0.555	1.82333
0.55533	1.822
0.55567	1.82133
0.556	1.82133
0.55633	1.82133
0.55667	1.82067
0.557	1.82133
0.55733	1.82267
0.55767	1.822
0.558	1.824
0.55833	1.82333
0.55867	1.82133
0.559	1.82133
0.55933	1.82067
0.55967	1.82
0.56	1.81933
0.56033	1.818
0.56067	1.81933
0.561	1.82133
0.56133	1.81933
0.56167	1.818
0.562	1.81667
0.56233	1.81667
0.56267	1.816
0.563	1.81533
0.56333	1.81467
0.56367	1.81533
0.564	1.81733
0.56433	1.81667
0.56467	1.818
0.565	1.818
0.56533	1.81667
0.56567	1.81467
0.566	1.81467
0.56633	1.816
0.56667	1.818
0.567	1.81733
0.56733	1.81733
0.56767	1.81667
0.568	1.816
0.56833	1.81533
0.56867	1.816
0.569	1.818
0.56933	1.81667
0.56967	1.816
0.57	1.81467
0.57033	1.814
0.57067	1.81533
0.571	1.81467
0.57133	1.81333
0.57167	1.812
0.572	1.81067
0.57233	1.81133
0.57267	1.81067
0.573	1.80933
0.57333	1.80867
0.57367	1.80867
0.574	1.80933
0.57433	1.80933
0.57467	1.80867
0.575	1.80867
0.57533	1.80867
0.57567	1.80867
0.576	1.80933
0.57633	1.81333
0.57667	1.81533
0.577	1.814
0.57733	1.812
0.57767	1.81
0.578	1.80933
0.57833	1.80867
0.57867	1.81067
0.579	1.81133
0.57933	1.81
0.57967	1.812
0.58	1.81333
0.58033	1.81067
0.58067	1.812
0.581	1.81267
0.58133	1.812
0.58167	1.81133
0.582	1.81
0.58233	1.81
0.58267	1.81067
0.583	1.80933
0.58333	1.80867
0.58367	1.81
0.584	1.81067
0.58433	1.812
0.58467	1.812
0.585	1.80933
0.58533	1.80867
0.58567	1.80933
0.586	1.80867
0.58633	1.80667
0.58667	1.80733
0.587	1.81
0.58733	1.80867
0.58767	1.80733
0.588	1.80667
0.58833	1.80667
0.58867	1.80667
0.589	1.806
0.58933	1.80533
0.58967	1.80467
0.59	1.80333
0.59033	1.80267
0.59067	1.80333
0.591	1.80467
0.59133	1.808
0.59167	1.806
0.592	1.80467
0.59233	1.80533
0.59267	1.80667
0.593	1.80867
0.59333	1.808
0.59367	1.80667
0.594	1.80733
0.59433	1.808
0.59467	1.80933
0.595	1.81067
0.59533	1.81133
0.59567	1.81067
0.596	1.81
0.59633	1.80733
0.59667	1.80667
0.597	1.80467
0.59733	1.80533
0.59767	1.80733
0.598	1.80667
0.59833	1.80333
0.59867	1.80067
0.599	1.8
0.59933	1.80067
0.59967	1.79733
0.6	1.79733
0.60033	1.798
0.60067	1.798
0.601	1.8
0.60133	1.80133
0.60167	1.8
0.602	1.798
0.60233	1.79867
0.60267	1.8
0.603	1.79933
0.60333	1.798
0.60367	1.79733
0.604	1.79867
0.60433	1.79867
0.60467	1.798
0.605	1.79867
0.60533	1.79933
0.60567	1.79933
0.606	1.79933
0.60633	1.8
0.60667	1.79933
0.607	1.798
0.60733	1.79667
0.60767	1.79733
0.608	1.798
0.60833	1.79667
0.60867	1.798
0.609	1.79733
0.60933	1.79667
0.60967	1.79733
0.61	1.79667
0.61033	1.798
0.61067	1.798
0.611	1.79667
0.61133	1.79533
0.61167	1.79467
0.612	1.79467
0.61233	1.794
0.61267	1.794
0.613	1.79533
0.61333	1.79533
0.61367	1.79467
0.614	1.79333
0.61433	1.79267
0.61467	1.79467
0.615	1.79467
0.61533	1.794
0.61567	1.79267
0.616	1.794
0.61633	1.79467
0.61667	1.79467
0.617	1.79333
0.61733	1.79467
0.61767	1.79467
0.618	1.79533
0.61833	1.796
0.61867	1.79533
0.619	1.794
0.61933	1.79333
0.61967	1.79333
0.62	1.794
0.62033	1.79267
0.62067	1.79133
0.621	1.792
0.62133	1.79467
0.62167	1.79333
0.622	1.79067
0.62233	1.78933
0.62267	1.79133
0.623	1.79067
0.62333	1.792
0.62367	1.792
0.624	1.79067
0.62433	1.78867
0.62467	1.78667
0.625	1.78667
0.62533	1.78867
0.62567	1.79333
0.626	1.79267
0.62633	1.79267
0.62667	1.79333
0.627	1.79133
0.62733	1.79067
0.62767	1.788
0.628	1.786
0.62833	1.786
0.62867	1.788
0.629	1.78867
0.62933	1.79067
0.62967	1.79333
0.63	1.792
0.63033	1.79
0.63067	1.78867
0.631	1.79067
0.63133	1.78867
0.63167	1.788
0.632	1.79
0.63233	1.79133
0.63267	1.79333
0.633	1.79067
0.63333	1.79067
0.63367	1.79267
0.634	1.79133
0.63433	1.792
0.63467	1.79067
0.635	1.792
0.63533	1.792
0.63567	1.79133
0.636	1.79067
0.63633	1.79067
0.63667	1.78867
0.637	1.786
0.63733	1.786
0.63767	1.78733
0.638	1.788
0.63833	1.788
0.63867	1.78933
0.639	1.79267
0.63933	1.79267
0.63967	1.79133
0.64	1.78867
0.64033	1.78733
0.64067	1.788
0.641	1.78933
0.64133	1.79
0.64167	1.78667
0.642	1.78533
0.64233	1.78333
0.64267	1.78267
0.643	1.78333
0.64333	1.784
0.64367	1.786
0.644	1.786
0.64433	1.786
0.64467	1.78533
0.645	1.78333
0.64533	1.782
0.64567	1.78133
0.646	1.78067
0.64633	1.78
0.64667	1.77933
0.647	1.78133
0.64733	1.78267
0.64767	1.78267
0.648	1.784
0.64833	1.78467
0.64867	1.78333
0.649	1.78267
0.64933	1.78333
0.64967	1.78333
0.65	1.78467
0.65033	1.78333
0.65067	1.78333
0.651	1.782
0.65133	1.78
0.65167	1.77933
0.652	1.77867
0.65233	1.778
0.65267	1.77733
0.653	1.778
0.65333	1.778
0.65367	1.778
0.654	1.776
0.65433	1.776
0.65467	1.77733
0.655	1.77933
0.65533	1.78
0.65567	1.77933
0.656	1.78267
0.65633	1.78333
0.65667	1.78267
0.657	1.78267
0.65733	1.78533
0.65767	1.78667
0.658	1.78733
0.65833	1.788
0.65867	1.78667
0.659	1.78667
0.65933	1.788
0.65967	1.78933
0.66	1.78867
0.66033	1.78667
0.66067	1.78267
0.661	1.78333
0.66133	1.78333
0.66167	1.78333
0.662	1.78333
0.66233	1.78333
0.66267	1.784
0.663	1.78333
0.66333	1.78
0.66367	1.77933
0.664	1.77867
0.66433	1.778
0.66467	1.77933
0.665	1.78067
0.66533	1.77933
0.66567	1.778
0.666	1.77933
[truncated: 336,913+ more rows]

## Sheet: c
2θ / degree	Intensity / a.u.	2θ / degree	Intensity / a.u.	2θ / degree	Intensity / a.u.	2θ / degree	Intensity / a.u.	2θ / degree	Intensity / a.u.	2θ / degree	Intensity / a.u.
InOOH		InOOH-Ov		InOOH-O2		InOOH #71-2283		CB		In(OH)3 #73-1810
5.01916	218	5.01916	227	5.01916	242	25.836	75	26.08	75	22.265	75
5.04142	204	5.04142	234	5.04142	237	32.206	26.85	44	15	31.692	40.875
5.06369	196	5.06369	204	5.06369	204	33.7	38.025			35.55	3.675
5.08595	183	5.08595	236	5.08595	215	34.061	16.725			39.074	14.475
5.10822	229	5.10822	204	5.10822	204	56.157	8.925			45.431	10.05
5.13049	207	5.13049	231	5.13049	211					51.155	27.675
5.15275	229	5.15275	224	5.15275	247					56.45	19.275
5.17502	190	5.17502	228	5.17502	223					66.2	4.275
5.19728	210	5.19728	240	5.19728	211
5.21955	184	5.21955	213	5.21955	218
5.24181	224	5.24181	205	5.24181	205
5.26408	217	5.26408	239	5.26408	236
5.28634	191	5.28634	247	5.28634	192
5.30861	191	5.30861	224	5.30861	230
5.33088	207	5.33088	255	5.33088	191
5.35314	206	5.35314	221	5.35314	188
5.37541	245	5.37541	194	5.37541	210
5.39767	215	5.39767	199	5.39767	210
5.41994	223	5.41994	201	5.41994	229
5.4422	199	5.4422	229	5.4422	214
5.46447	198	5.46447	247	5.46447	200
5.48674	216	5.48674	225	5.48674	217
5.509	206	5.509	205	5.509	207
5.53127	198	5.53127	216	5.53127	206
5.55353	225	5.55353	215	5.55353	228
5.5758	210	5.5758	247	5.5758	231
5.59806	219	5.59806	218	5.59806	214
5.62033	219	5.62033	207	5.62033	220
5.6426	231	5.6426	208	5.6426	170
5.66486	209	5.66486	221	5.66486	195
5.68713	211	5.68713	220	5.68713	204
5.70939	204	5.70939	222	5.70939	224
5.73166	206	5.73166	214	5.73166	232
5.75392	217	5.75392	211	5.75392	219
5.77619	202	5.77619	238	5.77619	240
5.79846	194	5.79846	196	5.79846	218
5.82072	191	5.82072	200	5.82072	242
5.84299	195	5.84299	232	5.84299	190
5.86525	198	5.86525	225	5.86525	189
5.88752	183	5.88752	194	5.88752	188
5.90978	206	5.90978	197	5.90978	189
5.93205	176	5.93205	230	5.93205	172
5.95431	183	5.95431	228	5.95431	197
5.97658	198	5.97658	200	5.97658	218
5.99885	188	5.99885	214	5.99885	170
6.02111	228	6.02111	221	6.02111	192
6.04338	174	6.04338	236	6.04338	215
6.06564	180	6.06564	190	6.06564	210
6.08791	181	6.08791	213	6.08791	221
6.11017	156	6.11017	248	6.11017	198
6.13244	189	6.13244	180	6.13244	189
6.15471	195	6.15471	182	6.15471	183
6.17697	193	6.17697	209	6.17697	184
6.19924	192	6.19924	218	6.19924	198
6.2215	178	6.2215	188	6.2215	209
6.24377	181	6.24377	219	6.24377	181
6.26603	204	6.26603	203	6.26603	206
6.2883	193	6.2883	189	6.2883	206
6.31057	207	6.31057	218	6.31057	197
6.33283	225	6.33283	191	6.33283	198
6.3551	206	6.3551	190	6.3551	178
6.37736	172	6.37736	223	6.37736	207
6.39963	197	6.39963	211	6.39963	210
6.42189	189	6.42189	191	6.42189	185
6.44416	196	6.44416	220	6.44416	173
6.46643	195	6.46643	202	6.46643	155
6.48869	161	6.48869	200	6.48869	194
6.51096	178	6.51096	208	6.51096	173
6.53322	182	6.53322	214	6.53322	185
6.55549	176	6.55549	173	6.55549	177
6.57775	167	6.57775	180	6.57775	210
6.60002	202	6.60002	194	6.60002	223
6.62228	173	6.62228	194	6.62228	191
6.64455	198	6.64455	217	6.64455	194
6.66682	188	6.66682	186	6.66682	204
6.68908	169	6.68908	204	6.68908	220
6.71135	181	6.71135	189	6.71135	177
6.73361	196	6.73361	193	6.73361	178
6.75588	175	6.75588	199	6.75588	215
6.77814	200	6.77814	178	6.77814	197
6.80041	175	6.80041	199	6.80041	188
6.82268	180	6.82268	220	6.82268	201
6.84494	157	6.84494	179	6.84494	186
6.86721	185	6.86721	194	6.86721	173
6.88947	173	6.88947	197	6.88947	215
6.91174	176	6.91174	196	6.91174	183
6.934	203	6.934	177	6.934	199
6.95627	166	6.95627	197	6.95627	164
6.97854	181	6.97854	176	6.97854	188
7.0008	188	7.0008	180	7.0008	176
7.02307	184	7.02307	195	7.02307	202
7.04533	180	7.04533	210	7.04533	178
7.0676	170	7.0676	186	7.0676	177
7.08986	202	7.08986	193	7.08986	196
7.11213	172	7.11213	212	7.11213	171
7.1344	157	7.1344	174	7.1344	186
7.15666	202	7.15666	185	7.15666	169
7.17893	167	7.17893	171	7.17893	148
7.20119	175	7.20119	177	7.20119	158
7.22346	182	7.22346	171	7.22346	180
7.24572	172	7.24572	204	7.24572	175
7.26799	170	7.26799	173	7.26799	170
7.29025	185	7.29025	171	7.29025	183
7.31252	175	7.31252	181	7.31252	181
7.33479	145	7.33479	180	7.33479	168
7.35705	160	7.35705	178	7.35705	165
7.37932	178	7.37932	180	7.37932	196
7.40158	164	7.40158	173	7.40158	162
7.42385	169	7.42385	171	7.42385	180
7.44611	167	7.44611	167	7.44611	174
7.46838	177	7.46838	157	7.46838	173
7.49065	165	7.49065	171	7.49065	175
7.51291	164	7.51291	161	7.51291	155
7.53518	170	7.53518	193	7.53518	190
7.55744	185	7.55744	201	7.55744	173
7.57971	162	7.57971	169	7.57971	158
7.60197	179	7.60197	169	7.60197	172
7.62424	143	7.62424	199	7.62424	173
7.64651	143	7.64651	168	7.64651	143
7.66877	125	7.66877	172	7.66877	169
7.69104	134	7.69104	168	7.69104	161
7.7133	161	7.7133	189	7.7133	155
7.73557	152	7.73557	181	7.73557	177
7.75783	143	7.75783	182	7.75783	171
7.7801	158	7.7801	153	7.7801	168
7.80237	152	7.80237	169	7.80237	175
7.82463	147	7.82463	180	7.82463	178
7.8469	155	7.8469	155	7.8469	160
7.86916	148	7.86916	171	7.86916	170
7.89143	149	7.89143	163	7.89143	162
7.91369	133	7.91369	191	7.91369	172
7.93596	147	7.93596	136	7.93596	152
7.95822	162	7.95822	159	7.95822	161
7.98049	155	7.98049	173	7.98049	160
8.00276	136	8.00276	159	8.00276	163
8.02502	138	8.02502	169	8.02502	151
8.04729	136	8.04729	157	8.04729	160
8.06955	162	8.06955	164	8.06955	157
8.09182	149	8.09182	157	8.09182	212
8.11408	177	8.11408	152	8.11408	178
8.13635	161	8.13635	151	8.13635	151
8.15862	144	8.15862	184	8.15862	147
8.18088	151	8.18088	181	8.18088	168
8.20315	178	8.20315	157	8.20315	181
8.22541	147	8.22541	159	8.22541	172
8.24768	151	8.24768	163	8.24768	159
8.26994	148	8.26994	161	8.26994	163
8.29221	138	8.29221	145	8.29221	160
8.31448	158	8.31448	149	8.31448	168
8.33674	171	8.33674	150	8.33674	145
8.35901	137	8.35901	135	8.35901	159
8.38127	138	8.38127	161	8.38127	160
8.40354	159	8.40354	165	8.40354	161
8.4258	126	8.4258	164	8.4258	142
8.44807	171	8.44807	152	8.44807	177
8.47034	144	8.47034	195	8.47034	161
8.4926	143	8.4926	135	8.4926	158
8.51487	134	8.51487	142	8.51487	163
8.53713	149	8.53713	149	8.53713	150
8.5594	150	8.5594	164	8.5594	127
8.58166	127	8.58166	162	8.58166	163
8.60393	138	8.60393	140	8.60393	138
8.62619	154	8.62619	158	8.62619	176
8.64846	136	8.64846	159	8.64846	177
8.67073	123	8.67073	143	8.67073	160
8.69299	115	8.69299	170	8.69299	153
8.71526	131	8.71526	151	8.71526	144
8.73752	128	8.73752	172	8.73752	140
8.75979	143	8.75979	158	8.75979	147
8.78205	112	8.78205	157	8.78205	135
8.80432	113	8.80432	145	8.80432	135
8.82659	154	8.82659	142	8.82659	135
8.84885	166	8.84885	157	8.84885	146
8.87112	140	8.87112	144	8.87112	147
8.89338	117	8.89338	154	8.89338	172
8.91565	127	8.91565	161	8.91565	161
8.93791	111	8.93791	155	8.93791	157
8.96018	149	8.96018	142	8.96018	175
8.98245	123	8.98245	148	8.98245	117
9.00471	150	9.00471	139	9.00471	150
9.02698	142	9.02698	150	9.02698	147
9.04924	150	9.04924	156	9.04924	158
9.07151	137	9.07151	156	9.07151	150
9.09377	113	9.09377	154	9.09377	149
9.11604	152	9.11604	154	9.11604	140
9.13831	121	9.13831	140	9.13831	137
9.16057	143	9.16057	142	9.16057	143
9.18284	132	9.18284	161	9.18284	138
9.2051	124	9.2051	126	9.2051	142
9.22737	125	9.22737	171	9.22737	132
9.24963	123	9.24963	163	9.24963	147
9.2719	116	9.2719	144	9.2719	162
9.29416	131	9.29416	173	9.29416	128
9.31643	134	9.31643	144	9.31643	161
9.3387	138	9.3387	145	9.3387	148
9.36096	134	9.36096	138	9.36096	149
9.38323	132	9.38323	164	9.38323	136
9.40549	138	9.40549	134	9.40549	160
9.42776	133	9.42776	135	9.42776	131
9.45002	106	9.45002	129	9.45002	167
9.47229	125	9.47229	140	9.47229	141
9.49456	123	9.49456	129	9.49456	146
9.51682	144	9.51682	152	9.51682	143
9.53909	126	9.53909	153	9.53909	144
9.5614	129	9.5614	136	9.5614	123
9.5836	120	9.5836	150	9.5836	135
9.6059	127	9.6059	121	9.6059	133
9.6281	120	9.6281	149	9.6281	130
9.6504	143	9.6504	155	9.6504	117
9.6727	120	9.6727	148	9.6727	139
9.6949	119	9.6949	156	9.6949	142
9.7172	116	9.7172	147	9.7172	141
9.7395	124	9.7395	148	9.7395	127
9.7617	118	9.7617	147	9.7617	138
9.784	114	9.784	136	9.784	152
9.8063	146	9.8063	147	9.8063	147
9.8285	122	9.8285	156	9.8285	127
9.8508	109	9.8508	131	9.8508	118
9.8731	116	9.8731	138	9.8731	139
9.8953	129	9.8953	140	9.8953	131
9.9176	147	9.9176	162	9.9176	139
9.9399	117	9.9399	139	9.9399	144
9.9621	128	9.9621	129	9.9621	151
9.9844	138	9.9844	134	9.9844	129
10.0067	109	10.0067	151	10.0067	143
10.0289	150	10.0289	130	10.0289	141
10.0512	131	10.0512	113	10.0512	145
10.0735	122	10.0735	157	10.0735	139
10.0957	124	10.0957	123	10.0957	142
10.118	129	10.118	127	10.118	131
10.1403	121	10.1403	131	10.1403	137
10.1625	119	10.1625	130	10.1625	134
10.1848	107	10.1848	142	10.1848	124
10.2071	104	10.2071	153	10.2071	127
10.2293	131	10.2293	128	10.2293	126
10.2516	141	10.2516	154	10.2516	124
10.2739	115	10.2739	120	10.2739	123
10.2961	119	10.2961	123	10.2961	117
10.3184	102	10.3184	132	10.3184	124
10.3407	133	10.3407	139	10.3407	127
10.3629	106	10.3629	138	10.3629	136
10.3852	116	10.3852	131	10.3852	113
10.4074	104	10.4074	148	10.4074	122
10.4297	113	10.4297	137	10.4297	150
10.452	123	10.452	132	10.452	144
10.4742	113	10.4742	146	10.4742	160
10.4965	126	10.4965	157	10.4965	149
10.5188	109	10.5188	144	10.5188	124
10.541	121	10.541	143	10.541	135
10.5633	104	10.5633	125	10.5633	125
10.5856	135	10.5856	147	10.5856	131
10.6078	121	10.6078	103	10.6078	130
10.6301	129	10.6301	144	10.6301	127
10.6524	160	10.6524	122	10.6524	130
10.6746	116	10.6746	142	10.6746	143
10.6969	111	10.6969	119	10.6969	130
10.7192	116	10.7192	117	10.7192	125
10.7414	102	10.7414	158	10.7414	147
10.7637	115	10.7637	131	10.7637	136
10.786	113	10.786	148	10.786	145
10.8082	119	10.8082	125	10.8082	144
10.8305	100	10.8305	114	10.8305	121
10.8528	103	10.8528	136	10.8528	121
10.875	132	10.875	141	10.875	111
10.8973	125	10.8973	142	10.8973	134
10.9196	117	10.9196	152	10.9196	105
10.9418	132	10.9418	133	10.9418	116
10.9641	106	10.9641	130	10.9641	105
10.9864	118	10.9864	143	10.9864	124
11.0086	107	11.0086	119	11.0086	119
11.0309	120	11.0309	110	11.0309	128
11.0532	99	11.0532	144	11.0532	153
11.0754	87	11.0754	149	11.0754	118
11.0977	103	11.0977	144	11.0977	126
11.1199	103	11.1199	143	11.1199	118
11.1422	128	11.1422	118	11.1422	110
11.1645	120	11.1645	133	11.1645	118
11.1867	94	11.1867	114	11.1867	115
11.209	94	11.209	118	11.209	128
11.2313	109	11.2313	119	11.2313	126
11.2535	97	11.2535	144	11.2535	114
11.2758	100	11.2758	164	11.2758	122
11.2981	132	11.2981	104	11.2981	122
11.3203	103	11.3203	134	11.3203	108
11.3426	105	11.3426	117	11.3426	127
11.3649	114	11.3649	122	11.3649	121
11.3871	93	11.3871	144	11.3871	122
11.4094	96	11.4094	133	11.4094	129
11.4317	95	11.4317	132	11.4317	116
11.4539	112	11.4539	107	11.4539	112
11.4762	108	11.4762	130	11.4762	131
11.4985	95	11.4985	140	11.4985	118
11.5207	107	11.5207	149	11.5207	113
11.543	103	11.543	125	11.543	141
11.5653	101	11.5653	139	11.5653	118
11.5875	108	11.5875	122	11.5875	123
11.6098	97	11.6098	135	11.6098	145
11.6321	96	11.6321	137	11.6321	115
11.6543	111	11.6543	113	11.6543	117
11.6766	106	11.6766	127	11.6766	148
11.6989	111	11.6989	125	11.6989	116
11.7211	101	11.7211	144	11.7211	123
11.7434	103	11.7434	126	11.7434	137
11.7657	112	11.7657	102	11.7657	135
11.7879	112	11.7879	127	11.7879	123
11.8102	109	11.8102	136	11.8102	140
11.8325	88	11.8325	126	11.8325	122
11.8547	109	11.8547	135	11.8547	121
11.877	100	11.877	125	11.877	135
11.8992	119	11.8992	129	11.8992	148
11.9215	102	11.9215	150	11.9215	114
11.9438	108	11.9438	128	11.9438	119
11.966	95	11.966	127	11.966	115
11.9883	86	11.9883	108	11.9883	131
12.0106	97	12.0106	119	12.0106	120
12.0328	99	12.0328	139	12.0328	124
12.0551	102	12.0551	127	12.0551	126
12.0774	93	12.0774	139	12.0774	117
12.0996	110	12.0996	136	12.0996	121
12.1219	90	12.1219	130	12.1219	133
12.1442	100	12.1442	140	12.1442	111
12.1664	91	12.1664	118	12.1664	113
12.1887	110	12.1887	118	12.1887	113
12.211	109	12.211	110	12.211	111
12.2332	105	12.2332	131	12.2332	130
12.2555	103	12.2555	107	12.2555	109
12.2778	97	12.2778	146	12.2778	128
12.3	103	12.3	103	12.3	125
12.3223	86	12.3223	120	12.3223	106
12.3446	97	12.3446	114	12.3446	123
12.3668	104	12.3668	137	12.3668	128
12.3891	106	12.3891	107	12.3891	99
12.4114	95	12.4114	136	12.4114	123
12.4336	104	12.4336	118	12.4336	121
12.4559	108	12.4559	141	12.4559	116
12.4782	92	12.4782	127	12.4782	127
12.5004	100	12.5004	123	12.5004	112
12.5227	94	12.5227	123	12.5227	129
12.545	107	12.545	118	12.545	123
12.5672	94	12.5672	144	12.5672	101
12.5895	122	12.5895	143	12.5895	132
12.6117	83	12.6117	136	12.6117	140
12.634	104	12.634	120	12.634	122
12.6563	101	12.6563	115	12.6563	120
12.6785	92	12.6785	123	12.6785	131
12.7008	113	12.7008	120	12.7008	113
12.7231	97	12.7231	120	12.7231	148
12.7453	105	12.7453	154	12.7453	98
12.7676	83	12.7676	141	12.7676	104
12.7899	83	12.7899	113	12.7899	120
12.8121	94	12.8121	138	12.8121	116
12.8344	100	12.8344	136	12.8344	113
12.8567	118	12.8567	114	12.8567	130
12.8789	105	12.8789	134	12.8789	99
12.9012	101	12.9012	132	12.9012	140
12.9235	95	12.9235	130	12.9235	110
12.9457	92	12.9457	140	12.9457	133
12.968	110	12.968	125	12.968	120
12.9903	100	12.9903	133	12.9903	99
13.0125	96	13.0125	112	13.0125	116
13.0348	100	13.0348	105	13.0348	126
13.0571	108	13.0571	128	13.0571	113
13.0793	106	13.0793	136	13.0793	124
13.1016	91	13.1016	136	13.1016	141
13.1239	82	13.1239	127	13.1239	97
13.1461	96	13.1461	136	13.1461	98
13.1684	107	13.1684	146	13.1684	124
13.1907	98	13.1907	133	13.1907	117
13.2129	88	13.2129	151	13.2129	115
13.2352	110	13.2352	143	13.2352	105
13.2575	107	13.2575	120	13.2575	109
13.2797	116	13.2797	114	13.2797	128
13.302	95	13.302	105	13.302	124
13.3243	104	13.3243	138	13.3243	108
13.3465	97	13.3465	137	13.3465	101
13.3688	97	13.3688	144	13.3688	116
13.391	94	13.391	121	13.391	121
13.4133	84	13.4133	128	13.4133	115
13.4356	88	13.4356	147	13.4356	101
13.4578	112	13.4578	114	13.4578	109
13.4801	92	13.4801	121	13.4801	90
13.5024	95	13.5024	116	13.5024	107
13.5246	94	13.5246	118	13.5246	102
13.5469	87	13.5469	113	13.5469	95
13.5692	102	13.5692	143	13.5692	116
13.5914	101	13.5914	155	13.5914	114
13.6137	98	13.6137	127	13.6137	105
13.636	93	13.636	104	13.636	117
13.6582	98	13.6582	115	13.6582	108
13.6805	90	13.6805	135	13.6805	107
13.7028	93	13.7028	120	13.7028	126
13.725	100	13.725	126	13.725	117
13.7473	106	13.7473	130	13.7473	108
13.7696	114	13.7696	119	13.7696	98
13.7918	92	13.7918	108	13.7918	115
13.8141	97	13.8141	104	13.8141	119
13.8364	99	13.8364	131	13.8364	100
13.8586	72	13.8586	124	13.8586	98
13.8809	91	13.8809	117	13.8809	116
13.9032	86	13.9032	140	13.9032	108
13.9254	74	13.9254	138	13.9254	117
13.9477	99	13.9477	128	13.9477	110
13.97	98	13.97	107	13.97	95
13.9922	81	13.9922	128	13.9922	90
14.0145	104	14.0145	133	14.0145	105
14.0368	94	14.0368	121	14.0368	110
14.059	94	14.059	136	14.059	92
14.0813	76	14.0813	113	14.0813	99
14.1035	101	14.1035	133	14.1035	116
14.1258	78	14.1258	136	14.1258	113
14.1481	85	14.1481	120	14.1481	92
14.1703	86	14.1703	111	14.1703	118
14.1926	97	14.1926	126	14.1926	111
14.2149	94	14.2149	129	14.2149	98
14.2371	90	14.2371	125	14.2371	108
14.2594	86	14.2594	91	14.2594	100
14.2817	79	14.2817	114	14.2817	101
14.3039	85	14.3039	117	14.3039	107
14.3262	83	14.3262	139	14.3262	113
14.3485	91	14.3485	108	14.3485	126
14.3707	88	14.3707	138	14.3707	103
14.393	92	14.393	122	14.393	127
14.4153	82	14.4153	117	14.4153	119
14.4375	93	14.4375	121	14.4375	92
14.4598	98	14.4598	122	14.4598	106
14.4821	87	14.4821	134	14.4821	97
14.5043	93	14.5043	107	14.5043	108
14.5266	97	14.5266	104	14.5266	119
14.5489	111	14.5489	117	14.5489	98
14.5711	103	14.5711	113	14.5711	118
14.5934	73	14.5934	102	14.5934	104
14.6157	100	14.6157	117	14.6157	106
14.6379	87	14.6379	120	14.6379	102
14.6602	74	14.6602	106	14.6602	99
14.6825	102	14.6825	121	14.6825	111
14.7047	92	14.7047	118	14.7047	101
14.727	97	14.727	116	14.727	105
14.7493	94	14.7493	110	14.7493	121
14.7715	84	14.7715	113	14.7715	114
14.7938	91	14.7938	127	14.7938	111
14.8161	90	14.8161	126	14.8161	95
14.8383	97	14.8383	112	14.8383	111
14.8606	103	14.8606	129	14.8606	116
14.8828	93	14.8828	118	14.8828	101
14.9051	98	14.9051	108	14.9051	133
14.9274	88	14.9274	91	14.9274	96
14.9496	92	14.9496	98	14.9496	109
14.9719	83	14.9719	125	14.9719	95
14.9942	91	14.9942	86	14.9942	93
15.0164	83	15.0164	118	15.0164	115
15.0387	91	15.0387	113	15.0387	115
15.061	84	15.061	120	15.061	91
15.0832	81	15.0832	103	15.0832	98
15.1055	76	15.1055	115	15.1055	106
15.1278	74	15.1278	129	15.1278	93
15.15	91	15.15	121	15.15	90
15.1723	89	15.1723	116	15.1723	111
15.1946	72	15.1946	127	15.1946	113
15.2168	83	15.2168	119	15.2168	87
15.2391	82	15.2391	117	15.2391	109
15.2614	74	15.2614	109	15.2614	106
15.2836	100	15.2836	90	15.2836	106
15.3059	78	15.3059	121	15.3059	112
15.3282	82	15.3282	123	15.3282	103
15.3504	86	15.3504	132	15.3504	98
15.3727	82	15.3727	103	15.3727	120
15.395	94	15.395	111	15.395	104
15.4172	78	15.4172	111	15.4172	105
15.4395	79	15.4395	103	15.4395	97
15.4618	97	15.4618	118	15.4618	96
15.484	79	15.484	112	15.484	109
15.5063	72	15.5063	113	15.5063	113
15.5286	90	15.5286	87	15.5286	99
15.5508	65	15.5508	108	15.5508	106
15.5731	78	15.5731	98	15.5731	95
15.5953	70	15.5953	100	15.5953	101
15.6176	81	15.6176	137	15.6176	107
15.6399	96	15.6399	108	15.6399	85
15.6621	80	15.6621	105	15.6621	90
15.6844	63	15.6844	107	15.6844	93
15.7067	79	15.7067	111	15.7067	79
15.7289	77	15.7289	110	15.7289	82
15.7512	68	15.7512	105	15.7512	115
15.7735	69	15.7735	106	15.7735	115
15.7957	88	15.7957	99	15.7957	107
15.818	89	15.818	106	15.818	116
15.8403	64	15.8403	107	15.8403	107
15.8625	83	15.8625	99	15.8625	127
15.8848	87	15.8848	115	15.8848	97
15.9071	68	15.9071	113	15.9071	85
15.9293	93	15.9293	112	15.9293	94
15.9516	73	15.9516	85	15.9516	114
15.9739	77	15.9739	102	15.9739	106
15.9961	91	15.9961	96	15.9961	112
16.0184	73	16.0184	113	16.0184	118
16.0407	94	16.0407	96	16.0407	102
16.0629	80	16.0629	83	16.0629	107
16.0852	88	16.0852	89	16.0852	82
16.1075	87	16.1075	120	16.1075	107
16.1297	93	16.1297	116	16.1297	95
16.152	91	16.152	102	16.152	90
16.1743	74	16.1743	110	16.1743	86
16.1965	79	16.1965	97	16.1965	90
16.2188	84	16.2188	96	16.2188	100
16.2411	74	16.2411	111	16.2411	85
16.2633	77	16.2633	109	16.2633	89
16.2856	69	16.2856	103	16.2856	89
16.3079	85	16.3079	115	16.3079	129
16.3301	100	16.3301	92	16.3301	103
16.3524	73	16.3524	108	16.3524	85
16.3746	69	16.3746	125	16.3746	97
16.3969	72	16.3969	90	16.3969	95
16.4192	86	16.4192	93	16.4192	99
16.4414	80	16.4414	109	16.4414	112
16.4637	86	16.4637	117	16.4637	123
16.486	101	16.486	114	16.486	102
16.5082	75	16.5082	109	16.5082	119
16.5305	72	16.5305	110	16.5305	124
16.5528	83	16.5528	103	16.5528	77
16.575	82	16.575	113	16.575	105
16.5973	93	16.5973	117	16.5973	103
16.6196	97	16.6196	109	16.6196	104
16.6418	72	16.6418	120	16.6418	97
16.6641	81	16.6641	105	16.6641	103
16.6864	79	16.6864	117	16.6864	111
16.7086	94	16.7086	112	16.7086	99
16.7309	99	16.7309	121	16.7309	100
16.7532	92	16.7532	102	16.7532	80
16.7754	76	16.7754	124	16.7754	84
16.7977	93	16.7977	118	16.7977	103
16.82	91	16.82	106	16.82	116
16.8422	87	16.8422	116	16.8422	100
16.8645	75	16.8645	122	16.8645	105
16.8868	81	16.8868	131	16.8868	87
16.909	75	16.909	97	16.909	110
16.9313	99	16.9313	110	16.9313	92
16.9536	94	16.9536	124	16.9536	93
16.9758	85	16.9758	119	16.9758	99
16.9981	91	16.9981	120	16.9981	96
17.0204	82	17.0204	122	17.0204	104
17.0426	105	17.0426	129	17.0426	106
17.0649	74	17.0649	96	17.0649	83
17.0871	104	17.0871	121	17.0871	110
17.1094	80	17.1094	116	17.1094	120
17.1317	93	17.1317	114	17.1317	98
17.1539	83	17.1539	119	17.1539	86
17.1762	86	17.1762	130	17.1762	112
17.1985	78	17.1985	110	17.1985	93
17.2207	76	17.2207	111	17.2207	71
17.243	87	17.243	106	17.243	102
17.2653	89	17.2653	108	17.2653	108
17.2875	70	17.2875	115	17.2875	101
17.3098	78	17.3098	103	17.3098	94
17.3321	71	17.3321	112	17.3321	108
17.3543	99	17.3543	98	17.3543	117
17.3766	90	17.3766	128	17.3766	102
17.3989	88	17.3989	122	17.3989	93
17.4211	80	17.4211	101	17.4211	98
17.4434	70	17.4434	109	17.4434	98
17.4657	80	17.4657	97	17.4657	101
17.4879	90	17.4879	119	17.4879	116
17.5102	70	17.5102	112	17.5102	115
17.5325	87	17.5325	106	17.5325	103
17.5547	89	17.5547	103	17.5547	95
17.577	74	17.577	100	17.577	99
17.5993	84	17.5993	103	17.5993	103
17.6215	97	17.6215	126	17.6215	121
17.6438	76	17.6438	103	17.6438	107
17.6661	98	17.6661	116	17.6661	115
17.6883	81	17.6883	102	17.6883	103
17.7106	68	17.7106	89	17.7106	104
17.7329	76	17.7329	122	17.7329	106
17.7551	75	17.7551	112	17.7551	115
17.7774	88	17.7774	101	17.7774	107
17.7997	74	17.7997	126	17.7997	109
17.8219	78	17.8219	119	17.8219	113
17.8442	94	17.8442	120	17.8442	113
17.8664	94	17.8664	109	17.8664	105
17.8887	102	17.8887	125	17.8887	94
17.911	84	17.911	98	17.911	116
17.9332	81	17.9332	118	17.9332	108
17.9555	82	17.9555	104	17.9555	113
17.9778	102	17.9778	88	17.9778	102
18	90	18	111	18	102
18.0223	80	18.0223	125	18.0223	124
18.0446	96	18.0446	122	18.0446	79
18.0668	81	18.0668	113	18.0668	119
18.0891	70	18.0891	111	18.0891	98
18.1114	78	18.1114	105	18.1114	102
18.1336	86	18.1336	109	18.1336	89
18.1559	65	18.1559	111	18.1559	103
18.1782	85	18.1782	105	18.1782	100
18.2004	91	18.2004	106	18.2004	99
18.2227	83	18.2227	117	18.2227	105
18.245	88	18.245	120	18.245	98
18.2672	89	18.2672	96	18.2672	88
18.2895	83	18.2895	96	18.2895	87
18.3118	84	18.3118	96	18.3118	111
18.334	64	18.334	105	18.334	109
18.3563	82	18.3563	121	18.3563	102
18.3786	78	18.3786	104	18.3786	88
18.4008	67	18.4008	97	18.4008	98
18.4231	70	18.4231	111	18.4231	102
18.4454	92	18.4454	111	18.4454	99
18.4676	77	18.4676	109	18.4676	115
18.4899	72	18.4899	114	18.4899	106
18.5122	94	18.5122	114	18.5122	96
18.5344	78	18.5344	107	18.5344	103
18.5567	67	18.5567	107	18.5567	108
18.5789	71	18.5789	102	18.5789	110
18.6012	65	18.6012	106	18.6012	86
18.6235	80	18.6235	113	18.6235	95
18.6457	90	18.6457	101	18.6457	101
18.668	78	18.668	94	18.668	101
18.6903	90	18.6903	90	18.6903	89
18.7125	59	18.7125	115	18.7125	94
18.7348	80	18.7348	93	18.7348	112
18.7571	76	18.7571	110	18.7571	94
18.7793	95	18.7793	105	18.7793	109
18.8016	85	18.8016	94	18.8016	102
18.8239	75	18.8239	112	18.8239	97
18.8461	71	18.8461	97	18.8461	95
18.8684	80	18.8684	93	18.8684	107
18.8907	66	18.8907	88	18.8907	90
18.9129	79	18.9129	107	18.9129	99
18.9352	65	18.9352	95	18.9352	80
18.9575	84	18.9575	95	18.9575	107
18.9797	68	18.9797	97	18.9797	99
19.002	82	19.002	104	19.002	89
19.0243	93	19.0243	114	19.0243	102
19.0465	83	19.0465	95	19.0465	112
19.0688	85	19.0688	124	19.0688	92
19.0911	90	19.0911	98	19.0911	87
19.1133	67	19.1133	95	19.1133	121
19.1356	63	19.1356	106	19.1356	97
19.1579	68	19.1579	106	19.1579	104
19.1801	71	19.1801	109	19.1801	75
19.2024	88	19.2024	108	19.2024	101
19.2247	74	19.2247	103	19.2247	97
19.2469	76	19.2469	103	19.2469	91
19.2692	77	19.2692	96	19.2692	96
19.2914	69	19.2914	94	19.2914	98
19.3137	75	19.3137	92	19.3137	113
19.336	84	19.336	118	19.336	101
19.3582	79	19.3582	97	19.3582	94
19.3805	79	19.3805	102	19.3805	112
19.4028	81	19.4028	87	19.4028	92
19.425	82	19.425	100	19.425	93
19.4473	70	19.4473	102	19.4473	81
19.4696	79	19.4696	113	19.4696	115
19.4918	79	19.4918	96	19.4918	100
19.5141	87	19.5141	103	19.5141	86
19.5364	86	19.5364	87	19.5364	100
19.5586	83	19.5586	106	19.5586	89
19.5809	80	19.5809	98	19.5809	92
19.6032	61	19.6032	103	19.6032	86
19.6254	82	19.6254	79	19.6254	99
19.6477	74	19.6477	82	19.6477	106
19.67	72	19.67	93	19.67	99
19.6922	70	19.6922	123	19.6922	101
19.7145	68	19.7145	116	19.7145	97
19.7368	60	19.7368	103	19.7368	88
19.759	79	19.759	104	19.759	85
19.7813	85	19.7813	108	19.7813	76
19.8036	86	19.8036	98	19.8036	80
19.8258	64	19.8258	115	19.8258	75
19.8481	78	19.8481	89	19.8481	79
19.8704	70	19.8704	100	19.8704	94
19.8926	68	19.8926	72	19.8926	75
19.9149	74	19.9149	107	19.9149	91
19.9372	66	19.9372	95	19.9372	88
19.9594	72	19.9594	98	19.9594	101
19.9817	75	19.9817	103	19.9817	104
20.004	77	20.004	89	20.004	101
20.0262	76	20.0262	105	20.0262	69
20.0485	73	20.0485	129	20.0485	106
20.0707	88	20.0707	98	20.0707	92
20.093	65	20.093	106	20.093	108
20.1153	67	20.1153	98	20.1153	97
20.1375	76	20.1375	100	20.1375	89
20.1598	66	20.1598	89	20.1598	70
20.1821	77	20.1821	104	20.1821	100
20.2043	58	20.2043	99	20.2043	85
20.2266	72	20.2266	86	20.2266	87
20.2489	66	20.2489	96	20.2489	91
20.2711	62	20.2711	91	20.2711	93
20.2934	76	20.2934	101	20.2934	98
20.3157	66	20.3157	119	20.3157	95
20.3379	60	20.3379	123	20.3379	85
20.3602	74	20.3602	106	20.3602	102
20.3825	73	20.3825	114	20.3825	90
20.4047	76	20.4047	93	20.4047	83
20.427	74	20.427	86	20.427	75
20.4493	65	20.4493	95	20.4493	91
20.4715	66	20.4715	111	20.4715	88
20.4938	58	20.4938	101	20.4938	86
20.5161	72	20.5161	91	20.5161	84
20.5383	61	20.5383	103	20.5383	99
20.5606	64	20.5606	113	20.5606	102
20.5829	67	20.5829	108	20.5829	90
20.6051	59	20.6051	120	20.6051	95
20.6274	68	20.6274	100	20.6274	92
20.6497	77	20.6497	87	20.6497	89
20.6719	65	20.6719	116	20.6719	91
20.6942	72	20.6942	100	20.6942	111
20.7165	47	20.7165	108	20.7165	98
20.7387	67	20.7387	91	20.7387	101
20.761	74	20.761	106	20.761	85
20.7832	79	20.7832	102	20.7832	78
20.8055	82	20.8055	101	20.8055	113
20.8278	67	20.8278	102	20.8278	111
20.85	66	20.85	115	20.85	103
20.8723	80	20.8723	99	20.8723	97
20.8946	87	20.8946	105	20.8946	112
20.9168	69	20.9168	118	20.9168	94
20.9391	77	20.9391	113	20.9391	98
20.9614	66	20.9614	112	20.9614	88
20.9836	80	20.9836	104	20.9836	107
21.0059	67	21.0059	104	21.0059	97
21.0282	63	21.0282	110	21.0282	91
21.0504	75	21.0504	89	21.0504	104
21.0727	86	21.0727	111	21.0727	108
21.095	66	21.095	92	21.095	105
21.1172	87	21.1172	97	21.1172	102
21.1395	76	21.1395	108	21.1395	110
21.1618	61	21.1618	118	21.1618	110
21.184	73	21.184	104	21.184	110
21.2063	68	21.2063	124	21.2063	103
21.2286	94	21.2286	88	21.2286	119
21.2508	81	21.2508	104	21.2508	80
21.2731	80	21.2731	96	21.2731	105
21.2954	70	21.2954	100	21.2954	86
21.3176	76	21.3176	109	21.3176	105
21.3399	85	21.3399	103	21.3399	110
21.3622	72	21.3622	109	21.3622	112
21.3844	74	21.3844	100	21.3844	103
21.4067	80	21.4067	120	21.4067	113
21.429	93	21.429	121	21.429	102
21.4512	82	21.4512	102	21.4512	111
21.4735	69	21.4735	116	21.4735	123
21.4958	85	21.4958	116	21.4958	115
21.518	81	21.518	108	21.518	129
21.5403	78	21.5403	116	21.5403	123
21.5625	112	21.5625	98	21.5625	108
21.5848	107	21.5848	115	21.5848	127
21.6071	95	21.6071	95	21.6071	123
21.6293	102	21.6293	113	21.6293	143
21.6516	92	21.6516	102	21.6516	115
21.6739	83	21.6739	124	21.6739	138
21.6961	121	21.6961	118	21.6961	130
21.7184	99	21.7184	117	21.7184	146
21.7407	103	21.7407	114	21.7407	147
21.7629	93	21.7629	99	21.7629	150
21.7852	124	21.7852	111	21.7852	166
21.8075	128	21.8075	131	21.8075	161
21.8297	129	21.8297	124	21.8297	159
21.852	106	21.852	134	21.852	167
21.8743	139	21.8743	130	21.8743	172
21.8965	168	21.8965	129	21.8965	202
21.9188	147	21.9188	123	21.9188	230
21.9411	150	21.9411	139	21.9411	223
21.9633	145	21.9633	134	21.9633	248
21.9856	195	21.9856	122	21.9856	267
22.0079	185	22.0079	137	22.0079	262
22.0301	214	22.0301	155	22.0301	336
22.0524	186	22.0524	158	22.0524	350
22.0747	231	22.0747	152	22.0747	362
22.0969	201	22.0969	140	22.0969	380
22.1192	191	22.1192	151	22.1192	421
22.1415	219	22.1415	153	22.1415	447
22.1637	206	22.1637	158	22.1637	470
22.186	244	22.186	138	22.186	543
22.2083	247	22.2083	147	22.2083	557
22.2305	232	22.2305	165	22.2305	562
22.2528	251	22.2528	163	22.2528	594
22.275	267	22.275	176	22.275	648
22.2973	238	22.2973	167	22.2973	638
22.3196	251	22.3196	163	22.3196	659
22.3418	239	22.3418	173	22.3418	688
22.3641	229	22.3641	171	22.3641	736
22.3864	243	22.3864	164	22.3864	665
22.4086	232	22.4086	174	22.4086	629
22.4309	205	22.4309	195	22.4309	654
22.4532	217	22.4532	172	22.4532	608
22.4754	221	22.4754	186	22.4754	566
22.4977	217	22.4977	158	22.4977	546
22.52	194	22.52	165	22.52	505
22.5422	183	22.5422	156	22.5422	453
22.5645	204	22.5645	153	22.5645	442
22.5868	166	22.5868	166	22.5868	371
22.609	145	22.609	151	22.609	342
22.6313	187	22.6313	173	22.6313	288
22.6536	134	22.6536	154	22.6536	294
22.6758	116	22.6758	167	22.6758	279
22.6981	154	22.6981	153	22.6981	273
22.7204	151	22.7204	157	22.7204	208
22.7426	133	22.7426	153	22.7426	227
22.7649	125	22.7649	152	22.7649	199
22.7872	118	22.7872	153	22.7872	232
22.8094	96	22.8094	137	22.8094	208
22.8317	96	22.8317	135	22.8317	209
22.854	125	22.854	139	22.854	173
22.8762	108	22.8762	130	22.8762	194
22.8985	113	22.8985	119	22.8985	205
22.9208	115	22.9208	139	22.9208	182
22.943	106	22.943	124	22.943	174
22.9653	110	22.9653	136	22.9653	173
22.9876	87	22.9876	162	22.9876	167
23.0098	126	23.0098	135	23.0098	174
23.0321	109	23.0321	145	23.0321	172
23.0543	99	23.0543	143	23.0543	177
23.0766	107	23.0766	124	23.0766	152
23.0989	106	23.0989	135	23.0989	149
23.1211	119	23.1211	145	23.1211	158
23.1434	89	23.1434	136	23.1434	151
23.1657	93	23.1657	149	23.1657	145
23.1879	93	23.1879	131	23.1879	166
23.2102	99	23.2102	130	23.2102	159
23.2325	122	23.2325	128	23.2325	138
23.2547	101	23.2547	141	23.2547	150
23.277	102	23.277	139	23.277	173
23.2993	88	23.2993	137	23.2993	155
23.3215	121	23.3215	158	23.3215	161
23.3438	99	23.3438	164	23.3438	168
23.3661	88	23.3661	162	23.3661	146
23.3883	89	23.3883	114	23.3883	156
23.4106	93	23.4106	130	23.4106	150
23.4329	108	23.4329	145	23.4329	155
23.4551	90	23.4551	154	23.4551	137
23.4774	88	23.4774	147	23.4774	162
23.4997	102	23.4997	135	23.4997	161
23.5219	115	23.5219	144	23.5219	153
23.5442	100	23.5442	152	23.5442	161
23.5665	77	23.5665	143	23.5665	158
23.5887	93	23.5887	149	23.5887	159
23.611	96	23.611	134	23.611	110
23.6333	106	23.6333	147	23.6333	144
23.6555	104	23.6555	152	23.6555	138
23.6778	90	23.6778	143	23.6778	144
23.7001	96	23.7001	156	23.7001	139
23.7223	85	23.7223	159	23.7223	158
23.7446	103	23.7446	152	23.7446	164
23.7668	98	23.7668	156	23.7668	145
23.7891	89	23.7891	153	23.7891	147
23.8114	114	23.8114	147	23.8114	144
23.8336	112	23.8336	165	23.8336	157
23.8559	92	23.8559	143	23.8559	133
23.8782	87	23.8782	161	23.8782	154
23.9004	104	23.9004	164	23.9004	159
23.9227	100	23.9227	136	23.9227	146
23.945	99	23.945	144	23.945	138
23.9672	104	23.9672	164	23.9672	177
23.9895	96	23.9895	152	23.9895	151
24.0118	107	24.0118	146	24.0118	134
24.034	101	24.034	180	24.034	142
24.0563	125	24.0563	176	24.0563	154
24.0786	93	24.0786	166	24.0786	135
24.1008	96	24.1008	154	24.1008	174
24.1231	96	24.1231	141	24.1231	161
24.1454	133	24.1454	162	24.1454	155
24.1676	124	24.1676	174	24.1676	147
24.1899	113	24.1899	156	24.1899	165
24.2122	109	24.2122	149	24.2122	163
24.2344	78	24.2344	157	24.2344	139
24.2567	123	24.2567	179	24.2567	156
24.279	103	24.279	167	24.279	167
24.3012	101	24.3012	149	24.3012	143
24.3235	113	24.3235	168	24.3235	163
24.3458	97	24.3458	163	24.3458	145
24.368	125	24.368	156	24.368	147
24.3903	116	24.3903	155	24.3903	155
24.4126	110	24.4126	146	24.4126	165
24.4348	104	24.4348	177	24.4348	155
24.4571	105	24.4571	144	24.4571	164
24.4794	102	24.4794	149	24.4794	169
24.5016	113	24.5016	172	24.5016	185
24.5239	100	24.5239	175	24.5239	155
24.5461	130	24.5461	156	24.5461	171
24.5684	107	24.5684	169	24.5684	134
24.5907	105	24.5907	151	24.5907	164
24.6129	93	24.6129	180	24.6129	147
24.6352	107	24.6352	204	24.6352	143
24.6575	117	24.6575	184	24.6575	182
24.6797	122	24.6797	191	24.6797	158
24.702	94	24.702	174	24.702	168
24.7243	100	24.7243	198	24.7243	178
24.7465	135	24.7465	184	24.7465	150
24.7688	121	24.7688	207	24.7688	182
24.7911	126	24.7911	184	24.7911	189
24.8133	117	24.8133	165	24.8133	183
24.8356	140	24.8356	201	24.8356	166
24.8579	134	24.8579	177	24.8579	179
24.8801	122	24.8801	188	24.8801	177
24.9024	142	24.9024	171	24.9024	176
24.9247	120	24.9247	184	24.9247	167
24.9469	137	24.9469	196	24.9469	162
24.9692	121	24.9692	196	24.9692	178
24.9915	127	24.9915	193	24.9915	189
25.0137	122	25.0137	209	25.0137	172
25.036	122	25.036	196	25.036	162
25.0583	135	25.0583	171	25.0583	187
25.0805	119	25.0805	190	25.0805	181
25.1028	119	25.1028	189	25.1028	169
25.1251	106	25.1251	207	25.1251	171
25.1473	115	25.1473	205	25.1473	176
25.1696	135	25.1696	183	25.1696	160
25.1919	137	25.1919	180	25.1919	211
25.2141	120	25.2141	165	25.2141	177
25.2364	118	25.2364	213	25.2364	166
25.2586	105	25.2586	191	25.2586	167
25.2809	108	25.2809	211	25.2809	179
25.3032	112	25.3032	188	25.3032	176
25.3254	106	25.3254	181	25.3254	192
25.3477	110	25.3477	208	25.3477	171
25.37	126	25.37	205	25.37	183
25.3922	125	25.3922	191	25.3922	176
25.4145	134	25.4145	207	25.4145	170
25.4368	115	25.4368	194	25.4368	166
25.459	117	25.459	177	25.459	168
25.4813	130	25.4813	212	25.4813	173
25.5036	111	25.5036	208	25.5036	174
25.5258	101	25.5258	221	25.5258	155
25.5481	116	25.5481	205	25.5481	153
25.5704	122	25.5704	174	25.5704	188
25.5926	110	25.5926	199	25.5926	166
25.6149	88	25.6149	222	25.6149	161
25.6372	111	25.6372	193	25.6372	195
25.6594	118	25.6594	195	25.6594	158
25.6817	127	25.6817	177	25.6817	168
25.704	114	25.704	174	25.704	169
25.7262	111	25.7262	202	25.7262	148
25.7485	110	25.7485	207	25.7485	155
25.7708	87	25.7708	199	25.7708	155
25.793	130	25.793	202	25.793	154
25.8153	106	25.8153	163	25.8153	166
25.8376	96	25.8376	180	25.8376	145
25.8598	90	25.8598	208	25.8598	180
25.8821	104	25.8821	196	25.8821	160
25.9044	126	25.9044	175	25.9044	189
25.9266	122	25.9266	200	25.9266	124
25.9489	102	25.9489	167	25.9489	167
25.9712	88	25.9712	177	25.9712	172
25.9934	95	25.9934	196	25.9934	158
26.0157	109	26.0157	217	26.0157	144
26.0379	108	26.0379	165	26.0379	132
26.0602	112	26.0602	190	26.0602	138
26.0825	109	26.0825	178	26.0825	170
26.1047	115	26.1047	195	26.1047	169
26.127	92	26.127	186	26.127	159
26.1493	109	26.1493	183	26.1493	180
26.1715	107	26.1715	206	26.1715	149
26.1938	112	26.1938	188	26.1938	162
26.2161	120	26.2161	173	26.2161	155
26.2383	100	26.2383	152	26.2383	163
26.2606	99	26.2606	167	26.2606	133
26.2829	83	26.2829	164	26.2829	145
26.3051	95	26.3051	164	26.3051	162
26.3274	102	26.3274	166	26.3274	149
26.3497	99	26.3497	192	26.3497	150
26.3719	103	26.3719	156	26.3719	158
26.3942	100	26.3942	178	26.3942	150
26.4165	107	26.4165	173	26.4165	162
26.4387	100	26.4387	168	26.4387	141
26.461	97	26.461	165	26.461	156
26.4833	99	26.4833	179	26.4833	150
26.5055	94	26.5055	179	26.5055	147
26.5278	89	26.5278	174	26.5278	134
26.5501	96	26.5501	165	26.5501	150
26.5723	81	26.5723	155	26.5723	136
26.5946	80	26.5946	169	26.5946	138
26.6169	99	26.6169	151	26.6169	143
26.6391	86	26.6391	174	26.6391	152
26.6614	81	26.6614	187	26.6614	127
26.6837	85	26.6837	154	26.6837	134
26.7059	103	26.7059	165	26.7059	155
26.7282	80	26.7282	203	26.7282	121
26.7504	89	26.7504	157	26.7504	121
26.7727	94	26.7727	152	26.7727	135
26.795	94	26.795	183	26.795	128
26.8172	80	26.8172	137	26.8172	148
26.8395	90	26.8395	172	26.8395	125
26.8618	85	26.8618	174	26.8618	136
26.884	70	26.884	141	26.884	136
26.9063	95	26.9063	132	26.9063	111
26.9286	78	26.9286	168	26.9286	139
26.9508	91	26.9508	152	26.9508	142
26.9731	99	26.9731	172	26.9731	131
26.9954	84	26.9954	145	26.9954	120
27.0176	84	27.0176	175	27.0176	115
27.0399	86	27.0399	149	27.0399	144
27.0622	92	27.0622	152	27.0622	112
27.0844	82	27.0844	158	27.0844	128
27.1067	81	27.1067	151	27.1067	117
27.129	99	27.129	163	27.129	112
27.1512	77	27.1512	154	27.1512	149
27.1735	89	27.1735	163	27.1735	116
27.1958	92	27.1958	145	27.1958	145
27.218	80	27.218	139	27.218	131
27.2403	69	27.2403	142	27.2403	117
27.2626	98	27.2626	149	27.2626	105
27.2848	75	27.2848	144	27.2848	132
27.3071	96	27.3071	124	27.3071	161
27.3294	78	27.3294	166	27.3294	125
27.3516	91	27.3516	146	27.3516	139
27.3739	80	27.3739	180	27.3739	131
27.3962	115	27.3962	161	27.3962	129
27.4184	87	27.4184	148	27.4184	117
27.4407	72	27.4407	169	27.4407	108
27.4629	78	27.4629	137	27.4629	122
27.4852	79	27.4852	167	27.4852	121
27.5075	69	27.5075	151	27.5075	104
27.5297	86	27.5297	160	27.5297	108
27.552	81	27.552	133	27.552	105
27.5743	96	27.5743	158	27.5743	98
27.5965	78	27.5965	129	27.5965	108
27.6188	76	27.6188	174	27.6188	108
27.6411	93	27.6411	153	27.6411	142
27.6633	90	27.6633	138	27.6633	86
27.6856	70	27.6856	151	27.6856	107
27.7079	86	27.7079	166	27.7079	114
27.7301	74	27.7301	171	27.7301	130
27.7524	77	27.7524	157	27.7524	105
27.7747	68	27.7747	123	27.7747	120
27.7969	69	27.7969	145	27.7969	123
27.8192	82	27.8192	131	27.8192	120
27.8415	100	27.8415	154	27.8415	113
27.8637	72	27.8637	156	27.8637	129
27.886	83	27.886	138	27.886	110
27.9083	83	27.9083	143	27.9083	90
27.9305	83	27.9305	176	27.9305	108
27.9528	91	27.9528	138	27.9528	122
27.9751	77	27.9751	153	27.9751	102
27.9973	72	27.9973	142	27.9973	87
28.0196	79	28.0196	160	28.0196	104
28.0419	76	28.0419	147	28.0419	110
28.0641	61	28.0641	159	28.0641	104
28.0864	67	28.0864	176	28.0864	119
28.1087	64	28.1087	160	28.1087	108
28.1309	70	28.1309	151	28.1309	119
28.1532	84	28.1532	170	28.1532	104
28.1755	82	28.1755	157	28.1755	120
28.1977	75	28.1977	170	28.1977	115
28.22	73	28.22	183	28.22	118
28.2422	77	28.2422	134	28.2422	100
28.2645	80	28.2645	165	28.2645	111
28.2868	94	28.2868	142	28.2868	119
28.309	89	28.309	143	28.309	104
28.3313	68	28.3313	148	28.3313	100
28.3536	106	28.3536	128	28.3536	107
28.3758	82	28.3758	137	28.3758	99
28.3981	89	28.3981	150	28.3981	120
28.4204	87	28.4204	151	28.4204	109
28.4426	74	28.4426	182	28.4426	117
28.4649	81	28.4649	112	28.4649	103
28.4872	78	28.4872	142	28.4872	110
28.5094	69	28.5094	147	28.5094	113
28.5317	73	28.5317	169	28.5317	100
28.554	100	28.554	151	28.554	111
28.5762	76	28.5762	140	28.5762	105
28.5985	67	28.5985	125	28.5985	82
28.6208	77	28.6208	142	28.6208	97
28.643	92	28.643	170	28.643	109
28.6653	65	28.6653	138	28.6653	94
28.6876	91	28.6876	163	28.6876	94
28.7098	83	28.7098	155	28.7098	101
28.7321	74	28.7321	145	28.7321	109
28.7544	95	28.7544	143	28.7544	127
28.7766	78	28.7766	153	28.7766	110
28.7989	80	28.7989	162	28.7989	90
28.8212	90	28.8212	144	28.8212	111
28.8434	90	28.8434	152	28.8434	119
28.8657	65	28.8657	137	28.8657	121
28.888	75	28.888	160	28.888	116
28.9102	83	28.9102	134	28.9102	97
28.9325	74	28.9325	138	28.9325	134
28.9547	85	28.9547	148	28.9547	106
28.977	93	28.977	138	28.977	104
28.9993	86	28.9993	143	28.9993	111
29.0215	100	29.0215	137	29.0215	92
29.0438	70	29.0438	154	29.0438	107
29.0661	78	29.0661	161	29.0661	102
29.0883	87	29.0883	147	29.0883	88
29.1106	93	29.1106	144	29.1106	99
29.1329	77	29.1329	154	29.1329	123
29.1551	83	29.1551	141	29.1551	104
29.1774	76	29.1774	142	29.1774	108
29.1997	75	29.1997	122	29.1997	97
29.2219	87	29.2219	139	29.2219	86
29.2442	72	29.2442	136	29.2442	108
29.2665	76	29.2665	145	29.2665	105
29.2887	93	29.2887	138	29.2887	86
29.311	65	29.311	146	29.311	86
29.3333	79	29.3333	134	29.3333	91
29.3555	80	29.3555	147	29.3555	83
29.3778	81	29.3778	157	29.3778	110
29.4001	68	29.4001	114	29.4001	90
29.4223	64	29.4223	124	29.4223	104
29.4446	59	29.4446	140	29.4446	94
29.4669	85	29.4669	145	29.4669	121
29.4891	75	29.4891	145	29.4891	114
29.5114	80	29.5114	156	29.5114	112
29.5337	66	29.5337	128	29.5337	110
29.5559	77	29.5559	151	29.5559	103
29.5782	67	29.5782	139	29.5782	91
29.6005	86	29.6005	187	29.6005	96
29.6227	70	29.6227	135	29.6227	94
29.645	75	29.645	163	29.645	84
29.6673	58	29.6673	148	29.6673	109
29.6895	81	29.6895	156	29.6895	115
29.7118	84	29.7118	155	29.7118	101
29.734	82	29.734	159	29.734	102
29.7563	60	29.7563	140	29.7563	87
29.7786	83	29.7786	133	29.7786	100
29.8008	70	29.8008	129	29.8008	107
29.8231	60	29.8231	150	29.8231	90
29.8454	72	29.8454	165	29.8454	96
29.8676	78	29.8676	140	29.8676	109
29.8899	74	29.8899	153	29.8899	114
29.9122	84	29.9122	150	29.9122	93
29.9344	70	29.9344	152	29.9344	121
29.9567	75	29.9567	152	29.9567	96
29.979	72	29.979	159	29.979	100
30.0012	80	30.0012	162	30.0012	114
30.0235	76	30.0235	147	30.0235	101
30.0458	80	30.0458	132	30.0458	97
30.068	79	30.068	162	30.068	104
30.0903	61	30.0903	171	30.0903	97
30.1126	88	30.1126	160	30.1126	94
30.1348	71	30.1348	172	30.1348	90
30.1571	72	30.1571	156	30.1571	88
30.1794	64	30.1794	126	30.1794	70
30.2016	86	30.2016	156	30.2016	89
30.2239	74	30.2239	145	30.2239	84
30.2462	79	30.2462	171	30.2462	73
30.2684	70	30.2684	138	30.2684	94
30.2907	72	30.2907	134	30.2907	103
30.313	61	30.313	145	30.313	105
30.3352	83	30.3352	164	30.3352	93
30.3575	71	30.3575	160	30.3575	89
30.3798	77	30.3798	145	30.3798	122
30.402	61	30.402	138	30.402	103
30.4243	86	30.4243	136	30.4243	98
30.4465	65	30.4465	144	30.4465	85
30.4688	70	30.4688	145	30.4688	103
30.4911	63	30.4911	172	30.4911	111
30.5133	64	30.5133	116	30.5133	91
30.5356	75	30.5356	156	30.5356	113
30.5579	63	30.5579	145	30.5579	101
30.5801	63	30.5801	140	30.5801	124
30.6024	66	30.6024	136	30.6024	102
30.6247	80	30.6247	154	30.6247	104
30.6469	82	30.6469	161	30.6469	90
30.6692	62	30.6692	147	30.6692	86
30.6915	66	30.6915	174	30.6915	104
30.7137	72	30.7137	168	30.7137	117
30.736	69	30.736	142	30.736	113
30.7583	82	30.7583	145	30.7583	96
30.7805	75	30.7805	152	30.7805	106
30.8028	82	30.8028	144	30.8028	118
30.8251	59	30.8251	178	30.8251	107
30.8473	86	30.8473	166	30.8473	125
30.8696	69	30.8696	144	30.8696	123
30.8919	80	30.8919	140	30.8919	114
30.9141	62	30.9141	168	30.9141	106
30.9364	71	30.9364	148	30.9364	108
30.9587	69	30.9587	153	30.9587	114
30.9809	94	30.9809	177	30.9809	122
31.0032	80	31.0032	148	31.0032	124
31.0255	82	31.0255	143	31.0255	131
31.0477	74	31.0477	182	31.0477	124
31.07	98	31.07	151	31.07	125
31.0923	91	31.0923	155	31.0923	137
31.1145	97	31.1145	151	31.1145	123
31.1368	101	31.1368	153	31.1368	134
31.1591	105	31.1591	152	31.1591	115
31.1813	108	31.1813	134	31.1813	153
31.2036	93	31.2036	159	31.2036	139
31.2258	96	31.2258	157	31.2258	156
31.2481	101	31.2481	171	31.2481	157
31.2704	96	31.2704	168	31.2704	148
31.2926	105	31.2926	161	31.2926	156
31.3149	113	31.3149	166	31.3149	162
31.3372	121	31.3372	160	31.3372	189
31.3594	121	31.3594	165	31.3594	188
31.3817	118	31.3817	172	31.3817	189
31.404	129	31.404	157	31.404	223
31.4262	129	31.4262	171	31.4262	221
31.4485	133	31.4485	197	31.4485	264
31.4708	127	31.4708	143	31.4708	252
31.493	129	31.493	140	31.493	246
31.5153	128	31.5153	168	31.5153	267
31.5376	114	31.5376	176	31.5376	297
31.5598	120	31.5598	150	31.5598	326
31.5821	139	31.5821	170	31.5821	353
31.6044	136	31.6044	162	31.6044	336
31.6266	147	31.6266	168	31.6266	387
31.6489	136	31.6489	164	31.6489	378
31.6712	134	31.6712	159	31.6712	368
31.6934	138	31.6934	196	31.6934	363
31.7157	143	31.7157	151	31.7157	397
31.738	145	31.738	175	31.738	343
31.7602	134	31.7602	195	31.7602	358
31.7825	131	31.7825	150	31.7825	378
31.8048	138	31.8048	173	31.8048	402
31.827	134	31.827	176	31.827	375
31.8493	119	31.8493	170	31.8493	354
31.8716	142	31.8716	169	31.8716	329
31.8938	110	31.8938	175	31.8938	297
31.9161	117	31.9161	174	31.9161	267
31.9383	116	31.9383	164	31.9383	287
31.9606	107	31.9606	164	31.9606	295
31.9829	109	31.9829	154	31.9829	249
32.0051	88	32.0051	187	32.0051	234
32.0274	105	32.0274	140	32.0274	215
32.0497	91	32.0497	170	32.0497	207
32.0719	115	32.0719	160	32.0719	214
32.0942	91	32.0942	137	32.0942	212
32.1165	120	32.1165	174	32.1165	179
32.1387	103	32.1387	153	32.1387	176
32.161	80	32.161	142	32.161	178
32.1833	117	32.1833	161	32.1833	181
32.2055	80	32.2055	155	32.2055	155
32.2278	121	32.2278	158	32.2278	171
32.2501	80	32.2501	175	32.2501	153
32.2723	84	32.2723	175	32.2723	143
32.2946	89	32.2946	164	32.2946	165
32.3169	113	32.3169	191	32.3169	136
32.3391	95	32.3391	195	32.3391	134
32.3614	94	32.3614	161	32.3614	146
32.3837	83	32.3837	187	32.3837	143
32.4059	77	32.4059	165	32.4059	147
32.4282	94	32.4282	174	32.4282	167
32.4505	73	32.4505	184	32.4505	128
32.4727	92	32.4727	184	32.4727	160
32.495	90	32.495	181	32.495	132
32.5173	100	32.5173	150	32.5173	147
32.5395	97	32.5395	175	32.5395	150
32.5618	104	32.5618	167	32.5618	170
32.5841	101	32.5841	178	32.5841	142
32.6063	101	32.6063	177	32.6063	148
32.6286	92	32.6286	184	32.6286	161
32.6509	78	32.6509	197	32.6509	136
32.6731	106	32.6731	157	32.6731	154
32.6954	93	32.6954	176	32.6954	138
32.7176	92	32.7176	168	32.7176	162
32.7399	93	32.7399	198	32.7399	139
32.7622	95	32.7622	200	32.7622	129
32.7844	112	32.7844	190	32.7844	127
32.8067	100	32.8067	210	32.8067	141
32.829	71	32.829	166	32.829	149
32.8512	106	32.8512	199	32.8512	134
32.8735	96	32.8735	183	32.8735	149
32.8958	99	32.8958	177	32.8958	140
32.918	93	32.918	200	32.918	148
32.9403	87	32.9403	165	32.9403	150
32.9626	102	32.9626	179	32.9626	139
32.9848	91	32.9848	215	32.9848	121
33.0071	86	33.0071	172	33.0071	144
33.0294	77	33.0294	200	33.0294	142
33.0516	101	33.0516	158	33.0516	140
33.0739	105	33.0739	197	33.0739	147
33.0962	120	33.0962	183	33.0962	159
33.1184	91	33.1184	151	33.1184	124
33.1407	97	33.1407	178	33.1407	146
33.163	98	33.163	155	33.163	126
33.1852	96	33.1852	196	33.1852	150
33.2075	82	33.2075	174	33.2075	156
33.2298	108	33.2298	184	33.2298	127
33.252	115	33.252	181	33.252	132
33.2743	103	33.2743	196	33.2743	133
33.2966	109	33.2966	165	33.2966	141
33.3188	95	33.3188	180	33.3188	139
33.3411	85	33.3411	225	33.3411	143
33.3634	92	33.3634	199	33.3634	125
33.3856	103	33.3856	184	33.3856	135
33.4079	104	33.4079	202	33.4079	140
33.4301	95	33.4301	181	33.4301	145
33.4524	102	33.4524	216	33.4524	123
33.4747	116	33.4747	192	33.4747	122
33.4969	117	33.4969	181	33.4969	155
33.5192	109	33.5192	176	33.5192	143
33.5415	121	33.5415	201	33.5415	131
33.5637	110	33.5637	197	33.5637	145
33.586	104	33.586	186	33.586	159
33.6083	105	33.6083	172	33.6083	146
33.6305	108	33.6305	166	33.6305	165
33.6528	79	33.6528	182	33.6528	132
33.6751	110	33.6751	198	33.6751	169
33.6973	107	33.6973	185	33.6973	148
33.7196	113	33.7196	215	33.7196	127
33.7419	115	33.7419	185	33.7419	146
33.7641	112	33.7641	195	33.7641	165
33.7864	104	33.7864	184	33.7864	129
33.8087	84	33.8087	208	33.8087	145
33.8309	91	33.8309	200	33.8309	148
33.8532	121	33.8532	208	33.8532	125
33.8755	113	33.8755	210	33.8755	144
33.8977	116	33.8977	213	33.8977	144
33.92	101	33.92	193	33.92	135
33.9423	122	33.9423	201	33.9423	131
33.9645	101	33.9645	200	33.9645	135
33.9868	94	33.9868	221	33.9868	172
34.0091	102	34.0091	198	34.0091	136
34.0313	99	34.0313	218	34.0313	153
34.0536	96	34.0536	192	34.0536	139
34.0759	120	34.0759	197	34.0759	140
34.0981	99	34.0981	187	34.0981	129
34.1204	109	34.1204	207	34.1204	130
34.1427	111	34.1427	193	34.1427	147
34.1649	103	34.1649	184	34.1649	148
34.1872	119	34.1872	185	34.1872	130
34.2094	101	34.2094	186	34.2094	160
34.2317	104	34.2317	195	34.2317	143
34.254	103	34.254	177	34.254	129
34.2762	103	34.2762	207	34.2762	156
34.2985	96	34.2985	199	34.2985	134
34.3208	118	34.3208	196	34.3208	141
34.343	102	34.343	207	34.343	151
34.3653	98	34.3653	182	34.3653	145
34.3876	103	34.3876	214	34.3876	142
34.4098	115	34.4098	208	34.4098	127
34.4321	91	34.4321	179	34.4321	125
34.4544	106	34.4544	182	34.4544	140
34.4766	109	34.4766	196	34.4766	122
34.4989	115	34.4989	203	34.4989	128
34.5212	107	34.5212	195	34.5212	156
34.5434	89	34.5434	208	34.5434	137
34.5657	118	34.5657	209	34.5657	163
34.588	104	34.588	192	34.588	149
34.6102	75	34.6102	222	34.6102	137
34.6325	99	34.6325	204	34.6325	140
34.6548	84	34.6548	215	34.6548	139
34.677	128	34.677	219	34.677	131
34.6993	108	34.6993	223	34.6993	155
34.7216	109	34.7216	195	34.7216	131
34.7438	90	34.7438	194	34.7438	163
34.7661	112	34.7661	212	34.7661	146
34.7884	85	34.7884	199	34.7884	157
34.8106	107	34.8106	187	34.8106	156
34.8329	97	34.8329	212	34.8329	161
34.8552	107	34.8552	210	34.8552	149
34.8774	106	34.8774	239	34.8774	151
34.8997	113	34.8997	195	34.8997	174
34.9219	118	34.9219	209	34.9219	148
34.9442	111	34.9442	244	34.9442	194
34.9665	111	34.9665	248	34.9665	148
34.9887	101	34.9887	245	34.9887	152
35.011	112	35.011	207	35.011	158
35.0333	124	35.0333	196	35.0333	148
35.0555	114	35.0555	209	35.0555	158
35.0778	115	35.0778	209	35.0778	154
35.1001	119	35.1001	216	35.1001	168
35.1223	113	35.1223	192	35.1223	150
35.1446	115	35.1446	216	35.1446	158
35.1669	122	35.1669	208	35.1669	180
35.1891	111	35.1891	212	35.1891	145
35.2114	118	35.2114	229	35.2114	174
35.2337	105	35.2337	221	35.2337	184
35.2559	113	35.2559	189	35.2559	168
35.2782	119	35.2782	227	35.2782	156
35.3005	103	35.3005	202	35.3005	145
35.3227	128	35.3227	197	35.3227	162
35.345	100	35.345	193	35.345	160
35.3673	114	35.3673	218	35.3673	172
35.3895	119	35.3895	194	35.3895	162
35.4118	104	35.4118	199	35.4118	172
35.4341	123	35.4341	209	35.4341	162
35.4563	108	35.4563	199	35.4563	164
35.4786	116	35.4786	183	35.4786	163
35.5009	96	35.5009	199	35.5009	186
35.5231	90	35.5231	191	35.5231	179
35.5454	102	35.5454	199	35.5454	184
35.5677	107	35.5677	202	35.5677	177
35.5899	100	35.5899	187	35.5899	185
35.6122	100	35.6122	205	35.6122	166
35.6344	89	35.6344	174	35.6344	177
35.6567	112	35.6567	173	35.6567	159
35.679	101	35.679	179	35.679	166
35.7012	109	35.7012	170	35.7012	161
35.7235	117	35.7235	180	35.7235	170
35.7458	83	35.7458	161	35.7458	155
35.768	101	35.768	185	35.768	138
35.7903	77	35.7903	146	35.7903	137
35.8126	117	35.8126	176	35.8126	149
35.8348	91	35.8348	164	35.8348	139
35.8571	84	35.8571	171	35.8571	136
35.8794	107	35.8794	200	35.8794	136
35.9016	86	35.9016	137	35.9016	133
35.9239	97	35.9239	157	35.9239	114
35.9462	90	35.9462	144	35.9462	122
35.9684	84	35.9684	166	35.9684	135
35.9907	100	35.9907	161	35.9907	129
36.013	87	36.013	161	36.013	111
36.0352	110	36.0352	150	36.0352	118
36.0575	87	36.0575	152	36.0575	132
36.0798	81	36.0798	149	36.0798	111
36.102	92	36.102	154	36.102	134
36.1243	91	36.1243	153	36.1243	119
36.1466	81	36.1466	133	36.1466	115
36.1688	108	36.1688	170	36.1688	124
36.1911	96	36.1911	119	36.1911	122
36.2134	90	36.2134	129	36.2134	122
36.2356	83	36.2356	166	36.2356	113
36.2579	87	36.2579	133	36.2579	114
36.2802	68	36.2802	145	36.2802	118
36.3024	78	36.3024	138	36.3024	115
36.3247	85	36.3247	144	36.3247	109
36.347	63	36.347	133	36.347	97
36.3692	81	36.3692	146	36.3692	117
36.3915	104	36.3915	131	36.3915	105
36.4137	89	36.4137	147	36.4137	113
36.436	92	36.436	142	36.436	101
36.4583	78	36.4583	132	36.4583	112
36.4805	77	36.4805	143	36.4805	107
36.5028	60	36.5028	137	36.5028	107
36.5251	82	36.5251	121	36.5251	114
36.5473	80	36.5473	124	36.5473	97
36.5696	70	36.5696	138	36.5696	104
36.5919	73	36.5919	130	36.5919	100
36.6141	83	36.6141	115	36.6141	83
36.6364	72	36.6364	131	36.6364	110
36.6587	79	36.6587	113	36.6587	93
36.6809	67	36.6809	128	36.6809	111
36.7032	72	36.7032	124	36.7032	103
36.7255	83	36.7255	121	36.7255	113
36.7477	71	36.7477	122	36.7477	94
36.77	66	36.77	140	36.77	99
36.7923	74	36.7923	117	36.7923	107
36.8145	79	36.8145	129	36.8145	93
36.8368	62	36.8368	97	36.8368	92
36.8591	74	36.8591	120	36.8591	85
36.8813	74	36.8813	128	36.8813	119
36.9036	74	36.9036	145	36.9036	98
36.9259	73	36.9259	106	36.9259	86
36.9481	89	36.9481	125	36.9481	84
36.9704	67	36.9704	113	36.9704	82
36.9927	82	36.9927	107	36.9927	101
37.0149	82	37.0149	119	37.0149	98
37.0372	74	37.0372	119	37.0372	104
37.0595	53	37.0595	127	37.0595	102
37.0817	52	37.0817	123	37.0817	96
37.104	59	37.104	101	37.104	91
37.1262	71	37.1262	122	37.1262	91
37.1485	78	37.1485	107	37.1485	108
37.1708	66	37.1708	118	37.1708	91
37.193	60	37.193	122	37.193	103
37.2153	81	37.2153	100	37.2153	108
37.2376	67	37.2376	108	37.2376	103
37.2598	68	37.2598	129	37.2598	94
37.2821	76	37.2821	118	37.2821	91
37.3044	57	37.3044	113	37.3044	95
37.3266	65	37.3266	116	37.3266	98
37.3489	61	37.3489	138	37.3489	109
37.3712	69	37.3712	121	37.3712	103
37.3934	71	37.3934	118	37.3934	105
37.4157	57	37.4157	124	37.4157	85
37.438	70	37.438	135	37.438	102
37.4602	59	37.4602	114	37.4602	87
37.4825	80	37.4825	126	37.4825	90
37.5048	66	37.5048	115	37.5048	96
37.527	68	37.527	99	37.527	90
37.5493	47	37.5493	119	37.5493	96
37.5716	79	37.5716	118	37.5716	88
37.5938	69	37.5938	119	37.5938	82
37.6161	53	37.6161	97	37.6161	104
37.6384	76	37.6384	117	37.6384	103
37.6606	43	37.6606	94	37.6606	99
37.6829	72	37.6829	105	37.6829	91
37.7052	73	37.7052	113	37.7052	95
37.7274	64	37.7274	108	37.7274	95
37.7497	66	37.7497	116	37.7497	86
37.772	64	37.772	120	37.772	78
37.7942	64	37.7942	102	37.7942	81
37.8165	66	37.8165	113	37.8165	91
37.8388	61	37.8388	110	37.8388	98
37.861	56	37.861	98	37.861	82
37.8833	68	37.8833	121	37.8833	107
37.9055	70	37.9055	125	37.9055	96
37.9278	45	37.9278	96	37.9278	107
37.9501	57	37.9501	107	37.9501	90
37.9723	63	37.9723	120	37.9723	90
37.9946	65	37.9946	97	37.9946	76
38.0169	49	38.0169	100	38.0169	101
38.0391	78	38.0391	103	38.0391	94
38.0614	66	38.0614	109	38.0614	99
38.0837	73	38.0837	135	38.0837	94
38.1059	67	38.1059	128	38.1059	94
38.1282	54	38.1282	107	38.1282	97
38.1505	68	38.1505	102	38.1505	90
38.1727	63	38.1727	108	38.1727	86
38.195	71	38.195	110	38.195	94
38.2173	57	38.2173	101	38.2173	88
38.2395	67	38.2395	116	38.2395	101
38.2618	68	38.2618	96	38.2618	100
38.2841	65	38.2841	110	38.2841	102
38.3063	69	38.3063	101	38.3063	91
38.3286	83	38.3286	132	38.3286	93
38.3509	56	38.3509	107	38.3509	102
38.3731	78	38.3731	111	38.3731	108
38.3954	63	38.3954	118	38.3954	90
38.4177	67	38.4177	104	38.4177	85
38.4399	61	38.4399	102	38.4399	88
38.4622	84	38.4622	114	38.4622	109
38.4845	87	38.4845	103	38.4845	105
38.5067	84	38.5067	112	38.5067	115
38.529	83	38.529	107	38.529	102
38.5513	68	38.5513	101	38.5513	107
38.5735	79	38.5735	96	38.5735	114
38.5958	98	38.5958	97	38.5958	114
38.618	98	38.618	116	38.618	114
38.6403	79	38.6403	103	38.6403	111
38.6626	85	38.6626	111	38.6626	98
38.6848	82	38.6848	105	38.6848	102
38.7071	100	38.7071	125	38.7071	122
38.7294	83	38.7294	103	38.7294	120
38.7516	90	38.7516	103	38.7516	129
38.7739	92	38.7739	123	38.7739	118
38.7962	85	38.7962	127	38.7962	154
38.8184	100	38.8184	122	38.8184	131
38.8407	100	38.8407	115	38.8407	142
38.863	105	38.863	105	38.863	153
38.8852	92	38.8852	94	38.8852	143
38.9075	73	38.9075	90	38.9075	161
38.9298	83	38.9298	103	38.9298	152
38.952	98	38.952	99	38.952	175
38.9743	91	38.9743	132	38.9743	171
38.9966	113	38.9966	116	38.9966	165
39.0188	81	39.0188	125	39.0188	172
39.0411	95	39.0411	121	39.0411	225
39.0634	90	39.0634	108	39.0634	188
39.0856	104	39.0856	124	39.0856	181
39.1079	105	39.1079	133	39.1079	201
39.1302	77	39.1302	103	39.1302	175
39.1524	96	39.1524	114	39.1524	175
39.1747	99	39.1747	123	39.1747	175
39.197	90	39.197	97	39.197	191
39.2192	85	39.2192	110	39.2192	175
39.2415	89	39.2415	137	39.2415	181
39.2638	85	39.2638	105	39.2638	167
39.286	80	39.286	104	39.286	183
39.3083	76	39.3083	95	39.3083	170
39.3306	74	39.3306	120	39.3306	135
39.3528	83	39.3528	111	39.3528	127
39.3751	92	39.3751	103	39.3751	142
39.3973	79	39.3973	103	39.3973	146
39.4196	69	39.4196	117	39.4196	139
39.4419	67	39.4419	103	39.4419	124
39.4641	79	39.4641	118	39.4641	108
39.4864	79	39.4864	119	39.4864	124
39.5087	73	39.5087	135	39.5087	103
39.5309	64	39.5309	98	39.5309	125
39.5532	72	39.5532	99	39.5532	125
39.5755	63	39.5755	131	39.5755	113
39.5977	92	39.5977	103	39.5977	106
39.62	64	39.62	105	39.62	120
39.6423	69	39.6423	129	39.6423	116
39.6645	63	39.6645	112	39.6645	110
39.6868	77	39.6868	114	39.6868	107
39.7091	82	39.7091	130	39.7091	117
39.7313	74	39.7313	115	39.7313	99
39.7536	75	39.7536	95	39.7536	112
39.7759	80	39.7759	116	39.7759	109
39.7981	73	39.7981	106	39.7981	96
39.8204	73	39.8204	124	39.8204	125
39.8427	58	39.8427	119	39.8427	100
39.8649	62	39.8649	97	39.8649	110
39.8872	70	39.8872	95	39.8872	113
39.9095	83	39.9095	112	39.9095	115
39.9317	68	39.9317	103	39.9317	103
39.954	90	39.954	110	39.954	107
39.9763	73	39.9763	114	39.9763	121
39.9985	81	39.9985	107	39.9985	96
40.0208	81	40.0208	130	40.0208	110
40.0431	63	40.0431	115	40.0431	98
40.0653	66	40.0653	101	40.0653	103
40.0876	79	40.0876	104	40.0876	88
40.1098	72	40.1098	113	40.1098	96
40.1321	73	40.1321	102	40.1321	82
40.1544	55	40.1544	114	40.1544	105
40.1766	84	40.1766	116	40.1766	109
40.1989	72	40.1989	118	40.1989	91
40.2212	65	40.2212	91	40.2212	91
40.2434	68	40.2434	107	40.2434	93
40.2657	80	40.2657	99	40.2657	99
40.288	80	40.288	105	40.288	99
40.3102	62	40.3102	113	40.3102	87
40.3325	70	40.3325	102	40.3325	98
40.3548	65	40.3548	114	40.3548	91
40.377	61	40.377	114	40.377	95
40.3993	77	40.3993	108	40.3993	86
40.4216	78	40.4216	117	40.4216	82
40.4438	64	40.4438	95	40.4438	92
40.4661	87	40.4661	116	40.4661	95
40.4884	83	40.4884	118	40.4884	76
40.5106	75	40.5106	125	40.5106	92
40.5329	73	40.5329	112	40.5329	82
40.5552	91	40.5552	107	40.5552	94
40.5774	77	40.5774	116	40.5774	105
40.5997	67	40.5997	115	40.5997	97
40.622	64	40.622	99	40.622	97
40.6442	72	40.6442	116	40.6442	91
40.6665	69	40.6665	114	40.6665	86
40.6888	81	40.6888	98	40.6888	81
40.711	75	40.711	107	40.711	92
40.7333	75	40.7333	122	40.7333	94
40.7556	73	40.7556	113	40.7556	84
40.7778	70	40.7778	109	40.7778	91
40.8001	73	40.8001	95	40.8001	98
40.8224	68	40.8224	129	40.8224	99
40.8446	71	40.8446	101	40.8446	101
40.8669	64	40.8669	95	40.8669	87
40.8891	77	40.8891	122	40.8891	100
40.9114	57	40.9114	118	40.9114	92
40.9337	57	40.9337	101	40.9337	81
40.9559	72	40.9559	112	40.9559	83
40.9782	57	40.9782	108	40.9782	91
41.0005	69	41.0005	101	41.0005	71
41.0227	65	41.0227	112	41.0227	88
41.045	62	41.045	95	41.045	79
41.0673	83	41.0673	98	41.0673	105
41.0895	77	41.0895	109	41.0895	98
41.1118	72	41.1118	94	41.1118	94
41.1341	68	41.1341	115	41.1341	83
41.1563	63	41.1563	105	41.1563	99
41.1786	64	41.1786	95	41.1786	91
41.2009	58	41.2009	99	41.2009	92
41.2231	62	41.2231	104	41.2231	92
41.2454	71	41.2454	104	41.2454	86
41.2677	63	41.2677	112	41.2677	80
41.2899	74	41.2899	109	41.2899	89
41.3122	69	41.3122	108	41.3122	89
41.3345	76	41.3345	108	41.3345	102
41.3567	75	41.3567	105	41.3567	104
41.379	78	41.379	112	41.379	90
41.4013	69	41.4013	98	41.4013	92
41.4235	62	41.4235	107	41.4235	75
41.4458	71	41.4458	113	41.4458	98
41.4681	84	41.4681	121	41.4681	74
41.4903	71	41.4903	102	41.4903	80
41.5126	62	41.5126	117	41.5126	82
41.5349	80	41.5349	106	41.5349	86
41.5571	66	41.5571	113	41.5571	91
41.5794	58	41.5794	117	41.5794	90
41.6016	72	41.6016	105	41.6016	95
41.6239	68	41.6239	105	41.6239	99
41.6462	75	41.6462	105	41.6462	101
41.6684	69	41.6684	98	41.6684	93
41.6907	64	41.6907	102	41.6907	79
41.713	64	41.713	111	41.713	81
41.7352	60	41.7352	128	41.7352	98
41.7575	65	41.7575	114	41.7575	119
41.7798	65	41.7798	128	41.7798	100
41.802	76	41.802	107	41.802	95
41.8243	66	41.8243	104	41.8243	94
41.8466	66	41.8466	116	41.8466	105
41.8688	71	41.8688	114	41.8688	93
41.8911	71	41.8911	113	41.8911	90
41.9134	81	41.9134	108	41.9134	90
41.9356	63	41.9356	112	41.9356	87
41.9579	86	41.9579	120	41.9579	86
41.9802	76	41.9802	122	41.9802	107
42.0024	72	42.0024	120	42.0024	116
42.0247	68	42.0247	119	42.0247	88
42.047	67	42.047	118	42.047	95
42.0692	68	42.0692	108	42.0692	94
42.0915	69	42.0915	121	42.0915	110
42.1138	84	42.1138	110	42.1138	103
42.136	77	42.136	121	42.136	104
42.1583	91	42.1583	121	42.1583	105
42.1806	73	42.1806	133	42.1806	112
42.2028	78	42.2028	137	42.2028	101
42.2251	71	42.2251	93	42.2251	89
42.2474	63	42.2474	136	42.2474	101
42.2696	86	42.2696	118	42.2696	84
42.2919	75	42.2919	130	42.2919	101
42.3142	80	42.3142	108	42.3142	101
42.3364	85	42.3364	122	42.3364	95
42.3587	74	42.3587	118	42.3587	107
42.3809	92	42.3809	110	42.3809	103
42.4032	86	42.4032	108	42.4032	97
42.4255	79	42.4255	122	42.4255	82
42.4477	65	42.4477	124	42.4477	95
42.47	88	42.47	109	42.47	91
42.4923	70	42.4923	123	42.4923	89
42.5145	87	42.5145	136	42.5145	85
42.5368	70	42.5368	133	42.5368	116
42.5591	82	42.5591	121	42.5591	114
42.5813	82	42.5813	121	42.5813	109
42.6036	67	42.6036	118	42.6036	116
42.6259	77	42.6259	118	42.6259	91
42.6481	71	42.6481	143	42.6481	106
42.6704	72	42.6704	124	42.6704	109
42.6927	92	42.6927	139	42.6927	109
42.7149	93	42.7149	147	42.7149	115
42.7372	82	42.7372	128	42.7372	116
42.7595	73	42.7595	133	42.7595	96
42.7817	89	42.7817	123	42.7817	108
42.804	88	42.804	114	42.804	111
42.8263	79	42.8263	119	42.8263	105
42.8485	72	42.8485	169	42.8485	120
42.8708	79	42.8708	129	42.8708	108
42.8931	76	42.8931	126	42.8931	103
42.9153	92	42.9153	152	42.9153	109
42.9376	83	42.9376	149	42.9376	118
42.9599	74	42.9599	149	42.9599	115
42.9821	75	42.9821	133	42.9821	107
43.0044	84	43.0044	130	43.0044	105
43.0267	99	43.0267	127	43.0267	88
43.0489	63	43.0489	150	43.0489	97
43.0712	94	43.0712	138	43.0712	99
43.0934	91	43.0934	127	43.0934	124
43.1157	95	43.1157	138	43.1157	108
43.138	82	43.138	125	43.138	107
43.1602	78	43.1602	155	43.1602	110
43.1825	80	43.1825	150	43.1825	129
43.2048	87	43.2048	169	43.2048	117
43.227	78	43.227	155	43.227	126
43.2493	80	43.2493	143	43.2493	120
43.2716	82	43.2716	139	43.2716	116
43.2938	104	43.2938	139	43.2938	98
43.3161	91	43.3161	152	43.3161	103
43.3384	74	43.3384	147	43.3384	114
43.3606	84	43.3606	131	43.3606	107
43.3829	87	43.3829	146	43.3829	98
43.4052	93	43.4052	155	43.4052	101
43.4274	80	43.4274	160	43.4274	114
43.4497	87	43.4497	158	43.4497	104
43.472	99	43.472	156	43.472	108
43.4942	86	43.4942	142	43.4942	85
43.5165	75	43.5165	144	43.5165	98
43.5388	90	43.5388	147	43.5388	107
43.561	72	43.561	147	43.561	112
43.5833	103	43.5833	123	43.5833	104
43.6056	84	43.6056	117	43.6056	108
43.6278	92	43.6278	150	43.6278	121
43.6501	80	43.6501	144	43.6501	113
43.6724	76	43.6724	141	43.6724	103
43.6946	105	43.6946	162	43.6946	92
43.7169	96	43.7169	137	43.7169	118
43.7392	74	43.7392	123	43.7392	105
43.7614	82	43.7614	134	43.7614	97
43.7837	83	43.7837	135	43.7837	85
43.806	83	43.806	148	43.806	119
43.8282	83	43.8282	150	43.8282	120
43.8505	84	43.8505	153	43.8505	104
43.8727	79	43.8727	131	43.8727	100
43.895	84	43.895	136	43.895	93
43.9173	85	43.9173	146	43.9173	89
43.9395	65	43.9395	136	43.9395	98
43.9618	102	43.9618	135	43.9618	97
43.9841	85	43.9841	136	43.9841	119
44.0063	74	44.0063	130	44.0063	102
44.0286	80	44.0286	150	44.0286	87
44.0509	79	44.0509	138	44.0509	102
44.0731	85	44.0731	132	44.0731	112
44.0954	83	44.0954	154	44.0954	105
44.1177	77	44.1177	137	44.1177	103
44.1399	81	44.1399	165	44.1399	76
44.1622	77	44.1622	121	44.1622	101
44.1845	84	44.1845	134	44.1845	92
44.2067	75	44.2067	124	44.2067	103
44.229	76	44.229	146	44.229	108
44.2513	83	44.2513	135	44.2513	92
44.2735	80	44.2735	111	44.2735	100
44.2958	79	44.2958	139	44.2958	122
44.3181	72	44.3181	135	44.3181	132
44.3403	77	44.3403	122	44.3403	113
44.3626	88	44.3626	123	44.3626	82
44.3849	64	44.3849	117	44.3849	89
44.4071	69	44.4071	112	44.4071	91
44.4294	86	44.4294	134	44.4294	106
44.4517	85	44.4517	141	44.4517	107
44.4739	75	44.4739	161	44.4739	90
44.4962	70	44.4962	144	44.4962	85
44.5185	76	44.5185	162	44.5185	106
44.5407	84	44.5407	158	44.5407	111
44.563	81	44.563	126	44.563	104
44.5852	80	44.5852	140	44.5852	112
44.6075	81	44.6075	142	44.6075	101
44.6298	71	44.6298	121	44.6298	107
44.652	70	44.652	147	44.652	95
44.6743	94	44.6743	147	44.6743	96
44.6966	81	44.6966	156	44.6966	95
44.7188	80	44.7188	135	44.7188	108
44.7411	77	44.7411	150	44.7411	110
44.7634	74	44.7634	130	44.7634	125
44.7856	73	44.7856	129	44.7856	107
44.8079	72	44.8079	144	44.8079	103
44.8302	81	44.8302	135	44.8302	91
44.8524	98	44.8524	137	44.8524	117
44.8747	95	44.8747	131	44.8747	101
44.897	93	44.897	123	44.897	105
44.9192	94	44.9192	122	44.9192	139
44.9415	90	44.9415	138	44.9415	102
44.9638	94	44.9638	128	44.9638	110
44.986	102	44.986	137	44.986	132
45.0083	81	45.0083	123	45.0083	125
45.0306	118	45.0306	126	45.0306	140
45.0528	101	45.0528	117	45.0528	130
45.0751	111	45.0751	117	45.0751	126
45.0974	95	45.0974	128	45.0974	139
45.1196	120	45.1196	125	45.1196	113
45.1419	139	45.1419	127	45.1419	163
45.1642	117	45.1642	131	45.1642	163
45.1864	98	45.1864	140	45.1864	178
45.2087	113	45.2087	135	45.2087	153
45.231	120	45.231	144	45.231	177
45.2532	108	45.2532	125	45.2532	161
45.2755	122	45.2755	145	45.2755	181
45.2977	131	45.2977	131	45.2977	191
45.32	109	45.32	135	45.32	188
45.3423	130	45.3423	123	45.3423	215
45.3645	136	45.3645	127	45.3645	216
45.3868	131	45.3868	148	45.3868	224
45.4091	130	45.4091	128	45.4091	209
45.4313	128	45.4313	144	45.4313	204
45.4536	122	45.4536	128	45.4536	223
45.4759	125	45.4759	131	45.4759	209
45.4981	137	45.4981	162	45.4981	232
45.5204	129	45.5204	125	45.5204	217
45.5427	130	45.5427	146	45.5427	237
45.5649	141	45.5649	154	45.5649	190
45.5872	118	45.5872	152	45.5872	185
45.6095	112	45.6095	119	45.6095	199
45.6317	120	45.6317	142	45.6317	187
45.654	108	45.654	144	45.654	191
45.6763	90	45.6763	123	45.6763	180
45.6985	102	45.6985	131	45.6985	173
45.7208	109	45.7208	122	45.7208	150
45.7431	110	45.7431	137	45.7431	164
45.7653	103	45.7653	129	45.7653	149
45.7876	116	45.7876	140	45.7876	139
45.8099	118	45.8099	131	45.8099	142
45.8321	92	45.8321	125	45.8321	125
45.8544	110	45.8544	136	45.8544	141
45.8767	89	45.8767	119	45.8767	119
45.8989	92	45.8989	135	45.8989	112
45.9212	99	45.9212	111	45.9212	116
45.9435	83	45.9435	106	45.9435	117
45.9657	78	45.9657	114	45.9657	96
45.988	71	45.988	128	45.988	105
46.0103	94	46.0103	131	46.0103	96
46.0325	88	46.0325	136	46.0325	110
46.0548	87	46.0548	119	46.0548	114
46.077	78	46.077	137	46.077	89
46.0993	73	46.0993	124	46.0993	117
46.1216	100	46.1216	116	46.1216	102
46.1438	84	46.1438	106	46.1438	98
46.1661	87	46.1661	130	46.1661	100
46.1884	66	46.1884	117	46.1884	94
46.2106	79	46.2106	109	46.2106	117
46.2329	70	46.2329	124	46.2329	97
46.2552	75	46.2552	128	46.2552	107
46.2774	91	46.2774	119	46.2774	105
46.2997	83	46.2997	104	46.2997	107
46.322	94	46.322	110	46.322	114
46.3442	74	46.3442	128	46.3442	98
46.3665	79	46.3665	119	46.3665	105
46.3888	69	46.3888	111	46.3888	102
46.411	74	46.411	103	46.411	112
46.4333	71	46.4333	130	46.4333	97
46.4556	67	46.4556	120	46.4556	94
46.4778	65	46.4778	117	46.4778	99
46.5001	74	46.5001	112	46.5001	97
46.5224	78	46.5224	130	46.5224	79
46.5446	74	46.5446	136	46.5446	87
46.5669	78	46.5669	115	46.5669	89
46.5892	81	46.5892	109	46.5892	101
46.6114	92	46.6114	135	46.6114	88
46.6337	71	46.6337	125	46.6337	92
46.656	92	46.656	112	46.656	99
46.6782	66	46.6782	108	46.6782	99
46.7005	86	46.7005	122	46.7005	86
46.7228	76	46.7228	96	46.7228	98
46.745	65	46.745	98	46.745	103
46.7673	69	46.7673	106	46.7673	76
46.7895	69	46.7895	111	46.7895	99
46.8118	86	46.8118	133	46.8118	100
46.8341	61	46.8341	117	46.8341	82
46.8563	82	46.8563	111	46.8563	74
46.8786	82	46.8786	115	46.8786	97
46.9009	73	46.9009	105	46.9009	84
46.9231	75	46.9231	125	46.9231	91
46.9454	76	46.9454	89	46.9454	93
46.9677	88	46.9677	97	46.9677	87
46.9899	77	46.9899	99	46.9899	89
47.0122	62	47.0122	133	47.0122	85
47.0345	77	47.0345	107	47.0345	91
47.0567	63	47.0567	122	47.0567	93
47.079	81	47.079	120	47.079	93
47.1013	84	47.1013	118	47.1013	85
47.1235	81	47.1235	109	47.1235	96
47.1458	86	47.1458	98	47.1458	92
47.1681	67	47.1681	121	47.1681	81
47.1903	74	47.1903	120	47.1903	93
47.2126	71	47.2126	94	47.2126	96
47.2349	76	47.2349	116	47.2349	84
47.2571	88	47.2571	127	47.2571	101
47.2794	68	47.2794	136	47.2794	89
47.3017	70	47.3017	114	47.3017	85
47.3239	74	47.3239	122	47.3239	94
47.3462	77	47.3462	102	47.3462	101
47.3685	76	47.3685	91	47.3685	91
47.3907	82	47.3907	129	47.3907	94
47.413	83	47.413	106	47.413	75
47.4353	80	47.4353	123	47.4353	94
47.4575	78	47.4575	112	47.4575	75
47.4798	93	47.4798	106	47.4798	84
47.5021	99	47.5021	108	47.5021	107
47.5243	81	47.5243	111	47.5243	75
47.5466	81	47.5466	110	47.5466	100
47.5688	80	47.5688	111	47.5688	90
47.5911	75	47.5911	102	47.5911	97
47.6134	77	47.6134	104	47.6134	77
47.6356	76	47.6356	138	47.6356	91
47.6579	74	47.6579	111	47.6579	88
47.6802	91	47.6802	112	47.6802	100
47.7024	76	47.7024	111	47.7024	78
47.7247	82	47.7247	134	47.7247	92
47.747	74	47.747	118	47.747	94
47.7692	87	47.7692	120	47.7692	97
47.7915	78	47.7915	120	47.7915	77
47.8138	79	47.8138	133	47.8138	101
47.836	76	47.836	118	47.836	89
47.8583	82	47.8583	98	47.8583	97
47.8806	68	47.8806	116	47.8806	104
47.9028	82	47.9028	118	47.9028	96
47.9251	102	47.9251	117	47.9251	81
47.9474	85	47.9474	117	47.9474	90
47.9696	78	47.9696	124	47.9696	89
47.9919	71	47.9919	124	47.9919	75
48.0142	96	48.0142	123	48.0142	97
48.0364	83	48.0364	112	48.0364	114
48.0587	81	48.0587	113	48.0587	101
48.081	81	48.081	113	48.081	102
48.1032	69	48.1032	109	48.1032	103
48.1255	99	48.1255	130	48.1255	98
48.1478	66	48.1478	118	48.1478	95
48.17	91	48.17	124	48.17	105
48.1923	90	48.1923	124	48.1923	98
48.2146	96	48.2146	119	48.2146	102
48.2368	89	48.2368	127	48.2368	88
48.2591	83	48.2591	119	48.2591	103
48.2813	95	48.2813	120	48.2813	127
48.3036	81	48.3036	117	48.3036	106
48.3259	107	48.3259	132	48.3259	116
48.3481	87	48.3481	120	48.3481	104
48.3704	89	48.3704	120	48.3704	100
48.3927	79	48.3927	146	48.3927	93
48.4149	81	48.4149	113	48.4149	103
48.4372	83	48.4372	133	48.4372	102
48.4595	96	48.4595	116	48.4595	82
48.4817	88	48.4817	120	48.4817	103
48.504	100	48.504	114	48.504	99
48.5263	104	48.5263	121	48.5263	101
48.5485	91	48.5485	110	48.5485	104
48.5708	84	48.5708	122	48.5708	104
48.5931	93	48.5931	117	48.5931	105
48.6153	94	48.6153	118	48.6153	95
48.6376	93	48.6376	132	48.6376	105
48.6599	109	48.6599	127	48.6599	107
48.6821	105	48.6821	130	48.6821	113
48.7044	91	48.7044	126	48.7044	111
48.7267	75	48.7267	123	48.7267	97
48.7489	95	48.7489	126	48.7489	96
48.7712	97	48.7712	128	48.7712	95
48.7935	85	48.7935	107	48.7935	112
48.8157	93	48.8157	114	48.8157	97
48.838	91	48.838	112	48.838	105
48.8603	82	48.8603	123	48.8603	90
48.8825	90	48.8825	118	48.8825	94
48.9048	114	48.9048	133	48.9048	105
48.9271	96	48.9271	128	48.9271	106
48.9493	94	48.9493	130	48.9493	95
48.9716	111	48.9716	142	48.9716	108
48.9939	97	48.9939	118	48.9939	134
49.0161	102	49.0161	121	49.0161	115
49.0384	99	49.0384	133	49.0384	121
49.0606	94	49.0606	113	49.0606	111
49.0829	104	49.0829	113	49.0829	111
49.1052	103	49.1052	126	49.1052	109
49.1274	107	49.1274	129	49.1274	97
49.1497	102	49.1497	114	49.1497	96
49.172	92	49.172	140	49.172	111
49.1942	101	49.1942	119	49.1942	114
49.2165	106	49.2165	128	49.2165	100
49.2388	110	49.2388	129	49.2388	125
49.261	91	49.261	110	49.261	110
49.2833	94	49.2833	128	49.2833	122
49.3056	104	49.3056	138	49.3056	124
49.3278	115	49.3278	121	49.3278	132
49.3501	94	49.3501	125	49.3501	130
49.3724	111	49.3724	126	49.3724	114
49.3946	101	49.3946	155	49.3946	111
49.4169	102	49.4169	149	49.4169	105
49.4392	107	49.4392	131	49.4392	109
49.4614	96	49.4614	129	49.4614	113
49.4837	106	49.4837	136	49.4837	136
[truncated: 901 more rows]

## Sheet: d
InOOH-O2	`							InOOH	InOOH							InOOH-OV	InOOH-OV
Binding energy (eV)	Intensity (a.u.)							Binding energy (eV)	Intensity (a.u.)							Binding energy (eV)	Intensity (a.u.)
539.08	30641.9	31310.7	30834.2	30842.3	30834.2	31000	31136.8	539.08	26908.2	26494.4	26473.6	26488.5	26473.6	26473.6	26479.5	539.08	5947.97	6185.56	6073.33	6073.33	6073.33	6185.33	6073.55
538.98	30528.3	31333.5	30834.4	30842.7	30834.4	31005.3	31154.3	538.98	26850.4	26497	26473.4	26488.7	26473.4	26473.4	26481.8	538.98	5987.18	6184.3	6068.33	6068.33	6068.33	6183.93	6068.7
538.88	30535.2	31358.2	30834.8	30843.3	30834.8	31011	31173.4	538.88	26418.2	26500.6	26473.3	26488.8	26473.3	26473.3	26485	538.88	6087.45	6183.31	6063.33	6063.33	6063.33	6182.69	6063.95
538.78	30204.1	31384.8	30835.1	30843.8	30835.1	31017	31194.2	538.78	26654.2	26505.5	26473.3	26489.2	26473.3	26473.3	26489.5	538.78	5856.57	6182.66	6058.33	6058.33	6058.33	6181.65	6059.34
538.68	30298.7	31414.1	30835.9	30844.8	30835.9	31023.7	31217.4	538.68	26711.3	26511.8	26473.2	26489.5	26473.2	26473.2	26495.5	538.68	6017.09	6182.44	6053.32	6053.32	6053.32	6180.8	6054.96
538.58	30511.7	31445.7	30836.6	30845.7	30836.6	31030.5	31242.6	538.58	26868.5	26520.2	26473.1	26489.8	26473.1	26473.1	26503.5	538.58	6043.43	6182.77	6048.32	6048.32	6048.32	6180.17	6050.93
538.48	30605.9	31479.9	30837	30846.3	30837	31037.4	31270.1	538.48	26471.4	26531	26472.9	26490	26472.9	26472.9	26513.9	538.48	5957.73	6183.84	6043.32	6043.32	6043.32	6179.76	6047.41
538.38	30697.8	31517.1	30837.2	30846.8	30837.2	31044.5	31300.3	538.38	26606.9	26545.1	26472.9	26490.4	26472.9	26472.9	26527.6	538.38	5925.58	6185.9	6038.32	6038.32	6038.32	6179.59	6044.63
538.28	30381.6	31557.9	30837.4	30847.2	30837.4	31051.8	31333.8	538.28	26754.4	26563.2	26472.9	26490.8	26472.9	26472.9	26545.3	538.28	5960.29	6189.27	6033.32	6033.32	6033.32	6179.69	6042.91
538.18	30519.2	31603.3	30838	30848	30838	31059.9	31371.4	538.18	26527.1	26586	26472.8	26491.1	26472.8	26472.8	26567.7	538.18	6202.84	6194.43	6028.32	6028.32	6028.32	6180.06	6042.69
538.08	30595.2	31653.4	30838.4	30848.6	30838.4	31068.2	31413.3	538.08	26750.9	26614.8	26472.7	26491.5	26472.7	26472.7	26596	538.08	6205.39	6201.96	6023.32	6023.32	6023.32	6180.73	6044.55
537.98	30578.2	31708.9	30838.7	30849.2	30838.7	31076.9	31460.2	537.98	26999.3	26650.4	26472.6	26491.9	26472.6	26472.6	26631.1	537.98	6130.36	6212.61	6018.32	6018.32	6018.32	6181.73	6049.21
537.88	30798	31770.9	30839	30849.8	30839	31086	31513	537.88	26907.3	26694.2	26472.4	26492.1	26472.4	26472.4	26674.4	537.88	6153.87	6227.34	6013.33	6013.33	6013.33	6183.07	6057.6
537.78	30784.1	31839.9	30839	30850.1	30839	31095.4	31572.5	537.78	26932.7	26747.5	26472.2	26492.5	26472.2	26472.2	26727.2	537.78	6119.33	6247.31	6008.33	6008.33	6008.33	6184.78	6070.86
537.68	31092.9	31917.4	30839.1	30850.4	30839.1	31105.3	31639.9	537.68	27028.8	26811.8	26472	26492.8	26472	26472	26791	537.68	6228.77	6273.94	6003.33	6003.33	6003.33	6186.9	6090.37
537.58	31621.1	32004.2	30838.8	30850.4	30838.8	31115.4	31715.9	537.58	27341.7	26888.4	26471.7	26493.1	26471.7	26471.7	26867	537.58	6298.94	6308.79	5998.33	5998.33	5998.33	6189.45	6117.67
537.48	31667.9	32101.4	30837.8	30849.8	30837.8	31125.5	31801.8	537.48	27382.6	26978.5	26471.4	26493.3	26471.4	26471.4	26956.6	537.48	6289.87	6353.73	5993.33	5993.33	5993.33	6192.47	6154.59
537.38	31723.5	32210.9	30836.8	30849.1	30836.8	31136.2	31899.2	537.38	27131.3	27083.5	26471	26493.5	26471	26471	27061	537.38	6253.06	6410.66	5988.34	5988.34	5988.34	6196.01	6202.99
537.28	31523.5	32334.3	30835.7	30848.3	30835.7	31147.5	32009.9	537.28	27139.7	27204.6	26470.7	26493.8	26470.7	26470.7	27181.5	537.28	6252.92	6481.61	5983.34	5983.34	5983.34	6200.09	6264.86
537.18	32006.9	32473.6	30834.9	30847.8	30834.9	31159.9	32135.7	537.18	27111.1	27342.5	26470.4	26494.2	26470.4	26470.4	27318.7	537.18	6249.47	6568.63	5978.34	5978.34	5978.34	6204.78	6342.19
537.08	33048.7	32629.5	30833.5	30846.8	30833.5	31172.5	32277.2	537.08	27326.4	27497.5	26470.1	26494.6	26470.1	26470.1	27473	537.08	6495.37	6673.38	5973.34	5973.34	5973.34	6210.13	6436.6
536.98	33036.5	32803	30830.8	30844.4	30830.8	31184.8	32435.3	536.98	27451.7	27669.7	26469.7	26494.9	26469.7	26469.8	27644.5	536.98	6601.56	6797.43	5968.35	5968.35	5968.35	6216.19	6549.58
536.88	33179.3	32996.6	30828.1	30842.1	30828.1	31198	32612.6	536.88	27845.2	27858.2	26469.3	26495.2	26469.3	26469.3	27832.3	536.88	6764.19	6941.46	5963.35	5963.35	5963.35	6223.04	6681.78
536.78	33560.7	33211.3	30825.2	30839.7	30825.2	31212.2	32809.8	536.78	28415.3	28062.1	26468.7	26495.4	26468.7	26468.7	28035.4	536.78	6922.01	7105.68	5958.36	5958.36	5958.36	6230.75	6833.3
536.68	33932.3	33447.4	30821.8	30836.7	30821.8	31227.2	33027.2	536.68	28457.4	28279.5	26467.9	26495.3	26467.9	26467.9	28252	536.68	7145.65	7289.39	5953.37	5953.37	5953.37	6239.4	7003.36
536.58	34090.9	33704.2	30818	30833.4	30818	31243	33263.9	536.58	28835.8	28508	26467	26495.3	26467	26467.1	28479.7	536.58	7316.41	7490.48	5948.39	5948.39	5948.39	6249.09	7189.78
536.48	34342.9	33980.4	30814	30829.8	30814	31260.1	33518.6	536.48	29038	28744.7	26466	26495.1	26466	26466.1	28715.4	536.48	7608.82	7706.16	5943.4	5943.4	5943.4	6259.92	7389.63
536.38	34521.9	34271.8	30809.7	30826	30809.7	31278.5	33786.7	536.38	29142.9	28985.5	26464.9	26494.9	26464.9	26465.1	28955.2	536.38	7849.01	7931.95	5938.41	5938.41	5938.41	6272.02	7598.35
536.28	34753.6	34571.8	30805.2	30822	30805.2	31298.7	34061.5	536.28	29521.8	29226.5	26463.7	26494.7	26463.7	26464.1	29195.1	536.28	8180.93	8162.69	5933.43	5933.43	5933.43	6285.5	7810.62
536.18	35006.5	34870.8	30800.4	30817.7	30800.4	31320.9	34332.9	536.18	29704.1	29463.1	26462.4	26494.4	26462.4	26463.1	29430.3	536.18	8538.19	8392.35	5928.45	5928.45	5928.45	6300.56	8020.25
536.08	35063.6	35154.7	30795.2	30813.1	30795.2	31345.4	34586.6	536.08	29945.9	29690.1	26461	26494	26461	26462.3	29655.7	536.08	8943.13	8613.81	5923.48	5923.48	5923.48	6317.33	8219.97
535.98	34908.4	35407.9	30790	30808.5	30790	31373.3	34806.2	535.98	30332.8	29902.8	26459.5	26493.6	26459.5	26461.8	29866.3	535.98	9059.46	8820.29	5918.51	5918.51	5918.51	6336.04	8402.75
535.88	34796.9	35613.2	30785	30804.1	30785	31405.4	34973.6	535.88	30207.1	30096.2	26457.8	26493.1	26457.8	26461.9	30056.7	535.88	9089.04	9004.6	5913.54	5913.54	5913.54	6356.91	8561.23
535.78	34916.7	35755.5	30780.1	30799.8	30780.1	31443.1	35072.7	535.78	30684.4	30266.3	26456.1	26492.7	26456.1	26463.3	30222.6	535.78	9300.17	9160.62	5908.57	5908.57	5908.57	6380.22	8688.97
535.68	35107.5	35825.6	30775	30795.4	30775	31487.8	35092.4	535.68	30692.7	30409.1	26454.3	26492.2	26454.3	26466.3	30359.3	535.68	9455.8	9283.18	5903.6	5903.6	5903.61	6406.31	8780.47
535.58	35251.9	35822.9	30769.7	30790.9	30769.7	31541.7	35029.8	535.58	31069.9	30522.2	26452.5	26491.7	26452.5	26472.2	30463.3	535.58	9627.64	9368.37	5898.64	5898.64	5898.64	6435.55	8831.46
535.48	35551.9	35757.1	30764.2	30786.1	30764.2	31608.2	34891.2	535.48	30456.2	30604.2	26450.5	26491.1	26450.5	26482.5	30531.5	535.48	9397.1	9414.33	5893.68	5893.68	5893.68	6468.43	8839.57
535.38	35331.7	35645.8	30758.4	30781.1	30758.4	31691.6	34689.9	535.38	30539	30655.8	26448.7	26490.8	26448.7	26499.9	30562.5	535.38	9245.8	9421	5888.71	5888.71	5888.72	6505.5	8804.2
535.28	34985.6	35513.1	30752.8	30776.3	30752.8	31798.6	34443.8	535.28	30472.2	30678.9	26447	26490.7	26447	26527.2	30554.9	535.28	9304.1	9390.48	5883.74	5883.74	5883.76	6547.5	8726.71
535.18	34753	35385.1	30747.6	30772	30747.7	31937.4	34170.9	535.18	30389.2	30678.3	26445.2	26490.6	26445.2	26569	30509.1	535.18	9398.76	9326.79	5878.78	5878.78	5878.8	6595.37	8610.18
535.08	35361.1	35288	30742.7	30768.1	30742.8	32118.3	33887.1	535.08	30457.7	30661.1	26443.5	26490.7	26443.6	26631	30426.3	535.08	9130.48	9235.92	5873.81	5873.81	5873.86	6650.2	8459.49
534.98	36587.3	35246.5	30737.1	30763.4	30737.1	32353.6	33603.7	534.98	30051.8	30637.3	26441.8	26490.8	26441.9	26721.2	30308.5	534.98	8856.18	9125.21	5868.85	5868.85	5868.93	6713.52	8280.45
534.88	36896.2	35285.2	30730	30757.3	30730	32658.7	33329	534.88	30390.3	30620.1	26440.2	26491.2	26440.5	26849.5	30159.4	534.88	8721.8	9003.51	5863.87	5863.87	5864.04	6787.08	8080.15
534.78	36852.2	35430.8	30722.4	30750.9	30722.6	33054.8	33069.8	534.78	30795.9	30625.4	26438.5	26491.7	26439	27027.8	29982.3	534.78	8538.18	8880.33	5858.9	5858.9	5859.2	6873.23	7865.7
534.68	37346.5	35710.5	30714.9	30744.6	30715.2	33566	32829.4	534.68	31115.2	30672.5	26436.6	26492	26437.6	27270.9	29781.7	534.68	8497.03	8765.71	5853.93	5853.93	5854.48	6974.89	7644.2
534.58	38197.4	36151.4	30706.8	30737.7	30707.3	34217.9	32608.9	534.58	31008.8	30783.2	26434.5	26492.4	26436.4	27595.3	29562.7	534.58	8613.77	8670.12	5848.95	5848.95	5849.95	7095.4	7422.68
534.48	38556.3	36783.4	30697.7	30729.9	30698.6	35040.2	32407.7	534.48	31457.6	30982.1	26432.5	26493	26435.9	28020.4	29330.4	534.48	8775.57	8603.74	5843.98	5843.98	5845.75	7239.07	7206.88
534.38	39498.6	37636.9	30688.1	30721.7	30689.7	36063.7	32226	534.38	32034.1	31293.9	26430.4	26493.5	26436.3	28565.2	29089.9	534.38	8721.68	8576.67	5839.01	5839.01	5842.08	7410.54	7002.06
534.28	41078.7	38742	30677.3	30712.5	30680.2	37319.5	32061.8	534.28	32228.8	31743.9	26427.9	26494	26438.2	29249.5	28846	534.28	8733.42	8598.53	5834.04	5834.04	5839.28	7615.37	6811.96
534.18	43146.8	40127.2	30664.6	30701.3	30669.6	38837.2	31912.8	534.18	32938.1	32356.3	26425.4	26494.7	26442.7	30092	28603.3	534.18	8782.85	8678.55	5829.07	5829.07	5837.85	7859.7	6639.13
534.08	44224.2	41814.1	30649.3	30687.8	30657.8	40639.3	31777.1	534.08	33548.2	33150.1	26422.6	26495.2	26451.2	31105.6	28365.9	534.08	9191.3	8825.24	5824.1	5824.1	5838.54	8149.56	6485.32
533.98	45584.2	43823	30632.7	30673.1	30646.8	42747.2	31654.2	533.98	34422.4	34140.4	26419.5	26495.7	26466	32300	28137.2	533.98	9462.7	9046.74	5819.13	5819.13	5842.48	8491.66	6350.85
533.88	47421.2	46158.1	30614.5	30656.8	30637.3	45165.2	31542.3	533.88	35007.4	35332.4	26416	26496.1	26490.1	33674	27920.3	533.88	9733.28	9349.94	5814.16	5814.16	5851.21	8891.55	6235.52
533.78	49839.2	48814.2	30593.9	30638.4	30630.3	47888	31439.3	533.78	36207.7	36723.5	26412.3	26496.6	26528.1	35218.4	27717.3	533.78	10364.7	9741.09	5809.2	5809.2	5866.93	9354.39	6138.18
533.68	51799.3	51771.4	30570.4	30617.1	30627.3	50895	31343.2	533.68	37919.5	38300.4	26408	26496.8	26585.7	36912.5	27529.5	533.68	10944	10225.1	5804.25	5804.25	5892.6	9883.72	6057.29
533.58	53568.3	54988.4	30544.5	30593.7	30631.7	54143.2	31253.3	533.58	39118.4	40035.2	26403	26496.7	26670.3	38719.3	27357.9	533.58	11649.5	10803.6	5799.3	5799.3	5932.07	10479	5991.09
533.48	56126.3	58413	30516.3	30568.2	30647.7	57577.5	31168.6	533.48	40608.3	41893.4	26397.5	26496.5	26792.2	40594.5	27202.9	533.48	12120.6	11475.5	5794.35	5794.36	5990.35	11136.2	5937.57
533.38	59554.7	61965.2	30485	30539.8	30678.9	61114.4	31087.2	533.38	42213.5	43826.2	26391.4	26496.1	26962.8	42477	27064.3	533.38	12632	12231.7	5789.42	5789.42	6073.48	11842.3	5894.8
533.28	63080.9	65554	30449.5	30507.5	30730.2	64657.6	31007.2	533.28	44087.9	45781	26384.5	26495.5	27196.3	44301.1	26941.6	533.28	13321.9	13054.9	5784.48	5784.49	6188.8	12574.1	5860.89
533.18	66058.4	69073.9	30409.6	30471	30808.5	68095.6	30927.7	533.18	45921.6	47701.4	26376.8	26494.7	27508.3	45995.2	26833.6	533.18	14076.6	13914.1	5779.56	5779.58	6344.82	13294.3	5834.12
533.08	69083.5	72401.6	30366.1	30431.3	30921.9	71297.9	30848.7	533.08	48430.7	49528	26368.3	26493.7	27915.2	47484.6	26739.4	533.08	14748.1	14762.1	5774.64	5774.68	6550.58	13947.8	5813.05
532.98	72504.4	75414	30318.7	30388.2	31078.8	74133.8	30769.5	532.98	50108.3	51209.6	26358.7	26492.3	28433.7	48702.3	26657.4	532.98	15358.2	15541.8	5769.73	5769.8	6815.95	14468.9	5796.36
532.88	75296	77979.2	30267.2	30341.3	31286.5	76463.8	30689.2	532.88	51653.2	52699.4	26348.4	26491.1	29078.3	49588.8	26586.5	532.88	15731.2	16193.6	5764.82	5764.97	7149.92	14790.2	5783.02
532.78	78054.3	79982.3	30212.2	30291.5	31553.2	78165.9	30608.1	532.78	53565.4	53964.6	26337.4	26490.1	29860.7	50100.6	26525.5	532.78	16477.8	16677.4	5759.92	5760.22	7560.76	14864	5772.17
532.68	80196.3	81328.1	30153.7	30239	31884.7	79139.5	30526	532.68	54617.3	54983.4	26325.6	26489.3	30787.1	50211.1	26472.8	532.68	17147.4	16986	5755.02	5755.6	8054.74	14677.6	5763.15
532.58	81067.3	81955	30092.5	30184.6	32284.2	79320.6	30443.2	532.58	55585.3	55745.9	26313.3	26489.3	31854.8	49914.4	26427.4	532.58	17407.5	17149.5	5750.14	5751.2	8633.81	14259.5	5755.45
532.48	81424.3	81848.9	30030.2	30129.9	32752.7	78695.8	30361.2	532.48	56699	56254.6	26300.6	26490.2	33053.4	49224.6	26388.2	532.48	17570.6	17224	5745.25	5747.19	9296.74	13667.1	5748.67
532.38	81605.5	81040.2	29967.4	30075.9	33284.6	77301.7	30280.2	532.38	57276.1	56519.6	26287.4	26492.3	34359.1	48176.4	26354.1	532.38	17744.3	17270.5	5740.37	5743.8	10035.3	12969.9	5742.54
532.28	81365.2	79598.2	29904.3	30023	33869.3	75218.4	30200.5	532.28	57618.3	56557.2	26274	26496.1	35738.7	46820.1	26324.2	532.28	17849	17338.1	5735.48	5741.44	10836.4	12229.9	5736.84
532.18	79830	77617.8	29841.4	29971.9	34491.2	72556.8	30122.2	532.18	57226	56385.3	26260.4	26501.8	37148.8	45218	26297.9	532.18	17695.8	17455.3	5730.6	5740.67	11680.5	11494.5	5731.44
532.08	78221.9	75211.7	29780.3	29924.5	35129.1	69452.3	30046.8	532.08	56932	56021.2	26246.9	26510.4	38534	43442.9	26274.7	532.08	17607	17628.4	5725.72	5742.32	12540.9	10796.2	5726.23
531.98	75854.4	72487	29721.2	29881.3	35757.3	66037.4	29974.4	531.98	55837.7	55477.5	26233.6	26522.1	39836.5	41565.9	26253.9	531.98	17706.2	17846.4	5720.84	5747.55	13387.5	10152.8	5721.14
531.88	72805.3	69551.4	29664.8	29843.4	36346.9	62449.6	29905.8	531.88	55025.9	54764.7	26220.7	26537.8	40993.2	39660.3	26235.5	531.88	17850.8	18085.2	5715.96	5757.88	14185.2	9573.87	5716.13
531.78	69577.1	66496	29612	29812.2	36868.7	58809.6	29841.7	531.78	53739.3	53887.6	26208.2	26558.3	41946.1	37789	26218.8	531.78	18216.7	18314	5711.07	5775.28	14899.1	9061.68	5711.18
531.68	65661.8	63398	29563.2	29788.2	37294.4	55222.9	29782.2	531.68	52120.7	52849.2	26196.3	26584.7	42644.6	36005	26203.8	531.68	18192.2	18499.8	5706.2	5802.16	15495.6	8614.39	5706.26
531.58	62152.2	60326.9	29519.1	29772.6	37599	51784.4	29728.2	531.58	50597.8	51654.7	26185	26618.1	43048.7	34352.7	26190.4	531.58	18383	18611.1	5701.32	5841.23	15943.9	8228.51	5701.35
531.48	58595.4	57330.5	29479.2	29765.4	37763.2	48560.6	29679	531.48	49476.8	50309.8	26174.4	26660	43135.4	32859.4	26178.2	531.48	18720.7	18621.9	5696.44	5895.49	16221.1	7898.13	5696.46
531.38	54858.8	54452.6	29443.6	29766.8	37775.4	45606.5	29634.7	531.38	47668.8	48828.9	26164.3	26712.2	42899.1	31543.6	26166.9	531.38	18343.8	18514.1	5691.57	5967.81	16311.9	7617.45	5691.58
531.28	51591.6	51721.5	29412.6	29777.4	37633.2	42953.1	29595.5	531.28	46122.6	47232.1	26155	26777.2	42352.9	30410.2	26156.8	531.28	18589.8	18278.6	5686.7	6060.72	16211.4	7379.89	5686.7
531.18	48817.6	49156.8	29385.5	29796.8	37342.1	40613.5	29560.8	531.18	45111.4	45547.5	26146.3	26858	41526.2	29454.7	26147.5	531.18	18514.9	17915.9	5681.82	6176.02	15924.4	7179.12	5681.83
531.08	46268.2	46775.9	29361.7	29824.2	36916.8	38590.2	29529.9	531.08	43283.1	43814	26138.1	26958	40464.2	28667.1	26138.9	531.08	18461	17435.9	5676.95	6313.91	15466.4	7009.57	5676.95
530.98	43498.3	44585.6	29341.1	29859.4	36378.1	36868.7	29502.5	530.98	41910.7	42073.2	26130.6	27082.3	39220.9	28030.7	26131.2	530.98	18144.7	16855	5672.07	6473.19	14860.1	6865.82	5672.07
530.88	41306.4	42594	29323.8	29902.1	35754.1	35430.3	29478.8	530.88	40358.6	40374.3	26123.8	27235.9	37858.2	27527.4	26124.1	530.88	17342.1	16195.6	5667.2	6650.1	14136.4	6743.48	5667.2
530.78	39403.1	40801	29309.1	29950.8	35073.4	34246	29458.2	530.78	39127.4	38763.9	26117.6	27425.2	36436.8	27136.9	26117.8	530.78	16557.7	15481.8	5662.31	6838.92	13329	6638.58	5662.31
530.68	37742.2	39203.8	29296.8	30004	34365.4	33284.5	29440.2	530.68	38370.2	37285.6	26112	27656.6	35013.3	26839.4	26112.1	530.68	15966.3	14737.3	5657.42	7031.75	12472.5	6547.85	5657.42
530.58	36848.6	37799	29286.5	30059.6	33659.1	32515.2	29424.5	530.58	37240.6	35978.5	26106.6	27934.8	33639.8	26617.1	26106.7	530.58	15362.7	13984.8	5652.52	7218.58	11602.4	6468.78	5652.52
530.48	35781.2	36575.9	29277.2	30114.3	32977.3	31905.6	29410.2	530.48	36641.1	34866.5	26101.8	28260.9	32355.2	26453.9	26101.9	530.48	14567.4	13241.3	5647.61	7388.83	10748.5	6399.17	5647.61
530.38	34747.7	35524.3	29269.3	30165.4	32341.1	31428.1	29397.5	530.38	35182	33956.8	26097.2	28625	31190.3	26336	26097.2	530.38	13242.6	12521.1	5642.7	7531.42	9937.65	6337.41	5642.7
530.28	33779.5	34629	29262.6	30209.2	31764.4	31056.9	29386.3	530.28	34301	33228.7	26093.3	29000.3	30162.5	26252.4	26093.3	530.28	12416.1	11832.5	5637.78	7636.64	9189.27	6282.13	5637.78
530.18	32730.2	33872.6	29257	30242	31255.7	30769.7	29376.5	530.18	32824.5	32628.6	26089.7	29335.4	29278.6	26194	26089.7	530.18	11294.6	11179.9	5632.84	7696.82	8516.52	6232.27	5632.84
530.08	32202.3	33238.1	29252.8	30260.7	30819.3	30548.4	29368.1	530.08	31680.2	32079.9	26086.8	29560.8	28538.7	26154	26086.8	530.08	10339	10566.1	5627.9	7707.21	7927.62	6187.06	5627.9
529.98	31686.4	32706.1	29249.2	30262.5	30453.5	30377.1	29360.6	529.98	30992.5	31507.3	26084.4	29615.7	27933.5	26126.9	26084.4	529.98	9846.52	9990.36	5622.94	7666.69	7423.79	6145.77	5622.94
529.88	31388.7	32260.6	29246.2	30246.9	30154.6	30243.8	29354	529.88	30652.1	30877.4	26082.2	29482.7	27450.5	26108.7	26082.2	529.88	8949.1	9452.94	5617.99	7577.9	7003.08	6107.93	5617.99
529.78	31145.5	31886.4	29243.6	30214.9	29915.7	30138.8	29347.8	529.78	29825.9	30209.2	26080.2	29199.7	27073.5	26096.4	26080.2	529.78	8628.2	8953.08	5613.02	7446.81	6659.24	6073.07	5613.02
529.68	30948	31571	29241.3	30169	29729.1	30054.7	29342.2	529.68	28587.5	29552.3	26078.6	28835.4	26785.7	26088.4	26078.6	529.68	7884.03	8490.68	5608.05	7281.98	6383.99	6040.81	5608.05
529.58	30923.6	31304.7	29239.2	30112.5	29586.5	29986.2	29336.9	529.58	28273.4	28954.3	26077.5	28454.6	26571.5	26083.3	26077.5	529.58	7353.57	8067.04	5603.07	7093.96	6168.33	6010.89	5603.07
529.48	30599.2	31078.3	29237.1	30049.1	29479.7	29929.1	29331.8	529.48	27944.8	28439.6	26076.6	28097.8	26415	26079.9	26076.6	529.48	7152.65	7682.77	5598.09	6893.53	6002.4	5983.02	5598.09
529.38	30264	30885.7	29235.5	29982.3	29401.7	29880.8	29327.2	529.38	27742.6	28014.2	26075.8	27784.8	26303.3	26077.7	26075.8	529.38	6862	7339.37	5593.1	6691.41	5877.16	5957	5593.1
529.28	29912.3	30720.9	29234.2	29915.1	29346	29839.2	29323.2	529.28	27177	27670.7	26075	27519.6	26225.1	26076.1	26075	529.28	6775.39	7037.15	5588.12	6496.64	5784.11	5932.64	5588.12
529.18	29721.8	30579	29233.4	29849.4	29307.1	29803	29319.8	529.18	26980.8	27397	26074.6	27299.4	26171.6	26075.2	26074.6	529.18	6768.98	6775.65	5583.13	6316.27	5715.9	5909.74	5583.13
529.08	29585.5	30456.2	29232.8	29786.7	29280.5	29770.8	29316.6	529.08	26253.1	27180.2	26074.2	27118.3	26135.8	26074.5	26074.2	529.08	6648	6553.84	5578.14	6155.43	5666.49	5888.2	5578.14
528.98	29501.2	30348.9	29232.4	29727.8	29262.6	29741.8	29313.8	528.98	26281.2	27008.4	26074.1	26969.9	26112.4	26074.3	26074.1	528.98	6454.79	6369.01	5573.15	6016.58	5630.88	5867.85	5573.15
528.88	29405.5	30254.8	29232	29673.5	29250.9	29715.4	29311.1	528.88	26761.2	26871.7	26074	26848.2	26097.4	26074.1	26074	528.88	6320.44	6218.04	5568.16	5900.54	5605.2	5848.62	5568.16
528.78	29409.1	30171.8	29231.8	29624	29243.3	29691.3	29308.7	528.78	26349	26761.7	26073.7	26747.6	26087.7	26073.8	26073.7	528.78	6133.15	6096.8	5563.17	5806.24	5586.52	5830.37	5563.17
528.68	29842.5	30098.2	29231.6	29579.2	29238.5	29669	29306.3	528.68	26321.2	26672.7	26073.6	26664.5	26081.8	26073.6	26073.6	528.68	6204.92	6000.87	5558.17	5731.57	5572.62	5813.02	5558.17
528.58	29570.5	30032.4	29230.9	29538.7	29234.9	29647.8	29303.5	528.58	26175.5	26599.9	26073.5	26595.2	26078.2	26073.5	26073.5	528.58	5851.29	5926.01	5553.18	5673.89	5561.96	5796.51	5553.18
528.48	29397.4	29974	29230.4	29503	29232.8	29628.3	29301.2	528.48	26197.8	26539.6	26073.4	26537	26076.1	26073.4	26073.4	528.48	5932.66	5867.96	5548.18	5630.15	5553.42	5780.75	5548.18
528.38	29515.8	29922.1	29230.2	29471.9	29231.6	29610.3	29299.1	528.38	26288.9	26489.2	26073.4	26487.7	26074.9	26073.4	26073.4	528.38	5875.22	5823.07	5543.19	5597.5	5546.26	5765.68	5543.19
528.28	29337.5	29875.8	29229.9	29444.5	29230.6	29593.4	29296.9	528.28	26035.2	26446.5	26073.3	26445.7	26074.1	26073.3	26073.3	528.28	5682.77	5788.13	5538.19	5573.31	5539.96	5751.24	5538.19
528.18	29290	29834.5	29229.8	29420.9	29230.2	29577.7	29295	528.18	26120.5	26410.1	26073.3	26409.6	26073.7	26073.3	26073.3	528.18	5645.44	5760.53	5533.19	5555.34	5534.19	5737.38	5533.19
528.08	29557.1	29797.8	29229.7	29400.6	29229.9	29563	29293.3	528.08	25717.1	26378.7	26073.3	26378.5	26073.5	26073.3	26073.3	528.08	5747.48	5738.25	5528.19	5541.82	5528.75	5724.06	5528.19
527.98	29417.2	29764.5	29229.3	29382.7	29229.4	29548.9	29291.3	527.98	25818.7	26351.6	26073.4	26351.5	26073.5	26073.4	26073.4	527.98	5691.93	5719.72	5523.19	5531.38	5523.49	5711.24	5523.19
527.88	29075	29734.8	29229	29367.5	29229.1	29535.8	29289.5	527.88	25941.5	26327.9	26073.5	26327.9	26073.6	26073.5	26073.5	527.88	5708.89	5703.82	5518.19	5522.99	5518.36	5698.87	5518.19
527.78	29095.9	29708.4	29229.2	29354.8	29229.3	29523.9	29288.2	527.78	25463.7	26307.1	26073.6	26307	26073.6	26073.6	26073.6	527.78	5815.33	5689.75	5513.2	5515.94	5513.28	5686.92	5513.2
527.68	28929.8	29684.6	29229.4	29343.8	29229.4	29512.6	29286.9	527.68	25614.7	26288.9	26073.9	26288.8	26073.9	26073.9	26073.9	527.68	5657.05	5676.93	5508.2	5509.73	5508.24	5675.36	5508.2
527.58	29186.6	29663.2	29229.8	29334.6	29229.8	29502.2	29285.9	527.58	25751.6	26272.7	26074.1	26272.7	26074.1	26074.1	26074.1	527.58	5683	5665.02	5503.2	5504.03	5503.22	5664.17	5503.2
527.48	29248.1	29643.3	29229.8	29326.3	29229.8	29492	29284.6	527.48	25498.8	26258.2	26074.2	26258.2	26074.2	26074.2	26074.2	527.48	5570.14	5653.76	5498.2	5498.64	5498.21	5653.31	5498.2
527.38	29123.4	29625.1	29229.8	29319	29229.8	29482.4	29283.3	527.38	25756.6	26245.3	26074.5	26245.3	26074.5	26074.5	26074.5	527.38	5514.9	5642.99	5493.2	5493.43	5493.21	5642.76	5493.2
527.28	29125.5	29608.5	29229.9	29312.8	29229.9	29473.4	29282.2	527.28	26246.1	26233.7	26074.6	26233.7	26074.6	26074.6	26074.6	527.28	5443.01	5632.62	5488.2	5488.32	5488.21	5632.5	5488.2
527.18	29183.1	29593.2	29230.1	29307.3	29230.1	29464.9	29281.1	527.18	25933.1	26223	26074.5	26223	26074.5	26074.5	26074.5	527.18	5680.43	5622.57	5483.2	5483.26	5483.2	5622.51	5483.2
527.08	29242.5	29578.9	29230.1	29302.3	29230.1	29456.8	29280	527.08	25794.6	26213.5	26074.6	26213.5	26074.6	26074.6	26074.6	527.08	5683.6	5612.81	5478.2	5478.23	5478.2	5612.78	5478.2
526.98	29230.1	29565.5	29230.1	29297.8	29230.1	29449	29278.9	526.98	26074.7	26204.9	26074.7	26204.9	26074.7	26074.7	26074.7	526.98	5600.36	5603.29	5473.21	5473.22	5473.21	5603.28	5473.21
