# Supplementary material for: The role of oxygen-vacancy in bifunctional indium oxyhydroxide catalysts for electrochemical coupling of biomass valorization with CO2 conversion
Source: Nat Commun. 2023 Apr 11;14:2040. doi: 10.1038/s41467-023-37679-3 (PMC10090200; doi:10.1038/s41467-023-37679-3)
Supplement: Supplementary file 4 — Source Data [file 41467_2023_37679_MOESM4_ESM.zip › Source data/Supplementary Figure 28.xlsx]

## Sheet: a
E-Ef (eV)	p_up	p_down
-19.8406	0	0
-19.7276	0	0
-19.6156	0	0
-19.5026	0	0
-19.3906	0	0
-19.2776	0	0
-19.1646	0	0
-19.0526	0	0
-18.9396	0	0
-18.8276	0	0
-18.7146	0	0
-18.6026	0	0
-18.4896	0	0
-18.3766	0	0
-18.2646	0.00132	-0.00132
-18.1516	0.00139	-0.00139
-18.0396	0.00216	-0.00216
-17.9266	0.00432	-0.00432
-17.8146	0	0
-17.7016	0.00809	-0.00809
-17.5886	0.01265	-0.01265
-17.4766	0.0242	-0.0242
-17.3636	0.05397	-0.05396
-17.2516	0.05724	-0.0572
-17.1386	0.00427	-0.00427
-17.0266	0.0589	-0.05889
-16.9136	0	0
-16.8006	0	0
-16.6886	0	0
-16.5756	0	0
-16.4636	0	0
-16.3506	0	0
-16.2386	0.02399	-0.024
-16.1256	0.00322	-0.00325
-16.0126	0.03766	-0.03767
-15.9006	0	0
-15.7876	0.02071	-0.0207
-15.6756	0.0757	-0.07571
-15.5626	0.03911	-0.03908
-15.4506	0.23264	-0.23276
-15.3376	0	0
-15.2246	0	0
-15.1126	0	0
-14.9996	0	0
-14.8876	0	0
-14.7746	0	0
-14.6626	0	0
-14.5496	0	0
-14.4376	0	0
-14.3246	0	0
-14.2116	0	0
-14.0996	0	0
-13.9866	0	0
-13.8746	0	0
-13.7616	0	0
-13.6496	0	0
-13.5366	0	0
-13.4236	0	0
-13.3116	0	0
-13.1986	0	0
-13.0866	0	0
-12.9736	0	0
-12.8616	0	0
-12.7486	0	0
-12.6356	0	0
-12.5236	0	0
-12.4106	0	0
-12.2986	0	0
-12.1856	0	0
-12.0736	0	0
-11.9606	0	0
-11.8476	0	0
-11.7356	0	0
-11.6226	0	0
-11.5106	0	0
-11.3976	0	0
-11.2856	0	0
-11.1726	0	0
-11.0596	0	0
-10.9476	0	0
-10.8346	0	0
-10.7226	0	0
-10.6096	0	0
-10.4976	0	0
-10.3846	0	0
-10.2716	0	0
-10.1596	0	0
-10.0466	0	0
-9.93461	0	0
-9.82161	0	0
-9.70961	0	0
-9.59661	0	0
-9.48361	0	0
-9.37161	0	0
-9.25861	0	0
-9.14661	0	0
-9.03361	0	0
-8.92161	0	0
-8.80861	0	0
-8.69561	0	0
-8.58361	0	0
-8.47061	0	0
-8.35861	0	0
-8.24561	0	0
-8.13361	0	0
-8.02061	0	0
-7.90761	0	0
-7.79561	0	0
-7.68261	0	0
-7.57061	0	0
-7.45761	0	0
-7.34561	0	0
-7.23261	0	0
-7.11961	0	0
-7.00761	0	0
-6.89461	0	0
-6.78261	0	0
-6.66961	0	0
-6.55761	0	0
-6.44461	0	0
-6.33161	0	0
-6.21961	0	0
-6.10661	0	0
-5.99461	0	0
-5.88161	0.00154	-0.00154
-5.76961	0	0
-5.65661	0.01631	-0.0163
-5.54361	0.06186	-0.06185
-5.43161	0.01444	-0.01444
-5.31861	0.01264	-0.01264
-5.20661	0.00615	-0.00615
-5.09361	0.01102	-0.01102
-4.98161	0.05443	-0.05444
-4.86861	0.07565	-0.07567
-4.75561	0.10852	-0.1086
-4.64361	0.04166	-0.04164
-4.53061	0.0121	-0.0121
-4.41861	0.00695	-0.00695
-4.30561	0.01112	-0.01112
-4.19361	0.0153	-0.0153
-4.08061	0.02109	-0.02109
-3.96761	0.02001	-0.02001
-3.85561	0.01407	-0.01407
-3.74261	0.01419	-0.01419
-3.63061	0.22989	-0.23061
-3.51761	0.03074	-0.03074
-3.40561	0.02232	-0.02232
-3.29261	0.03499	-0.03499
-3.17961	0.02737	-0.02737
-3.06761	0.03883	-0.03883
-2.95461	0.08829	-0.08828
-2.84261	0.40544	-0.40433
-2.72961	0.04805	-0.04806
-2.61761	0.16274	-0.16274
-2.50461	0.13073	-0.13073
-2.39261	0.3626	-0.36366
-2.27961	0.13499	-0.13499
-2.16661	0.15245	-0.15246
-2.05461	0.15632	-0.15633
-1.94161	0.7234	-0.7223
-1.82961	0.11382	-0.11382
-1.71661	0.22609	-0.22601
-1.60461	0.11877	-0.11879
-1.49161	0.15371	-0.15373
-1.37861	0.33335	-0.33337
-1.26661	0.04048	-0.04048
-1.15361	0.11894	-0.11897
-1.04161	0.26636	-0.26601
-0.92861	0.14482	-0.14457
-0.81661	0.14366	-0.14373
-0.70361	0.06058	-0.06059
-0.59061	0.18928	-0.18628
-0.47861	0.1671	-0.16679
-0.36561	0.01961	-0.01963
-0.25361	0.01846	-0.01708
-0.14061	0.01728	-0.01728
-0.02861	0	0
0.08439	0	0
0.19739	0	0
0.30939	0	0
0.42239	0	0
0.53439	0	0
0.64739	0	0
0.75939	0	0
0.87239	0	0
0.98539	0	0
1.09739	0	0
1.21039	0	0
1.32239	0	0
1.43539	0	0
1.54739	0	0
1.66039	0	0
1.77339	0	0
1.88539	0	0
1.99839	0.00087826	-0.00087826
2.11039	0.00112	-0.00112
2.22339	0.00137	-0.00137
2.33539	0.00177	-0.00177
2.44839	0.0048	-0.0048
2.56139	0.00534	-0.00534
2.67339	0.00584	-0.00584
2.78639	0.0042	-0.0042
2.89839	0.0032	-0.0032
3.01139	0.00258	-0.00258
3.12339	0.01089	-0.01089
3.23639	0.00894	-0.00894
3.34939	0.00796	-0.00796
3.46139	0.0097	-0.0097
3.57439	0.01123	-0.01123
3.68639	0.04734	-0.04734
3.79939	0.017	-0.017
3.91139	0.02967	-0.02967
4.02439	0.01234	-0.01234
4.13739	0.02044	-0.02044
4.24939	0.0288	-0.0288
4.36239	0.02694	-0.02694
4.47439	0.04359	-0.04359
4.58739	0.04455	-0.04456
4.69939	0.10008	-0.10008
4.81239	0.0854	-0.0854
4.92539	0.03716	-0.03716
5.03739	0.08586	-0.08588
5.15039	0.01335	-0.01335
5.26239	0	0
5.37539	0.08822	-0.08822
5.48739	0.02012	-0.02012
5.60039	0.0621	-0.0621
5.71339	0.02406	-0.02406
5.82539	0.03742	-0.03743
5.93839	0.01537	-0.01537
6.05039	0.01865	-0.01865
6.16339	0.02388	-0.02388
6.27539	0.00911	-0.00911
6.38839	0.0186	-0.0186
6.50139	0.01594	-0.01594
6.61339	0.05151	-0.05151
6.72639	0.07986	-0.07986
6.83839	0.06389	-0.06389
6.95139	0.24747	-0.24747
7.06339	0.13173	-0.13172
7.17639	0.09024	-0.09024
7.28939	0.11377	-0.11378
7.40139	0.05198	-0.05198
7.51439	0.07893	-0.07893
7.62639	0.13136	-0.13136
7.73939	0	0
7.85139	0.0517	-0.0517
7.96439	0.07585	-0.07585
8.07739	0.06327	-0.06327
8.18939	0.13699	-0.13698
8.30239	1.676	-1.6657
8.41439	0.12844	-0.12844
8.52739	0.09263	-0.09262
8.63939	0.20662	-0.20668
8.75239	0.07848	-0.07847
8.86539	0.102	-0.10204
8.97739	0.02848	-0.02848
9.09039	0.11255	-0.11256
9.20239	0.0515	-0.0515
9.31539	0.10741	-0.10742
9.42739	0.13292	-0.13286
9.54039	0.08958	-0.08958
9.65239	0.10223	-0.1022
9.76539	0.13883	-0.13843
9.87839	0.03884	-0.03884
9.99039	0.10281	-0.10288
10.1034	0.17181	-0.17224
10.2154	0.21323	-0.2141
10.3284	0.09015	-0.09005
10.4404	0.14081	-0.14031
10.5534	0.08101	-0.07798
10.6664	0.1064	-0.10095
10.7784	0.9006	-0.60741
10.8914	0.1096	-0.11371
11.0034	0.06711	-0.10758
11.1164	0.30773	-0.25211
11.2284	0.09451	-0.10536
11.3414	0.08058	-0.08971
11.4544	0.05173	-0.07454
11.5664	0.11412	-0.05514
11.6794	0.04176	-0.02761
11.7914	0.01534	0
11.9044	0.01431	0
12.0164	0.01168	0
12.1294	0.0027	0
12.2424	0.00354	0
12.3544	0.01901	0
12.4674	0	0
12.5794	0	0
12.6924	0	0
12.8044	0	0
12.9174	0	0
13.0304	0	0
13.1424	0	0
13.2554	0	0
13.3674	0	0
13.4804	0	0
13.5924	0	0
13.7054	0	0
13.8184	0	0
13.9304	0	0

## Sheet: b
E-Ef (eV)	p_up	p_down
-21.8082	0	0
-21.6992	0	0
-21.5902	0	0
-21.4802	0	0
-21.3712	0	0
-21.2622	0	0
-21.1522	0	0
-21.0432	0	0
-20.9342	0	0
-20.8242	0	0
-20.7152	0	0
-20.6062	0	0
-20.4962	0	0
-20.3872	0	0
-20.2782	0	0
-20.1692	0	0
-20.0592	0	0
-19.9502	0.000521828	-0.000521828
-19.8412	0.00079302	-0.00079315
-19.7312	0.00805	-0.00805
-19.6222	0.00917	-0.00917
-19.5132	0.00153	-0.00153
-19.4032	0.00343	-0.00343
-19.2942	0.00383	-0.00383
-19.1852	0.13902	-0.13903
-19.0752	0.01021	-0.01021
-18.9662	0.0025	-0.0025
-18.8572	0.00839	-0.00839
-18.7472	9.714e-07	-9.716e-07
-18.6382	0.01919	-0.01918
-18.5292	0	0
-18.4192	0	0
-18.3102	0	0
-18.2012	0	0
-18.0922	0.01267	-0.01267
-17.9822	0.42749	-0.42684
-17.8732	0.07337	-0.07337
-17.7642	0.01492	-0.01491
-17.6542	0.0615	-0.06149
-17.5452	0	0
-17.4362	0.08545	-0.08547
-17.3262	0	0
-17.2172	0	0
-17.1082	0.22991	-0.23011
-16.9982	0	0
-16.8892	0	0
-16.7802	0	0
-16.6702	0	0
-16.5612	0	0
-16.4522	0	0
-16.3422	0	0
-16.2332	0	0
-16.1242	0	0
-16.0152	0	0
-15.9052	0	0
-15.7962	0	0
-15.6872	0	0
-15.5772	0	0
-15.4682	0	0
-15.3592	0	0
-15.2492	0	0
-15.1402	0	0
-15.0312	0	0
-14.9212	0	0
-14.8122	0	0
-14.7032	0	0
-14.5932	0	0
-14.4842	0	0
-14.3752	0	0
-14.2652	0	0
-14.1562	0	0
-14.0472	0	0
-13.9382	0	0
-13.8282	0	0
-13.7192	0	0
-13.6102	0	0
-13.5002	0	0
-13.3912	0	0
-13.2822	0	0
-13.1722	0	0
-13.0632	0	0
-12.9542	0	0
-12.8442	0	0
-12.7352	0	0
-12.6262	0	0
-12.5162	0	0
-12.4072	0	0
-12.2982	0	0
-12.1882	0	0
-12.0792	0	0
-11.9702	0	0
-11.8612	0	0
-11.7512	0	0
-11.6422	0	0
-11.5332	0	0
-11.4232	0	0
-11.3142	0	0
-11.2052	0	0
-11.0952	0	0
-10.9862	0	0
-10.8772	0	0
-10.7672	0	0
-10.6582	0	0
-10.5492	0	0
-10.4392	0	0
-10.3302	0	0
-10.2212	0	0
-10.1112	0	0
-10.0022	0	0
-9.89322	0	0
-9.78422	0	0
-9.67422	0	0
-9.56522	0	0
-9.45622	0	0
-9.34622	0	0
-9.23722	0	0
-9.12822	0	0
-9.01822	0	0
-8.90922	0	0
-8.80022	0	0
-8.69022	0	0
-8.58122	0	0
-8.47222	0	0
-8.36222	0	0
-8.25322	0	0
-8.14422	0	0
-8.03422	0	0
-7.92522	0	0
-7.81622	0	0
-7.70722	0.00267	-0.00267
-7.59722	0.00163	-0.00163
-7.48822	0.00519	-0.00519
-7.37922	0.00929	-0.00929
-7.26922	0.04581	-0.04581
-7.16022	0.03297	-0.03297
-7.05122	0.01864	-0.01864
-6.94122	0.0042	-0.0042
-6.83222	0.00577	-0.00577
-6.72322	0.04791	-0.04792
-6.61322	0.04357	-0.04357
-6.50422	0.0474	-0.0474
-6.39522	0.02995	-0.02995
-6.28522	0.0307	-0.0307
-6.17622	0.04426	-0.04426
-6.06722	0.02265	-0.02265
-5.95722	0.02344	-0.02344
-5.84822	0.02339	-0.02339
-5.73922	0.0241	-0.0241
-5.63022	0.01092	-0.01091
-5.52022	0.00872	-0.00872
-5.41122	0.02625	-0.02625
-5.30222	0.03145	-0.03147
-5.19222	0.03023	-0.03024
-5.08322	0.01744	-0.01744
-4.97422	0.02193	-0.02193
-4.86422	0.10962	-0.10963
-4.75522	0.06084	-0.06084
-4.64622	0.07449	-0.07449
-4.53622	0.09454	-0.09451
-4.42722	0.08209	-0.08209
-4.31822	0.09071	-0.09071
-4.20822	0.15833	-0.15828
-4.09922	0.13152	-0.13152
-3.99022	0.11088	-0.11088
-3.88022	0.24202	-0.24223
-3.77122	0.20787	-0.20787
-3.66222	0.15668	-0.15667
-3.55322	0.13339	-0.13338
-3.44322	0.2646	-0.26463
-3.33422	0.113	-0.11301
-3.22522	0.17393	-0.1739
-3.11522	0.16441	-0.16438
-3.00622	0.10975	-0.10975
-2.89722	0.10407	-0.10406
-2.78722	0.13874	-0.13874
-2.67822	0.19767	-0.19763
-2.56922	0.10783	-0.10781
-2.45922	0.07736	-0.07735
-2.35022	0.09238	-0.09238
-2.24122	0.1406	-0.1406
-2.13122	0.08789	-0.08788
-2.02222	0.05518	-0.05519
-1.91322	0.03564	-0.03564
-1.80322	0.00258	-0.00258
-1.69422	0	0
-1.58522	0	0
-1.47622	0	0
-1.36622	0	0
-1.25722	0	0
-1.14822	0	0
-1.03822	0	0
-0.92922	0	0
-0.82022	0	0
-0.71022	0	0
-0.60122	0	0
-0.49222	0	0
-0.38222	0	0
-0.27322	0.03902	-0.03902
-0.16422	0.06689	-0.06688
-0.05422	0.11515	-0.11516
0.05478	0	0
0.16378	0	0
0.27378	0	0
0.38278	0.00393	-0.00393
0.49178	0.00511	-0.00511
0.60078	0.0063	-0.0063
0.71078	0.01139	-0.01138
0.81978	0.01421	-0.01421
0.92878	0.05145	-0.05153
1.03878	0.07965	-0.07966
1.14778	0	0
1.25678	0	0
1.36678	0.14449	-0.14449
1.47578	0.03228	-0.03227
1.58478	0.1855	-0.18538
1.69478	0.08025	-0.08027
1.80378	0.05753	-0.05755
1.91278	0.01028	-0.01028
2.02278	0.07706	-0.07708
2.13178	0.01817	-0.01817
2.24078	0.05176	-0.05177
2.35078	0.05562	-0.05562
2.45978	0.04113	-0.04115
2.56878	0.03019	-0.03019
2.67778	0.07177	-0.07176
2.78778	0.01801	-0.01801
2.89678	0.04714	-0.04715
3.00578	0.02928	-0.02928
3.11578	0.027	-0.02701
3.22478	0.09148	-0.09139
3.33378	0.02654	-0.02654
3.44378	0.07721	-0.07722
3.55278	0.21165	-0.21167
3.66178	0.09683	-0.09679
3.77178	0.04633	-0.04634
3.88078	0.09925	-0.09927
3.98978	0.04202	-0.04202
4.09978	0.09195	-0.09199
4.20878	0.02058	-0.0206
4.31778	0.02453	-0.02453
4.42778	0.00302	-0.00302
4.53678	0.01769	-0.01769
4.64578	0.03061	-0.03061
4.75478	0.04223	-0.04223
4.86478	0.13733	-0.1373
4.97378	0.16114	-0.16112
5.08278	0.34233	-0.3423
5.19278	0.39265	-0.39266
5.30178	0.16419	-0.16418
5.41078	0.1299	-0.1299
5.52078	0.12531	-0.12531
5.62978	0.11703	-0.11703
5.73878	0.11432	-0.11432
5.84878	0.12254	-0.12254
5.95778	0.22078	-0.22076
6.06678	0.11762	-0.11762
6.17678	0.15285	-0.15285
6.28578	0.3536	-0.3536
6.39478	0.21945	-0.21945
6.50478	0.18412	-0.18412
6.61378	0.15034	-0.15034
6.72278	0.17786	-0.17776
6.83178	0.21611	-0.2161
6.94178	0.08642	-0.08642
7.05078	0.124	-0.12401
7.15978	0.05833	-0.05832
7.26978	0.13548	-0.13547
7.37878	0.09958	-0.09956
7.48778	0.21997	-0.21986
7.59778	0.16538	-0.16536
7.70678	0.10728	-0.10711
7.81578	0.17226	-0.17245
7.92578	0.18058	-0.18062
8.03478	0.13232	-0.13211
8.14378	0.21975	-0.22346
8.25378	0.31884	-0.32138
8.36278	0.1843	-0.18982
8.47178	0.11315	-0.12828
8.58178	0.10503	-0.16708
8.69078	0.17959	-0.09031
8.79978	0.11764	-0.15382
8.90878	0.13985	-0.08817
9.01878	0.06967	-0.06304
9.12778	0.07222	-0.08181
9.23678	0.08094	-0.02784
9.34678	0.00911	-0.00045541
9.45578	0.0027	0
9.56478	0	0
9.67478	0	0
9.78378	0	0
9.89278	0	0
10.0028	0	0
10.1118	0	0
10.2208	0	0
10.3308	0	0
10.4398	0	0
10.5488	0	0
10.6588	0	0
10.7678	0	0
10.8768	0	0
10.9858	0	0

## Sheet: c
E-Ef (eV)	p_up	p_down
-19.7479	0	0
-19.6389	0	0
-19.5299	0	0
-19.4209	0	0
-19.3119	0	0
-19.2029	0	0
-19.0949	0	0
-18.9859	0	0
-18.8769	0	0
-18.7679	0	0
-18.6589	0	0
-18.5499	0	0
-18.4409	0	0
-18.3319	2e-05	-2e-05
-18.2239	0.00149	-0.00149
-18.1149	-0.00031	0.00032
-18.0059	0.00652	-0.00654
-17.8969	0.00949	-0.00949
-17.7879	0.00302	-0.00302
-17.6789	0.03191	-0.03192
-17.5699	0.02736	-0.0273
-17.4609	0.0706	-0.07064
-17.3529	0.04537	-0.04536
-17.2439	0.07481	-0.07481
-17.1349	0.07157	-0.07157
-17.0259	0.01068	-0.01069
-16.9169	-6e-05	6e-05
-16.8079	0	0
-16.6989	0	0
-16.5899	0	0
-16.4819	-2e-05	2e-05
-16.3729	0.00348	-0.00345
-16.2639	0.00728	-0.00723
-16.1549	0.06055	-0.06052
-16.0459	0.05678	-0.05673
-15.9369	0.08301	-0.08323
-15.8279	0.01029	-0.01025
-15.7189	0.06015	-0.06017
-15.6109	0.07585	-0.07578
-15.5019	0.06208	-0.06223
-15.3929	0.06377	-0.0633
-15.2839	0.11448	-0.11487
-15.1749	0.00036	-0.00033
-15.0659	0	0
-14.9569	0	0
-14.8479	0	0
-14.7399	0	0
-14.6309	0	0
-14.5219	0	0
-14.4129	0	0
-14.3039	0	0
-14.1949	0	0
-14.0859	0	0
-13.9769	0	0
-13.8689	0	0
-13.7599	0	0
-13.6509	0	0
-13.5419	0	0
-13.4329	0	0
-13.3239	0	0
-13.2149	0	0
-13.1059	0	0
-12.9979	0	0
-12.8889	0	0
-12.7799	0	0
-12.6709	0	0
-12.5619	0	0
-12.4529	0	0
-12.3439	0	0
-12.2349	0	0
-12.1269	0	0
-12.0179	0	0
-11.9089	0	0
-11.7999	0	0
-11.6909	0	0
-11.5819	0	0
-11.4729	0	0
-11.3639	0	0
-11.2559	0	0
-11.1469	0	0
-11.0379	0	0
-10.9289	0	0
-10.8199	0	0
-10.7109	0	0
-10.6019	0	0
-10.4929	0	0
-10.3849	0	0
-10.2759	0	0
-10.1669	0	0
-10.0579	0	0
-9.94893	0	0
-9.83993	0	0
-9.73093	0	0
-9.62193	0	0
-9.51393	0	0
-9.40493	0	0
-9.29593	0	0
-9.18693	0	0
-9.07793	0	0
-8.96893	0	0
-8.85993	0	0
-8.75093	0	0
-8.64293	0	0
-8.53393	0	0
-8.42493	0	0
-8.31593	0	0
-8.20693	0	0
-8.09793	0	0
-7.98893	0	0
-7.87993	0	0
-7.77193	0	0
-7.66293	0	0
-7.55393	0	0
-7.44493	0	0
-7.33593	0	0
-7.22693	0	0
-7.11793	0	0
-7.00993	0	0
-6.90093	0	0
-6.79193	0	0
-6.68293	0	0
-6.57393	0	0
-6.46493	0	0
-6.35593	0	0
-6.24693	0	0
-6.13893	0	0
-6.02993	-0.00011	0.0001
-5.92093	0.00296	-0.00296
-5.81193	0.00091	-0.00092
-5.70293	0.01152	-0.01151
-5.59393	0.02162	-0.02161
-5.48493	0.02952	-0.02956
-5.37593	0.02541	-0.02535
-5.26793	0.01325	-0.01329
-5.15893	0.08474	-0.08476
-5.04993	0.09907	-0.09896
-4.94093	0.08179	-0.08184
-4.83193	0.05602	-0.05605
-4.72293	0.0334	-0.03342
-4.61393	0.02226	-0.02229
-4.50493	0.03383	-0.03381
-4.39693	0.00813	-0.00816
-4.28793	0.05136	-0.05129
-4.17893	0.0177	-0.01774
-4.06993	0.0491	-0.04913
-3.96093	0.02004	-0.02006
-3.85193	0.00417	-0.00406
-3.74293	0.05946	-0.05946
-3.63393	0.02297	-0.02307
-3.52593	0.02122	-0.0212
-3.41693	0.0382	-0.03812
-3.30793	0.03758	-0.03768
-3.19893	0.03514	-0.03509
-3.08993	0.05528	-0.05536
-2.98093	0.08139	-0.08155
-2.87193	0.1152	-0.1151
-2.76293	0.16279	-0.16298
-2.65493	0.15987	-0.15915
-2.54593	0.3479	-0.34771
-2.43693	0.15596	-0.15676
-2.32793	0.08073	-0.08002
-2.21893	0.4074	-0.40726
-2.10993	0.19547	-0.19642
-2.00093	0.15014	-0.14969
-1.89193	0.26907	-0.269
-1.78393	0.16764	-0.16781
-1.67493	0.17579	-0.17543
-1.56593	0.13893	-0.13927
-1.45693	0.33827	-0.33802
-1.34793	0.12024	-0.12067
-1.23893	0.15008	-0.14988
-1.12993	0.14962	-0.15007
-1.02093	0.11326	-0.11273
-0.91293	0.13439	-0.13454
-0.80393	0.08316	-0.08336
-0.69493	0.0727	-0.07267
-0.58593	0.05595	-0.05584
-0.47693	0.07505	-0.07509
-0.36793	0.05055	-0.05054
-0.25893	0.0448	-0.0448
-0.14993	0.03657	-0.03668
-0.04193	0.0324	-0.03247
0.06707	0.00397	-0.00388
0.17607	-1e-05	1e-05
0.28507	0	0
0.39407	0	0
0.50307	0	0
0.61207	0	0
0.72107	0	0
0.82907	0	0
0.93807	0	0
1.04707	0	0
1.15607	0	0
1.26507	0	0
1.37407	0	0
1.48307	0	0
1.59207	0	0
1.70007	0	0
1.80907	0	0
1.91807	0	0
2.02707	0	0
2.13607	0	0
2.24507	0.00196	-0.00196
2.35407	0.00725	-0.00725
2.46307	-4e-05	4e-05
2.57107	-8e-05	8e-05
2.68007	0.01464	-0.01465
2.78907	0.00545	-0.00542
2.89807	-3e-05	3e-05
3.00707	0	0
3.11607	0	0
3.22507	0	0
3.33407	0.00032	-0.00032
3.44207	0.01781	-0.01786
3.55107	-0.00201	0.002
3.66007	0.05062	-0.05061
3.76907	0.02662	-0.0266
3.87807	0.03112	-0.03113
3.98707	-2e-05	2e-05
4.09607	0	0
4.20507	0.00022	-0.00022
4.31307	0.02752	-0.02759
4.42207	0.08225	-0.08221
4.53107	0.01297	-0.01296
4.64007	-0.0014	0.00138
4.74907	0.06143	-0.06124
4.85807	0.13732	-0.13769
4.96707	0.04139	-0.0413
5.07507	0.03098	-0.03084
5.18407	0.01936	-0.01944
5.29307	0.06798	-0.068
5.40207	0.00916	-0.00915
5.51107	0.02594	-0.02589
5.62007	0.02429	-0.02432
5.72907	0.05143	-0.05141
5.83807	0.04796	-0.04801
5.94607	0.02751	-0.0275
6.05507	0.01961	-0.01961
6.16407	0.01403	-0.01405
6.27307	0.02117	-0.02118
6.38207	0.01756	-0.01758
6.49107	0.03774	-0.03799
6.60007	0.04134	-0.04104
6.70907	0.09139	-0.0913
6.81707	0.0315	-0.03155
6.92607	0.06524	-0.06527
7.03507	0.30757	-0.30799
7.14407	0.00237	-0.00181
7.25307	0.13991	-0.14118
7.36207	0.31963	-0.31858
7.47107	0.07377	-0.07382
7.58007	0.14386	-0.14342
7.68807	0.19992	-0.20002
7.79707	0.16501	-0.16558
7.90607	0.22692	-0.22654
8.01507	0.09023	-0.08979
8.12407	0.23303	-0.23331
8.23307	0.24242	-0.24265
8.34207	0.3683	-0.3683
8.45107	0.0017	-0.00152
8.55907	0.0727	-0.07294
8.66807	0.16944	-0.16973
8.77707	0.20891	-0.20839
8.88607	0.14136	-0.14136
8.99507	0.17469	-0.17472
9.10407	0.17152	-0.1718
9.21307	0.08787	-0.08793
9.32207	0.1699	-0.16951
9.43007	0.13352	-0.13354
9.53907	0.11808	-0.11761
9.64807	0.09728	-0.09679
9.75707	0.10449	-0.10367
9.86607	0.23534	-0.2357
9.97507	0.17038	-0.16845
10.0841	0.12353	-0.12455
10.1931	0.17408	-0.17358
10.3011	0.24167	-0.23892
10.4101	0.3187	-0.3089
10.5191	0.1685	-0.18027
10.6281	0.19848	-0.17286
10.7371	0.24026	-0.25218
10.8461	0.20909	-0.21003
10.9551	0.14494	-0.15994
11.0641	0.16553	-0.11597
11.1721	0.07928	-0.13374
11.2811	0.10967	-0.08405
11.3901	0.04216	-0.05629
11.4991	0.01036	-0.01831
11.6081	7e-05	0
11.7171	0	0
11.8261	0	0
11.9351	0	0
12.0431	0	0
12.1521	0	0
12.2611	0	0
12.3701	0	0
12.4791	0	0
12.5881	0	0
12.6971	0	0
12.8061	0	0
12.9141	0	0

## Sheet: d
E-Ef (eV)	p_up	p_down
-21.7191	0	0
-21.6121	0	0
-21.5041	0	0
-21.3971	0	0
-21.2891	0	0
-21.1821	0	0
-21.0741	0	0
-20.9671	0	0
-20.8601	0	0
-20.7521	0	0
-20.6451	0	0
-20.5371	0	0
-20.4301	0	0
-20.3231	6e-05	-6e-05
-20.2151	0.00383	-0.00383
-20.1081	-0.00021	0.00021
-20.0001	0.0009	-0.0009
-19.8931	2e-05	-2e-05
-19.7851	0.00491	-0.00491
-19.6781	0.00549	-0.00549
-19.5711	0.00295	-0.00294
-19.4631	0.00562	-0.00561
-19.3561	0.01888	-0.01868
-19.2481	0.06662	-0.06669
-19.1411	0.02173	-0.02174
-19.0331	0.04136	-0.04143
-18.9261	0.00196	-0.00199
-18.8191	0.00397	-0.00395
-18.7111	0.01036	-0.01039
-18.6041	-0.00062	0.00064
-18.4961	0	0
-18.3891	0	0
-18.2811	0	0
-18.1741	5e-05	-5e-05
-18.0671	0.00729	-0.00727
-17.9591	0.02542	-0.02526
-17.8521	0.05698	-0.05656
-17.7441	0.06481	-0.06506
-17.6371	0.03725	-0.03726
-17.5291	0.02798	-0.02824
-17.4221	0.02711	-0.02672
-17.3151	0.07515	-0.07532
-17.2071	0.08016	-0.08016
-17.1001	0.03198	-0.02984
-16.9921	0.15291	-0.15524
-16.8851	0.00827	-0.00836
-16.7781	3e-05	-4e-05
-16.6701	0	0
-16.5631	0	0
-16.4551	0	0
-16.3481	0	0
-16.2401	0	0
-16.1331	0	0
-16.0261	0	0
-15.9181	0	0
-15.8111	0	0
-15.7031	0	0
-15.5961	0	0
-15.4881	0	0
-15.3811	0	0
-15.2741	0	0
-15.1661	0	0
-15.0591	0	0
-14.9511	0	0
-14.8441	0	0
-14.7361	0	0
-14.6291	0	0
-14.5221	0	0
-14.4141	0	0
-14.3071	0	0
-14.1991	0	0
-14.0921	0	0
-13.9841	0	0
-13.8771	0	0
-13.7701	0	0
-13.6621	0	0
-13.5551	0	0
-13.4471	0	0
-13.3401	0	0
-13.2321	0	0
-13.1251	0	0
-13.0181	0	0
-12.9101	0	0
-12.8031	0	0
-12.6951	0	0
-12.5881	0	0
-12.4811	0	0
-12.3731	0	0
-12.2661	0	0
-12.1581	0	0
-12.0511	0	0
-11.9431	0	0
-11.8361	0	0
-11.7291	0	0
-11.6211	0	0
-11.5141	0	0
-11.4061	0	0
-11.2991	0	0
-11.1911	0	0
-11.0841	0	0
-10.9771	0	0
-10.8691	0	0
-10.7621	0	0
-10.6541	0	0
-10.5471	0	0
-10.4391	0	0
-10.3321	0	0
-10.2251	0	0
-10.1171	0	0
-10.0101	0	0
-9.90206	0	0
-9.79506	0	0
-9.68706	0	0
-9.58006	0	0
-9.47306	0	0
-9.36506	0	0
-9.25806	0	0
-9.15006	0	0
-9.04306	0	0
-8.93606	0	0
-8.82806	0	0
-8.72106	0	0
-8.61306	0	0
-8.50606	0	0
-8.39806	0	0
-8.29106	0	0
-8.18406	0	0
-8.07606	0	0
-7.96906	-3e-05	3e-05
-7.86106	0.00525	-0.00511
-7.75406	0.0088	-0.00888
-7.64606	0.00878	-0.00879
-7.53906	0.00086	-0.00085
-7.43206	0.01617	-0.01614
-7.32406	0.01473	-0.01473
-7.21706	0.02798	-0.02795
-7.10906	0.0207	-0.02069
-7.00206	0.00938	-0.0094
-6.89406	0.02732	-0.02728
-6.78706	0.04028	-0.04026
-6.68006	0.08659	-0.08648
-6.57206	0.04858	-0.04864
-6.46506	0.02801	-0.02803
-6.35706	0.01321	-0.01321
-6.25006	0.02752	-0.02749
-6.14206	0.02177	-0.02177
-6.03506	0.03253	-0.03252
-5.92806	0.02294	-0.02289
-5.82006	0.05329	-0.05337
-5.71306	0.00786	-0.00788
-5.60506	0.02056	-0.02055
-5.49806	0.02768	-0.02762
-5.39106	0.04146	-0.04141
-5.28306	0.02309	-0.02318
-5.17606	0.02112	-0.0211
-5.06806	0.04398	-0.04396
-4.96106	0.02818	-0.02819
-4.85306	0.04598	-0.0459
-4.74606	0.05467	-0.0546
-4.63906	0.06565	-0.06563
-4.53106	0.10936	-0.10916
-4.42406	0.10645	-0.10631
-4.31606	0.19496	-0.19479
-4.20906	0.09967	-0.09967
-4.10106	0.09077	-0.09057
-3.99406	0.16777	-0.16776
-3.88706	0.20798	-0.20792
-3.77906	0.12058	-0.12066
-3.67206	0.15575	-0.15553
-3.56406	0.1736	-0.1734
-3.45706	0.19112	-0.19114
-3.34906	0.11327	-0.11363
-3.24206	0.2054	-0.20498
-3.13506	0.17649	-0.17705
-3.02706	0.11388	-0.11353
-2.92006	0.17834	-0.17825
-2.81206	0.16132	-0.16163
-2.70506	0.21217	-0.21214
-2.59706	0.11449	-0.11472
-2.49006	0.13577	-0.13591
-2.38306	0.13014	-0.13022
-2.27506	0.13708	-0.13732
-2.16806	0.07487	-0.0751
-2.06006	0.05848	-0.05851
-1.95306	0.06475	-0.06489
-1.84506	0.04276	-0.04284
-1.73806	0.02115	-0.02122
-1.63106	0.0013	-0.00134
-1.52306	0	0
-1.41606	0	0
-1.30806	0	0
-1.20106	0	0
-1.09406	0	0
-0.98606	0	0
-0.87906	0	0
-0.77106	0	0
-0.66406	0	0
-0.55606	0	0
-0.44906	0	0
-0.34206	2e-05	0
-0.23406	0.0016	-0.00362
-0.12706	0.27908	-0.28127
-0.01906	-0.00401	0.00847
0.08794	4e-05	-6e-05
0.19594	0	0
0.30294	0	0
0.40994	0	0
0.51794	-6e-05	4e-05
0.62494	0.00842	-0.00769
0.73294	0.04585	-0.04688
0.83994	-7e-05	7e-05
0.94794	-0.00458	0.0042
1.05494	0.09508	-0.09491
1.16194	0.03195	-0.03131
1.26994	0.22977	-0.22964
1.37694	0.00296	-0.00317
1.48494	0.00076	-0.00056
1.59194	0.18837	-0.18597
1.69994	0.01253	-0.01487
1.80694	0.0112	-0.01117
1.91394	0.02331	-0.02333
2.02194	0.03548	-0.03546
2.12894	0.01825	-0.01837
2.23694	0.06401	-0.06418
2.34394	0.12159	-0.12164
2.45094	-0.0015	0.00152
2.55894	0.043	-0.043
2.66594	0.0434	-0.0434
2.77394	0.03072	-0.03053
2.88094	0.02392	-0.0241
2.98894	0.04928	-0.04925
3.09594	0.03196	-0.03185
3.20294	0.02051	-0.02022
3.31094	0.08612	-0.08597
3.41794	0.13611	-0.13506
3.52594	0.10376	-0.1039
3.63294	0.06641	-0.06645
3.74094	0.10443	-0.10469
3.84794	0.04202	-0.04227
3.95494	0.04992	-0.04989
4.06294	0.10662	-0.10742
4.16994	0.02319	-0.02321
4.27794	0.09766	-0.09794
4.38494	0.01503	-0.01535
4.49294	0.07019	-0.07036
4.59994	0.0027	-0.00266
4.70694	0.13288	-0.13278
4.81494	0.06317	-0.06328
4.92194	0.19317	-0.19282
5.02994	0.15357	-0.15356
5.13694	0.21156	-0.21212
5.24494	0.22755	-0.22763
5.35194	0.11534	-0.11532
5.45894	0.10635	-0.1067
5.56694	0.25879	-0.25887
5.67394	0.17843	-0.17834
5.78194	0.13499	-0.13448
5.88894	0.15385	-0.15404
5.99594	0.1341	-0.13402
6.10394	0.26616	-0.26619
6.21094	0.27813	-0.27766
6.31894	0.17972	-0.17995
6.42594	0.22167	-0.22153
6.53394	0.17295	-0.17311
6.64094	0.12275	-0.12247
6.74794	0.17085	-0.17071
6.85594	0.17386	-0.17409
6.96294	0.07799	-0.07786
7.07094	0.14388	-0.14362
7.17794	0.16102	-0.16115
7.28594	0.16138	-0.16046
7.39294	0.15025	-0.15119
7.49994	0.17299	-0.17137
7.60794	0.11651	-0.11398
7.71494	0.20062	-0.19809
7.82294	0.2232	-0.22378
7.92994	0.16235	-0.16481
8.03794	0.12668	-0.12624
8.14494	0.21738	-0.20584
8.25194	0.17704	-0.19182
8.35994	0.11526	-0.11566
8.46694	0.12011	-0.11023
8.57494	0.13781	-0.10789
8.68194	0.18962	-0.13527
8.78994	0.10705	-0.12482
8.89694	0.08554	-0.08312
9.00394	0.09036	-0.04903
9.11194	0.03171	-0.02539
9.21894	0.00014	-0.00027
9.32694	0	0
9.43394	0	0
9.54094	0	0
9.64894	0	0
9.75594	0	0
9.86394	0	0
9.97094	0	0
10.0789	0	0
10.1859	0	0
10.2929	0	0
10.4009	0	0
10.5079	0	0
