# Supplementary material for: The role of oxygen-vacancy in bifunctional indium oxyhydroxide catalysts for electrochemical coupling of biomass valorization with CO2 conversion
Source: Nat Commun. 2023 Apr 11;14:2040. doi: 10.1038/s41467-023-37679-3 (PMC10090200; doi:10.1038/s41467-023-37679-3)
Supplement: Supplementary file 4 — Source Data [file 41467_2023_37679_MOESM4_ESM.zip › Source data/Supplementary Figure 30.xlsx]

## Sheet: a
	Gibbs free energy /eV
	InOOH	InOOH-Ov	InOOH-Ov-HCOO
0	0	0	0
1	0	0	0
2	0.71516	0.02674	0.64647
3	0.71516	0.02674	0.64647
4	2.09084	-0.65704	-0.3101
5	2.09084	-0.65704	-0.3101
6	0.34003	0.34003	0.34003
7	0.34003	0.34003	0.34003
