# Supplementary material for: The role of oxygen-vacancy in bifunctional indium oxyhydroxide catalysts for electrochemical coupling of biomass valorization with CO2 conversion
Source: Nat Commun. 2023 Apr 11;14:2040. doi: 10.1038/s41467-023-37679-3 (PMC10090200; doi:10.1038/s41467-023-37679-3)
Supplement: Supplementary file 4 — Source Data [file 41467_2023_37679_MOESM4_ESM.zip › Source data/Supplementary Figure 31.xlsx]

## Sheet: a
	Gibbs free energy /eV
	H	COOH	HCOO
0	0	0	0
1	0	0	0
2	2.33019	0.24991	0.24991
3	2.33019	0.24991	0.24991
4		2.09678	1.6344
5		2.09678	1.6344
6		0.22006	0.34003
7		0.22006	0.34003

## Sheet: b
	Gibbs free energy /eV
	H	COOH	HCOO
0	0	0	0
1	0	0	0
2	0.07001	-0.20169	-0.20169
3	0.07001	-0.20169	-0.20169
4		0.40837	-0.92158
5		0.40837	-0.92158
6		0.22006	0.34003
7		0.22006	0.34003

## Sheet: c
	Gibbs free energy /eV
	H	COOH	HCOO
0	0	0	0
1	0	0	0
2	0.43189	0.212	0.212
3	0.43189	0.212	0.212
4		-0.0759	-0.59276
5		-0.0759	-0.59276
6		0.22006	0.34003
7		0.22006	0.34003
