# Supplementary material for: The role of oxygen-vacancy in bifunctional indium oxyhydroxide catalysts for electrochemical coupling of biomass valorization with CO2 conversion
Source: Nat Commun. 2023 Apr 11;14:2040. doi: 10.1038/s41467-023-37679-3 (PMC10090200; doi:10.1038/s41467-023-37679-3)
Supplement: Supplementary file 4 — Source Data [file 41467_2023_37679_MOESM4_ESM.zip › Source data/Supplementary Figure 34.xlsx]

## Sheet: a
Time	Potential	Time	Potential	Time	Potential
s	V vs. RHE	s	V vs. RHE	s	V vs. RHE
	50 mM HMF		20 mM HMF		10 mM HMF
0.1	0.4943	0.1	0.2525	0.1	0.0558
0.2	0.4941	0.2	0.2524	0.2	0.0558
0.3	0.494	0.3	0.2524	0.3	0.0559
0.4	0.494	0.4	0.2524	0.4	0.056
0.5	0.4939	0.5	0.2524	0.5	0.0561
0.6	0.4939	0.6	0.2524	0.6	0.0561
0.7	0.4938	0.7	0.2524	0.7	0.0562
0.8	0.4937	0.8	0.2523	0.8	0.0563
0.9	0.4937	0.9	0.2523	0.9	0.0564
1	0.4937	1	0.2523	1	0.0565
1.1	0.4937	1.1	0.2523	1.1	0.0566
1.2	0.4937	1.2	0.2523	1.2	0.0567
1.3	0.4937	1.3	0.2523	1.3	0.0568
1.4	0.4937	1.4	0.2523	1.4	0.0569
1.5	0.4936	1.5	0.2523	1.5	0.057
1.6	0.4936	1.6	0.2523	1.6	0.0571
1.7	0.4936	1.7	0.2523	1.7	0.0572
1.8	0.4936	1.8	0.2523	1.8	0.0573
1.9	0.4936	1.9	0.2523	1.9	0.0574
2	0.4936	2	0.2523	2	0.0575
2.1	0.4936	2.1	0.2523	2.1	0.0576
2.2	0.4936	2.2	0.2523	2.2	0.0577
2.3	0.4936	2.3	0.2523	2.3	0.0578
2.4	0.4936	2.4	0.2523	2.4	0.0579
2.5	0.4936	2.5	0.2523	2.5	0.058
2.6	0.4936	2.6	0.2523	2.6	0.0581
2.7	0.4936	2.7	0.2522	2.7	0.0582
2.8	0.4935	2.8	0.2522	2.8	0.0583
2.9	0.4935	2.9	0.2522	2.9	0.0584
3	0.4935	3	0.2522	3	0.0585
3.1	0.4935	3.1	0.2522	3.1	0.0585
3.2	0.4935	3.2	0.2522	3.2	0.0586
3.3	0.4935	3.3	0.2522	3.3	0.0587
3.4	0.4935	3.4	0.2522	3.4	0.0588
3.5	0.4935	3.5	0.2522	3.5	0.0589
3.6	0.4935	3.6	0.2522	3.6	0.059
3.7	0.4935	3.7	0.2522	3.7	0.0591
3.8	0.4935	3.8	0.2522	3.8	0.0592
3.9	0.4935	3.9	0.2522	3.9	0.0593
4	0.4935	4	0.2522	4	0.0594
4.1	0.4935	4.1	0.2521	4.1	0.0595
4.2	0.4935	4.2	0.2521	4.2	0.0595
4.3	0.4935	4.3	0.2521	4.3	0.0596
4.4	0.4934	4.4	0.2521	4.4	0.0598
4.5	0.4934	4.5	0.2521	4.5	0.0599
4.6	0.4934	4.6	0.2521	4.6	0.06
4.7	0.4934	4.7	0.2521	4.7	0.0601
4.8	0.4934	4.8	0.2521	4.8	0.0601
4.9	0.4934	4.9	0.2521	4.9	0.0602
5	0.4934	5	0.2521	5	0.0603
5.1	0.4934	5.1	0.2521	5.1	0.0604
5.2	0.4934	5.2	0.2521	5.2	0.0605
5.3	0.4934	5.3	0.252	5.3	0.0606
5.4	0.4934	5.4	0.252	5.4	0.0607
5.5	0.4934	5.5	0.252	5.5	0.0608
5.6	0.4934	5.6	0.252	5.6	0.0609
5.7	0.4934	5.7	0.252	5.7	0.061
5.8	0.4934	5.8	0.252	5.8	0.0611
5.9	0.4934	5.9	0.252	5.9	0.0612
6	0.4934	6	0.252	6	0.0613
6.1	0.4934	6.1	0.252	6.1	0.0614
6.2	0.4933	6.2	0.252	6.2	0.0615
6.3	0.4933	6.3	0.252	6.3	0.0616
6.4	0.4933	6.4	0.2519	6.4	0.0617
6.5	0.4933	6.5	0.2519	6.5	0.0618
6.6	0.4933	6.6	0.2519	6.6	0.0619
6.7	0.4933	6.7	0.2519	6.7	0.062
6.8	0.4933	6.8	0.2519	6.8	0.0621
6.9	0.4933	6.9	0.2519	6.9	0.0622
7	0.4933	7	0.2519	7	0.0622
7.1	0.4933	7.1	0.2519	7.1	0.0623
7.2	0.4933	7.2	0.2519	7.2	0.0624
7.3	0.4933	7.3	0.2518	7.3	0.0625
7.4	0.4933	7.4	0.2518	7.4	0.0626
7.5	0.4933	7.5	0.2518	7.5	0.0627
7.6	0.4933	7.6	0.2518	7.6	0.0628
7.7	0.4933	7.7	0.2518	7.7	0.0629
7.8	0.4933	7.8	0.2518	7.8	0.063
7.9	0.4933	7.9	0.2518	7.9	0.0631
8	0.4932	8	0.2518	8	0.0632
8.1	0.4932	8.1	0.2518	8.1	0.0633
8.2	0.4932	8.2	0.2518	8.2	0.0634
8.3	0.4932	8.3	0.2517	8.3	0.0635
8.4	0.4932	8.4	0.2517	8.4	0.0636
8.5	0.4932	8.5	0.2517	8.5	0.0637
8.6	0.4932	8.6	0.2517	8.6	0.0637
8.7	0.4932	8.7	0.2517	8.7	0.0638
8.8	0.4932	8.8	0.2517	8.8	0.0639
8.9	0.4932	8.9	0.2517	8.9	0.064
9	0.4932	9	0.2517	9	0.0641
9.1	0.4932	9.1	0.2517	9.1	0.0642
9.2	0.4932	9.2	0.2516	9.2	0.0643
9.3	0.4932	9.3	0.2516	9.3	0.0643
9.4	0.4932	9.4	0.2516	9.4	0.0644
9.5	0.4932	9.5	0.2516	9.5	0.0645
9.6	0.4932	9.6	0.2516	9.6	0.0646
9.7	0.4932	9.7	0.2516	9.7	0.0647
9.8	0.4932	9.8	0.2516	9.8	0.0648
9.9	0.4931	9.9	0.2516	9.9	0.0649
10	0.4931	10	0.2515	10	0.065
10.1	0.4931	10.1	0.2515	10.1	0.0651
10.2	0.4931	10.2	0.2515	10.2	0.0652
10.3	0.4931	10.3	0.2515	10.3	0.0653
10.4	0.4931	10.4	0.2515	10.4	0.0653
10.5	0.4931	10.5	0.2515	10.5	0.0654
10.6	0.4931	10.6	0.2515	10.6	0.0655
10.7	0.4931	10.7	0.2515	10.7	0.0656
10.8	0.4931	10.8	0.2514	10.8	0.0657
10.9	0.4931	10.9	0.2514	10.9	0.0658
11	0.4931	11	0.2514	11	0.0659
11.1	0.4931	11.1	0.2514	11.1	0.066
11.2	0.4931	11.2	0.2514	11.2	0.0661
11.3	0.4931	11.3	0.2514	11.3	0.0662
11.4	0.4931	11.4	0.2514	11.4	0.0663
11.5	0.4931	11.5	0.2514	11.5	0.0663
11.6	0.4931	11.6	0.2513	11.6	0.0664
11.7	0.4931	11.7	0.2513	11.7	0.0665
11.8	0.4931	11.8	0.2513	11.8	0.0666
11.9	0.4931	11.9	0.2513	11.9	0.0667
12	0.493	12	0.2513	12	0.0668
12.1	0.493	12.1	0.2513	12.1	0.0669
12.2	0.493	12.2	0.2513	12.2	0.0669
12.3	0.493	12.3	0.2513	12.3	0.067
12.4	0.493	12.4	0.2512	12.4	0.0671
12.5	0.493	12.5	0.2512	12.5	0.0672
12.6	0.493	12.6	0.2512	12.6	0.0673
12.7	0.493	12.7	0.2512	12.7	0.0674
12.8	0.493	12.8	0.2512	12.8	0.0675
12.9	0.493	12.9	0.2512	12.9	0.0675
13	0.493	13	0.2512	13	0.0676
13.1	0.493	13.1	0.2512	13.1	0.0677
13.2	0.493	13.2	0.2511	13.2	0.0678
13.3	0.493	13.3	0.2511	13.3	0.0679
13.4	0.493	13.4	0.2511	13.4	0.068
13.5	0.493	13.5	0.2511	13.5	0.0681
13.6	0.493	13.6	0.2511	13.6	0.0682
13.7	0.493	13.7	0.2511	13.7	0.0683
13.8	0.493	13.8	0.2511	13.8	0.0683
13.9	0.4929	13.9	0.251	13.9	0.0684
14	0.4929	14	0.251	14	0.0685
14.1	0.4929	14.1	0.251	14.1	0.0686
14.2	0.4929	14.2	0.251	14.2	0.0687
14.3	0.4929	14.3	0.251	14.3	0.0688
14.4	0.4929	14.4	0.251	14.4	0.0689
14.5	0.4929	14.5	0.251	14.5	0.0689
14.6	0.4929	14.6	0.251	14.6	0.069
14.7	0.4929	14.7	0.2509	14.7	0.0691
14.8	0.4929	14.8	0.2509	14.8	0.0692
14.9	0.4929	14.9	0.2509	14.9	0.0693
15	0.4929	15	0.2509	15	0.0693
15.1	0.4929	15.1	0.2509	15.1	0.0694
15.2	0.4929	15.2	0.2509	15.2	0.0695
15.3	0.4929	15.3	0.2509	15.3	0.0696
15.4	0.4929	15.4	0.2508	15.4	0.0697
15.5	0.4929	15.5	0.2508	15.5	0.0697
15.6	0.4929	15.6	0.2508	15.6	0.0698
15.7	0.4929	15.7	0.2508	15.7	0.0699
15.8	0.4929	15.8	0.2508	15.8	0.07
15.9	0.4928	15.9	0.2508	15.9	0.0701
16	0.4928	16	0.2508	16	0.0702
16.1	0.4928	16.1	0.2507	16.1	0.0703
16.2	0.4928	16.2	0.2507	16.2	0.0703
16.3	0.4928	16.3	0.2507	16.3	0.0704
16.4	0.4928	16.4	0.2507	16.4	0.0705
16.5	0.4928	16.5	0.2507	16.5	0.0706
16.6	0.4928	16.6	0.2507	16.6	0.0707
16.7	0.4928	16.7	0.2507	16.7	0.0708
16.8	0.4928	16.8	0.2507	16.8	0.0709
16.9	0.4928	16.9	0.2506	16.9	0.0709
17	0.4928	17	0.2506	17	0.071
17.1	0.4928	17.1	0.2506	17.1	0.0711
17.2	0.4928	17.2	0.2506	17.2	0.0712
17.3	0.4928	17.3	0.2506	17.3	0.0713
17.4	0.4928	17.4	0.2506	17.4	0.0713
17.5	0.4928	17.5	0.2506	17.5	0.0714
17.6	0.4928	17.6	0.2505	17.6	0.0715
17.7	0.4928	17.7	0.2505	17.7	0.0716
17.8	0.4928	17.8	0.2505	17.8	0.0717
17.9	0.4928	17.9	0.2505	17.9	0.0717
18	0.4927	18	0.2505	18	0.0718
18.1	0.4927	18.1	0.2505	18.1	0.0719
18.2	0.4927	18.2	0.2505	18.2	0.072
18.3	0.4927	18.3	0.2505	18.3	0.0721
18.4	0.4927	18.4	0.2505	18.4	0.0721
18.5	0.4927	18.5	0.2504	18.5	0.0722
18.6	0.4927	18.6	0.2504	18.6	0.0723
18.7	0.4927	18.7	0.2504	18.7	0.0724
18.8	0.4927	18.8	0.2504	18.8	0.0725
18.9	0.4927	18.9	0.2504	18.9	0.0725
19	0.4927	19	0.2504	19	0.0726
19.1	0.4927	19.1	0.2504	19.1	0.0727
19.2	0.4927	19.2	0.2504	19.2	0.0728
19.3	0.4927	19.3	0.2504	19.3	0.0729
19.4	0.4927	19.4	0.2504	19.4	0.0729
19.5	0.4927	19.5	0.2503	19.5	0.073
19.6	0.4927	19.6	0.2503	19.6	0.0731
19.7	0.4927	19.7	0.2503	19.7	0.0732
19.8	0.4927	19.8	0.2503	19.8	0.0733
19.9	0.4927	19.9	0.2503	19.9	0.0734
20	0.4926	20	0.2503	20	0.0734
20.1	0.4926	20.1	0.2503	20.1	0.0735
20.2	0.4926	20.2	0.2503	20.2	0.0736
20.3	0.4926	20.3	0.2502	20.3	0.0737
20.4	0.4926	20.4	0.2502	20.4	0.0737
20.5	0.4926	20.5	0.2502	20.5	0.0738
20.6	0.4926	20.6	0.2502	20.6	0.0739
20.7	0.4926	20.7	0.2502	20.7	0.074
20.8	0.4926	20.8	0.2502	20.8	0.074
20.9	0.4926	20.9	0.2502	20.9	0.0741
21	0.4926	21	0.2501	21	0.0742
21.1	0.4926	21.1	0.2501	21.1	0.0743
21.2	0.4926	21.2	0.2501	21.2	0.0743
21.3	0.4926	21.3	0.2501	21.3	0.0744
21.4	0.4926	21.4	0.2501	21.4	0.0745
21.5	0.4926	21.5	0.2501	21.5	0.0746
21.6	0.4926	21.6	0.2501	21.6	0.0746
21.7	0.4926	21.7	0.2501	21.7	0.0747
21.8	0.4926	21.8	0.2501	21.8	0.0748
21.9	0.4925	21.9	0.2501	21.9	0.0749
22	0.4925	22	0.25	22	0.0749
22.1	0.4925	22.1	0.25	22.1	0.075
22.2	0.4925	22.2	0.25	22.2	0.0751
22.3	0.4925	22.3	0.25	22.3	0.0752
22.4	0.4925	22.4	0.25	22.4	0.0752
22.5	0.4925	22.5	0.25	22.5	0.0753
22.6	0.4925	22.6	0.25	22.6	0.0754
22.7	0.4925	22.7	0.25	22.7	0.0755
22.8	0.4925	22.8	0.25	22.8	0.0755
22.9	0.4925	22.9	0.25	22.9	0.0756
23	0.4925	23	0.2499	23	0.0757
23.1	0.4925	23.1	0.2499	23.1	0.0758
23.2	0.4925	23.2	0.2499	23.2	0.0759
23.3	0.4925	23.3	0.2499	23.3	0.0759
23.4	0.4925	23.4	0.2499	23.4	0.076
23.5	0.4925	23.5	0.2499	23.5	0.0761
23.6	0.4925	23.6	0.2499	23.6	0.0761
23.7	0.4925	23.7	0.2499	23.7	0.0762
23.8	0.4925	23.8	0.2499	23.8	0.0763
23.9	0.4924	23.9	0.2498	23.9	0.0764
24	0.4924	24	0.2498	24	0.0765
24.1	0.4924	24.1	0.2498	24.1	0.0765
24.2	0.4924	24.2	0.2498	24.2	0.0766
24.3	0.4924	24.3	0.2498	24.3	0.0767
24.4	0.4924	24.4	0.2498	24.4	0.0767
24.5	0.4924	24.5	0.2498	24.5	0.0768
24.6	0.4924	24.6	0.2498	24.6	0.0769
24.7	0.4924	24.7	0.2498	24.7	0.077
24.8	0.4924	24.8	0.2497	24.8	0.077
24.9	0.4924	24.9	0.2497	24.9	0.0771
25	0.4924	25	0.2497	25	0.0772
25.1	0.4924	25.1	0.2497	25.1	0.0772
25.2	0.4924	25.2	0.2497	25.2	0.0773
25.3	0.4924	25.3	0.2497	25.3	0.0774
25.4	0.4924	25.4	0.2497	25.4	0.0775
25.5	0.4924	25.5	0.2497	25.5	0.0775
25.6	0.4924	25.6	0.2496	25.6	0.0776
25.7	0.4923	25.7	0.2496	25.7	0.0777
25.8	0.4923	25.8	0.2496	25.8	0.0778
25.9	0.4923	25.9	0.2496	25.9	0.0778
26	0.4923	26	0.2496	26	0.0779
26.1	0.4923	26.1	0.2496	26.1	0.078
26.2	0.4923	26.2	0.2496	26.2	0.0781
26.3	0.4923	26.3	0.2496	26.3	0.0781
26.4	0.4923	26.4	0.2495	26.4	0.0782
26.5	0.4923	26.5	0.2495	26.5	0.0783
26.6	0.4923	26.6	0.2495	26.6	0.0783
26.7	0.4923	26.7	0.2495	26.7	0.0784
26.8	0.4923	26.8	0.2495	26.8	0.0785
26.9	0.4923	26.9	0.2495	26.9	0.0786
27	0.4923	27	0.2495	27	0.0786
27.1	0.4923	27.1	0.2495	27.1	0.0787
27.2	0.4923	27.2	0.2494	27.2	0.0788
27.3	0.4923	27.3	0.2494	27.3	0.0788
27.4	0.4923	27.4	0.2494	27.4	0.0789
27.5	0.4923	27.5	0.2494	27.5	0.079
27.6	0.4922	27.6	0.2494	27.6	0.0791
27.7	0.4922	27.7	0.2494	27.7	0.0791
27.8	0.4922	27.8	0.2494	27.8	0.0792
27.9	0.4922	27.9	0.2494	27.9	0.0793
28	0.4922	28	0.2493	28	0.0794
28.1	0.4922	28.1	0.2493	28.1	0.0794
28.2	0.4922	28.2	0.2493	28.2	0.0795
28.3	0.4922	28.3	0.2493	28.3	0.0796
28.4	0.4922	28.4	0.2493	28.4	0.0796
28.5	0.4922	28.5	0.2493	28.5	0.0797
28.6	0.4922	28.6	0.2493	28.6	0.0798
28.7	0.4922	28.7	0.2493	28.7	0.0799
28.8	0.4922	28.8	0.2492	28.8	0.0799
28.9	0.4922	28.9	0.2492	28.9	0.08
29	0.4922	29	0.2492	29	0.0801
29.1	0.4922	29.1	0.2492	29.1	0.0802
29.2	0.4922	29.2	0.2492	29.2	0.0802
29.3	0.4922	29.3	0.2492	29.3	0.0803
29.4	0.4922	29.4	0.2492	29.4	0.0804
29.5	0.4921	29.5	0.2491	29.5	0.0805
29.6	0.4921	29.6	0.2491	29.6	0.0805
29.7	0.4921	29.7	0.2491	29.7	0.0806
29.8	0.4921	29.8	0.2491	29.8	0.0807
29.9	0.4921	29.9	0.2491	29.9	0.0807
30	0.4921	30	0.2491	30	0.0808
30.1	0.4921	30.1	0.2491	30.1	0.0809
30.2	0.4921	30.2	0.2491	30.2	0.081
30.3	0.4921	30.3	0.249	30.3	0.081
30.4	0.4921	30.4	0.249	30.4	0.0811
30.5	0.4921	30.5	0.249	30.5	0.0812
30.6	0.4921	30.6	0.249	30.6	0.0812
30.7	0.4921	30.7	0.249	30.7	0.0813
30.8	0.4921	30.8	0.249	30.8	0.0814
30.9	0.4921	30.9	0.249	30.9	0.0814
31	0.4921	31	0.249	31	0.0815
31.1	0.4921	31.1	0.2489	31.1	0.0816
31.2	0.492	31.2	0.2489	31.2	0.0816
31.3	0.4921	31.3	0.2489	31.3	0.0817
31.4	0.492	31.4	0.2489	31.4	0.0818
31.5	0.492	31.5	0.2489	31.5	0.0818
31.6	0.492	31.6	0.2489	31.6	0.0819
31.7	0.492	31.7	0.2489	31.7	0.082
31.8	0.492	31.8	0.2488	31.8	0.082
31.9	0.492	31.9	0.2488	31.9	0.0821
32	0.492	32	0.2488	32	0.0822
32.1	0.492	32.1	0.2488	32.1	0.0822
32.2	0.492	32.2	0.2488	32.2	0.0823
32.3	0.492	32.3	0.2488	32.3	0.0824
32.4	0.492	32.4	0.2488	32.4	0.0825
32.5	0.492	32.5	0.2487	32.5	0.0825
32.6	0.492	32.6	0.2487	32.6	0.0826
32.7	0.492	32.7	0.2487	32.7	0.0826
32.8	0.492	32.8	0.2487	32.8	0.0827
32.9	0.492	32.9	0.2487	32.9	0.0828
33	0.492	33	0.2487	33	0.0828
33.1	0.492	33.1	0.2487	33.1	0.0829
33.2	0.492	33.2	0.2486	33.2	0.083
33.3	0.4919	33.3	0.2486	33.3	0.083
33.4	0.4919	33.4	0.2486	33.4	0.0831
33.5	0.4919	33.5	0.2486	33.5	0.0832
33.6	0.4919	33.6	0.2486	33.6	0.0832
33.7	0.4919	33.7	0.2486	33.7	0.0833
33.8	0.4919	33.8	0.2486	33.8	0.0834
33.9	0.4919	33.9	0.2486	33.9	0.0834
34	0.4919	34	0.2485	34	0.0835
34.1	0.4919	34.1	0.2485	34.1	0.0836
34.2	0.4919	34.2	0.2485	34.2	0.0836
34.3	0.4919	34.3	0.2485	34.3	0.0837
34.4	0.4919	34.4	0.2485	34.4	0.0837
34.5	0.4919	34.5	0.2485	34.5	0.0838
34.6	0.4919	34.6	0.2485	34.6	0.0839
34.7	0.4919	34.7	0.2485	34.7	0.0839
34.8	0.4919	34.8	0.2484	34.8	0.084
34.9	0.4919	34.9	0.2484	34.9	0.0841
35	0.4918	35	0.2484	35	0.0841
35.1	0.4919	35.1	0.2484	35.1	0.0842
35.2	0.4918	35.2	0.2484	35.2	0.0843
35.3	0.4918	35.3	0.2484	35.3	0.0843
35.4	0.4918	35.4	0.2483	35.4	0.0844
35.5	0.4918	35.5	0.2483	35.5	0.0844
35.6	0.4918	35.6	0.2483	35.6	0.0845
35.7	0.4918	35.7	0.2483	35.7	0.0846
35.8	0.4918	35.8	0.2483	35.8	0.0846
35.9	0.4918	35.9	0.2483	35.9	0.0847
36	0.4918	36	0.2483	36	0.0848
36.1	0.4918	36.1	0.2482	36.1	0.0848
36.2	0.4918	36.2	0.2482	36.2	0.0849
36.3	0.4918	36.3	0.2482	36.3	0.0849
36.4	0.4918	36.4	0.2482	36.4	0.085
36.5	0.4918	36.5	0.2482	36.5	0.0851
36.6	0.4918	36.6	0.2482	36.6	0.0851
36.7	0.4918	36.7	0.2482	36.7	0.0852
36.8	0.4918	36.8	0.2482	36.8	0.0852
36.9	0.4917	36.9	0.2481	36.9	0.0853
37	0.4917	37	0.2481	37	0.0854
37.1	0.4917	37.1	0.2481	37.1	0.0854
37.2	0.4917	37.2	0.2481	37.2	0.0855
37.3	0.4917	37.3	0.2481	37.3	0.0855
37.4	0.4917	37.4	0.2481	37.4	0.0856
37.5	0.4917	37.5	0.2481	37.5	0.0857
37.6	0.4917	37.6	0.248	37.6	0.0857
37.7	0.4917	37.7	0.248	37.7	0.0858
37.8	0.4917	37.8	0.248	37.8	0.0858
37.9	0.4917	37.9	0.248	37.9	0.0859
38	0.4917	38	0.248	38	0.086
38.1	0.4917	38.1	0.248	38.1	0.086
38.2	0.4917	38.2	0.2479	38.2	0.0861
38.3	0.4917	38.3	0.2479	38.3	0.0861
38.4	0.4917	38.4	0.2479	38.4	0.0862
38.5	0.4917	38.5	0.2479	38.5	0.0863
38.6	0.4917	38.6	0.2479	38.6	0.0863
38.7	0.4917	38.7	0.2479	38.7	0.0864
38.8	0.4916	38.8	0.2479	38.8	0.0865
38.9	0.4916	38.9	0.2479	38.9	0.0865
39	0.4916	39	0.2478	39	0.0866
39.1	0.4916	39.1	0.2478	39.1	0.0866
39.2	0.4916	39.2	0.2478	39.2	0.0867
39.3	0.4916	39.3	0.2478	39.3	0.0867
39.4	0.4916	39.4	0.2478	39.4	0.0868
39.5	0.4916	39.5	0.2478	39.5	0.0869
39.6	0.4916	39.6	0.2478	39.6	0.0869
39.7	0.4916	39.7	0.2477	39.7	0.087
39.8	0.4916	39.8	0.2477	39.8	0.0871
39.9	0.4916	39.9	0.2477	39.9	0.0871
40	0.4916	40	0.2477	40	0.0872
40.1	0.4916	40.1	0.2477	40.1	0.0872
40.2	0.4916	40.2	0.2477	40.2	0.0873
40.3	0.4916	40.3	0.2477	40.3	0.0873
40.4	0.4916	40.4	0.2476	40.4	0.0874
40.5	0.4916	40.5	0.2476	40.5	0.0875
40.6	0.4915	40.6	0.2476	40.6	0.0875
40.7	0.4915	40.7	0.2476	40.7	0.0876
40.8	0.4915	40.8	0.2476	40.8	0.0876
40.9	0.4915	40.9	0.2476	40.9	0.0877
41	0.4915	41	0.2476	41	0.0878
41.1	0.4915	41.1	0.2475	41.1	0.0878
41.2	0.4915	41.2	0.2475	41.2	0.0879
41.3	0.4915	41.3	0.2475	41.3	0.0879
41.4	0.4915	41.4	0.2475	41.4	0.088
41.5	0.4915	41.5	0.2475	41.5	0.0881
41.6	0.4915	41.6	0.2475	41.6	0.0881
41.7	0.4915	41.7	0.2475	41.7	0.0882
41.8	0.4915	41.8	0.2474	41.8	0.0882
41.9	0.4915	41.9	0.2474	41.9	0.0883
42	0.4915	42	0.2474	42	0.0883
42.1	0.4915	42.1	0.2474	42.1	0.0884
42.2	0.4915	42.2	0.2474	42.2	0.0884
42.3	0.4915	42.3	0.2474	42.3	0.0885
42.4	0.4915	42.4	0.2474	42.4	0.0886
42.5	0.4914	42.5	0.2473	42.5	0.0886
42.6	0.4914	42.6	0.2473	42.6	0.0887
42.7	0.4914	42.7	0.2473	42.7	0.0887
42.8	0.4914	42.8	0.2473	42.8	0.0888
42.9	0.4914	42.9	0.2473	42.9	0.0888
43	0.4914	43	0.2473	43	0.0889
43.1	0.4914	43.1	0.2473	43.1	0.089
43.2	0.4914	43.2	0.2472	43.2	0.089
43.3	0.4914	43.3	0.2472	43.3	0.0891
43.4	0.4914	43.4	0.2472	43.4	0.0891
43.5	0.4914	43.5	0.2472	43.5	0.0892
43.6	0.4914	43.6	0.2472	43.6	0.0892
43.7	0.4914	43.7	0.2472	43.7	0.0893
43.8	0.4914	43.8	0.2472	43.8	0.0894
43.9	0.4914	43.9	0.2471	43.9	0.0894
44	0.4914	44	0.2471	44	0.0895
44.1	0.4913	44.1	0.2471	44.1	0.0895
44.2	0.4913	44.2	0.2471	44.2	0.0896
44.3	0.4913	44.3	0.2471	44.3	0.0896
44.4	0.4913	44.4	0.2471	44.4	0.0897
44.5	0.4913	44.5	0.247	44.5	0.0897
44.6	0.4913	44.6	0.247	44.6	0.0898
44.7	0.4913	44.7	0.247	44.7	0.0899
44.8	0.4913	44.8	0.247	44.8	0.0899
44.9	0.4913	44.9	0.247	44.9	0.09
45	0.4913	45	0.247	45	0.09
45.1	0.4913	45.1	0.247	45.1	0.0901
45.2	0.4913	45.2	0.2469	45.2	0.0901
45.3	0.4913	45.3	0.2469	45.3	0.0902
45.4	0.4913	45.4	0.2469	45.4	0.0902
45.5	0.4913	45.5	0.2469	45.5	0.0903
45.6	0.4913	45.6	0.2469	45.6	0.0904
45.7	0.4912	45.7	0.2469	45.7	0.0904
45.8	0.4912	45.8	0.2469	45.8	0.0905
45.9	0.4912	45.9	0.2468	45.9	0.0905
46	0.4912	46	0.2468	46	0.0906
46.1	0.4912	46.1	0.2468	46.1	0.0906
46.2	0.4912	46.2	0.2468	46.2	0.0907
46.3	0.4912	46.3	0.2468	46.3	0.0907
46.4	0.4912	46.4	0.2468	46.4	0.0908
46.5	0.4912	46.5	0.2468	46.5	0.0908
46.6	0.4912	46.6	0.2467	46.6	0.0909
46.7	0.4912	46.7	0.2467	46.7	0.091
46.8	0.4911	46.8	0.2467	46.8	0.091
46.9	0.4911	46.9	0.2467	46.9	0.0911
47	0.4911	47	0.2467	47	0.0911
47.1	0.4911	47.1	0.2467	47.1	0.0912
47.2	0.4911	47.2	0.2467	47.2	0.0912
47.3	0.4911	47.3	0.2466	47.3	0.0913
47.4	0.4911	47.4	0.2466	47.4	0.0913
47.5	0.4912	47.5	0.2466	47.5	0.0914
47.6	0.4912	47.6	0.2466	47.6	0.0914
47.7	0.4912	47.7	0.2466	47.7	0.0915
47.8	0.4912	47.8	0.2466	47.8	0.0915
47.9	0.4912	47.9	0.2465	47.9	0.0916
48	0.4912	48	0.2465	48	0.0917
48.1	0.4912	48.1	0.2465	48.1	0.0917
48.2	0.4912	48.2	0.2465	48.2	0.0918
48.3	0.4912	48.3	0.2465	48.3	0.0918
48.4	0.4911	48.4	0.2465	48.4	0.0919
48.5	0.4911	48.5	0.2465	48.5	0.0919
48.6	0.4911	48.6	0.2464	48.6	0.092
48.7	0.4911	48.7	0.2464	48.7	0.092
48.8	0.4911	48.8	0.2464	48.8	0.0921
48.9	0.4911	48.9	0.2464	48.9	0.0921
49	0.4911	49	0.2464	49	0.0922
49.1	0.4911	49.1	0.2464	49.1	0.0922
49.2	0.4911	49.2	0.2463	49.2	0.0923
49.3	0.4911	49.3	0.2463	49.3	0.0924
49.4	0.4911	49.4	0.2463	49.4	0.0924
49.5	0.4911	49.5	0.2463	49.5	0.0925
49.6	0.4911	49.6	0.2463	49.6	0.0925
49.7	0.4911	49.7	0.2463	49.7	0.0926
49.8	0.4911	49.8	0.2463	49.8	0.0926
49.9	0.4911	49.9	0.2462	49.9	0.0927
50	0.4911	50	0.2462	50	0.0927
50.1	0.4911	50.1	0.2462	50.1	0.0928
50.2	0.491	50.2	0.2462	50.2	0.0928
50.3	0.491	50.3	0.2462	50.3	0.0929
50.4	0.491	50.4	0.2462	50.4	0.0929
50.5	0.491	50.5	0.2462	50.5	0.093
50.6	0.491	50.6	0.2461	50.6	0.093
50.7	0.491	50.7	0.2461	50.7	0.0931
50.8	0.491	50.8	0.2461	50.8	0.0931
50.9	0.491	50.9	0.2461	50.9	0.0932
51	0.491	51	0.2461	51	0.0932
51.1	0.491	51.1	0.2461	51.1	0.0933
51.2	0.491	51.2	0.246	51.2	0.0933
51.3	0.491	51.3	0.246	51.3	0.0934
51.4	0.491	51.4	0.246	51.4	0.0934
51.5	0.491	51.5	0.246	51.5	0.0935
51.6	0.491	51.6	0.246	51.6	0.0935
51.7	0.491	51.7	0.246	51.7	0.0936
51.8	0.491	51.8	0.246	51.8	0.0936
51.9	0.491	51.9	0.2459	51.9	0.0937
52	0.4909	52	0.2459	52	0.0938
52.1	0.4909	52.1	0.2459	52.1	0.0938
52.2	0.4909	52.2	0.2459	52.2	0.0939
52.3	0.4909	52.3	0.2459	52.3	0.0939
52.4	0.4909	52.4	0.2459	52.4	0.094
52.5	0.4909	52.5	0.2458	52.5	0.094
52.6	0.4909	52.6	0.2458	52.6	0.0941
52.7	0.4909	52.7	0.2458	52.7	0.0941
52.8	0.4909	52.8	0.2458	52.8	0.0942
52.9	0.4909	52.9	0.2458	52.9	0.0942
53	0.4909	53	0.2458	53	0.0943
53.1	0.4909	53.1	0.2458	53.1	0.0943
53.2	0.4909	53.2	0.2457	53.2	0.0944
53.3	0.4909	53.3	0.2457	53.3	0.0944
53.4	0.4909	53.4	0.2457	53.4	0.0945
53.5	0.4909	53.5	0.2457	53.5	0.0945
53.6	0.4909	53.6	0.2457	53.6	0.0946
53.7	0.4908	53.7	0.2457	53.7	0.0946
53.8	0.4908	53.8	0.2457	53.8	0.0947
53.9	0.4908	53.9	0.2456	53.9	0.0947
54	0.4908	54	0.2456	54	0.0948
54.1	0.4908	54.1	0.2456	54.1	0.0948
54.2	0.4908	54.2	0.2456	54.2	0.0949
54.3	0.4908	54.3	0.2456	54.3	0.0949
54.4	0.4908	54.4	0.2456	54.4	0.095
54.5	0.4908	54.5	0.2455	54.5	0.095
54.6	0.4908	54.6	0.2455	54.6	0.0951
54.7	0.4908	54.7	0.2455	54.7	0.0951
54.8	0.4908	54.8	0.2455	54.8	0.0952
54.9	0.4908	54.9	0.2455	54.9	0.0952
55	0.4908	55	0.2455	55	0.0953
55.1	0.4908	55.1	0.2454	55.1	0.0953
55.2	0.4908	55.2	0.2454	55.2	0.0954
55.3	0.4908	55.3	0.2454	55.3	0.0954
55.4	0.4908	55.4	0.2454	55.4	0.0955
55.5	0.4907	55.5	0.2454	55.5	0.0955
55.6	0.4907	55.6	0.2454	55.6	0.0956
55.7	0.4907	55.7	0.2454	55.7	0.0956
55.8	0.4907	55.8	0.2453	55.8	0.0957
55.9	0.4907	55.9	0.2453	55.9	0.0957
56	0.4907	56	0.2453	56	0.0958
56.1	0.4907	56.1	0.2453	56.1	0.0958
56.2	0.4907	56.2	0.2453	56.2	0.0959
56.3	0.4907	56.3	0.2453	56.3	0.0959
56.4	0.4907	56.4	0.2452	56.4	0.096
56.5	0.4907	56.5	0.2452	56.5	0.096
56.6	0.4907	56.6	0.2452	56.6	0.096
56.7	0.4907	56.7	0.2452	56.7	0.0961
56.8	0.4907	56.8	0.2452	56.8	0.0961
56.9	0.4907	56.9	0.2452	56.9	0.0962
57	0.4907	57	0.2451	57	0.0962
57.1	0.4907	57.1	0.2451	57.1	0.0963
57.2	0.4906	57.2	0.2451	57.2	0.0963
57.3	0.4906	57.3	0.2451	57.3	0.0964
57.4	0.4906	57.4	0.2451	57.4	0.0964
57.5	0.4906	57.5	0.2451	57.5	0.0965
57.6	0.4906	57.6	0.2451	57.6	0.0965
57.7	0.4906	57.7	0.245	57.7	0.0966
57.8	0.4906	57.8	0.245	57.8	0.0966
57.9	0.4906	57.9	0.245	57.9	0.0967
58	0.4906	58	0.245	58	0.0967
58.1	0.4906	58.1	0.245	58.1	0.0968
58.2	0.4906	58.2	0.245	58.2	0.0968
58.3	0.4906	58.3	0.2449	58.3	0.0969
58.4	0.4906	58.4	0.2449	58.4	0.0969
58.5	0.4906	58.5	0.2449	58.5	0.097
58.6	0.4906	58.6	0.2449	58.6	0.097
58.7	0.4906	58.7	0.2449	58.7	0.097
58.8	0.4906	58.8	0.2449	58.8	0.0971
58.9	0.4906	58.9	0.2448	58.9	0.0971
59	0.4905	59	0.2448	59	0.0972
59.1	0.4905	59.1	0.2448	59.1	0.0972
59.2	0.4905	59.2	0.2448	59.2	0.0973
59.3	0.4905	59.3	0.2448	59.3	0.0973
59.4	0.4905	59.4	0.2448	59.4	0.0974
59.5	0.4905	59.5	0.2447	59.5	0.0974
59.6	0.4905	59.6	0.2447	59.6	0.0975
59.7	0.4905	59.7	0.2447	59.7	0.0975
59.8	0.4905	59.8	0.2447	59.8	0.0976
59.9	0.4905	59.9	0.2447	59.9	0.0976
60	0.4905	60	0.2447	60	0.0977
60.1	0.4905	60.1	0.2447	60.1	0.0977
60.2	0.4905	60.2	0.2446	60.2	0.0978
60.3	0.4905	60.3	0.2446	60.3	0.0978
60.4	0.4905	60.4	0.2446	60.4	0.0979
60.5	0.4905	60.5	0.2446	60.5	0.0979
60.6	0.4904	60.6	0.2446	60.6	0.098
60.7	0.4904	60.7	0.2446	60.7	0.098
60.8	0.4904	60.8	0.2445	60.8	0.0981
60.9	0.4904	60.9	0.2445	60.9	0.0981
61	0.4904	61	0.2445	61	0.0981
61.1	0.4904	61.1	0.2445	61.1	0.0982
61.2	0.4904	61.2	0.2445	61.2	0.0982
61.3	0.4904	61.3	0.2445	61.3	0.0983
61.4	0.4904	61.4	0.2444	61.4	0.0983
61.5	0.4904	61.5	0.2444	61.5	0.0984
61.6	0.4904	61.6	0.2444	61.6	0.0984
61.7	0.4904	61.7	0.2444	61.7	0.0985
61.8	0.4904	61.8	0.2444	61.8	0.0985
61.9	0.4904	61.9	0.2444	61.9	0.0985
62	0.4904	62	0.2443	62	0.0986
62.1	0.4904	62.1	0.2443	62.1	0.0986
62.2	0.4904	62.2	0.2443	62.2	0.0987
62.3	0.4904	62.3	0.2443	62.3	0.0987
62.4	0.4904	62.4	0.2443	62.4	0.0988
62.5	0.4904	62.5	0.2443	62.5	0.0988
62.6	0.4903	62.6	0.2442	62.6	0.0989
62.7	0.4903	62.7	0.2442	62.7	0.0989
62.8	0.4903	62.8	0.2442	62.8	0.0989
62.9	0.4903	62.9	0.2442	62.9	0.099
63	0.4903	63	0.2442	63	0.099
63.1	0.4903	63.1	0.2442	63.1	0.0991
63.2	0.4903	63.2	0.2441	63.2	0.0991
63.3	0.4903	63.3	0.2441	63.3	0.0992
63.4	0.4903	63.4	0.2441	63.4	0.0992
63.5	0.4903	63.5	0.2441	63.5	0.0993
63.6	0.4903	63.6	0.2441	63.6	0.0993
63.7	0.4903	63.7	0.2441	63.7	0.0994
63.8	0.4903	63.8	0.244	63.8	0.0994
63.9	0.4903	63.9	0.244	63.9	0.0994
64	0.4903	64	0.244	64	0.0995
64.1	0.4903	64.1	0.244	64.1	0.0995
64.2	0.4903	64.2	0.244	64.2	0.0996
64.3	0.4903	64.3	0.244	64.3	0.0996
64.4	0.4903	64.4	0.2439	64.4	0.0997
64.5	0.4902	64.5	0.2439	64.5	0.0997
64.6	0.4902	64.6	0.2439	64.6	0.0998
64.7	0.4902	64.7	0.2439	64.7	0.0998
64.8	0.4902	64.8	0.2439	64.8	0.0999
64.9	0.4902	64.9	0.2439	64.9	0.0999
65	0.4902	65	0.2438	65	0.0999
65.1	0.4902	65.1	0.2438	65.1	0.1
65.2	0.4902	65.2	0.2438	65.2	0.1
65.3	0.4902	65.3	0.2438	65.3	0.1001
65.4	0.4902	65.4	0.2438	65.4	0.1001
65.5	0.4902	65.5	0.2438	65.5	0.1002
65.6	0.4902	65.6	0.2437	65.6	0.1002
65.7	0.4902	65.7	0.2437	65.7	0.1003
65.8	0.4902	65.8	0.2437	65.8	0.1003
65.9	0.4902	65.9	0.2437	65.9	0.1004
66	0.4902	66	0.2437	66	0.1004
66.1	0.4902	66.1	0.2437	66.1	0.1004
66.2	0.4902	66.2	0.2436	66.2	0.1005
66.3	0.4901	66.3	0.2436	66.3	0.1005
66.4	0.4901	66.4	0.2436	66.4	0.1006
66.5	0.4901	66.5	0.2436	66.5	0.1006
66.6	0.4901	66.6	0.2436	66.6	0.1007
66.7	0.4901	66.7	0.2436	66.7	0.1007
66.8	0.4901	66.8	0.2435	66.8	0.1008
66.9	0.4901	66.9	0.2435	66.9	0.1008
67	0.4901	67	0.2435	67	0.1008
67.1	0.4901	67.1	0.2435	67.1	0.1009
67.2	0.4901	67.2	0.2435	67.2	0.1009
67.3	0.4901	67.3	0.2435	67.3	0.101
67.4	0.4901	67.4	0.2434	67.4	0.101
67.5	0.4901	67.5	0.2434	67.5	0.1011
67.6	0.4901	67.6	0.2434	67.6	0.1011
67.7	0.4901	67.7	0.2434	67.7	0.1011
67.8	0.4901	67.8	0.2434	67.8	0.1012
67.9	0.4901	67.9	0.2434	67.9	0.1012
68	0.49	68	0.2433	68	0.1013
68.1	0.49	68.1	0.2433	68.1	0.1013
68.2	0.49	68.2	0.2433	68.2	0.1013
68.3	0.49	68.3	0.2433	68.3	0.1014
68.4	0.49	68.4	0.2433	68.4	0.1014
68.5	0.49	68.5	0.2433	68.5	0.1015
68.6	0.49	68.6	0.2432	68.6	0.1015
68.7	0.49	68.7	0.2432	68.7	0.1015
68.8	0.49	68.8	0.2432	68.8	0.1016
68.9	0.49	68.9	0.2432	68.9	0.1016
69	0.49	69	0.2432	69	0.1017
69.1	0.49	69.1	0.2432	69.1	0.1017
69.2	0.49	69.2	0.2431	69.2	0.1018
69.3	0.49	69.3	0.2431	69.3	0.1018
69.4	0.49	69.4	0.2431	69.4	0.1018
69.5	0.49	69.5	0.2431	69.5	0.1019
69.6	0.49	69.6	0.2431	69.6	0.1019
69.7	0.49	69.7	0.2431	69.7	0.102
69.8	0.4899	69.8	0.2431	69.8	0.102
69.9	0.4899	69.9	0.243	69.9	0.1021
70	0.4899	70	0.243	70	0.1021
70.1	0.4899	70.1	0.243	70.1	0.1021
70.2	0.4899	70.2	0.243	70.2	0.1022
70.3	0.4899	70.3	0.243	70.3	0.1022
70.4	0.4899	70.4	0.2429	70.4	0.1023
70.5	0.4899	70.5	0.2429	70.5	0.1023
70.6	0.4899	70.6	0.2429	70.6	0.1024
70.7	0.4899	70.7	0.2429	70.7	0.1024
70.8	0.4899	70.8	0.2429	70.8	0.1024
70.9	0.4899	70.9	0.2429	70.9	0.1025
71	0.4899	71	0.2429	71	0.1025
71.1	0.4899	71.1	0.2428	71.1	0.1026
71.2	0.4899	71.2	0.2428	71.2	0.1026
71.3	0.4899	71.3	0.2428	71.3	0.1027
71.4	0.4899	71.4	0.2428	71.4	0.1027
71.5	0.4898	71.5	0.2428	71.5	0.1027
71.6	0.4898	71.6	0.2428	71.6	0.1028
71.7	0.4898	71.7	0.2427	71.7	0.1028
71.8	0.4898	71.8	0.2427	71.8	0.1029
71.9	0.4898	71.9	0.2427	71.9	0.1029
72	0.4898	72	0.2427	72	0.1029
72.1	0.4898	72.1	0.2427	72.1	0.103
72.2	0.4898	72.2	0.2427	72.2	0.103
72.3	0.4898	72.3	0.2426	72.3	0.1031
72.4	0.4898	72.4	0.2426	72.4	0.1031
72.5	0.4898	72.5	0.2426	72.5	0.1032
72.6	0.4898	72.6	0.2426	72.6	0.1032
72.7	0.4898	72.7	0.2426	72.7	0.1032
72.8	0.4898	72.8	0.2426	72.8	0.1033
72.9	0.4898	72.9	0.2425	72.9	0.1033
73	0.4898	73	0.2425	73	0.1034
73.1	0.4898	73.1	0.2425	73.1	0.1034
73.2	0.4898	73.2	0.2425	73.2	0.1035
73.3	0.4897	73.3	0.2425	73.3	0.1035
73.4	0.4897	73.4	0.2425	73.4	0.1035
73.5	0.4897	73.5	0.2424	73.5	0.1036
73.6	0.4897	73.6	0.2424	73.6	0.1036
73.7	0.4897	73.7	0.2424	73.7	0.1037
73.8	0.4897	73.8	0.2424	73.8	0.1037
73.9	0.4897	73.9	0.2424	73.9	0.1037
74	0.4897	74	0.2424	74	0.1038
74.1	0.4897	74.1	0.2423	74.1	0.1038
74.2	0.4897	74.2	0.2423	74.2	0.1039
74.3	0.4897	74.3	0.2423	74.3	0.1039
74.4	0.4897	74.4	0.2423	74.4	0.104
74.5	0.4897	74.5	0.2423	74.5	0.104
74.6	0.4897	74.6	0.2422	74.6	0.104
74.7	0.4897	74.7	0.2422	74.7	0.1041
74.8	0.4897	74.8	0.2422	74.8	0.1041
74.9	0.4897	74.9	0.2422	74.9	0.1041
75	0.4897	75	0.2422	75	0.1042
75.1	0.4896	75.1	0.2422	75.1	0.1042
75.2	0.4896	75.2	0.2422	75.2	0.1043
75.3	0.4896	75.3	0.2421	75.3	0.1043
75.4	0.4896	75.4	0.2421	75.4	0.1044
75.5	0.4896	75.5	0.2421	75.5	0.1044
75.6	0.4896	75.6	0.2421	75.6	0.1044
75.7	0.4896	75.7	0.2421	75.7	0.1045
75.8	0.4896	75.8	0.242	75.8	0.1045
75.9	0.4896	75.9	0.242	75.9	0.1046
76	0.4896	76	0.242	76	0.1046
76.1	0.4896	76.1	0.242	76.1	0.1046
76.2	0.4896	76.2	0.242	76.2	0.1047
76.3	0.4896	76.3	0.242	76.3	0.1047
76.4	0.4896	76.4	0.2419	76.4	0.1048
76.5	0.4896	76.5	0.2419	76.5	0.1048
76.6	0.4896	76.6	0.2419	76.6	0.1048
76.7	0.4895	76.7	0.2419	76.7	0.1049
76.8	0.4895	76.8	0.2419	76.8	0.1049
76.9	0.4895	76.9	0.2419	76.9	0.1049
77	0.4895	77	0.2418	77	0.105
77.1	0.4895	77.1	0.2418	77.1	0.105
77.2	0.4895	77.2	0.2418	77.2	0.1051
77.3	0.4895	77.3	0.2418	77.3	0.1051
77.4	0.4895	77.4	0.2418	77.4	0.1052
77.5	0.4895	77.5	0.2418	77.5	0.1052
77.6	0.4895	77.6	0.2417	77.6	0.1052
77.7	0.4895	77.7	0.2417	77.7	0.1053
77.8	0.4895	77.8	0.2417	77.8	0.1053
77.9	0.4895	77.9	0.2417	77.9	0.1054
78	0.4895	78	0.2417	78	0.1054
78.1	0.4895	78.1	0.2417	78.1	0.1054
78.2	0.4895	78.2	0.2416	78.2	0.1055
78.3	0.4895	78.3	0.2416	78.3	0.1055
78.4	0.4894	78.4	0.2416	78.4	0.1056
78.5	0.4894	78.5	0.2416	78.5	0.1056
78.6	0.4894	78.6	0.2416	78.6	0.1056
78.7	0.4894	78.7	0.2416	78.7	0.1057
78.8	0.4894	78.8	0.2415	78.8	0.1057
78.9	0.4894	78.9	0.2415	78.9	0.1057
79	0.4894	79	0.2415	79	0.1058
79.1	0.4894	79.1	0.2415	79.1	0.1058
79.2	0.4894	79.2	0.2415	79.2	0.1059
79.3	0.4894	79.3	0.2415	79.3	0.1059
79.4	0.4894	79.4	0.2414	79.4	0.106
79.5	0.4894	79.5	0.2414	79.5	0.106
79.6	0.4894	79.6	0.2414	79.6	0.106
79.7	0.4894	79.7	0.2414	79.7	0.1061
79.8	0.4894	79.8	0.2414	79.8	0.1061
79.9	0.4894	79.9	0.2414	79.9	0.1062
80	0.4894	80	0.2413	80	0.1062
80.1	0.4894	80.1	0.2413	80.1	0.1062
80.2	0.4893	80.2	0.2413	80.2	0.1063
80.3	0.4893	80.3	0.2413	80.3	0.1063
80.4	0.4893	80.4	0.2413	80.4	0.1063
80.5	0.4893	80.5	0.2412	80.5	0.1064
80.6	0.4893	80.6	0.2412	80.6	0.1064
80.7	0.4893	80.7	0.2412	80.7	0.1065
80.8	0.4893	80.8	0.2412	80.8	0.1065
80.9	0.4893	80.9	0.2412	80.9	0.1065
81	0.4893	81	0.2412	81	0.1066
81.1	0.4893	81.1	0.2411	81.1	0.1066
81.2	0.4893	81.2	0.2411	81.2	0.1066
81.3	0.4893	81.3	0.2411	81.3	0.1067
81.4	0.4893	81.4	0.2411	81.4	0.1067
81.5	0.4893	81.5	0.2411	81.5	0.1067
81.6	0.4893	81.6	0.2411	81.6	0.1068
81.7	0.4893	81.7	0.241	81.7	0.1068
81.8	0.4892	81.8	0.241	81.8	0.1069
81.9	0.4893	81.9	0.241	81.9	0.1069
82	0.4892	82	0.241	82	0.1069
82.1	0.4892	82.1	0.241	82.1	0.107
82.2	0.4892	82.2	0.241	82.2	0.107
82.3	0.4892	82.3	0.2409	82.3	0.107
82.4	0.4892	82.4	0.2409	82.4	0.1071
82.5	0.4892	82.5	0.2409	82.5	0.1071
82.6	0.4892	82.6	0.2409	82.6	0.1071
82.7	0.4892	82.7	0.2409	82.7	0.1072
82.8	0.4892	82.8	0.2409	82.8	0.1072
82.9	0.4892	82.9	0.2408	82.9	0.1072
83	0.4892	83	0.2408	83	0.1073
83.1	0.4892	83.1	0.2408	83.1	0.1073
83.2	0.4892	83.2	0.2408	83.2	0.1074
83.3	0.4892	83.3	0.2408	83.3	0.1074
83.4	0.4892	83.4	0.2408	83.4	0.1075
83.5	0.4891	83.5	0.2407	83.5	0.1075
83.6	0.4891	83.6	0.2407	83.6	0.1075
83.7	0.4891	83.7	0.2407	83.7	0.1076
83.8	0.4891	83.8	0.2407	83.8	0.1076
83.9	0.4891	83.9	0.2407	83.9	0.1077
84	0.4891	84	0.2407	84	0.1077
84.1	0.4891	84.1	0.2406	84.1	0.1077
84.2	0.4891	84.2	0.2406	84.2	0.1078
84.3	0.4891	84.3	0.2406	84.3	0.1078
84.4	0.4891	84.4	0.2406	84.4	0.1078
84.5	0.4891	84.5	0.2406	84.5	0.1079
84.6	0.4891	84.6	0.2406	84.6	0.1079
84.7	0.4891	84.7	0.2405	84.7	0.108
84.8	0.4891	84.8	0.2405	84.8	0.108
84.9	0.4891	84.9	0.2405	84.9	0.108
85	0.4891	85	0.2405	85	0.1081
85.1	0.4891	85.1	0.2405	85.1	0.1081
85.2	0.4891	85.2	0.2405	85.2	0.1081
85.3	0.4891	85.3	0.2404	85.3	0.1082
85.4	0.489	85.4	0.2404	85.4	0.1082
85.5	0.489	85.5	0.2404	85.5	0.1083
85.6	0.489	85.6	0.2404	85.6	0.1083
85.7	0.489	85.7	0.2404	85.7	0.1083
85.8	0.489	85.8	0.2404	85.8	0.1084
85.9	0.489	85.9	0.2403	85.9	0.1084
86	0.489	86	0.2403	86	0.1084
86.1	0.489	86.1	0.2403	86.1	0.1085
86.2	0.489	86.2	0.2403	86.2	0.1085
86.3	0.489	86.3	0.2403	86.3	0.1086
86.4	0.489	86.4	0.2403	86.4	0.1086
86.5	0.489	86.5	0.2402	86.5	0.1086
86.6	0.489	86.6	0.2402	86.6	0.1087
86.7	0.489	86.7	0.2402	86.7	0.1087
86.8	0.489	86.8	0.2402	86.8	0.1087
86.9	0.4889	86.9	0.2402	86.9	0.1088
87	0.4889	87	0.2402	87	0.1088
87.1	0.4889	87.1	0.2401	87.1	0.1089
87.2	0.4889	87.2	0.2401	87.2	0.1089
87.3	0.4889	87.3	0.2401	87.3	0.1089
87.4	0.4889	87.4	0.2401	87.4	0.109
87.5	0.4889	87.5	0.2401	87.5	0.109
87.6	0.4889	87.6	0.24	87.6	0.109
87.7	0.4889	87.7	0.24	87.7	0.1091
87.8	0.4889	87.8	0.24	87.8	0.1091
87.9	0.4889	87.9	0.24	87.9	0.1091
88	0.4889	88	0.24	88	0.1092
88.1	0.4889	88.1	0.24	88.1	0.1092
88.2	0.4889	88.2	0.24	88.2	0.1092
88.3	0.4889	88.3	0.2399	88.3	0.1093
88.4	0.4889	88.4	0.2399	88.4	0.1093
88.5	0.4889	88.5	0.2399	88.5	0.1094
88.6	0.4889	88.6	0.2399	88.6	0.1094
88.7	0.4889	88.7	0.2399	88.7	0.1094
88.8	0.4888	88.8	0.2399	88.8	0.1095
88.9	0.4888	88.9	0.2398	88.9	0.1095
89	0.4888	89	0.2398	89	0.1095
89.1	0.4888	89.1	0.2398	89.1	0.1096
89.2	0.4888	89.2	0.2398	89.2	0.1096
89.3	0.4888	89.3	0.2398	89.3	0.1096
89.4	0.4888	89.4	0.2398	89.4	0.1097
89.5	0.4888	89.5	0.2397	89.5	0.1097
89.6	0.4888	89.6	0.2397	89.6	0.1098
89.7	0.4888	89.7	0.2397	89.7	0.1098
89.8	0.4888	89.8	0.2397	89.8	0.1098
89.9	0.4888	89.9	0.2397	89.9	0.1099
90	0.4888	90	0.2397	90	0.1099
90.1	0.4888	90.1	0.2396	90.1	0.1099
90.2	0.4888	90.2	0.2396	90.2	0.11
90.3	0.4888	90.3	0.2396	90.3	0.11
90.4	0.4887	90.4	0.2396	90.4	0.11
90.5	0.4887	90.5	0.2396	90.5	0.1101
90.6	0.4887	90.6	0.2396	90.6	0.1101
90.7	0.4887	90.7	0.2395	90.7	0.1102
90.8	0.4887	90.8	0.2395	90.8	0.1102
90.9	0.4887	90.9	0.2395	90.9	0.1102
91	0.4887	91	0.2395	91	0.1103
91.1	0.4887	91.1	0.2395	91.1	0.1103
91.2	0.4887	91.2	0.2395	91.2	0.1103
91.3	0.4887	91.3	0.2394	91.3	0.1104
91.4	0.4887	91.4	0.2394	91.4	0.1104
91.5	0.4887	91.5	0.2394	91.5	0.1104
91.6	0.4887	91.6	0.2394	91.6	0.1105
91.7	0.4887	91.7	0.2394	91.7	0.1105
91.8	0.4887	91.8	0.2393	91.8	0.1106
91.9	0.4887	91.9	0.2393	91.9	0.1106
92	0.4887	92	0.2393	92	0.1106
92.1	0.4887	92.1	0.2393	92.1	0.1107
92.2	0.4886	92.2	0.2393	92.2	0.1107
92.3	0.4886	92.3	0.2392	92.3	0.1107
92.4	0.4886	92.4	0.2392	92.4	0.1108
92.5	0.4886	92.5	0.2392	92.5	0.1108
92.6	0.4886	92.6	0.2392	92.6	0.1108
92.7	0.4886	92.7	0.2392	92.7	0.1109
92.8	0.4886	92.8	0.2391	92.8	0.1109
92.9	0.4886	92.9	0.2391	92.9	0.1109
93	0.4886	93	0.2391	93	0.111
93.1	0.4886	93.1	0.2391	93.1	0.111
93.2	0.4886	93.2	0.2391	93.2	0.111
93.3	0.4886	93.3	0.239	93.3	0.1111
93.4	0.4886	93.4	0.239	93.4	0.1111
93.5	0.4886	93.5	0.239	93.5	0.1111
93.6	0.4886	93.6	0.239	93.6	0.1112
93.7	0.4885	93.7	0.2389	93.7	0.1112
93.8	0.4885	93.8	0.2389	93.8	0.1112
93.9	0.4885	93.9	0.2389	93.9	0.1113
94	0.4885	94	0.2389	94	0.1113
94.1	0.4885	94.1	0.2389	94.1	0.1114
94.2	0.4885	94.2	0.2388	94.2	0.1114
94.3	0.4885	94.3	0.2388	94.3	0.1114
94.4	0.4885	94.4	0.2388	94.4	0.1114
94.5	0.4885	94.5	0.2388	94.5	0.1115
94.6	0.4885	94.6	0.2387	94.6	0.1115
94.7	0.4885	94.7	0.2387	94.7	0.1115
94.8	0.4885	94.8	0.2387	94.8	0.1116
94.9	0.4885	94.9	0.2387	94.9	0.1116
95	0.4885	95	0.2386	95	0.1116
95.1	0.4885	95.1	0.2386	95.1	0.1117
95.2	0.4885	95.2	0.2386	95.2	0.1117
95.3	0.4885	95.3	0.2386	95.3	0.1117
95.4	0.4884	95.4	0.2385	95.4	0.1118
95.5	0.4884	95.5	0.2385	95.5	0.1118
95.6	0.4884	95.6	0.2385	95.6	0.1118
95.7	0.4884	95.7	0.2385	95.7	0.1119
95.8	0.4884	95.8	0.2384	95.8	0.1119
95.9	0.4884	95.9	0.2384	95.9	0.1119
96	0.4884	96	0.2384	96	0.112
96.1	0.4884	96.1	0.2384	96.1	0.112
96.2	0.4884	96.2	0.2384	96.2	0.112
96.3	0.4884	96.3	0.2383	96.3	0.1121
96.4	0.4884	96.4	0.2383	96.4	0.1121
96.5	0.4884	96.5	0.2383	96.5	0.1121
96.6	0.4884	96.6	0.2383	96.6	0.1122
96.7	0.4884	96.7	0.2382	96.7	0.1122
96.8	0.4884	96.8	0.2382	96.8	0.1122
96.9	0.4884	96.9	0.2382	96.9	0.1123
97	0.4883	97	0.2382	97	0.1123
97.1	0.4883	97.1	0.2381	97.1	0.1123
97.2	0.4883	97.2	0.2381	97.2	0.1124
97.3	0.4883	97.3	0.2381	97.3	0.1124
97.4	0.4883	97.4	0.2381	97.4	0.1124
97.5	0.4883	97.5	0.238	97.5	0.1125
97.6	0.4883	97.6	0.238	97.6	0.1125
97.7	0.4883	97.7	0.238	97.7	0.1125
97.8	0.4883	97.8	0.238	97.8	0.1126
97.9	0.4883	97.9	0.2379	97.9	0.1126
98	0.4883	98	0.2379	98	0.1126
98.1	0.4883	98.1	0.2379	98.1	0.1127
98.2	0.4883	98.2	0.2379	98.2	0.1127
98.3	0.4883	98.3	0.2379	98.3	0.1127
98.4	0.4883	98.4	0.2378	98.4	0.1128
98.5	0.4883	98.5	0.2378	98.5	0.1128
98.6	0.4883	98.6	0.2378	98.6	0.1128
98.7	0.4883	98.7	0.2378	98.7	0.1129
98.8	0.4883	98.8	0.2377	98.8	0.1129
98.9	0.4882	98.9	0.2377	98.9	0.1129
99	0.4882	99	0.2377	99	0.113
99.1	0.4882	99.1	0.2377	99.1	0.113
99.2	0.4882	99.2	0.2377	99.2	0.113
99.3	0.4882	99.3	0.2376	99.3	0.1131
99.4	0.4882	99.4	0.2376	99.4	0.1131
99.5	0.4882	99.5	0.2376	99.5	0.1131
99.6	0.4882	99.6	0.2376	99.6	0.1132
99.7	0.4882	99.7	0.2375	99.7	0.1132
99.8	0.4882	99.8	0.2375	99.8	0.1132
99.9	0.4882	99.9	0.2375	99.9	0.1133
100	0.4882	100	0.2375	100	0.1133
100.1	0.4882	100.1	0.2375	100.1	0.1133
100.2	0.4882	100.2	0.2374	100.2	0.1134
100.3	0.4882	100.3	0.2374	100.3	0.1134
100.4	0.4882	100.4	0.2374	100.4	0.1134
100.5	0.4881	100.5	0.2374	100.5	0.1135
100.6	0.4881	100.6	0.2373	100.6	0.1135
100.7	0.4881	100.7	0.2373	100.7	0.1135
100.8	0.4881	100.8	0.2373	100.8	0.1136
100.9	0.4881	100.9	0.2373	100.9	0.1136
101	0.4881	101	0.2373	101	0.1137
101.1	0.4881	101.1	0.2372	101.1	0.1137
101.2	0.4881	101.2	0.2372	101.2	0.1137
101.3	0.4881	101.3	0.2372	101.3	0.1137
101.4	0.4881	101.4	0.2372	101.4	0.1138
101.5	0.4881	101.5	0.2371	101.5	0.1138
101.6	0.4881	101.6	0.2371	101.6	0.1138
101.7	0.4881	101.7	0.2371	101.7	0.1139
101.8	0.4881	101.8	0.2371	101.8	0.1139
101.9	0.4881	101.9	0.2371	101.9	0.1139
102	0.4881	102	0.237	102	0.114
102.1	0.4881	102.1	0.237	102.1	0.114
102.2	0.4881	102.2	0.237	102.2	0.114
102.3	0.488	102.3	0.237	102.3	0.1141
102.4	0.488	102.4	0.237	102.4	0.1141
102.5	0.488	102.5	0.2369	102.5	0.1141
102.6	0.488	102.6	0.2369	102.6	0.1142
102.7	0.488	102.7	0.2369	102.7	0.1142
102.8	0.488	102.8	0.2369	102.8	0.1142
102.9	0.488	102.9	0.2368	102.9	0.1143
103	0.488	103	0.2368	103	0.1143
103.1	0.488	103.1	0.2368	103.1	0.1143
103.2	0.488	103.2	0.2368	103.2	0.1144
103.3	0.488	103.3	0.2368	103.3	0.1144
103.4	0.488	103.4	0.2367	103.4	0.1144
103.5	0.488	103.5	0.2367	103.5	0.1145
103.6	0.488	103.6	0.2367	103.6	0.1145
103.7	0.488	103.7	0.2367	103.7	0.1145
103.8	0.488	103.8	0.2367	103.8	0.1146
103.9	0.4879	103.9	0.2366	103.9	0.1146
104	0.4879	104	0.2366	104	0.1146
104.1	0.4879	104.1	0.2366	104.1	0.1147
104.2	0.4879	104.2	0.2366	104.2	0.1147
104.3	0.4879	104.3	0.2365	104.3	0.1147
104.4	0.4879	104.4	0.2365	104.4	0.1148
104.5	0.4879	104.5	0.2365	104.5	0.1148
104.6	0.4879	104.6	0.2365	104.6	0.1148
104.7	0.4879	104.7	0.2365	104.7	0.1148
104.8	0.4879	104.8	0.2364	104.8	0.1149
104.9	0.4879	104.9	0.2364	104.9	0.1149
105	0.4879	105	0.2364	105	0.115
105.1	0.4879	105.1	0.2364	105.1	0.115
105.2	0.4879	105.2	0.2364	105.2	0.115
105.3	0.4879	105.3	0.2363	105.3	0.115
105.4	0.4879	105.4	0.2363	105.4	0.1151
105.5	0.4879	105.5	0.2363	105.5	0.1151
105.6	0.4879	105.6	0.2363	105.6	0.1151
105.7	0.4878	105.7	0.2363	105.7	0.1152
105.8	0.4878	105.8	0.2362	105.8	0.1152
105.9	0.4878	105.9	0.2362	105.9	0.1152
106	0.4878	106	0.2362	106	0.1153
106.1	0.4878	106.1	0.2362	106.1	0.1153
106.2	0.4878	106.2	0.2361	106.2	0.1153
106.3	0.4878	106.3	0.2361	106.3	0.1154
106.4	0.4878	106.4	0.2361	106.4	0.1154
106.5	0.4878	106.5	0.2361	106.5	0.1154
106.6	0.4878	106.6	0.2361	106.6	0.1155
106.7	0.4878	106.7	0.2361	106.7	0.1155
106.8	0.4878	106.8	0.236	106.8	0.1155
106.9	0.4878	106.9	0.236	106.9	0.1156
107	0.4878	107	0.236	107	0.1156
107.1	0.4878	107.1	0.236	107.1	0.1156
107.2	0.4878	107.2	0.236	107.2	0.1156
107.3	0.4877	107.3	0.2359	107.3	0.1157
107.4	0.4877	107.4	0.2359	107.4	0.1157
107.5	0.4877	107.5	0.2359	107.5	0.1157
107.6	0.4877	107.6	0.2359	107.6	0.1158
107.7	0.4877	107.7	0.2359	107.7	0.1158
107.8	0.4877	107.8	0.2358	107.8	0.1158
107.9	0.4877	107.9	0.2358	107.9	0.1159
108	0.4877	108	0.2358	108	0.1159
108.1	0.4877	108.1	0.2358	108.1	0.1159
108.2	0.4877	108.2	0.2358	108.2	0.116
108.3	0.4877	108.3	0.2357	108.3	0.116
108.4	0.4877	108.4	0.2357	108.4	0.116
108.5	0.4877	108.5	0.2357	108.5	0.1161
108.6	0.4877	108.6	0.2357	108.6	0.1161
108.7	0.4877	108.7	0.2357	108.7	0.1161
108.8	0.4877	108.8	0.2356	108.8	0.1162
108.9	0.4877	108.9	0.2356	108.9	0.1162
109	0.4877	109	0.2356	109	0.1162
109.1	0.4876	109.1	0.2356	109.1	0.1162
109.2	0.4876	109.2	0.2356	109.2	0.1163
109.3	0.4876	109.3	0.2356	109.3	0.1163
109.4	0.4876	109.4	0.2355	109.4	0.1163
109.5	0.4876	109.5	0.2355	109.5	0.1164
109.6	0.4876	109.6	0.2355	109.6	0.1164
109.7	0.4876	109.7	0.2355	109.7	0.1164
109.8	0.4876	109.8	0.2355	109.8	0.1165
109.9	0.4876	109.9	0.2354	109.9	0.1165
110	0.4876	110	0.2354	110	0.1165
110.1	0.4876	110.1	0.2354	110.1	0.1165
110.2	0.4876	110.2	0.2354	110.2	0.1166
110.3	0.4876	110.3	0.2354	110.3	0.1166
110.4	0.4876	110.4	0.2353	110.4	0.1166
110.5	0.4876	110.5	0.2353	110.5	0.1167
110.6	0.4876	110.6	0.2353	110.6	0.1167
110.7	0.4875	110.7	0.2353	110.7	0.1167
110.8	0.4875	110.8	0.2353	110.8	0.1168
110.9	0.4875	110.9	0.2353	110.9	0.1168
111	0.4875	111	0.2352	111	0.1168
111.1	0.4875	111.1	0.2352	111.1	0.1169
111.2	0.4875	111.2	0.2352	111.2	0.1169
111.3	0.4875	111.3	0.2352	111.3	0.1169
111.4	0.4875	111.4	0.2352	111.4	0.1169
111.5	0.4875	111.5	0.2351	111.5	0.117
111.6	0.4875	111.6	0.2351	111.6	0.117
111.7	0.4875	111.7	0.2351	111.7	0.117
111.8	0.4875	111.8	0.2351	111.8	0.1171
111.9	0.4875	111.9	0.2351	111.9	0.1171
112	0.4875	112	0.2351	112	0.1171
112.1	0.4875	112.1	0.235	112.1	0.1172
112.2	0.4875	112.2	0.235	112.2	0.1172
112.3	0.4874	112.3	0.235	112.3	0.1172
112.4	0.4874	112.4	0.235	112.4	0.1172
112.5	0.4874	112.5	0.235	112.5	0.1173
112.6	0.4874	112.6	0.2349	112.6	0.1173
112.7	0.4874	112.7	0.2349	112.7	0.1173
112.8	0.4874	112.8	0.2349	112.8	0.1174
112.9	0.4874	112.9	0.2349	112.9	0.1174
113	0.4874	113	0.2349	113	0.1174
113.1	0.4874	113.1	0.2349	113.1	0.1175
113.2	0.4874	113.2	0.2348	113.2	0.1175
113.3	0.4874	113.3	0.2348	113.3	0.1175
113.4	0.4874	113.4	0.2348	113.4	0.1176
113.5	0.4874	113.5	0.2348	113.5	0.1176
113.6	0.4874	113.6	0.2348	113.6	0.1176
113.7	0.4874	113.7	0.2348	113.7	0.1176
113.8	0.4874	113.8	0.2347	113.8	0.1177
113.9	0.4874	113.9	0.2347	113.9	0.1177
114	0.4874	114	0.2347	114	0.1177
114.1	0.4873	114.1	0.2347	114.1	0.1178
114.2	0.4873	114.2	0.2347	114.2	0.1178
114.3	0.4873	114.3	0.2346	114.3	0.1178
114.4	0.4873	114.4	0.2346	114.4	0.1179
114.5	0.4873	114.5	0.2346	114.5	0.1179
114.6	0.4873	114.6	0.2346	114.6	0.1179
114.7	0.4873	114.7	0.2346	114.7	0.1179
114.8	0.4873	114.8	0.2345	114.8	0.118
114.9	0.4873	114.9	0.2345	114.9	0.118
115	0.4873	115	0.2345	115	0.118
115.1	0.4873	115.1	0.2345	115.1	0.1181
115.2	0.4873	115.2	0.2345	115.2	0.1181
115.3	0.4873	115.3	0.2345	115.3	0.1181
115.4	0.4873	115.4	0.2344	115.4	0.1181
115.5	0.4873	115.5	0.2344	115.5	0.1182
115.6	0.4872	115.6	0.2344	115.6	0.1182
115.7	0.4872	115.7	0.2344	115.7	0.1182
115.8	0.4872	115.8	0.2344	115.8	0.1183
115.9	0.4872	115.9	0.2344	115.9	0.1183
116	0.4872	116	0.2343	116	0.1183
116.1	0.4872	116.1	0.2343	116.1	0.1184
116.2	0.4872	116.2	0.2343	116.2	0.1184
116.3	0.4872	116.3	0.2343	116.3	0.1184
116.4	0.4872	116.4	0.2343	116.4	0.1184
116.5	0.4872	116.5	0.2343	116.5	0.1185
116.6	0.4872	116.6	0.2342	116.6	0.1185
116.7	0.4872	116.7	0.2342	116.7	0.1185
116.8	0.4872	116.8	0.2342	116.8	0.1186
116.9	0.4872	116.9	0.2342	116.9	0.1186
117	0.4872	117	0.2342	117	0.1186
117.1	0.4872	117.1	0.2342	117.1	0.1186
117.2	0.4872	117.2	0.2341	117.2	0.1187
117.3	0.4871	117.3	0.2341	117.3	0.1187
117.4	0.4871	117.4	0.2341	117.4	0.1187
117.5	0.4871	117.5	0.2341	117.5	0.1188
117.6	0.4871	117.6	0.2341	117.6	0.1188
117.7	0.4871	117.7	0.2341	117.7	0.1188
117.8	0.4871	117.8	0.234	117.8	0.1189
117.9	0.4871	117.9	0.234	117.9	0.1189
118	0.4871	118	0.234	118	0.1189
118.1	0.4871	118.1	0.234	118.1	0.1189
118.2	0.4871	118.2	0.234	118.2	0.119
118.3	0.4871	118.3	0.2339	118.3	0.119
118.4	0.4871	118.4	0.2339	118.4	0.119
118.5	0.4871	118.5	0.2339	118.5	0.1191
118.6	0.4871	118.6	0.2339	118.6	0.1191
118.7	0.4871	118.7	0.2339	118.7	0.1191
118.8	0.4871	118.8	0.2339	118.8	0.1191
118.9	0.4871	118.9	0.2338	118.9	0.1192
119	0.487	119	0.2338	119	0.1192
119.1	0.487	119.1	0.2338	119.1	0.1192
119.2	0.487	119.2	0.2338	119.2	0.1193
119.3	0.487	119.3	0.2338	119.3	0.1193
119.4	0.487	119.4	0.2338	119.4	0.1193
119.5	0.487	119.5	0.2337	119.5	0.1194
119.6	0.487	119.6	0.2337	119.6	0.1194
119.7	0.487	119.7	0.2337	119.7	0.1194
119.8	0.487	119.8	0.2337	119.8	0.1194
119.9	0.487	119.9	0.2337	119.9	0.1195
120	0.487	120	0.2337	120	0.1195
120.1	0.487	120.1	0.2336	120.1	0.1195
120.2	0.487	120.2	0.2336	120.2	0.1196
120.3	0.487	120.3	0.2336	120.3	0.1196
120.4	0.487	120.4	0.2336	120.4	0.1196
120.5	0.4869	120.5	0.2336	120.5	0.1196
120.6	0.4869	120.6	0.2336	120.6	0.1197
120.7	0.4869	120.7	0.2335	120.7	0.1197
120.8	0.4869	120.8	0.2335	120.8	0.1197
120.9	0.4869	120.9	0.2335	120.9	0.1198
121	0.4869	121	0.2335	121	0.1198
121.1	0.4869	121.1	0.2335	121.1	0.1198
121.2	0.4869	121.2	0.2335	121.2	0.1199
121.3	0.4869	121.3	0.2334	121.3	0.1199
121.4	0.4869	121.4	0.2334	121.4	0.1199
121.5	0.4869	121.5	0.2334	121.5	0.1199
121.6	0.4869	121.6	0.2334	121.6	0.12
121.7	0.4869	121.7	0.2334	121.7	0.12
121.8	0.4869	121.8	0.2333	121.8	0.12
121.9	0.4869	121.9	0.2333	121.9	0.1201
122	0.4869	122	0.2333	122	0.1201
122.1	0.4869	122.1	0.2333	122.1	0.1201
122.2	0.4868	122.2	0.2333	122.2	0.1202
122.3	0.4868	122.3	0.2333	122.3	0.1202
122.4	0.4868	122.4	0.2332	122.4	0.1202
122.5	0.4868	122.5	0.2332	122.5	0.1202
122.6	0.4868	122.6	0.2332	122.6	0.1203
122.7	0.4868	122.7	0.2332	122.7	0.1203
122.8	0.4868	122.8	0.2332	122.8	0.1203
122.9	0.4868	122.9	0.2332	122.9	0.1204
123	0.4868	123	0.2331	123	0.1204
123.1	0.4868	123.1	0.2331	123.1	0.1204
123.2	0.4868	123.2	0.2331	123.2	0.1204
123.3	0.4868	123.3	0.2331	123.3	0.1205
123.4	0.4868	123.4	0.2331	123.4	0.1205
123.5	0.4868	123.5	0.2331	123.5	0.1205
123.6	0.4868	123.6	0.233	123.6	0.1205
123.7	0.4867	123.7	0.233	123.7	0.1206
123.8	0.4867	123.8	0.233	123.8	0.1206
123.9	0.4867	123.9	0.233	123.9	0.1206
124	0.4867	124	0.233	124	0.1207
124.1	0.4867	124.1	0.233	124.1	0.1207
124.2	0.4867	124.2	0.2329	124.2	0.1207
124.3	0.4867	124.3	0.2329	124.3	0.1208
124.4	0.4867	124.4	0.2329	124.4	0.1208
124.5	0.4867	124.5	0.2329	124.5	0.1208
124.6	0.4867	124.6	0.2329	124.6	0.1208
124.7	0.4867	124.7	0.2329	124.7	0.1209
124.8	0.4867	124.8	0.2328	124.8	0.1209
124.9	0.4867	124.9	0.2328	124.9	0.1209
125	0.4867	125	0.2328	125	0.121
125.1	0.4867	125.1	0.2328	125.1	0.121
125.2	0.4867	125.2	0.2328	125.2	0.121
125.3	0.4867	125.3	0.2328	125.3	0.121
125.4	0.4867	125.4	0.2328	125.4	0.1211
125.5	0.4866	125.5	0.2327	125.5	0.1211
125.6	0.4866	125.6	0.2327	125.6	0.1211
125.7	0.4866	125.7	0.2327	125.7	0.1212
125.8	0.4866	125.8	0.2327	125.8	0.1212
125.9	0.4866	125.9	0.2327	125.9	0.1212
126	0.4866	126	0.2327	126	0.1212
126.1	0.4866	126.1	0.2326	126.1	0.1213
126.2	0.4866	126.2	0.2326	126.2	0.1213
126.3	0.4866	126.3	0.2326	126.3	0.1213
126.4	0.4866	126.4	0.2326	126.4	0.1214
126.5	0.4866	126.5	0.2326	126.5	0.1214
126.6	0.4866	126.6	0.2326	126.6	0.1214
126.7	0.4866	126.7	0.2325	126.7	0.1214
126.8	0.4866	126.8	0.2325	126.8	0.1215
126.9	0.4866	126.9	0.2325	126.9	0.1215
127	0.4866	127	0.2325	127	0.1215
127.1	0.4865	127.1	0.2325	127.1	0.1216
127.2	0.4865	127.2	0.2325	127.2	0.1216
127.3	0.4865	127.3	0.2324	127.3	0.1216
127.4	0.4865	127.4	0.2324	127.4	0.1216
127.5	0.4865	127.5	0.2324	127.5	0.1217
127.6	0.4865	127.6	0.2324	127.6	0.1217
127.7	0.4865	127.7	0.2324	127.7	0.1217
127.8	0.4865	127.8	0.2324	127.8	0.1218
127.9	0.4865	127.9	0.2324	127.9	0.1218
128	0.4865	128	0.2323	128	0.1218
128.1	0.4865	128.1	0.2323	128.1	0.1218
128.2	0.4865	128.2	0.2323	128.2	0.1219
128.3	0.4865	128.3	0.2323	128.3	0.1219
128.4	0.4865	128.4	0.2323	128.4	0.1219
128.5	0.4865	128.5	0.2323	128.5	0.1219
128.6	0.4865	128.6	0.2322	128.6	0.122
128.7	0.4864	128.7	0.2322	128.7	0.122
128.8	0.4864	128.8	0.2322	128.8	0.122
128.9	0.4864	128.9	0.2322	128.9	0.1221
129	0.4864	129	0.2322	129	0.1221
129.1	0.4864	129.1	0.2322	129.1	0.1221
129.2	0.4864	129.2	0.2321	129.2	0.1222
129.3	0.4864	129.3	0.2321	129.3	0.1222
129.4	0.4864	129.4	0.2321	129.4	0.1222
129.5	0.4864	129.5	0.2321	129.5	0.1222
129.6	0.4864	129.6	0.2321	129.6	0.1223
129.7	0.4864	129.7	0.2321	129.7	0.1223
129.8	0.4864	129.8	0.232	129.8	0.1223
129.9	0.4864	129.9	0.232	129.9	0.1223
130	0.4864	130	0.232	130	0.1224
130.1	0.4864	130.1	0.232	130.1	0.1224
130.2	0.4864	130.2	0.232	130.2	0.1224
130.3	0.4863	130.3	0.232	130.3	0.1225
130.4	0.4863	130.4	0.232	130.4	0.1225
130.5	0.4863	130.5	0.2319	130.5	0.1225
130.6	0.4863	130.6	0.2319	130.6	0.1225
130.7	0.4863	130.7	0.2319	130.7	0.1226
130.8	0.4863	130.8	0.2319	130.8	0.1226
130.9	0.4863	130.9	0.2319	130.9	0.1226
131	0.4863	131	0.2319	131	0.1227
131.1	0.4863	131.1	0.2318	131.1	0.1227
131.2	0.4863	131.2	0.2318	131.2	0.1227
131.3	0.4863	131.3	0.2318	131.3	0.1227
131.4	0.4863	131.4	0.2318	131.4	0.1228
131.5	0.4863	131.5	0.2318	131.5	0.1228
131.6	0.4863	131.6	0.2318	131.6	0.1228
131.7	0.4863	131.7	0.2317	131.7	0.1229
131.8	0.4863	131.8	0.2317	131.8	0.1229
131.9	0.4862	131.9	0.2317	131.9	0.1229
132	0.4862	132	0.2317	132	0.1229
132.1	0.4862	132.1	0.2317	132.1	0.123
132.2	0.4862	132.2	0.2317	132.2	0.123
132.3	0.4862	132.3	0.2316	132.3	0.123
132.4	0.4862	132.4	0.2316	132.4	0.123
132.5	0.4862	132.5	0.2316	132.5	0.1231
132.6	0.4862	132.6	0.2316	132.6	0.1231
132.7	0.4862	132.7	0.2316	132.7	0.1231
132.8	0.4862	132.8	0.2316	132.8	0.1231
132.9	0.4862	132.9	0.2316	132.9	0.1232
133	0.4862	133	0.2315	133	0.1232
133.1	0.4862	133.1	0.2315	133.1	0.1232
133.2	0.4862	133.2	0.2315	133.2	0.1233
133.3	0.4862	133.3	0.2315	133.3	0.1233
133.4	0.4862	133.4	0.2315	133.4	0.1233
133.5	0.4861	133.5	0.2315	133.5	0.1233
133.6	0.4861	133.6	0.2314	133.6	0.1234
133.7	0.4861	133.7	0.2314	133.7	0.1234
133.8	0.4861	133.8	0.2314	133.8	0.1234
133.9	0.4861	133.9	0.2314	133.9	0.1235
134	0.4861	134	0.2314	134	0.1235
134.1	0.4861	134.1	0.2314	134.1	0.1235
134.2	0.4861	134.2	0.2313	134.2	0.1235
134.3	0.4861	134.3	0.2313	134.3	0.1236
134.4	0.4861	134.4	0.2313	134.4	0.1236
134.5	0.4861	134.5	0.2313	134.5	0.1236
134.6	0.4861	134.6	0.2313	134.6	0.1236
134.7	0.4861	134.7	0.2313	134.7	0.1237
134.8	0.4861	134.8	0.2312	134.8	0.1237
134.9	0.4861	134.9	0.2312	134.9	0.1237
135	0.4861	135	0.2312	135	0.1237
135.1	0.486	135.1	0.2312	135.1	0.1238
135.2	0.486	135.2	0.2312	135.2	0.1238
135.3	0.486	135.3	0.2312	135.3	0.1238
135.4	0.486	135.4	0.2311	135.4	0.1239
135.5	0.486	135.5	0.2311	135.5	0.1239
135.6	0.486	135.6	0.2311	135.6	0.1239
135.7	0.486	135.7	0.2311	135.7	0.1239
135.8	0.486	135.8	0.2311	135.8	0.124
135.9	0.486	135.9	0.2311	135.9	0.124
136	0.486	136	0.2311	136	0.124
136.1	0.486	136.1	0.231	136.1	0.124
136.2	0.486	136.2	0.231	136.2	0.1241
136.3	0.486	136.3	0.231	136.3	0.1241
136.4	0.486	136.4	0.231	136.4	0.1241
136.5	0.486	136.5	0.231	136.5	0.1242
136.6	0.486	136.6	0.231	136.6	0.1242
136.7	0.4859	136.7	0.2309	136.7	0.1242
136.8	0.4859	136.8	0.2309	136.8	0.1242
136.9	0.4859	136.9	0.2309	136.9	0.1243
137	0.4859	137	0.2309	137	0.1243
137.1	0.4859	137.1	0.2309	137.1	0.1243
137.2	0.4859	137.2	0.2309	137.2	0.1243
137.3	0.4859	137.3	0.2308	137.3	0.1244
137.4	0.4859	137.4	0.2308	137.4	0.1244
137.5	0.4859	137.5	0.2308	137.5	0.1244
137.6	0.4859	137.6	0.2308	137.6	0.1245
137.7	0.4859	137.7	0.2308	137.7	0.1245
137.8	0.4859	137.8	0.2308	137.8	0.1245
137.9	0.4859	137.9	0.2308	137.9	0.1245
138	0.4859	138	0.2307	138	0.1246
138.1	0.4859	138.1	0.2307	138.1	0.1246
138.2	0.4859	138.2	0.2307	138.2	0.1246
138.3	0.4858	138.3	0.2307	138.3	0.1246
138.4	0.4858	138.4	0.2307	138.4	0.1247
138.5	0.4858	138.5	0.2307	138.5	0.1247
138.6	0.4858	138.6	0.2306	138.6	0.1247
138.7	0.4858	138.7	0.2306	138.7	0.1248
138.8	0.4858	138.8	0.2306	138.8	0.1248
138.9	0.4858	138.9	0.2306	138.9	0.1248
139	0.4858	139	0.2306	139	0.1248
139.1	0.4858	139.1	0.2306	139.1	0.1249
139.2	0.4858	139.2	0.2305	139.2	0.1249
139.3	0.4858	139.3	0.2305	139.3	0.1249
139.4	0.4858	139.4	0.2305	139.4	0.1249
139.5	0.4858	139.5	0.2305	139.5	0.125
139.6	0.4858	139.6	0.2305	139.6	0.125
139.7	0.4858	139.7	0.2305	139.7	0.125
139.8	0.4858	139.8	0.2305	139.8	0.125
139.9	0.4857	139.9	0.2304	139.9	0.1251
140	0.4857	140	0.2304	140	0.1251
140.1	0.4857	140.1	0.2304	140.1	0.1251
140.2	0.4857	140.2	0.2304	140.2	0.1251
140.3	0.4857	140.3	0.2304	140.3	0.1252
140.4	0.4857	140.4	0.2304	140.4	0.1252
140.5	0.4857	140.5	0.2303	140.5	0.1252
140.6	0.4857	140.6	0.2303	140.6	0.1252
140.7	0.4857	140.7	0.2303	140.7	0.1253
140.8	0.4857	140.8	0.2303	140.8	0.1253
140.9	0.4857	140.9	0.2303	140.9	0.1253
141	0.4857	141	0.2303	141	0.1253
141.1	0.4857	141.1	0.2303	141.1	0.1254
141.2	0.4857	141.2	0.2302	141.2	0.1254
141.3	0.4857	141.3	0.2302	141.3	0.1254
141.4	0.4857	141.4	0.2302	141.4	0.1254
141.5	0.4856	141.5	0.2302	141.5	0.1255
141.6	0.4856	141.6	0.2302	141.6	0.1255
141.7	0.4856	141.7	0.2302	141.7	0.1255
141.8	0.4856	141.8	0.2302	141.8	0.1255
141.9	0.4856	141.9	0.2301	141.9	0.1256
142	0.4856	142	0.2301	142	0.1256
142.1	0.4856	142.1	0.2301	142.1	0.1256
142.2	0.4856	142.2	0.2301	142.2	0.1257
142.3	0.4856	142.3	0.2301	142.3	0.1257
142.4	0.4856	142.4	0.2301	142.4	0.1257
142.5	0.4856	142.5	0.23	142.5	0.1257
142.6	0.4856	142.6	0.23	142.6	0.1258
142.7	0.4856	142.7	0.23	142.7	0.1258
142.8	0.4856	142.8	0.23	142.8	0.1258
142.9	0.4856	142.9	0.23	142.9	0.1258
143	0.4856	143	0.23	143	0.1259
143.1	0.4855	143.1	0.23	143.1	0.1259
143.2	0.4855	143.2	0.2299	143.2	0.1259
143.3	0.4855	143.3	0.2299	143.3	0.1259
143.4	0.4855	143.4	0.2299	143.4	0.126
143.5	0.4855	143.5	0.2299	143.5	0.126
143.6	0.4855	143.6	0.2299	143.6	0.126
143.7	0.4855	143.7	0.2299	143.7	0.126
143.8	0.4855	143.8	0.2298	143.8	0.1261
143.9	0.4855	143.9	0.2298	143.9	0.1261
144	0.4855	144	0.2298	144	0.1261
144.1	0.4855	144.1	0.2298	144.1	0.1261
144.2	0.4855	144.2	0.2298	144.2	0.1262
144.3	0.4855	144.3	0.2298	144.3	0.1262
144.4	0.4855	144.4	0.2298	144.4	0.1262
144.5	0.4855	144.5	0.2297	144.5	0.1263
144.6	0.4855	144.6	0.2297	144.6	0.1263
144.7	0.4855	144.7	0.2297	144.7	0.1263
144.8	0.4855	144.8	0.2297	144.8	0.1263
144.9	0.4854	144.9	0.2297	144.9	0.1264
145	0.4854	145	0.2297	145	0.1264
145.1	0.4854	145.1	0.2297	145.1	0.1264
145.2	0.4854	145.2	0.2296	145.2	0.1264
145.3	0.4854	145.3	0.2296	145.3	0.1265
145.4	0.4854	145.4	0.2296	145.4	0.1265
145.5	0.4854	145.5	0.2296	145.5	0.1265
145.6	0.4854	145.6	0.2296	145.6	0.1265
145.7	0.4854	145.7	0.2296	145.7	0.1266
145.8	0.4854	145.8	0.2295	145.8	0.1266
145.9	0.4854	145.9	0.2295	145.9	0.1266
146	0.4854	146	0.2295	146	0.1266
146.1	0.4854	146.1	0.2295	146.1	0.1267
146.2	0.4854	146.2	0.2295	146.2	0.1267
146.3	0.4854	146.3	0.2295	146.3	0.1267
146.4	0.4854	146.4	0.2295	146.4	0.1268
146.5	0.4853	146.5	0.2295	146.5	0.1268
146.6	0.4853	146.6	0.2294	146.6	0.1268
146.7	0.4853	146.7	0.2294	146.7	0.1268
146.8	0.4853	146.8	0.2294	146.8	0.1269
146.9	0.4853	146.9	0.2294	146.9	0.1269
147	0.4853	147	0.2294	147	0.1269
147.1	0.4853	147.1	0.2294	147.1	0.1269
147.2	0.4853	147.2	0.2293	147.2	0.127
147.3	0.4853	147.3	0.2293	147.3	0.127
147.4	0.4853	147.4	0.2293	147.4	0.127
147.5	0.4853	147.5	0.2293	147.5	0.127
147.6	0.4853	147.6	0.2293	147.6	0.1271
147.7	0.4853	147.7	0.2293	147.7	0.1271
147.8	0.4853	147.8	0.2293	147.8	0.1271
147.9	0.4853	147.9	0.2292	147.9	0.1271
148	0.4853	148	0.2292	148	0.1272
148.1	0.4852	148.1	0.2292	148.1	0.1272
148.2	0.4852	148.2	0.2292	148.2	0.1272
148.3	0.4852	148.3	0.2292	148.3	0.1272
148.4	0.4852	148.4	0.2292	148.4	0.1273
148.5	0.4852	148.5	0.2292	148.5	0.1273
148.6	0.4852	148.6	0.2291	148.6	0.1273
148.7	0.4852	148.7	0.2291	148.7	0.1273
148.8	0.4852	148.8	0.2291	148.8	0.1274
148.9	0.4852	148.9	0.2291	148.9	0.1274
149	0.4852	149	0.2291	149	0.1274
149.1	0.4852	149.1	0.2291	149.1	0.1274
149.2	0.4852	149.2	0.2291	149.2	0.1275
149.3	0.4852	149.3	0.229	149.3	0.1275
149.4	0.4852	149.4	0.229	149.4	0.1275
149.5	0.4852	149.5	0.229	149.5	0.1275
149.6	0.4852	149.6	0.229	149.6	0.1276
149.7	0.4852	149.7	0.229	149.7	0.1276
149.8	0.4852	149.8	0.229	149.8	0.1276
149.9	0.4851	149.9	0.2289	149.9	0.1276
150	0.4851	150	0.2289	150	0.1277
150.1	0.4851	150.1	0.2289	150.1	0.1277
150.2	0.4851	150.2	0.2289	150.2	0.1277
150.3	0.4851	150.3	0.2289	150.3	0.1277
150.4	0.4851	150.4	0.2289	150.4	0.1278
150.5	0.4851	150.5	0.2289	150.5	0.1278
150.6	0.4851	150.6	0.2288	150.6	0.1278
150.7	0.4851	150.7	0.2288	150.7	0.1278
150.8	0.4851	150.8	0.2288	150.8	0.1279
150.9	0.4851	150.9	0.2288	150.9	0.1279
151	0.4851	151	0.2288	151	0.1279
151.1	0.4851	151.1	0.2288	151.1	0.1279
151.2	0.4851	151.2	0.2288	151.2	0.128
151.3	0.4851	151.3	0.2287	151.3	0.128
151.4	0.485	151.4	0.2287	151.4	0.128
151.5	0.485	151.5	0.2287	151.5	0.128
151.6	0.485	151.6	0.2287	151.6	0.1281
151.7	0.485	151.7	0.2287	151.7	0.1281
151.8	0.485	151.8	0.2287	151.8	0.1281
151.9	0.485	151.9	0.2287	151.9	0.1281
152	0.485	152	0.2286	152	0.1282
152.1	0.485	152.1	0.2286	152.1	0.1282
152.2	0.485	152.2	0.2286	152.2	0.1282
152.3	0.485	152.3	0.2286	152.3	0.1283
152.4	0.485	152.4	0.2286	152.4	0.1283
152.5	0.485	152.5	0.2286	152.5	0.1283
152.6	0.485	152.6	0.2286	152.6	0.1283
152.7	0.485	152.7	0.2285	152.7	0.1284
152.8	0.485	152.8	0.2285	152.8	0.1284
152.9	0.485	152.9	0.2285	152.9	0.1284
153	0.485	153	0.2285	153	0.1284
153.1	0.4849	153.1	0.2285	153.1	0.1285
153.2	0.4849	153.2	0.2285	153.2	0.1285
153.3	0.4849	153.3	0.2285	153.3	0.1285
153.4	0.4849	153.4	0.2284	153.4	0.1285
153.5	0.4849	153.5	0.2284	153.5	0.1286
153.6	0.4849	153.6	0.2284	153.6	0.1286
153.7	0.4849	153.7	0.2284	153.7	0.1286
153.8	0.4849	153.8	0.2284	153.8	0.1286
153.9	0.4849	153.9	0.2284	153.9	0.1286
154	0.4849	154	0.2284	154	0.1287
154.1	0.4849	154.1	0.2283	154.1	0.1287
154.2	0.4849	154.2	0.2283	154.2	0.1287
154.3	0.4849	154.3	0.2283	154.3	0.1287
154.4	0.4849	154.4	0.2283	154.4	0.1288
154.5	0.4849	154.5	0.2283	154.5	0.1288
154.6	0.4849	154.6	0.2283	154.6	0.1288
154.7	0.4848	154.7	0.2282	154.7	0.1288
154.8	0.4848	154.8	0.2282	154.8	0.1289
154.9	0.4848	154.9	0.2282	154.9	0.1289
155	0.4848	155	0.2282	155	0.1289
155.1	0.4848	155.1	0.2282	155.1	0.1289
155.2	0.4848	155.2	0.2282	155.2	0.129
155.3	0.4848	155.3	0.2282	155.3	0.129
155.4	0.4848	155.4	0.2282	155.4	0.129
155.5	0.4848	155.5	0.2281	155.5	0.129
155.6	0.4848	155.6	0.2281	155.6	0.1291
155.7	0.4848	155.7	0.2281	155.7	0.1291
155.8	0.4848	155.8	0.2281	155.8	0.1291
155.9	0.4848	155.9	0.2281	155.9	0.1291
156	0.4848	156	0.2281	156	0.1292
156.1	0.4848	156.1	0.2281	156.1	0.1292
156.2	0.4848	156.2	0.228	156.2	0.1292
156.3	0.4847	156.3	0.228	156.3	0.1292
156.4	0.4847	156.4	0.228	156.4	0.1293
156.5	0.4847	156.5	0.228	156.5	0.1293
156.6	0.4847	156.6	0.228	156.6	0.1293
156.7	0.4847	156.7	0.228	156.7	0.1293
156.8	0.4847	156.8	0.228	156.8	0.1294
156.9	0.4847	156.9	0.2279	156.9	0.1294
157	0.4847	157	0.2279	157	0.1294
157.1	0.4847	157.1	0.2279	157.1	0.1294
157.2	0.4847	157.2	0.2279	157.2	0.1295
157.3	0.4847	157.3	0.2279	157.3	0.1295
157.4	0.4847	157.4	0.2279	157.4	0.1295
157.5	0.4847	157.5	0.2278	157.5	0.1295
157.6	0.4847	157.6	0.2278	157.6	0.1296
157.7	0.4847	157.7	0.2278	157.7	0.1296
157.8	0.4847	157.8	0.2278	157.8	0.1296
157.9	0.4847	157.9	0.2278	157.9	0.1296
158	0.4846	158	0.2278	158	0.1297
158.1	0.4846	158.1	0.2278	158.1	0.1297
158.2	0.4846	158.2	0.2277	158.2	0.1297
158.3	0.4846	158.3	0.2277	158.3	0.1297
158.4	0.4846	158.4	0.2277	158.4	0.1298
158.5	0.4846	158.5	0.2277	158.5	0.1298
158.6	0.4846	158.6	0.2277	158.6	0.1298
158.7	0.4846	158.7	0.2277	158.7	0.1298
158.8	0.4846	158.8	0.2277	158.8	0.1299
158.9	0.4846	158.9	0.2277	158.9	0.1299
159	0.4846	159	0.2276	159	0.1299
159.1	0.4846	159.1	0.2276	159.1	0.1299
159.2	0.4846	159.2	0.2276	159.2	0.13
159.3	0.4846	159.3	0.2276	159.3	0.13
159.4	0.4846	159.4	0.2276	159.4	0.13
159.5	0.4846	159.5	0.2276	159.5	0.13
159.6	0.4845	159.6	0.2276	159.6	0.1301
159.7	0.4845	159.7	0.2275	159.7	0.1301
159.8	0.4845	159.8	0.2275	159.8	0.1301
159.9	0.4845	159.9	0.2275	159.9	0.1301
160	0.4845	160	0.2275	160	0.1302
160.1	0.4845	160.1	0.2275	160.1	0.1302
160.2	0.4845	160.2	0.2275	160.2	0.1302
160.3	0.4845	160.3	0.2275	160.3	0.1302
160.4	0.4845	160.4	0.2274	160.4	0.1303
160.5	0.4845	160.5	0.2274	160.5	0.1303
160.6	0.4845	160.6	0.2274	160.6	0.1303
160.7	0.4845	160.7	0.2274	160.7	0.1303
160.8	0.4845	160.8	0.2274	160.8	0.1304
160.9	0.4845	160.9	0.2274	160.9	0.1304
161	0.4845	161	0.2274	161	0.1304
161.1	0.4844	161.1	0.2274	161.1	0.1304
161.2	0.4844	161.2	0.2273	161.2	0.1305
161.3	0.4844	161.3	0.2273	161.3	0.1305
161.4	0.4844	161.4	0.2273	161.4	0.1305
161.5	0.4844	161.5	0.2273	161.5	0.1305
161.6	0.4844	161.6	0.2273	161.6	0.1306
161.7	0.4844	161.7	0.2273	161.7	0.1306
161.8	0.4844	161.8	0.2273	161.8	0.1306
161.9	0.4844	161.9	0.2272	161.9	0.1306
162	0.4844	162	0.2272	162	0.1306
162.1	0.4844	162.1	0.2272	162.1	0.1307
162.2	0.4844	162.2	0.2272	162.2	0.1307
162.3	0.4844	162.3	0.2272	162.3	0.1307
162.4	0.4844	162.4	0.2272	162.4	0.1307
162.5	0.4844	162.5	0.2272	162.5	0.1308
162.6	0.4844	162.6	0.2271	162.6	0.1308
162.7	0.4843	162.7	0.2271	162.7	0.1308
162.8	0.4843	162.8	0.2271	162.8	0.1308
162.9	0.4843	162.9	0.2271	162.9	0.1309
163	0.4843	163	0.2271	163	0.1309
163.1	0.4843	163.1	0.2271	163.1	0.1309
163.2	0.4843	163.2	0.2271	163.2	0.1309
163.3	0.4843	163.3	0.227	163.3	0.1309
163.4	0.4843	163.4	0.227	163.4	0.131
163.5	0.4843	163.5	0.227	163.5	0.131
163.6	0.4843	163.6	0.227	163.6	0.131
163.7	0.4843	163.7	0.227	163.7	0.1311
163.8	0.4843	163.8	0.227	163.8	0.1311
163.9	0.4843	163.9	0.227	163.9	0.1311
164	0.4843	164	0.227	164	0.1311
164.1	0.4843	164.1	0.2269	164.1	0.1312
164.2	0.4843	164.2	0.2269	164.2	0.1312
164.3	0.4843	164.3	0.2269	164.3	0.1312
164.4	0.4842	164.4	0.2269	164.4	0.1312
164.5	0.4842	164.5	0.2269	164.5	0.1312
164.6	0.4842	164.6	0.2269	164.6	0.1313
164.7	0.4842	164.7	0.2269	164.7	0.1313
164.8	0.4842	164.8	0.2268	164.8	0.1313
164.9	0.4842	164.9	0.2268	164.9	0.1313
165	0.4842	165	0.2268	165	0.1314
165.1	0.4842	165.1	0.2268	165.1	0.1314
165.2	0.4842	165.2	0.2268	165.2	0.1314
165.3	0.4842	165.3	0.2268	165.3	0.1314
165.4	0.4842	165.4	0.2268	165.4	0.1315
165.5	0.4842	165.5	0.2267	165.5	0.1315
165.6	0.4842	165.6	0.2267	165.6	0.1315
165.7	0.4842	165.7	0.2267	165.7	0.1315
165.8	0.4842	165.8	0.2267	165.8	0.1316
165.9	0.4842	165.9	0.2267	165.9	0.1316
166	0.4841	166	0.2267	166	0.1316
166.1	0.4841	166.1	0.2267	166.1	0.1316
166.2	0.4841	166.2	0.2267	166.2	0.1317
166.3	0.4841	166.3	0.2266	166.3	0.1317
166.4	0.4841	166.4	0.2266	166.4	0.1317
166.5	0.4841	166.5	0.2266	166.5	0.1317
166.6	0.4841	166.6	0.2266	166.6	0.1317
166.7	0.4841	166.7	0.2266	166.7	0.1318
166.8	0.4841	166.8	0.2266	166.8	0.1318
166.9	0.4841	166.9	0.2265	166.9	0.1318
167	0.4841	167	0.2265	167	0.1318
167.1	0.4841	167.1	0.2265	167.1	0.1319
167.2	0.4841	167.2	0.2265	167.2	0.1319
167.3	0.4841	167.3	0.2265	167.3	0.1319
167.4	0.4841	167.4	0.2265	167.4	0.1319
167.5	0.4841	167.5	0.2265	167.5	0.132
167.6	0.4841	167.6	0.2264	167.6	0.132
167.7	0.484	167.7	0.2264	167.7	0.132
167.8	0.484	167.8	0.2264	167.8	0.132
167.9	0.484	167.9	0.2264	167.9	0.1321
168	0.484	168	0.2264	168	0.1321
168.1	0.484	168.1	0.2264	168.1	0.1321
168.2	0.484	168.2	0.2264	168.2	0.1321
168.3	0.484	168.3	0.2263	168.3	0.1322
168.4	0.484	168.4	0.2263	168.4	0.1322
168.5	0.484	168.5	0.2263	168.5	0.1322
168.6	0.484	168.6	0.2263	168.6	0.1322
168.7	0.484	168.7	0.2263	168.7	0.1323
168.8	0.484	168.8	0.2263	168.8	0.1323
168.9	0.484	168.9	0.2263	168.9	0.1323
169	0.484	169	0.2262	169	0.1323
169.1	0.484	169.1	0.2262	169.1	0.1324
169.2	0.484	169.2	0.2262	169.2	0.1324
169.3	0.484	169.3	0.2262	169.3	0.1324
169.4	0.4839	169.4	0.2262	169.4	0.1324
169.5	0.4839	169.5	0.2262	169.5	0.1325
169.6	0.4839	169.6	0.2262	169.6	0.1325
169.7	0.4839	169.7	0.2262	169.7	0.1325
169.8	0.4839	169.8	0.2261	169.8	0.1325
169.9	0.4839	169.9	0.2261	169.9	0.1325
170	0.4839	170	0.2261	170	0.1326
170.1	0.4839	170.1	0.2261	170.1	0.1326
170.2	0.4839	170.2	0.2261	170.2	0.1326
170.3	0.4839	170.3	0.2261	170.3	0.1326
170.4	0.4839	170.4	0.2261	170.4	0.1327
170.5	0.4839	170.5	0.2261	170.5	0.1327
170.6	0.4839	170.6	0.226	170.6	0.1327
170.7	0.4839	170.7	0.226	170.7	0.1327
170.8	0.4839	170.8	0.226	170.8	0.1328
170.9	0.4839	170.9	0.226	170.9	0.1328
171	0.4838	171	0.226	171	0.1328
171.1	0.4838	171.1	0.226	171.1	0.1328
171.2	0.4838	171.2	0.226	171.2	0.1328
171.3	0.4838	171.3	0.2259	171.3	0.1329
171.4	0.4838	171.4	0.2259	171.4	0.1329
171.5	0.4838	171.5	0.2259	171.5	0.1329
171.6	0.4838	171.6	0.2259	171.6	0.1329
171.7	0.4838	171.7	0.2259	171.7	0.133
171.8	0.4838	171.8	0.2259	171.8	0.133
171.9	0.4838	171.9	0.2259	171.9	0.133
172	0.4838	172	0.2258	172	0.133
172.1	0.4838	172.1	0.2258	172.1	0.1331
172.2	0.4838	172.2	0.2258	172.2	0.1331
172.3	0.4838	172.3	0.2258	172.3	0.1331
172.4	0.4838	172.4	0.2258	172.4	0.1331
172.5	0.4838	172.5	0.2258	172.5	0.1331
172.6	0.4837	172.6	0.2258	172.6	0.1332
172.7	0.4837	172.7	0.2258	172.7	0.1332
172.8	0.4837	172.8	0.2257	172.8	0.1332
172.9	0.4837	172.9	0.2257	172.9	0.1332
173	0.4837	173	0.2257	173	0.1333
173.1	0.4837	173.1	0.2257	173.1	0.1333
173.2	0.4837	173.2	0.2257	173.2	0.1333
173.3	0.4837	173.3	0.2257	173.3	0.1333
173.4	0.4837	173.4	0.2257	173.4	0.1333
173.5	0.4837	173.5	0.2257	173.5	0.1334
173.6	0.4837	173.6	0.2256	173.6	0.1334
173.7	0.4837	173.7	0.2256	173.7	0.1334
173.8	0.4837	173.8	0.2256	173.8	0.1334
173.9	0.4837	173.9	0.2256	173.9	0.1335
174	0.4837	174	0.2256	174	0.1335
174.1	0.4837	174.1	0.2256	174.1	0.1335
174.2	0.4837	174.2	0.2256	174.2	0.1335
174.3	0.4836	174.3	0.2255	174.3	0.1336
174.4	0.4836	174.4	0.2255	174.4	0.1336
174.5	0.4836	174.5	0.2255	174.5	0.1336
174.6	0.4836	174.6	0.2255	174.6	0.1336
174.7	0.4836	174.7	0.2255	174.7	0.1336
174.8	0.4836	174.8	0.2255	174.8	0.1337
174.9	0.4836	174.9	0.2255	174.9	0.1337
175	0.4836	175	0.2254	175	0.1337
175.1	0.4836	175.1	0.2254	175.1	0.1337
175.2	0.4836	175.2	0.2254	175.2	0.1338
175.3	0.4836	175.3	0.2254	175.3	0.1338
175.4	0.4836	175.4	0.2254	175.4	0.1338
175.5	0.4836	175.5	0.2254	175.5	0.1338
175.6	0.4836	175.6	0.2254	175.6	0.1339
175.7	0.4836	175.7	0.2254	175.7	0.1339
175.8	0.4835	175.8	0.2253	175.8	0.1339
175.9	0.4835	175.9	0.2253	175.9	0.1339
176	0.4835	176	0.2253	176	0.1339
176.1	0.4835	176.1	0.2253	176.1	0.134
176.2	0.4835	176.2	0.2253	176.2	0.134
176.3	0.4835	176.3	0.2253	176.3	0.134
176.4	0.4835	176.4	0.2253	176.4	0.134
176.5	0.4835	176.5	0.2252	176.5	0.1341
176.6	0.4835	176.6	0.2252	176.6	0.1341
176.7	0.4835	176.7	0.2252	176.7	0.1341
176.8	0.4835	176.8	0.2252	176.8	0.1341
176.9	0.4835	176.9	0.2252	176.9	0.1342
177	0.4835	177	0.2252	177	0.1342
177.1	0.4835	177.1	0.2252	177.1	0.1342
177.2	0.4835	177.2	0.2252	177.2	0.1342
177.3	0.4835	177.3	0.2251	177.3	0.1342
177.4	0.4834	177.4	0.2251	177.4	0.1343
177.5	0.4834	177.5	0.2251	177.5	0.1343
177.6	0.4834	177.6	0.2251	177.6	0.1343
177.7	0.4834	177.7	0.2251	177.7	0.1343
177.8	0.4834	177.8	0.2251	177.8	0.1344
177.9	0.4834	177.9	0.2251	177.9	0.1344
178	0.4834	178	0.225	178	0.1344
178.1	0.4834	178.1	0.225	178.1	0.1344
178.2	0.4834	178.2	0.225	178.2	0.1345
178.3	0.4834	178.3	0.225	178.3	0.1345
178.4	0.4834	178.4	0.225	178.4	0.1345
178.5	0.4834	178.5	0.225	178.5	0.1345
178.6	0.4834	178.6	0.225	178.6	0.1346
178.7	0.4834	178.7	0.225	178.7	0.1346
178.8	0.4834	178.8	0.2249	178.8	0.1346
178.9	0.4834	178.9	0.2249	178.9	0.1346
179	0.4833	179	0.2249	179	0.1346
179.1	0.4833	179.1	0.2249	179.1	0.1347
179.2	0.4833	179.2	0.2249	179.2	0.1347
179.3	0.4833	179.3	0.2249	179.3	0.1347
179.4	0.4833	179.4	0.2249	179.4	0.1347
179.5	0.4833	179.5	0.2249	179.5	0.1348
179.6	0.4833	179.6	0.2248	179.6	0.1348
179.7	0.4833	179.7	0.2248	179.7	0.1348
179.8	0.4833	179.8	0.2248	179.8	0.1348
179.9	0.4833	179.9	0.2248	179.9	0.1348
180	0.4833	180	0.2248	180	0.1349
180.1	0.4833	180.1	0.2248	180.1	0.1349
180.2	0.4833	180.2	0.2248	180.2	0.1349
180.3	0.4833	180.3	0.2248	180.3	0.135
180.4	0.4833	180.4	0.2247	180.4	0.135
180.5	0.4832	180.5	0.2247	180.5	0.135
180.6	0.4832	180.6	0.2247	180.6	0.135
180.7	0.4832	180.7	0.2247	180.7	0.135
180.8	0.4832	180.8	0.2247	180.8	0.1351
180.9	0.4832	180.9	0.2247	180.9	0.1351
181	0.4832	181	0.2247	181	0.1351
181.1	0.4832	181.1	0.2247	181.1	0.1351
181.2	0.4832	181.2	0.2246	181.2	0.1352
181.3	0.4832	181.3	0.2246	181.3	0.1352
181.4	0.4832	181.4	0.2246	181.4	0.1352
181.5	0.4832	181.5	0.2246	181.5	0.1352
181.6	0.4832	181.6	0.2246	181.6	0.1352
181.7	0.4832	181.7	0.2246	181.7	0.1353
181.8	0.4832	181.8	0.2246	181.8	0.1353
181.9	0.4832	181.9	0.2245	181.9	0.1353
182	0.4832	182	0.2245	182	0.1353
182.1	0.4832	182.1	0.2245	182.1	0.1354
182.2	0.4831	182.2	0.2245	182.2	0.1354
182.3	0.4831	182.3	0.2245	182.3	0.1354
182.4	0.4831	182.4	0.2245	182.4	0.1354
182.5	0.4831	182.5	0.2245	182.5	0.1354
182.6	0.4831	182.6	0.2245	182.6	0.1355
182.7	0.4831	182.7	0.2244	182.7	0.1355
182.8	0.4831	182.8	0.2244	182.8	0.1355
182.9	0.4831	182.9	0.2244	182.9	0.1355
183	0.4831	183	0.2244	183	0.1356
183.1	0.4831	183.1	0.2244	183.1	0.1356
183.2	0.4831	183.2	0.2244	183.2	0.1356
183.3	0.4831	183.3	0.2244	183.3	0.1356
183.4	0.4831	183.4	0.2243	183.4	0.1356
183.5	0.4831	183.5	0.2243	183.5	0.1357
183.6	0.4831	183.6	0.2243	183.6	0.1357
183.7	0.4831	183.7	0.2243	183.7	0.1357
183.8	0.483	183.8	0.2243	183.8	0.1357
183.9	0.483	183.9	0.2243	183.9	0.1358
184	0.483	184	0.2243	184	0.1358
184.1	0.483	184.1	0.2243	184.1	0.1358
184.2	0.483	184.2	0.2242	184.2	0.1358
184.3	0.483	184.3	0.2242	184.3	0.1358
184.4	0.483	184.4	0.2242	184.4	0.1359
184.5	0.483	184.5	0.2242	184.5	0.1359
184.6	0.483	184.6	0.2242	184.6	0.1359
184.7	0.483	184.7	0.2242	184.7	0.1359
184.8	0.483	184.8	0.2242	184.8	0.1359
184.9	0.483	184.9	0.2241	184.9	0.136
185	0.483	185	0.2241	185	0.136
185.1	0.483	185.1	0.2241	185.1	0.136
185.2	0.483	185.2	0.2241	185.2	0.136
185.3	0.483	185.3	0.2241	185.3	0.1361
185.4	0.483	185.4	0.2241	185.4	0.1361
185.5	0.4829	185.5	0.224	185.5	0.1361
185.6	0.4829	185.6	0.224	185.6	0.1361
185.7	0.4829	185.7	0.224	185.7	0.1362
185.8	0.4829	185.8	0.224	185.8	0.1362
185.9	0.4829	185.9	0.224	185.9	0.1362
186	0.4829	186	0.224	186	0.1362
186.1	0.4829	186.1	0.224	186.1	0.1362
186.2	0.4829	186.2	0.2239	186.2	0.1363
186.3	0.4829	186.3	0.2239	186.3	0.1363
186.4	0.4829	186.4	0.2239	186.4	0.1363
186.5	0.4829	186.5	0.2239	186.5	0.1363
186.6	0.4829	186.6	0.2239	186.6	0.1364
186.7	0.4829	186.7	0.2239	186.7	0.1364
186.8	0.4829	186.8	0.2239	186.8	0.1364
186.9	0.4829	186.9	0.2239	186.9	0.1364
187	0.4829	187	0.2238	187	0.1365
187.1	0.4829	187.1	0.2238	187.1	0.1365
187.2	0.4828	187.2	0.2238	187.2	0.1365
187.3	0.4828	187.3	0.2238	187.3	0.1365
187.4	0.4828	187.4	0.2238	187.4	0.1365
187.5	0.4828	187.5	0.2238	187.5	0.1366
187.6	0.4828	187.6	0.2237	187.6	0.1366
187.7	0.4828	187.7	0.2237	187.7	0.1366
187.8	0.4828	187.8	0.2237	187.8	0.1366
187.9	0.4828	187.9	0.2237	187.9	0.1366
188	0.4828	188	0.2237	188	0.1367
188.1	0.4828	188.1	0.2237	188.1	0.1367
188.2	0.4828	188.2	0.2237	188.2	0.1367
188.3	0.4828	188.3	0.2236	188.3	0.1367
188.4	0.4828	188.4	0.2236	188.4	0.1368
188.5	0.4828	188.5	0.2236	188.5	0.1368
188.6	0.4828	188.6	0.2236	188.6	0.1368
188.7	0.4827	188.7	0.2236	188.7	0.1368
188.8	0.4827	188.8	0.2236	188.8	0.1368
188.9	0.4827	188.9	0.2236	188.9	0.1369
189	0.4827	189	0.2235	189	0.1369
189.1	0.4827	189.1	0.2235	189.1	0.1369
189.2	0.4827	189.2	0.2235	189.2	0.1369
189.3	0.4827	189.3	0.2235	189.3	0.137
189.4	0.4827	189.4	0.2235	189.4	0.137
189.5	0.4827	189.5	0.2235	189.5	0.137
189.6	0.4827	189.6	0.2235	189.6	0.137
189.7	0.4827	189.7	0.2234	189.7	0.1371
189.8	0.4827	189.8	0.2234	189.8	0.1371
189.9	0.4827	189.9	0.2234	189.9	0.1371
190	0.4827	190	0.2234	190	0.1371
190.1	0.4827	190.1	0.2234	190.1	0.1371
190.2	0.4827	190.2	0.2234	190.2	0.1372
190.3	0.4827	190.3	0.2234	190.3	0.1372
190.4	0.4826	190.4	0.2234	190.4	0.1372
190.5	0.4826	190.5	0.2233	190.5	0.1372
190.6	0.4826	190.6	0.2233	190.6	0.1373
190.7	0.4826	190.7	0.2233	190.7	0.1373
190.8	0.4826	190.8	0.2233	190.8	0.1373
190.9	0.4826	190.9	0.2233	190.9	0.1373
191	0.4826	191	0.2233	191	0.1373
191.1	0.4826	191.1	0.2233	191.1	0.1374
191.2	0.4826	191.2	0.2233	191.2	0.1374
191.3	0.4826	191.3	0.2232	191.3	0.1374
191.4	0.4826	191.4	0.2232	191.4	0.1374
191.5	0.4826	191.5	0.2232	191.5	0.1375
191.6	0.4826	191.6	0.2232	191.6	0.1375
191.7	0.4826	191.7	0.2232	191.7	0.1375
191.8	0.4826	191.8	0.2232	191.8	0.1375
191.9	0.4826	191.9	0.2232	191.9	0.1375
192	0.4826	192	0.2231	192	0.1376
192.1	0.4825	192.1	0.2231	192.1	0.1376
192.2	0.4825	192.2	0.2231	192.2	0.1376
192.3	0.4825	192.3	0.2231	192.3	0.1376
192.4	0.4825	192.4	0.2231	192.4	0.1377
192.5	0.4825	192.5	0.2231	192.5	0.1377
192.6	0.4825	192.6	0.2231	192.6	0.1377
192.7	0.4825	192.7	0.2231	192.7	0.1377
192.8	0.4825	192.8	0.2231	192.8	0.1377
192.9	0.4825	192.9	0.223	192.9	0.1378
193	0.4825	193	0.223	193	0.1378
193.1	0.4825	193.1	0.223	193.1	0.1378
193.2	0.4825	193.2	0.223	193.2	0.1378
193.3	0.4825	193.3	0.223	193.3	0.1379
193.4	0.4825	193.4	0.223	193.4	0.1379
193.5	0.4825	193.5	0.223	193.5	0.1379
193.6	0.4825	193.6	0.223	193.6	0.1379
193.7	0.4824	193.7	0.2229	193.7	0.1379
193.8	0.4824	193.8	0.2229	193.8	0.138
193.9	0.4824	193.9	0.2229	193.9	0.138
194	0.4824	194	0.2229	194	0.138
194.1	0.4824	194.1	0.2229	194.1	0.138
194.2	0.4824	194.2	0.2229	194.2	0.138
194.3	0.4824	194.3	0.2229	194.3	0.1381
194.4	0.4824	194.4	0.2229	194.4	0.1381
194.5	0.4824	194.5	0.2228	194.5	0.1381
194.6	0.4824	194.6	0.2228	194.6	0.1381
194.7	0.4824	194.7	0.2228	194.7	0.1382
194.8	0.4824	194.8	0.2228	194.8	0.1382
194.9	0.4824	194.9	0.2228	194.9	0.1382
195	0.4824	195	0.2228	195	0.1382
195.1	0.4824	195.1	0.2228	195.1	0.1382
195.2	0.4824	195.2	0.2228	195.2	0.1383
195.3	0.4823	195.3	0.2227	195.3	0.1383
195.4	0.4823	195.4	0.2227	195.4	0.1383
195.5	0.4823	195.5	0.2227	195.5	0.1383
195.6	0.4823	195.6	0.2227	195.6	0.1383
195.7	0.4823	195.7	0.2227	195.7	0.1384
195.8	0.4823	195.8	0.2227	195.8	0.1384
195.9	0.4823	195.9	0.2227	195.9	0.1384
196	0.4823	196	0.2227	196	0.1384
196.1	0.4823	196.1	0.2226	196.1	0.1384
196.2	0.4823	196.2	0.2226	196.2	0.1385
196.3	0.4823	196.3	0.2226	196.3	0.1385
196.4	0.4823	196.4	0.2226	196.4	0.1385
196.5	0.4823	196.5	0.2226	196.5	0.1385
196.6	0.4823	196.6	0.2226	196.6	0.1385
196.7	0.4823	196.7	0.2226	196.7	0.1386
196.8	0.4823	196.8	0.2226	196.8	0.1386
196.9	0.4823	196.9	0.2226	196.9	0.1386
197	0.4822	197	0.2225	197	0.1386
197.1	0.4822	197.1	0.2225	197.1	0.1387
197.2	0.4822	197.2	0.2225	197.2	0.1387
197.3	0.4822	197.3	0.2225	197.3	0.1387
197.4	0.4822	197.4	0.2225	197.4	0.1387
197.5	0.4822	197.5	0.2225	197.5	0.1387
197.6	0.4822	197.6	0.2225	197.6	0.1388
197.7	0.4822	197.7	0.2225	197.7	0.1388
197.8	0.4822	197.8	0.2224	197.8	0.1388
197.9	0.4822	197.9	0.2224	197.9	0.1388
198	0.4822	198	0.2224	198	0.1388
198.1	0.4822	198.1	0.2224	198.1	0.1389
198.2	0.4822	198.2	0.2224	198.2	0.1389
198.3	0.4822	198.3	0.2224	198.3	0.1389
198.4	0.4822	198.4	0.2224	198.4	0.1389
198.5	0.4822	198.5	0.2224	198.5	0.139
198.6	0.4821	198.6	0.2223	198.6	0.139
198.7	0.4821	198.7	0.2223	198.7	0.139
198.8	0.4821	198.8	0.2223	198.8	0.139
198.9	0.4821	198.9	0.2223	198.9	0.139
199	0.4821	199	0.2223	199	0.1391
199.1	0.4821	199.1	0.2223	199.1	0.1391
199.2	0.4821	199.2	0.2223	199.2	0.1391
199.3	0.4821	199.3	0.2223	199.3	0.1391
199.4	0.4821	199.4	0.2223	199.4	0.1392
199.5	0.4821	199.5	0.2222	199.5	0.1392
199.6	0.4821	199.6	0.2222	199.6	0.1392
199.7	0.4821	199.7	0.2222	199.7	0.1392
[truncated: 1,003 more rows]
