# Supplementary material for: The role of oxygen-vacancy in bifunctional indium oxyhydroxide catalysts for electrochemical coupling of biomass valorization with CO2 conversion
Source: Nat Commun. 2023 Apr 11;14:2040. doi: 10.1038/s41467-023-37679-3 (PMC10090200; doi:10.1038/s41467-023-37679-3)
Supplement: Supplementary file 4 — Source Data [file 41467_2023_37679_MOESM4_ESM.zip › Source data/Supplementary Figure 35.xlsx]

## Sheet: a
Raman shift	Intensity	Raman shift	Intensity	Raman shift	Intensity	Raman shift	Intensity	Raman shift	Intensity	Raman shift	Intensity	Raman shift	Intensity	Raman shift	Intensity	Raman shift	Intensity	Raman shift	Intensity
cm-1	a.u.	cm-1	a.u.	cm-1	a.u.	cm-1	a.u.	cm-1	a.u.	cm-1	a.u.	cm-1	a.u.	cm-1	a.u.	cm-1	a.u.	cm-1	a.u.
	OCP		1.0 V		1.1 V		1.2 V		1.3 V		1.4 V		1.5 V		1.6 V		1.7 V		1.8 V
1700.53	15082.2	1700.53	10827	1700.53	8720.16	1700.53	7596.13	1700.53	7541.12	1700.53	7292.82	1700.53	6469.13	1700.53	6396.27	1700.53	13876.4	1700.53	7011.81
1698.85	15041.3	1698.85	10842.1	1698.85	8670.41	1698.85	7629.9	1698.85	7442.61	1698.85	7238.97	1698.85	6513.58	1698.85	6425.88	1698.85	14043.9	1698.85	7005.6
1697.17	15150.5	1697.17	10867.6	1697.17	8711.33	1697.17	7626.5	1697.17	7513.56	1697.17	7254.99	1697.17	6593.68	1697.17	6452.51	1697.17	13872.4	1697.17	6965.2
1695.48	15186.8	1695.48	10775.8	1695.48	8863.66	1695.48	7621.62	1695.48	7489.39	1695.48	7199.68	1695.48	6499.92	1695.48	6387.01	1695.48	13665.4	1695.48	6956.03
1693.8	14975	1693.8	10747.8	1693.8	8839.16	1693.8	7581.09	1693.8	7625.65	1693.8	7254.32	1693.8	6603.75	1693.8	6321.54	1693.8	13818	1693.8	7076.08
1692.12	15153.9	1692.12	10956	1692.12	8787.94	1692.12	7533.16	1692.12	7607.4	1692.12	7288.14	1692.12	6507.05	1692.12	6529.33	1692.12	13936.3	1692.12	7059.46
1690.43	15065.5	1690.43	10743.9	1690.43	8701.11	1690.43	7477.82	1690.43	7696.05	1690.43	7344.21	1690.43	6423.77	1690.43	6560.35	1690.43	13686.3	1690.43	6990.88
1688.75	15196.8	1688.75	10855.5	1688.75	8731.58	1688.75	7468.53	1688.75	7514.54	1688.75	7266.67	1688.75	6515.67	1688.75	6437	1688.75	13776.4	1688.75	7009.91
1687.06	14991.2	1687.06	10870.6	1687.06	8819.91	1687.06	7543.81	1687.06	7672.91	1687.06	7250.01	1687.06	6521.45	1687.06	6438.36	1687.06	13756.6	1687.06	6948.79
1685.38	14974.1	1685.38	10798.1	1685.38	8857.75	1685.38	7573.07	1685.38	7568.62	1685.38	7306.05	1685.38	6574.7	1685.38	6478.28	1685.38	13898.6	1685.38	6970.79
1683.69	15089	1683.69	10967.4	1683.69	8745.78	1683.69	7599.35	1683.69	7612.7	1683.69	7262.69	1683.69	6599.75	1683.69	6435.13	1683.69	13846.1	1683.69	7104
1682.01	15002.1	1682.01	10884.6	1682.01	8727.27	1682.01	7609.31	1682.01	7622.65	1682.01	7309.8	1682.01	6535.82	1682.01	6515.06	1682.01	13808.5	1682.01	7096.29
1680.32	15008.7	1680.32	10745.5	1680.32	8624.29	1680.32	7582.2	1680.32	7478.43	1680.32	7346.5	1680.32	6534.18	1680.32	6415.59	1680.32	13910.3	1680.32	7113.78
1678.63	15095.4	1678.63	10773.9	1678.63	8765.87	1678.63	7617.34	1678.63	7644.02	1678.63	7332.8	1678.63	6551.8	1678.63	6464.37	1678.63	13834.2	1678.63	7018.63
1676.94	14946.4	1676.94	10861.6	1676.94	8725.15	1676.94	7633.21	1676.94	7576.91	1676.94	7330.96	1676.94	6622.76	1676.94	6388.67	1676.94	13853	1676.94	7108.72
1675.26	14963.4	1675.26	10773	1675.26	8905.15	1675.26	7730.54	1675.26	7600.19	1675.26	7409.11	1675.26	6504.08	1675.26	6489.27	1675.26	13827.3	1675.26	6969.18
1673.57	15033.7	1673.57	10916.9	1673.57	8855.53	1673.57	7642.71	1673.57	7485.74	1673.57	7414.65	1673.57	6575.01	1673.57	6478.75	1673.57	13874.2	1673.57	7090.35
1671.88	14984	1671.88	10832.7	1671.88	8757.07	1671.88	7559.36	1671.88	7591.93	1671.88	7343.21	1671.88	6515.62	1671.88	6512.66	1671.88	13801.1	1671.88	6986.41
1670.19	14977.3	1670.19	10911.4	1670.19	8796.32	1670.19	7588.55	1670.19	7576.7	1670.19	7375.41	1670.19	6678.28	1670.19	6479.94	1670.19	13914.6	1670.19	7054.22
1668.5	15191	1668.5	10825.8	1668.5	8729	1668.5	7598.48	1668.5	7623.63	1668.5	7315.85	1668.5	6558.22	1668.5	6435.4	1668.5	13763.1	1668.5	7013.98
1666.81	15154.7	1666.81	10709.2	1666.81	8822.97	1666.81	7632.07	1666.81	7620.24	1666.81	7271.11	1666.81	6540.3	1666.81	6561.01	1666.81	13943.1	1666.81	7170.51
1665.12	14994.1	1665.12	10792.3	1665.12	8717.22	1665.12	7582.83	1665.12	7612.41	1665.12	7347.67	1665.12	6577.11	1665.12	6420.34	1665.12	13843.4	1665.12	7127.3
1663.43	15114.5	1663.43	10825	1663.43	8757.91	1663.43	7583.88	1663.43	7506.99	1663.43	7338.43	1663.43	6612.42	1663.43	6572.5	1663.43	13841.4	1663.43	7020.52
1661.74	15183.2	1661.74	10843	1661.74	8794.15	1661.74	7661.8	1661.74	7678.06	1661.74	7450.41	1661.74	6522.07	1661.74	6511.72	1661.74	14062.7	1661.74	7083.8
1660.05	15086.2	1660.05	10827	1660.05	8868.79	1660.05	7670.22	1660.05	7655.44	1660.05	7293.36	1660.05	6581.02	1660.05	6448.01	1660.05	13924.6	1660.05	6987.44
1658.36	15032.2	1658.36	10890.8	1658.36	8826.67	1658.36	7505.77	1658.36	7592.94	1658.36	7510.2	1658.36	6619.26	1658.36	6474.46	1658.36	13937.4	1658.36	6976.82
1656.66	15301.7	1656.66	10864.4	1656.66	8861.38	1656.66	7639.78	1656.66	7691.48	1656.66	7464	1656.66	6635.32	1656.66	6492.04	1656.66	14031.4	1656.66	7184.82
1654.97	15086.7	1654.97	10864.6	1654.97	8786.79	1654.97	7704.31	1654.97	7623.09	1654.97	7380.9	1654.97	6553.91	1654.97	6579.01	1654.97	13787.1	1654.97	7172.68
1653.28	15226.1	1653.28	10752.6	1653.28	8890.88	1653.28	7786.53	1653.28	7545.88	1653.28	7266.84	1653.28	6739.76	1653.28	6530.12	1653.28	14071.6	1653.28	7082.29
1651.58	15241.5	1651.58	10680.5	1651.58	8850.27	1651.58	7629.59	1651.58	7697.49	1651.58	7418.52	1651.58	6652.46	1651.58	6423.68	1651.58	14048.8	1651.58	7104.13
1649.89	15020.7	1649.89	10899.2	1649.89	8905.59	1649.89	7581.93	1649.89	7750.15	1649.89	7326.64	1649.89	6655.21	1649.89	6520.93	1649.89	14004	1649.89	7217.44
1648.19	15089.2	1648.19	10797.6	1648.19	8987.44	1648.19	7655.26	1648.19	7652.31	1648.19	7320.37	1648.19	6678.62	1648.19	6511.91	1648.19	13950.3	1648.19	7043.02
1646.5	15175.4	1646.5	11050.1	1646.5	9014.68	1646.5	7690.21	1646.5	7702.01	1646.5	7373.1	1646.5	6561.9	1646.5	6585.5	1646.5	13853.9	1646.5	7134.17
1644.8	15249.7	1644.8	10837.9	1644.8	8901.82	1644.8	7705.97	1644.8	7750.21	1644.8	7315.21	1644.8	6613.33	1644.8	6620.7	1644.8	14089.3	1644.8	7098.46
1643.11	15145.7	1643.11	10933.9	1643.11	8912.85	1643.11	7802.8	1643.11	7568.41	1643.11	7370.87	1643.11	6644.1	1643.11	6508.48	1643.11	13979.6	1643.11	7142.37
1641.41	15268.6	1641.41	10926.8	1641.41	8853.13	1641.41	7685.88	1641.41	7716.83	1641.41	7354.27	1641.41	6677.8	1641.41	6411.04	1641.41	13943.6	1641.41	7240.79
1639.72	15254.4	1639.72	10916.7	1639.72	8870.06	1639.72	7697.21	1639.72	7695.73	1639.72	7294.96	1639.72	6615.71	1639.72	6547.93	1639.72	13947.5	1639.72	7146.14
1638.02	15231.5	1638.02	10916.9	1638.02	8886.98	1638.02	7539.13	1638.02	7643.71	1638.02	7458.11	1638.02	6740.73	1638.02	6463.79	1638.02	13916	1638.02	7232.73
1636.32	15015.6	1636.32	10853.7	1636.32	8970.16	1636.32	7666.83	1636.32	7708.06	1636.32	7481.27	1636.32	6718.41	1636.32	6522.55	1636.32	14006.8	1636.32	7138.13
1634.62	15153.1	1634.62	10845.1	1634.62	8928.15	1634.62	7707.59	1634.62	7763.54	1634.62	7564.78	1634.62	6660.77	1634.62	6604.83	1634.62	13985.6	1634.62	7083.33
1632.92	15268.5	1632.92	10970.4	1632.92	8953.87	1632.92	7723.32	1632.92	7664.44	1632.92	7487.81	1632.92	6626.71	1632.92	6554.59	1632.92	14030.6	1632.92	7112.46
1631.23	15151.4	1631.23	10954.4	1631.23	8986.93	1631.23	7762.58	1631.23	7750.8	1631.23	7518.3	1631.23	6682.44	1631.23	6491.13	1631.23	13940.3	1631.23	7116.55
1629.53	15179.9	1629.53	11048.8	1629.53	8880.21	1629.53	7704.72	1629.53	7784.16	1629.53	7454.61	1629.53	6805.81	1629.53	6488.03	1629.53	13845.5	1629.53	7229.52
1627.83	15301.1	1627.83	10869.5	1627.83	8872.09	1627.83	7655.71	1627.83	7773.38	1627.83	7439.5	1627.83	6711.43	1627.83	6521.69	1627.83	14087.7	1627.83	7177.69
1626.13	15210.5	1626.13	11066.7	1626.13	8925.74	1626.13	7824.36	1626.13	7693.48	1626.13	7677.31	1626.13	6628.87	1626.13	6499.47	1626.13	13901.8	1626.13	7134.71
1624.43	15339	1624.43	10984.6	1624.43	8913.2	1624.43	7912.06	1624.43	7767.99	1624.43	7553.36	1624.43	6710.99	1624.43	6524.29	1624.43	14032.1	1624.43	7119.68
1622.72	15161.7	1622.72	11124.4	1622.72	9019.71	1622.72	7736.64	1622.72	7710.19	1622.72	7486.79	1622.72	6751.92	1622.72	6537.34	1622.72	14031.5	1622.72	7123.77
1621.02	15222.5	1621.02	11015.8	1621.02	8858.75	1621.02	7674.45	1621.02	7811.1	1621.02	7426.13	1621.02	6679.69	1621.02	6578.31	1621.02	13863.4	1621.02	7214.54
1619.32	15239.3	1619.32	10980.7	1619.32	8984.32	1619.32	7778.28	1619.32	7753.31	1619.32	7460.98	1615.92	6748.06	1619.32	6501.73	1619.32	14084.6	1619.32	7196.56
1617.62	15392.6	1617.62	10967.6	1617.62	8989.4	1617.62	7751.36	1617.62	7708.77	1617.62	7489.94	1614.21	6719.94	1617.62	6473.66	1617.62	13947.4	1617.62	7136.01
1615.92	15354.9	1615.92	11077.9	1615.92	8893.17	1615.92	7849.24	1615.92	7736.19	1615.92	7486.59	1612.51	6873.8	1615.92	6473.5	1615.92	14040.8	1615.92	7286.91
1614.21	15246.8	1614.21	10994.4	1614.21	8924.69	1614.21	7816.44	1614.21	7753.32	1614.21	7516.99	1610.81	6875	1614.21	6659.75	1614.21	13852.3	1614.21	7257.18
1612.51	15245.9	1612.51	11091.4	1612.51	9053.05	1612.51	7851.16	1612.51	7776.32	1612.51	7472.54	1609.1	6773.53	1612.51	6583.23	1612.51	13967.7	1612.51	7203.99
1610.81	15148.2	1610.81	10925.8	1610.81	8908.45	1610.81	7783.16	1610.81	7749.41	1610.81	7552.82	1607.4	6595.85	1610.81	6596.24	1610.81	14072.8	1610.81	7166.96
1609.1	15343.8	1609.1	11031.5	1609.1	8976.61	1609.1	7864.8	1609.1	7838.4	1609.1	7625.72	1605.69	6830.22	1609.1	6623.92	1609.1	13893.2	1609.1	7237.03
1607.4	15417.7	1607.4	10907.1	1607.4	9021.27	1607.4	7795.36	1607.4	7829.09	1607.4	7491.82	1603.99	6765.47	1607.4	6551.86	1607.4	14049.5	1607.4	7229.34
1605.69	15320	1605.69	11075.8	1605.69	9030.73	1605.69	7702.5	1605.69	7931.21	1605.69	7469.41	1602.28	6718.34	1605.69	6676.29	1605.69	13956.6	1605.69	7224.58
1603.99	15297.1	1603.99	10941.1	1603.99	8940.51	1603.99	7754.79	1603.99	7806.09	1603.99	7433.81	1600.57	6779.64	1603.99	6681.93	1603.99	14049.8	1603.99	7114.3
1602.28	15367.9	1602.28	11030.7	1602.28	9046.68	1602.28	7723.53	1602.28	7783.61	1602.28	7556.49	1598.87	6704.7	1602.28	6576.21	1602.28	13964.2	1602.28	7264.9
1600.57	15301.1	1600.57	10981	1600.57	8930.14	1600.57	7778.71	1600.57	7802.15	1600.57	7569.23	1597.16	6765.97	1600.57	6723.97	1600.57	13962.1	1600.57	7169.31
1598.87	15174.2	1598.87	11154	1598.87	9067.02	1598.87	7797.26	1598.87	7773.82	1598.87	7480.91	1595.45	6749.63	1598.87	6600.72	1598.87	13983.5	1598.87	7157.25
1597.16	15350.5	1597.16	11203.9	1597.16	8886.1	1597.16	7830.43	1597.16	7809.93	1597.16	7604.94	1593.74	6723.04	1597.16	6581.48	1597.16	14051.7	1597.16	7173.01
1595.45	15302.7	1595.45	11278.7	1595.45	9191.26	1595.45	7826.99	1595.45	7828.45	1595.45	7494.7	1592.03	6656.97	1595.45	6691.07	1595.45	13989.6	1595.45	7242.93
1593.74	15145.1	1593.74	11106	1593.74	9070.4	1593.74	7819.16	1593.74	7737.21	1593.74	7435.74	1590.32	6854.22	1593.74	6682.07	1593.74	14072.4	1593.74	7184.03
1592.03	15098.9	1592.03	10892.6	1592.03	9002.27	1592.03	7686.97	1592.03	7760.13	1592.03	7534.81	1588.61	6682.86	1592.03	6693.55	1592.03	14124.5	1592.03	7221.72
1590.32	15139	1590.32	11066.8	1590.32	8928.33	1590.32	7791.81	1590.32	7689.42	1590.32	7470.02	1586.9	6711.87	1590.32	6675.77	1590.32	14011.2	1590.32	7157
1588.61	15297.5	1588.61	11056.7	1588.61	8943.62	1588.61	7688.94	1588.61	7686.02	1588.61	7528.09	1585.19	6729.18	1588.61	6625.83	1588.61	14007.7	1588.61	7206.37
1586.9	15163.5	1586.9	11105.1	1586.9	8944.29	1586.9	7746.94	1586.9	7843.43	1586.9	7527.65	1583.48	6742.09	1586.9	6647.55	1586.9	14134.3	1586.9	7328.82
1585.19	15158.2	1585.19	11210.4	1585.19	8893.8	1585.19	7829.76	1585.19	7725.99	1585.19	7477.51	1581.77	6773.99	1585.19	6616.64	1585.19	14050.3	1585.19	7231.97
1583.48	15361.9	1583.48	11048.3	1583.48	8843.33	1583.48	7669.97	1583.48	7873.08	1583.48	7520.92	1580.06	6671.5	1583.48	6606.2	1583.48	13944.5	1583.48	7160
1581.77	15254.3	1581.77	11071.8	1581.77	8943.36	1581.77	7803.89	1581.77	7757.14	1581.77	7530.71	1578.35	6636.24	1581.77	6629.36	1581.77	13996.5	1581.77	7207.86
1580.06	15164.2	1580.06	10943.4	1580.06	9119.28	1580.06	7782.93	1580.06	7780.01	1580.06	7550.72	1576.64	6681.27	1580.06	6537.14	1580.06	14057.2	1580.06	7238.17
1578.35	15134.1	1578.35	10962.6	1578.35	8946.14	1578.35	7804.33	1578.35	7807.25	1578.35	7523.99	1574.92	6805.09	1578.35	6605.57	1578.35	14044.9	1578.35	7150.2
1576.64	15375.5	1576.64	10894.1	1576.64	8932.2	1576.64	7822.79	1576.64	7797.98	1576.64	7495.81	1573.21	6756.68	1576.64	6574.71	1576.64	14086.6	1576.64	7196.56
1574.92	15307.4	1574.92	10889.9	1574.92	8854.06	1574.92	7736.17	1574.92	7760.98	1574.92	7482.24	1571.49	6664.54	1574.92	6587.64	1574.92	14018.8	1574.92	7110.1
1573.21	15373.6	1573.21	11072.4	1573.21	8857.66	1573.21	7837.81	1573.21	7852.4	1573.21	7461.38	1569.78	6687.64	1573.21	6498.44	1573.21	14072.2	1573.21	7127.27
1571.49	15309.9	1571.49	11006.9	1571.49	8975.03	1571.49	7689.96	1571.49	7752.69	1571.49	7586.4	1568.07	6632.01	1571.49	6572.64	1571.49	13877.5	1571.49	7227.57
1569.78	15278.3	1569.78	11046.4	1569.78	9047.13	1569.78	7810.52	1569.78	7832.39	1569.78	7530.53	1566.35	6751.31	1569.78	6649.73	1569.78	14035.9	1569.78	7292.83
1568.07	15214.7	1568.07	10906.6	1568.07	9034.64	1568.07	7843.53	1568.07	7706.49	1568.07	7470.31	1564.63	6746.69	1568.07	6687.41	1568.07	13869.1	1568.07	7264.74
1566.35	15242.9	1566.35	10896.5	1566.35	9032.36	1566.35	7824.06	1566.35	7796.36	1566.35	7513.6	1562.92	6759.55	1566.35	6615.76	1566.35	13918	1566.35	7222.1
1564.63	15373.1	1564.63	11116.7	1564.63	9051.93	1564.63	7859.97	1564.63	7897.85	1564.63	7451.96	1561.2	6685.02	1564.63	6646.15	1564.63	14089.4	1564.63	7223.18
1562.92	15297.9	1562.92	11033.8	1562.92	8864.63	1562.92	7809.9	1562.92	7747.26	1562.92	7610.32	1559.49	6644.02	1562.92	6583.28	1562.92	13962	1562.92	7263.6
1561.2	15292.5	1561.2	11111.1	1561.2	9066.29	1561.2	7877.84	1561.2	7730.74	1561.2	7403.04	1557.77	6709.3	1561.2	6594.72	1561.2	13941	1561.2	7270.51
1559.49	15211.5	1559.49	10932.1	1559.49	9015.94	1559.49	7804.5	1559.49	7852.55	1559.49	7613.75	1556.05	6812.38	1559.49	6652.75	1559.49	14048.1	1559.49	7194.41
1557.77	15378	1557.77	10959.9	1557.77	9007.84	1557.77	7779.23	1557.77	7821.45	1557.77	7589.99	1554.33	6854.31	1557.77	6585.56	1557.77	13926.6	1557.77	7128.54
1556.05	15273.7	1556.05	11015.4	1556.05	8999.74	1556.05	7745.25	1556.05	7737.97	1556.05	7639.01	1552.61	6758.03	1556.05	6639.2	1556.05	14007.5	1556.05	7232.97
1554.33	15230.5	1554.33	11019.9	1554.33	9023.65	1554.33	7730.19	1554.33	7657.45	1554.33	7522.14	1550.89	6647.25	1554.33	6548.77	1554.33	13867.2	1554.33	7266.06
1552.61	15273.2	1552.61	11142.2	1552.61	9085.37	1552.61	7755.88	1552.61	7728.24	1552.61	7462.05	1549.17	6766.24	1552.61	6616.93	1552.61	13907.3	1552.61	7243.86
1550.89	15406	1550.89	10967.7	1550.89	9091.8	1550.89	7660.84	1550.89	7807.72	1550.89	7550.32	1547.45	6806.68	1550.89	6682.15	1550.89	13873.3	1550.89	7281.29
1549.17	15374.5	1549.17	11066.7	1549.17	9006.63	1549.17	7863.9	1549.17	7827.55	1549.17	7427.74	1545.73	6765.72	1549.17	6617.94	1549.17	13993.3	1549.17	7286.72
1547.45	15370.6	1547.45	10947.7	1547.45	9033.42	1547.45	7774.7	1547.45	7822.66	1547.45	7482.55	1544.01	6730.59	1547.45	6655.51	1547.45	13880.8	1547.45	7145.34
1545.73	15167.6	1545.73	11036.4	1545.73	8990.44	1545.73	7694.26	1545.73	7758.2	1545.73	7486.47	1542.29	6710.01	1545.73	6556.47	1545.73	13964.5	1545.73	7146.44
1544.01	15288.7	1544.01	10891.3	1544.01	9056.45	1544.01	7757.69	1544.01	7879.72	1544.01	7533.96	1540.57	6775.1	1544.01	6550.45	1544.01	13846.2	1544.01	7273.92
1542.29	15396.7	1542.29	10988.7	1542.29	8967.01	1542.29	7810.91	1542.29	7886.44	1542.29	7523.34	1538.85	6841.61	1542.29	6622.86	1542.29	13999.5	1542.29	7150.08
1540.57	15320.2	1540.57	10952.5	1540.57	8976.36	1540.57	7806.03	1540.57	7856.85	1540.57	7602.75	1537.13	6802.15	1540.57	6577.63	1540.57	13953.9	1540.57	7241.2
1538.85	15149.4	1538.85	10958.5	1538.85	9052.47	1538.85	7818.57	1538.85	7844.7	1538.85	7587.76	1535.4	6820.74	1538.85	6573.06	1538.85	14012.8	1538.85	7245.17
1537.13	15119.4	1537.13	10964.4	1537.13	9060.34	1537.13	7912.38	1537.13	7845.62	1537.13	7532.14	1533.68	6804.5	1537.13	6593.16	1537.13	13907.6	1537.13	7241.88
1535.4	15141.7	1535.4	11047.2	1535.4	9146.55	1535.4	7718.85	1535.4	7787.04	1535.4	7531.68	1531.95	6823.08	1535.4	6726.43	1535.4	13946.2	1535.4	7179.11
1533.68	15293.1	1533.68	10835.6	1533.68	9007.88	1533.68	7773.47	1533.68	7757.51	1533.68	7380.37	1530.23	6767.71	1533.68	6637.69	1533.68	13899.1	1533.68	7193.25
1531.95	15387.8	1531.95	10906.8	1531.95	8995.45	1531.95	7833.86	1531.95	7887.51	1531.95	7536.57	1528.51	6774.69	1531.95	6585.25	1531.95	14074	1531.95	7191.43
1530.23	15282.4	1530.23	10983.8	1530.23	8971.42	1530.23	7859.42	1530.23	7866.67	1530.23	7550.61	1526.78	6742.54	1530.23	6616.93	1530.23	13815.2	1530.23	7186.7
1528.51	15088.7	1528.51	10998.4	1528.51	8966.25	1528.51	7744.37	1528.51	7861.77	1528.51	7641.46	1525.05	6801.68	1528.51	6625.4	1528.51	14048	1528.51	7222.57
1526.78	15187.8	1526.78	11098.5	1526.78	8911.81	1526.78	7868.48	1526.78	7771.39	1526.78	7507.66	1523.33	6794.16	1526.78	6615.03	1526.78	13898.1	1526.78	7149.73
1525.05	15202.7	1525.05	10821.8	1525.05	9024	1525.05	7772.31	1525.05	7807.08	1525.05	7481.12	1521.6	6714.25	1525.05	6601.76	1525.05	14064.1	1525.05	7378.27
1523.33	15303.2	1523.33	11026.2	1523.33	8902.95	1523.33	7757.31	1523.33	7809.45	1523.33	7561.78	1519.87	6745.84	1523.33	6666.71	1523.33	13979.4	1523.33	7180.87
1521.6	15186.3	1521.6	10955.4	1521.6	8936.89	1521.6	7781.41	1521.6	7794.44	1521.6	7529.46	1518.15	6725.32	1521.6	6523.12	1521.6	14004.8	1521.6	7254.34
1519.87	15197	1519.87	11053.9	1519.87	9009.9	1519.87	7753.38	1519.87	7898.14	1519.87	7502.94	1516.42	6723.61	1519.87	6522.91	1519.87	14005.6	1519.87	7313.3
1518.15	15300.2	1518.15	10971.5	1518.15	9038.01	1518.15	7825.22	1518.15	7806.41	1518.15	7519.85	1514.69	6782.66	1518.15	6715.19	1518.15	13897.8	1518.15	7185.54
1516.42	15169	1516.42	11116.3	1516.42	9034.27	1516.42	7778.38	1516.42	7827.58	1516.42	7580.16	1512.96	6779.49	1516.42	6600.63	1516.42	13969.5	1516.42	7111.37
1514.69	15189.7	1514.69	10973.2	1514.69	9099.96	1514.69	7795.21	1514.69	7746.03	1514.69	7485.66	1511.23	6860.18	1514.69	6614.87	1514.69	13990.6	1514.69	7238.31
1512.96	15298.7	1512.96	10919.8	1512.96	8892.3	1512.96	7930.62	1512.96	7903.14	1512.96	7560.41	1509.5	6669.09	1512.96	6607.4	1512.96	13939.3	1512.96	7284.2
1511.23	15122.8	1511.23	10999.4	1511.23	8978.24	1511.23	7824.51	1511.23	7869.33	1511.23	7489.09	1507.77	6761.33	1511.23	6641.87	1511.23	13987.8	1511.23	7158.01
1509.5	15330	1509.5	11080.5	1509.5	8926.81	1509.5	7735.8	1509.5	7741.58	1509.5	7651.97	1506.04	6641.15	1509.5	6562.13	1509.5	13952.5	1509.5	7160.53
1507.77	15171.4	1507.77	11056	1507.77	9019.92	1507.77	7840.77	1507.77	7924.58	1507.77	7598.01	1504.31	6740.57	1507.77	6663.07	1507.77	13878.1	1507.77	7196.28
1506.04	15239.8	1506.04	11066.2	1506.04	8891.95	1506.04	7831.56	1506.04	7837.34	1506.04	7539.73	1502.58	6792.28	1506.04	6602.14	1506.04	13981.5	1506.04	7182.9
1504.31	15227.3	1504.31	10998.4	1504.31	8911.35	1504.31	7896.01	1504.31	7764.58	1504.31	7611.48	1500.85	6732.81	1504.31	6649.57	1504.31	13996.7	1504.31	7222.96
1502.58	15360.6	1502.58	10933.5	1502.58	8935.08	1502.58	7878.12	1502.58	7940.21	1502.58	7496.92	1499.12	6813.37	1502.58	6584.35	1502.58	13949.9	1502.58	7226.91
1500.85	15296.1	1500.85	11040.4	1500.85	9009.32	1500.85	7798.17	1500.85	7881.9	1500.85	7619.17	1497.38	6787.11	1500.85	6600	1500.85	13842.4	1500.85	7105.25
1499.12	15266.2	1499.12	11108.3	1499.12	9089.3	1499.12	7900.1	1499.12	7791.86	1499.12	7637.44	1495.65	6791.15	1499.12	6722.44	1499.12	13890.8	1499.12	7276.63
1497.38	15359	1497.38	10965.6	1497.38	9091.32	1497.38	7778.34	1497.38	7720.62	1497.38	7654.25	1493.92	6839.9	1497.38	6609.64	1497.38	13992.6	1497.38	7260.36
1495.65	15356.5	1495.65	11069.5	1495.65	8999.58	1495.65	7888.87	1495.65	7847.04	1495.65	7643.65	1492.18	6848.26	1495.65	6596.42	1495.65	13885.2	1495.65	7235.44
1493.92	15201.2	1493.92	11009	1493.92	9003.06	1493.92	7843.61	1493.92	7860.91	1493.92	7607.1	1490.45	6809.04	1493.92	6685.6	1493.92	14142.7	1493.92	7325.89
1492.18	15356	1492.18	11039.4	1492.18	9085.84	1492.18	7925.24	1492.18	7873.33	1492.18	7677.26	1488.71	6774.17	1492.18	6744.45	1492.18	14005	1492.18	7133.72
1490.45	15264.1	1490.45	11113	1490.45	9011.46	1490.45	7709.9	1490.45	7794.94	1490.45	7658.01	1486.98	6828.63	1490.45	6685.08	1490.45	13987.1	1490.45	7252.98
1488.71	15268.9	1488.71	11065.5	1488.71	9146.06	1488.71	7795.84	1488.71	7699.29	1488.71	7630.13	1485.24	6769.29	1488.71	6706.44	1488.71	14071.4	1488.71	7264.11
1486.98	15292.4	1486.98	11082.8	1486.98	8882.99	1486.98	7927.84	1486.98	7815.47	1486.98	7485.56	1483.51	6698.45	1486.98	6707.62	1486.98	13851.8	1486.98	7226.25
1485.24	15324.5	1485.24	11121.8	1485.24	9030.52	1485.24	7813.48	1485.24	7948.87	1485.24	7629.13	1481.77	6850.78	1485.24	6654.06	1485.24	13943.3	1485.24	7227.29
1483.51	15356.6	1483.51	10950.5	1483.51	8977.82	1483.51	7791.34	1483.51	7910.85	1483.51	7612.79	1480.03	6802.98	1483.51	6584.7	1483.51	14023.3	1483.51	7265.77
1481.77	15312.4	1481.77	11094.5	1481.77	9063.35	1481.77	7773.52	1481.77	7918.92	1481.77	7511.53	1478.3	6877.51	1481.77	6675.15	1481.77	14084.5	1481.77	7307.11
1480.03	15420.8	1480.03	11050	1480.03	9045.22	1480.03	7816.16	1480.03	7908.27	1480.03	7657.85	1476.56	6894.46	1480.03	6751.17	1480.03	13929.8	1480.03	7223.22
1478.3	15317.6	1478.3	11044.3	1478.3	8973.86	1478.3	7796.91	1478.3	7910.58	1478.3	7686.12	1474.82	6766.16	1478.3	6655.93	1478.3	13949.3	1478.3	7307.71
1476.56	15233.1	1476.56	11002.7	1476.56	9013.29	1476.56	7868.29	1476.56	7945.96	1476.56	7592.11	1473.08	6820.51	1476.56	6642.73	1476.56	14046.4	1476.56	7387.85
1474.82	15352.9	1474.82	11245.8	1474.82	9026.82	1474.82	7792.95	1474.82	7811.64	1474.82	7733.98	1471.34	6692.29	1474.82	6733.08	1474.82	13907.7	1474.82	7289.62
1473.08	15462.6	1473.08	11125	1473.08	9073.4	1473.08	7857.1	1473.08	7905.98	1473.08	7560.93	1469.6	6858.71	1473.08	6778.81	1473.08	14092.5	1473.08	7376.9
1471.34	15307.7	1471.34	10988.5	1471.34	9032.29	1471.34	7978.71	1471.34	7745.86	1471.34	7625.12	1467.86	6765.02	1471.34	6639.1	1471.34	13985.4	1471.34	7267.23
1469.6	15224.8	1469.6	11051.8	1469.6	9034.3	1469.6	7909.14	1469.6	7963.75	1469.6	7605.94	1466.12	6789.15	1469.6	6660.41	1469.6	13770.6	1469.6	7338.66
1467.86	15403.4	1467.86	11199.9	1467.86	9188.59	1467.86	7871.22	1467.86	7849.67	1467.86	7654.29	1464.38	6806.09	1467.86	6744.91	1467.86	14126.2	1467.86	7333.92
1466.12	15383.7	1466.12	11024.7	1466.12	9229.34	1466.12	7890.76	1466.12	7887.88	1466.12	7623.61	1462.64	6787.13	1466.12	6741.76	1466.12	14188.7	1466.12	7411.05
1464.38	15418.5	1464.38	11158.3	1464.38	9096.33	1464.38	7861.47	1464.38	7963.42	1464.38	7697.78	1460.9	6831.33	1464.38	6628.04	1464.38	14123.4	1464.38	7259.83
1462.64	15311.2	1462.64	11057.8	1462.64	9083.96	1462.64	8017.37	1462.64	8031.73	1462.64	7681.46	1459.15	6960.16	1462.64	6699.57	1462.64	14102.5	1462.64	7372.83
1460.9	15300.2	1460.9	11046.4	1460.9	9103.18	1460.9	8016.77	1460.9	7871.82	1460.9	7699.6	1457.41	6959.82	1460.9	6725.13	1460.9	14008.5	1460.9	7366.64
1459.15	15335	1459.15	10947.4	1459.15	9063.56	1459.15	7978.86	1459.15	7892.77	1459.15	7815.29	1455.67	6932.24	1459.15	6694.72	1459.15	14085.3	1459.15	7304.51
1457.41	15279.5	1457.41	11052.2	1457.41	9124.37	1457.41	7932.36	1457.41	7961.05	1457.41	7712.89	1453.92	6854.48	1457.41	6766.17	1457.41	14058.8	1457.41	7377.24
1455.67	15429	1455.67	11184.2	1455.67	9117.74	1455.67	7898.79	1455.67	8026.42	1455.67	7583.3	1452.18	6930.14	1455.67	6734.34	1455.67	13982.1	1455.67	7277.84
1453.92	15429.4	1453.92	11215.8	1453.92	9167.03	1453.92	7997.14	1453.92	7883.88	1453.92	7688.89	1450.43	6994.29	1453.92	6792.84	1453.92	13977.1	1453.92	7349.11
1452.18	15414	1452.18	11109.7	1452.18	9018.5	1452.18	7920.57	1452.18	7957.83	1452.18	7707	1448.69	6827.76	1452.18	6782.51	1452.18	14098.2	1452.18	7380.2
1450.43	15401.5	1450.43	11327.6	1450.43	9155.2	1450.43	7940.05	1450.43	7895.62	1450.43	7709.34	1446.94	6900.5	1450.43	6782.21	1450.43	14119	1450.43	7273.72
1448.69	15376.1	1448.69	10968	1448.69	9167.19	1448.69	7872.12	1448.69	8022.55	1448.69	7819.12	1445.2	6910.19	1448.69	6670.17	1448.69	14265.8	1448.69	7293.35
1446.94	15271.9	1446.94	11049.7	1446.94	9176.31	1446.94	7881.58	1446.94	7947.46	1446.94	7781.32	1443.45	6894.12	1446.94	6727.2	1446.94	14070.3	1446.94	7298.66
1445.2	15449.9	1445.2	11270.2	1445.2	9153.93	1445.2	7946.87	1445.2	8054.26	1445.2	7796.52	1441.7	6936.73	1445.2	6824.28	1445.2	13972.2	1445.2	7470.05
1443.45	15516.1	1443.45	11150	1443.45	9114.38	1443.45	7996.37	1443.45	7967.74	1443.45	7760.18	1439.96	6903.48	1443.45	6858.33	1443.45	13974.3	1443.45	7337.88
1441.7	15517.8	1441.7	11235.9	1441.7	9282.36	1441.7	7937.09	1441.7	7990.04	1441.7	7733.87	1438.21	6831.63	1441.7	6740.66	1441.7	13949.3	1441.7	7320.27
1439.96	15406.6	1439.96	11122.8	1439.96	9073.96	1439.96	7910.74	1439.96	7823.47	1439.96	7648.91	1436.46	6844.19	1439.96	6773.28	1439.96	13934.3	1439.96	7302.67
1438.21	15491.3	1438.21	11092.8	1438.21	9083.09	1438.21	7933.05	1438.21	8004.57	1438.21	7687.02	1434.71	6922.51	1438.21	6783	1438.21	14053.8	1438.21	7279.35
1436.46	15387.3	1436.46	11180.1	1436.46	9206.62	1436.46	7968.2	1436.46	7933.88	1436.46	7703.65	1432.96	6844.99	1436.46	6695.47	1436.46	14103.1	1436.46	7367.59
1434.71	15414.8	1434.71	11097.2	1434.71	9199.99	1434.71	7947.59	1434.71	8079.12	1434.71	7768.88	1431.21	6840.38	1434.71	6766.67	1434.71	14118.1	1434.71	7297.08
1432.96	15382.3	1432.96	11255.9	1432.96	9120.46	1432.96	7964.14	1432.96	8114.22	1432.96	7726.88	1429.46	6872.93	1432.96	6799.25	1432.96	13905.8	1432.96	7400.99
1431.21	15332.6	1431.21	11032.9	1431.21	9062.4	1431.21	8076.43	1431.21	7842.08	1431.21	7850.65	1427.71	6948.3	1431.21	6840.38	1431.21	14148	1431.21	7440.54
1429.46	15295.9	1429.46	11165.8	1429.46	9078.66	1429.46	7871.51	1429.46	7957.22	1429.46	7618.65	1425.96	6887.98	1429.46	6845.78	1429.46	14100.1	1429.46	7335.79
1427.71	15451.9	1427.71	11213	1427.71	9107.77	1427.71	8009.47	1427.71	7873.78	1427.71	7719.54	1424.21	6883.37	1427.71	6656.94	1427.71	14020.8	1427.71	7315.35
1425.96	15192.4	1425.96	11075.9	1425.96	9246.8	1425.96	7886.05	1425.96	7986	1425.96	7738.99	1422.46	6900.17	1425.96	6688.08	1425.96	14180	1425.96	7380.59
1424.21	15248.5	1424.21	11137.3	1424.21	9203.05	1424.21	7889.75	1424.21	7835.51	1424.21	7677.06	1420.71	6932.65	1424.21	6752.04	1424.21	13920.9	1424.21	7333.03
1422.46	15343.1	1422.46	11118.8	1422.46	9047.99	1422.46	7919.14	1422.46	7961.95	1422.46	7712.2	1418.95	6811.06	1422.46	6716.07	1422.46	14052.9	1422.46	7401.09
1420.71	15357.7	1420.71	11174.4	1420.71	9121.3	1420.71	7988.45	1420.71	8069.78	1420.71	7701.67	1417.2	6883.48	1420.71	6859.88	1420.71	14070.7	1420.71	7369.24
1418.95	15463.6	1418.95	11038.9	1418.95	9227.38	1418.95	7875.16	1418.95	7932.21	1418.95	7675.46	1415.45	6894.55	1418.95	6681.26	1418.95	14162.7	1418.95	7447.24
1417.2	15332.7	1417.2	11133.1	1417.2	9249.27	1417.2	8057.1	1417.2	8011.47	1417.2	7781.88	1413.69	6884.24	1417.2	6673.85	1417.2	14176.2	1417.2	7307.01
1415.45	15474.2	1415.45	11205.8	1415.45	9128.58	1415.45	8067.88	1415.45	7966.66	1415.45	7677.24	1411.94	6855.41	1415.45	6742	1415.45	14171.2	1415.45	7437.73
1413.69	15320.6	1413.69	11059	1413.69	9341.47	1413.69	8118.55	1413.69	7991.7	1413.69	7715.19	1410.18	6860.78	1413.69	6794.44	1413.69	14211.7	1413.69	7341.76
1411.94	15271.1	1411.94	11265.6	1411.94	9202.29	1411.94	8106.51	1411.94	7961.16	1411.94	7808.69	1408.43	6957.3	1411.94	6832.61	1411.94	14071.3	1411.94	7356.99
1410.18	15384	1410.18	11338.2	1410.18	9204.21	1410.18	7989.05	1410.18	8036.06	1410.18	7694.16	1406.67	7002.51	1410.18	6789.55	1410.18	14109	1410.18	7370.78
1408.43	15291.8	1408.43	11014.9	1408.43	9154.86	1408.43	8112.34	1408.43	8029.73	1408.43	7813.25	1404.92	6966.56	1408.43	6847.63	1408.43	14149.6	1408.43	7354.65
1406.67	15156.9	1406.67	11087.5	1406.67	9158.22	1406.67	8037.65	1406.67	8111.69	1406.67	7717.28	1403.16	7074.36	1406.67	6861.55	1406.67	14103.3	1406.67	7388.37
1404.92	15399.3	1404.92	11123.1	1404.92	9200.01	1404.92	8027.05	1404.92	8179.37	1404.92	7913.18	1401.4	7036.98	1404.92	6854.1	1404.92	14217.8	1404.92	7496.09
1403.16	15328.5	1403.16	11190	1403.16	9248.89	1403.16	8066.27	1403.16	8185.82	1403.16	7834.3	1399.65	7114.84	1403.16	6825.31	1403.16	14271.1	1403.16	7462.87
1401.4	15351.6	1401.4	11140.2	1401.4	9210.96	1401.4	8082.71	1401.4	8146.73	1401.4	7893.48	1397.89	7152.83	1401.4	6775.19	1401.4	14149.4	1401.4	7512.18
1399.65	15423.1	1399.65	11227	1399.65	9299.64	1399.65	8187.32	1399.65	8070.69	1399.65	7912.8	1396.13	7003.15	1399.65	6904.32	1399.65	14030.5	1399.65	7564.31
1397.89	15318.2	1397.89	11044.9	1397.89	9233.27	1397.89	8269.13	1397.89	8173.86	1397.89	7822.61	1394.37	7237.3	1397.89	6923.89	1397.89	14233.1	1397.89	7467.1
1396.13	15329.9	1396.13	11168.6	1396.13	9219.54	1396.13	8234.32	1396.13	8161.81	1396.13	7925.82	1392.61	7062.09	1396.13	6984.67	1396.13	14209.6	1396.13	7519.22
1394.37	15321.7	1394.37	11114.6	1394.37	9316.67	1394.37	8208.05	1394.37	8158.31	1394.37	7928.05	1390.85	7115.69	1394.37	6947.35	1394.37	14088	1394.37	7567.04
1392.61	15401.6	1392.61	11090.5	1392.61	9294.4	1392.61	8097.96	1392.61	8146.27	1392.61	7833.67	1389.09	7018.72	1392.61	6947	1392.61	14114.2	1392.61	7468.48
1390.85	15276.9	1390.85	11117.5	1390.85	9256.51	1390.85	8144.19	1390.85	8155.56	1390.85	7911.22	1387.33	6982.85	1390.85	6918.23	1390.85	14161.8	1390.85	7462.31
1389.09	15471.9	1389.09	11008.1	1389.09	9198.75	1389.09	8125.07	1389.09	8051.22	1389.09	7882.21	1385.57	6959.77	1389.09	6836.93	1389.09	14148.2	1389.09	7400.76
1387.33	15483.5	1387.33	11025.2	1387.33	9277.33	1387.33	8034.96	1387.33	8094.59	1387.33	7795	1383.81	6966.5	1387.33	6836.6	1387.33	14163.1	1387.33	7538.01
1385.57	15293.6	1385.57	11008.2	1385.57	9148.62	1385.57	8044.26	1385.57	7950.57	1385.57	7889.53	1382.05	7085.31	1385.57	6807.88	1385.57	14241.8	1385.57	7553.11
1383.81	15379.1	1383.81	11066.4	1383.81	9271.17	1383.81	8101.8	1383.81	8283.45	1383.81	7822.24	1380.28	7082.08	1383.81	6797.63	1383.81	14091.9	1383.81	7477.39
1382.05	15446.1	1382.05	11172.8	1382.05	9256.03	1382.05	8018.86	1382.05	8145.13	1382.05	7737.95	1378.52	7049.07	1382.05	6929.25	1382.05	14214.6	1382.05	7492.5
1380.28	15256.3	1380.28	11161.4	1380.28	9338.76	1380.28	8143.05	1380.28	8100.5	1380.28	7874.97	1376.76	7060.03	1380.28	6865.07	1380.28	14202.5	1380.28	7406.9
1378.52	15327.6	1378.52	11175.6	1378.52	9269.72	1378.52	8084.24	1378.52	8122.53	1378.52	7857.36	1374.99	6994.44	1378.52	6982.43	1378.52	14105.2	1378.52	7505.68
1376.76	15481	1376.76	11093.3	1376.76	9219.15	1376.76	8065.16	1376.76	8141.72	1376.76	7804.31	1373.23	7087.59	1376.76	6965.04	1376.76	14040.7	1376.76	7279.77
1374.99	15309.8	1374.99	11066.4	1374.99	9378.36	1374.99	8138.22	1374.99	8033.33	1374.99	7834.91	1371.46	7040.44	1374.99	6923.58	1374.99	14268.1	1374.99	7413.97
1373.23	15392.3	1373.23	11111.7	1373.23	9248.44	1373.23	8110.63	1373.23	8073.79	1373.23	7858.41	1369.7	7085.38	1373.23	6818.37	1373.23	14282.9	1373.23	7430.49
1371.46	15391.2	1371.46	11271.8	1371.46	9163.91	1371.46	7992.39	1371.46	8228.96	1371.46	7959.81	1367.93	7028.34	1371.46	6908.7	1371.46	14178.6	1371.46	7558.91
1369.7	15315.1	1369.7	11254.7	1369.7	9306.02	1369.7	8092.31	1369.7	8106.47	1369.7	7898.29	1366.17	7101.57	1369.7	6834.7	1369.7	14058.9	1369.7	7484.75
1367.93	15510.8	1367.93	11182.5	1367.93	9340.45	1367.93	8036.44	1367.93	8253.06	1367.93	7825.47	1364.4	7123.8	1367.93	7028.34	1367.93	14233.7	1367.93	7494.16
1366.17	15378	1366.17	11200.9	1366.17	9359.29	1366.17	8215.56	1366.17	8103.74	1366.17	7875.84	1362.63	7073.88	1366.17	6904.81	1366.17	14190.4	1366.17	7420.05
1364.4	15367	1364.4	11328.2	1364.4	9349.82	1364.4	8093.17	1364.4	8131.38	1364.4	7832.79	1360.86	7077.72	1364.4	6874.74	1364.4	14234.9	1364.4	7440.79
1362.63	15470.6	1362.63	11132.9	1362.63	9171.99	1362.63	8133.54	1362.63	8074.12	1362.63	7919.91	1359.1	6991.07	1362.63	7015.87	1362.63	14304.8	1362.63	7528.02
1360.86	15403	1360.86	11189.4	1360.86	9250.26	1360.86	8094.68	1360.86	8137.12	1360.86	7857.06	1357.33	7037.34	1360.86	6913.65	1360.86	14070.6	1360.86	7421.42
1359.1	15411.7	1359.1	11229	1359.1	9226.68	1359.1	8027.56	1359.1	8157.66	1359.1	7944.14	1355.56	6960.63	1359.1	6839.76	1359.1	14219.7	1359.1	7457.7
1357.33	15460.1	1357.33	11155.4	1357.33	9283.69	1357.33	7959.06	1357.33	8125.88	1357.33	7922.31	1353.79	7021.02	1357.33	6832.36	1357.33	14261.3	1357.33	7506.68
1355.56	15328.9	1355.56	11211.9	1355.56	9346.32	1355.56	8105.42	1355.56	8226.97	1355.56	7831.24	1352.02	7102.56	1355.56	6981.83	1355.56	14093.7	1355.56	7523.13
1353.79	15296.7	1353.79	11176.5	1353.79	9245.02	1353.79	7991.72	1353.79	8048.24	1353.79	7792.49	1350.25	7071.08	1353.79	6872.66	1353.79	14114.1	1353.79	7487.29
1352.02	15442.6	1352.02	11324.8	1352.02	9338.71	1352.02	8085.73	1352.02	8122.46	1352.02	7814.51	1348.48	7135.63	1352.02	6876.54	1352.02	14068.1	1352.02	7385.08
1350.25	15578.4	1350.25	11302.2	1350.25	9135.78	1350.25	8124.61	1350.25	8073.77	1350.25	7860.52	1346.71	6998.29	1350.25	6863.48	1350.25	14136.5	1350.25	7395.9
1348.48	15269.5	1348.48	11382.6	1348.48	9285.92	1348.48	8022.29	1348.48	8033.58	1348.48	7827.45	1344.94	7009.2	1348.48	6880.08	1348.48	14065.1	1348.48	7412.36
1346.71	15416.6	1346.71	11262.5	1346.71	9225.66	1346.71	8066.81	1346.71	8165.62	1346.71	7888.96	1343.16	7004.58	1346.71	6940.42	1346.71	14106.7	1346.71	7400.58
1344.94	15409.8	1344.94	11258.2	1344.94	9245.88	1344.94	8179.05	1344.94	7995.6	1344.94	7881.29	1341.39	7036.63	1344.94	6774.95	1344.94	14035.3	1344.94	7553.9
1343.16	15542.7	1343.16	11149.5	1343.16	9171.56	1343.16	7952.63	1343.16	7999.19	1343.16	7867.98	1339.62	6998.17	1343.16	6864.91	1343.16	14050.1	1343.16	7489.89
1341.39	15503.4	1341.39	11124.1	1341.39	9190.36	1341.39	8095.87	1341.39	8070.48	1341.39	7884.3	1337.85	7069.68	1341.39	6841.99	1341.39	14031	1341.39	7385.01
1339.62	15451.5	1339.62	11132.5	1339.62	9262.74	1339.62	8071.23	1339.62	8075.46	1339.62	7883.69	1336.07	6957.93	1339.62	6917.79	1339.62	14014.7	1339.62	7460.67
1337.85	15530.7	1337.85	11155	1337.85	9236.39	1337.85	8057.88	1337.85	8124.14	1337.85	7794.26	1334.3	7005.46	1337.85	6901.92	1337.85	14173.2	1337.85	7295.23
1336.07	15473.2	1336.07	11153.6	1336.07	9250.94	1336.07	8041.72	1336.07	8061.45	1336.07	7799.31	1332.52	7021.98	1336.07	6871.96	1336.07	14001.8	1336.07	7513.21
1334.3	15352.3	1334.3	11145.1	1334.3	9196.43	1334.3	8024.16	1334.3	8138.28	1334.3	7876.21	1330.75	6986.38	1334.3	6905.42	1334.3	14119.4	1334.3	7453.52
1332.52	15444.1	1332.52	11240.8	1332.52	9332.12	1332.52	8003.79	1332.52	8039	1332.52	7724.88	1328.97	6981.77	1332.52	6917.74	1332.52	14136.9	1332.52	7448.79
1330.75	15372.6	1330.75	11177.4	1330.75	9276.21	1330.75	8010.18	1330.75	8060.88	1330.75	7856.68	1327.2	6972.94	1330.75	6955.39	1330.75	14120.6	1330.75	7515.88
1328.97	15363	1328.97	11204.1	1328.97	9148.52	1328.97	8026.43	1328.97	8032.06	1328.97	7773.01	1325.42	6988.03	1328.97	6845.2	1328.97	14145.2	1328.97	7468.9
1327.2	15354.8	1327.2	11104.1	1327.2	9209.51	1327.2	8204.53	1327.2	8113.04	1327.2	7841.39	1323.64	7012.97	1327.2	6835	1327.2	13979.7	1327.2	7604.92
1325.42	15428.3	1325.42	11158.9	1325.42	9231.07	1325.42	8115.18	1325.42	8040.6	1325.42	7780.27	1321.86	7139.15	1325.42	6758.66	1325.42	14054.9	1325.42	7552.31
1323.64	15317.4	1323.64	11184.2	1323.64	9265.28	1323.64	7992.11	1323.64	8125.76	1323.64	7842.99	1320.09	6977.03	1323.64	6896.2	1323.64	14234.1	1323.64	7436.42
1321.86	15298	1321.86	11008.3	1321.86	9247.43	1321.86	8098.35	1321.86	8120.86	1321.86	7869.1	1318.31	7152.36	1321.86	7040.7	1321.86	14025.1	1321.86	7337.46
1320.09	15340.5	1320.09	11257.2	1320.09	9249.27	1320.09	7995.04	1320.09	8311.41	1320.09	8058.31	1316.53	7038.09	1320.09	6896.88	1320.09	14135.4	1320.09	7479
1318.31	15392.7	1318.31	11221.9	1318.31	9353.73	1318.31	8067.49	1318.31	8119.5	1318.31	7859.44	1314.75	7036.28	1318.31	6834.66	1318.31	14093.9	1318.31	7434.91
1316.53	15395.8	1316.53	11210.6	1316.53	9244.52	1316.53	8160.98	1316.53	8099.14	1316.53	7787.15	1312.97	6979.69	1316.53	6880.69	1316.53	14136.6	1316.53	7485
1314.75	15467.7	1314.75	11074.3	1314.75	9256.19	1314.75	8140.62	1314.75	8102.68	1314.75	7869.45	1311.19	6993.34	1314.75	6881.73	1314.75	14048.7	1314.75	7477.45
1312.97	15442.7	1312.97	11120.6	1312.97	9207.46	1312.97	8045.82	1312.97	8110.43	1312.97	7892.71	1309.41	7035.07	1312.97	6953	1312.97	14217.8	1312.97	7479.75
1311.19	15413.4	1311.19	11182.3	1311.19	9248.63	1311.19	8108.35	1311.19	8099.92	1311.19	7865.41	1307.63	7022.03	1311.19	6983.51	1311.19	14155.2	1311.19	7528.38
1309.41	15259.3	1309.41	11180.9	1309.41	9212.56	1309.41	8144.17	1309.41	8111.88	1309.41	7877.42	1305.85	7073.55	1309.41	6914.33	1309.41	13960.6	1309.41	7408.51
1307.63	15342.4	1307.63	11054.5	1307.63	9142.82	1307.63	8095.76	1307.63	7973.65	1307.63	7986.28	1304.06	7054.9	1307.63	6815.71	1307.63	13975.3	1307.63	7579.25
1305.85	15419.8	1305.85	10985.7	1305.85	9255.53	1305.85	8152.61	1305.85	8093.68	1305.85	7902.84	1302.28	7030.64	1305.85	6878.5	1305.85	14116.2	1305.85	7390.67
1304.06	15397.6	1304.06	11154	1304.06	9177.4	1304.06	8133.68	1304.06	8100.01	1304.06	7920.45	1300.5	6954.52	1304.06	6851.48	1304.06	14015.8	1304.06	7450.5
1302.28	15413.3	1302.28	11120.3	1302.28	9309.68	1302.28	8118.97	1302.28	8162.44	1302.28	7810.42	1298.72	6949.93	1302.28	6869.36	1302.28	14215.6	1302.28	7424.74
1300.5	15238.3	1300.5	11135.6	1300.5	9328.31	1300.5	8086.03	1300.5	8107.07	1300.5	7842.06	1296.93	7050.44	1300.5	6972.75	1300.5	14007.2	1300.5	7478.91

## Sheet: b
Raman shift	Intensity	Raman shift	Intensity	Raman shift	Intensity	Raman shift	Intensity	Raman shift	Intensity	Raman shift	Intensity	Raman shift	Intensity	Raman shift	Intensity	Raman shift	Intensity	Raman shift	Intensity
cm-1	a.u.	cm-1	a.u.	cm-1	a.u.	cm-1	a.u.	cm-1	a.u.	cm-1	a.u.	cm-1	a.u.	cm-1	a.u.	cm-1	a.u.	cm-1	a.u.
	OCP		1.0 V		1.1 V		1.2 V		1.3 V		1.4 V		1.5 V		1.6 V		1.7 V		1.8 V
1700.7	5506.3	1700.7	6088.35	1700.7	7387.18	1700.7	3964.66	1700.7	54964.4	1700.7	3598.63	1700.7	7256.56	1700.7	8975.19	1700.7	6289.99	1700.7	7179.46
1699.02	5064.3	1699.02	6043.95	1699.02	7999.98	1699.02	3661.9	1699.02	55285.1	1699.02	3326.77	1699.02	6964.48	1699.02	8403.99	1699.02	6314.31	1699.02	6805.06
1697.34	5193.2	1697.34	6124.55	1697.34	7149.78	1697.34	3938.94	1697.34	55353	1697.34	2940.61	1697.34	6303.4	1697.34	9184.79	1697.34	6066.63	1697.34	7020.66
1695.65	5286.55	1695.65	5837.6	1695.65	6842.18	1695.65	3660.36	1695.65	55367.3	1695.65	3495.28	1695.65	6527.01	1695.65	8671.44	1695.65	5954.69	1695.65	7294.96
1693.97	5026.15	1693.97	5629.2	1693.97	7024.98	1693.97	3484.3	1693.97	55101	1693.97	3413.82	1693.97	6939.93	1693.97	8494.24	1693.97	5738.01	1693.97	7555.56
1692.29	5307.95	1692.29	5831.8	1692.29	6794.78	1692.29	3415.14	1692.29	55578.7	1692.29	3434.86	1692.29	7567.85	1692.29	8688.04	1692.29	6111.33	1692.29	6834.16
1690.6	5347.8	1690.6	5867.85	1690.6	7283.18	1690.6	3659.56	1690.6	55539.5	1690.6	3552.63	1690.6	6823.46	1690.6	8492.69	1690.6	6755.39	1690.6	6937.46
1688.92	5028.3	1688.92	5055.45	1688.92	7217.98	1688.92	3563.7	1688.92	55353.4	1688.92	2945.77	1688.92	6649.38	1688.92	8481.49	1688.92	6514.71	1688.92	6868.06
1687.23	4909.45	1687.23	5667.5	1687.23	7108.38	1687.23	3367.22	1687.23	55462.7	1687.23	2519.04	1687.23	7097.99	1687.23	8472.14	1687.23	6340.77	1687.23	6465.36
1685.55	5403.15	1685.55	5435.1	1685.55	7224.18	1685.55	3507.46	1685.55	55227.7	1685.55	3154.48	1685.55	6820.91	1685.55	8534.94	1685.55	6069.09	1685.55	7535.96
1683.86	5312.5	1683.86	5290.15	1683.86	7076.58	1683.86	3606.18	1683.86	55350.3	1683.86	3134.35	1683.86	7044.52	1683.86	8722.59	1683.86	6164.15	1683.86	6918.26
1682.18	5507.9	1682.18	5890.75	1682.18	7095.38	1682.18	3973.12	1682.18	55330.5	1682.18	3628.39	1682.18	6856.44	1682.18	8601.39	1682.18	7591.47	1682.18	7150.86
1680.49	5190.45	1680.49	5590.8	1680.49	7300.78	1680.49	3750.14	1680.49	55534.5	1680.49	3161.96	1680.49	7823.05	1680.49	9042.04	1680.49	5982.53	1680.49	7037.16
1678.8	5411.2	1678.8	5638.85	1678.8	7560.18	1678.8	3660.56	1678.8	55576.9	1678.8	2685.33	1678.8	7213.66	1678.8	7965.69	1678.8	6962.59	1678.8	7554.46
1677.12	5594.6	1677.12	5337.45	1677.12	6736.98	1677.12	4085	1677.12	55331.8	1677.12	3165.97	1677.12	6879.58	1677.12	9168.49	1677.12	6601.91	1677.12	7357.06
1675.43	5360.45	1675.43	5860.5	1675.43	7554.38	1675.43	4023.62	1675.43	55175.7	1675.43	3658.34	1675.43	6878.19	1675.43	8636.14	1675.43	6181.97	1675.43	6832.36
1673.74	5170.8	1673.74	5952.55	1673.74	6923.78	1673.74	3897.04	1673.74	55520.2	1673.74	3254.61	1673.74	7268.8	1673.74	8469.79	1673.74	5728.03	1673.74	7376.66
1672.05	5651.95	1672.05	6361.6	1672.05	7895.18	1672.05	4442.76	1672.05	55392.3	1672.05	2957.68	1672.05	7381.41	1672.05	8377.44	1672.05	6477.09	1672.05	7376.96
1670.36	5616.3	1670.36	5754.65	1670.36	7557.58	1670.36	4073.38	1670.36	55597.5	1670.36	3538.65	1670.36	7398.02	1670.36	8855.09	1670.36	7145.15	1670.36	7186.26
1668.67	5693.15	1668.67	5814.7	1668.67	7531.98	1668.67	3862.6	1668.67	55860.2	1668.67	3694.52	1668.67	7548.63	1668.67	8850.74	1668.67	7453.21	1668.67	7276.56
1666.98	5728.5	1666.98	6415.75	1666.98	7409.38	1666.98	3956.72	1666.98	55433.4	1666.98	3566.39	1666.98	7455.24	1666.98	8979.39	1666.98	6605.27	1666.98	7573.86
1665.29	5679.55	1665.29	5715.8	1665.29	8183.78	1665.29	3941.34	1665.29	55789.3	1665.29	3315.56	1665.29	6732.85	1665.29	9329.04	1665.29	6528.33	1665.29	7071.16
1663.6	5250.7	1663.6	5824.85	1663.6	7937.18	1663.6	3749.96	1663.6	55481	1663.6	3257.13	1663.6	7517.46	1663.6	8487.69	1663.6	6671.39	1663.6	7467.46
1661.91	5173.85	1661.91	5888.9	1661.91	7681.58	1661.91	4120.48	1661.91	55906.1	1661.91	3426.3	1661.91	7474.07	1661.91	9500.34	1661.91	6575.45	1661.91	7435.76
1660.22	5870	1660.22	5668.95	1660.22	8429.98	1660.22	4044.5	1660.22	55383.7	1660.22	3426.97	1660.22	7191.68	1660.22	8265.99	1660.22	7039.51	1660.22	7793.06
1658.53	5364.55	1658.53	5921	1658.53	8062.38	1658.53	4182.82	1658.53	55824.8	1658.53	3476.44	1658.53	7561.29	1658.53	8968.64	1658.53	6466.57	1658.53	7568.36
1656.84	5407.5	1656.84	6027.05	1656.84	7416.78	1656.84	4097.94	1656.84	55448.9	1656.84	3573.11	1656.84	8066.9	1656.84	8828.29	1656.84	7086.63	1656.84	7978.66
1655.14	5762.2	1655.14	6449.55	1655.14	7974.78	1655.14	4482.94	1655.14	55638.8	1655.14	3910.71	1655.14	7528.2	1655.14	9199.79	1655.14	6612.43	1655.14	7944.66
1653.45	5503.75	1653.45	6321.6	1653.45	8168.18	1653.45	4186.96	1653.45	55815.2	1653.45	3592.48	1653.45	7311.81	1653.45	8760.44	1653.45	6032.49	1653.45	7178.96
1651.76	5518.6	1651.76	6241.65	1651.76	7205.58	1651.76	4375.38	1651.76	55448.4	1651.76	3445.55	1651.76	7533.42	1651.76	8434.09	1651.76	7275.55	1651.76	7360.26
1650.06	5490.9	1650.06	5461.15	1650.06	7743.58	1650.06	3896.78	1650.06	55695.7	1650.06	3654.55	1650.06	7299.72	1650.06	8849.59	1650.06	6227.35	1650.06	7715.26
1648.37	5858.25	1648.37	6670.2	1648.37	7617.98	1648.37	3973	1648.37	55308.4	1648.37	3991.62	1648.37	7702.33	1648.37	9071.24	1648.37	6988.41	1648.37	7243.56
1646.67	5758.25	1646.67	6238.7	1646.67	7374.98	1646.67	3919.5	1646.67	55526.1	1646.67	3563.22	1646.67	7216.63	1646.67	8315.74	1646.67	6832.21	1646.67	7661.56
1644.98	5988.3	1644.98	6253.75	1644.98	7682.38	1644.98	4178.52	1644.98	55289.4	1644.98	4080.09	1644.98	7658.24	1644.98	9026.39	1644.98	6521.27	1644.98	7448.86
1643.28	6015.1	1643.28	5998.25	1643.28	8149.38	1643.28	4083.82	1643.28	55235.7	1643.28	3411.69	1643.28	8043.54	1643.28	9086.89	1643.28	6617.07	1643.28	7054.86
1641.59	5266.35	1641.59	5919.3	1641.59	7541.78	1641.59	3831.24	1641.59	55722.9	1641.59	3545.06	1641.59	7539.15	1641.59	9259.54	1641.59	6554.13	1641.59	7694.16
1639.89	5680.85	1639.89	6512.8	1639.89	7640.78	1639.89	4016.64	1639.89	55707.5	1639.89	3780.36	1639.89	8073.45	1639.89	9280.04	1639.89	7278.93	1639.89	7731.16
1638.19	6136.35	1638.19	5926.3	1638.19	8167.78	1638.19	3947.04	1638.19	55473.9	1638.19	3707.66	1638.19	7516.75	1638.19	9480.54	1638.19	7696.73	1638.19	7124.16
1636.49	5566.65	1636.49	5931.8	1636.49	7807.78	1636.49	4138.24	1636.49	55642.6	1636.49	3576.06	1636.49	7614.05	1636.49	9614.04	1636.49	6458.53	1636.49	7139.16
1634.8	5366.6	1634.8	6084.85	1634.8	8168.18	1634.8	3922.76	1634.8	55369.5	1634.8	3732.93	1634.8	7926.66	1634.8	9575.69	1634.8	7774.59	1634.8	7840.46
1633.1	5970.6	1633.1	6361.35	1633.1	8259.18	1633.1	4336.16	1633.1	55454.2	1633.1	3837.03	1633.1	8111.96	1633.1	8703.19	1633.1	7220.39	1633.1	7835.46
1631.4	5669.2	1631.4	6135.85	1631.4	7682.18	1631.4	4471.16	1631.4	55424	1631.4	3812.93	1631.4	7953.26	1631.4	9145.69	1631.4	7206.19	1631.4	7919.46
1629.7	5666.7	1629.7	6195.35	1629.7	8501.18	1629.7	4260.36	1629.7	55237.9	1629.7	4143.53	1629.7	7663.56	1629.7	9342.19	1629.7	7145.99	1629.7	7774.46
1628	6030.4	1628	6357.85	1628	8338.18	1628	4532.16	1628	55369.6	1628	3888.53	1628	7463.86	1628	9763.69	1628	6470.79	1628	8240.46
1626.3	5641.1	1626.3	6360.35	1626.3	8382.18	1626.3	4255.26	1626.3	55676.3	1626.3	3464.53	1626.3	8094.16	1626.3	9226.19	1626.3	6890.59	1626.3	7892.46
1624.6	6015	1624.6	6059.85	1624.6	8222.18	1624.6	4177.06	1624.6	55259.4	1624.6	4316.83	1624.6	7452.46	1624.6	9777.69	1624.6	7399.39	1624.6	8130.46
1622.9	6013.9	1622.9	6502.35	1622.9	7937.18	1622.9	4010.66	1622.9	55571.8	1622.9	3515.33	1622.9	8035.76	1622.9	9601.19	1622.9	7040.19	1622.9	8742.46
1621.2	6067.1	1621.2	6844.85	1621.2	8922.18	1621.2	4778.96	1621.2	55845.8	1621.2	3970.43	1621.2	8099.06	1621.2	9801.69	1621.2	6894.99	1621.2	8138.46
1619.5	5645.9	1619.5	6984.35	1619.5	8201.18	1619.5	4299.66	1619.5	55548.2	1619.5	3495.53	1619.5	8214.36	1619.5	10050.2	1619.5	7117.79	1619.5	8429.46
1617.79	5129.75	1617.79	6818.3	1617.79	8729.78	1617.79	4273.04	1617.79	55657.6	1617.79	3730.46	1617.79	8121.35	1617.79	10144.5	1617.79	7639.33	1617.79	9440.16
1616.09	6033.35	1616.09	6973.8	1616.09	8842.78	1616.09	4170.04	1616.09	55520.2	1616.09	4105.96	1616.09	8274.65	1616.09	9851.04	1616.09	7342.13	1616.09	8321.16
1614.39	6236.35	1614.39	6753.3	1614.39	9097.78	1614.39	4709.94	1614.39	55700	1614.39	4187.76	1614.39	8276.95	1614.39	10218.5	1614.39	8066.93	1614.39	8520.16
1612.68	6419	1612.68	6931.25	1612.68	9053.38	1612.68	4797.82	1612.68	55487.8	1612.68	3958.59	1612.68	8939.94	1612.68	9689.89	1612.68	7824.47	1612.68	8393.86
1610.98	6460.4	1610.98	6535.75	1610.98	8971.38	1610.98	4261.92	1610.98	55470.9	1610.98	4481.99	1610.98	8458.24	1610.98	9643.39	1610.98	7998.27	1610.98	8431.86
1609.28	5683.4	1609.28	6617.25	1609.28	8904.38	1609.28	4934.92	1609.28	55478.9	1609.28	3790.59	1609.28	8628.54	1609.28	11053.9	1609.28	7225.07	1609.28	8271.86
1607.57	6298.65	1607.57	7078.2	1607.57	8946.98	1607.57	4774.9	1607.57	55579.3	1607.57	3780.22	1607.57	8855.53	1607.57	10149.2	1607.57	7577.61	1607.57	8814.56
1605.87	6356.25	1605.87	7107.7	1605.87	8899.98	1605.87	4325.9	1605.87	55480.3	1605.87	4367.82	1605.87	8836.83	1605.87	10358.7	1605.87	8521.41	1605.87	9226.56
1604.16	5909.9	1604.16	7018.65	1604.16	9088.58	1604.16	4387.38	1604.16	55445.8	1604.16	3785.75	1604.16	8380.82	1604.16	10494.1	1604.16	8295.95	1604.16	9622.26
1602.45	6224.25	1602.45	6916.6	1602.45	9084.18	1602.45	4588.06	1602.45	55515.3	1602.45	4376.18	1602.45	9188.81	1602.45	10430.4	1602.45	8097.49	1602.45	8379.96
1600.75	6041.65	1600.75	7488.1	1600.75	9428.18	1600.75	4680.06	1600.75	55378.2	1600.75	4110.68	1600.75	8998.11	1600.75	10980.9	1600.75	8362.29	1600.75	8748.96
1599.04	6058.6	1599.04	7209.05	1599.04	8778.78	1599.04	4603.84	1599.04	55488.8	1599.04	4223.31	1599.04	9615.1	1599.04	10891.3	1599.04	8514.83	1599.04	8948.66
1597.33	6277.55	1597.33	6996	1597.33	9332.38	1597.33	4505.62	1597.33	55826.2	1597.33	4318.34	1597.33	8653.09	1597.33	10157.6	1597.33	8590.37	1597.33	8849.36
1595.62	6215.3	1595.62	7094.95	1595.62	9328.98	1595.62	4567.1	1595.62	55512	1595.62	4026.87	1595.62	8790.08	1595.62	10814	1595.62	8609.91	1595.62	8937.06
1593.92	6262.7	1593.92	7388.45	1593.92	9425.98	1593.92	4525.8	1593.92	55519.9	1593.92	4354.47	1593.92	8990.38	1593.92	11259.5	1593.92	8295.71	1593.92	9125.06
1592.21	6330.75	1592.21	6969.4	1592.21	9550.58	1592.21	4694.08	1592.21	55750.3	1592.21	4013.4	1592.21	9831.37	1592.21	11151.8	1592.21	8545.25	1592.21	9422.76
1590.5	6394.5	1590.5	6882.35	1590.5	9848.18	1590.5	4661.76	1590.5	55954.1	1590.5	4313.23	1590.5	9382.36	1590.5	10903.2	1590.5	8626.79	1590.5	8601.46
1588.79	6738.95	1588.79	7513.3	1588.79	9431.78	1588.79	4607.64	1588.79	55725.1	1588.79	4503.26	1588.79	8933.35	1588.79	10778.5	1588.79	8564.33	1588.79	9721.16
1587.08	6483.8	1587.08	7363.25	1587.08	9227.38	1587.08	4771.32	1587.08	55637.9	1587.08	4212.19	1587.08	9658.34	1587.08	11514.9	1587.08	8222.87	1587.08	9620.86
1585.37	6431.95	1585.37	6939.2	1585.37	9798.98	1585.37	4739.1	1585.37	55609.2	1585.37	3855.52	1585.37	9377.33	1585.37	10947.2	1585.37	8820.41	1585.37	9913.56
1583.66	6519	1583.66	7360.15	1583.66	9791.58	1583.66	4861.78	1583.66	55446.1	1583.66	4628.55	1583.66	8698.32	1583.66	12355.6	1583.66	8580.95	1583.66	9270.26
1581.95	6683.35	1581.95	7304.1	1581.95	9423.18	1581.95	4811.96	1581.95	55573.8	1581.95	4247.08	1581.95	9605.31	1581.95	11707.9	1581.95	9302.49	1581.95	9337.96
1580.23	6535.45	1580.23	7191.5	1580.23	9188.38	1580.23	4727.42	1580.23	55831.5	1580.23	4451.84	1580.23	9612.99	1580.23	11683.1	1580.23	9153.77	1580.23	9360.36
1578.52	5985.8	1578.52	7605.45	1578.52	9643.98	1578.52	4999	1578.52	55872.8	1578.52	4304.27	1578.52	9007.98	1578.52	11209.5	1578.52	8888.31	1578.52	8901.06
1576.81	6500.55	1576.81	7256.4	1576.81	10061.6	1576.81	4819.28	1576.81	55673.3	1576.81	4691.1	1576.81	9807.97	1576.81	11469.8	1576.81	9170.85	1576.81	9122.76
1575.1	6482.5	1575.1	7423.35	1575.1	9517.18	1575.1	5270.26	1575.1	55602.3	1575.1	4464.83	1575.1	9467.96	1575.1	11355.2	1575.1	9427.39	1575.1	8948.46
1573.38	6568.2	1573.38	7635.75	1573.38	9857.38	1573.38	4965.32	1573.38	55372.4	1573.38	4502.89	1573.38	9347.64	1573.38	11449.4	1573.38	9322.67	1573.38	9647.86
1571.67	6792.25	1571.67	7524.7	1571.67	9292.98	1571.67	4797.5	1571.67	55676.4	1571.67	4871.92	1571.67	9956.63	1571.67	11752.7	1571.67	8191.21	1571.67	9876.56
1569.96	6502.9	1569.96	7671.65	1569.96	9696.58	1569.96	4638.58	1569.96	55580.6	1569.96	4056.65	1569.96	9408.62	1569.96	11729.1	1569.96	9580.75	1569.96	9949.26
1568.24	6171.6	1568.24	7671.05	1568.24	9980.78	1568.24	5242.34	1568.24	55910.6	1568.24	4523.51	1568.24	9666.3	1568.24	11871.3	1568.24	9134.03	1568.24	9422.66
1566.53	6611.35	1566.53	7836	1566.53	9893.38	1566.53	5039.62	1566.53	55417	1566.53	4669.24	1566.53	9903.29	1566.53	11297.6	1566.53	8811.57	1566.53	9452.36
1564.81	6879.15	1564.81	7417.4	1564.81	10118.6	1564.81	4558.88	1564.81	55595.3	1564.81	4461.1	1564.81	9662.97	1564.81	11591.8	1564.81	8942.85	1564.81	9717.76
1563.09	6386.35	1563.09	7414.8	1563.09	9514.78	1563.09	4942.24	1563.09	55483.6	1563.09	4387.06	1563.09	9468.65	1563.09	11256	1563.09	9147.13	1563.09	9262.16
1561.38	6754.4	1561.38	7582.75	1561.38	9741.38	1561.38	4754.42	1561.38	55775.5	1561.38	4274.99	1561.38	9378.64	1561.38	11415.4	1561.38	9135.67	1561.38	9951.86
1559.66	6561.9	1559.66	7956.15	1559.66	10189.6	1559.66	4962.88	1559.66	55615.8	1559.66	4556.35	1559.66	9980.32	1559.66	11547.6	1559.66	9169.95	1559.66	9931.26
1557.94	6276.3	1557.94	7744.55	1557.94	10001.8	1557.94	5137.74	1557.94	55265.4	1557.94	4498.41	1557.94	9615	1557.94	11918.8	1557.94	9642.23	1557.94	9255.66
1556.23	6347.25	1556.23	7454.5	1556.23	9788.38	1556.23	5147.82	1556.23	55629.8	1556.23	4610.54	1556.23	9293.99	1556.23	11507.1	1556.23	9021.77	1556.23	9914.36
1554.51	6531.85	1554.51	7665.9	1554.51	10005.6	1554.51	4609.68	1554.51	55708.9	1554.51	4395.5	1554.51	9107.67	1554.51	11487.3	1554.51	9209.05	1554.51	9143.76
1552.79	6922.95	1552.79	7351.3	1552.79	10501.8	1552.79	5178.74	1552.79	55562.4	1552.79	4878.76	1552.79	9762.35	1552.79	11497.5	1552.79	9021.33	1552.79	9451.16
1551.07	6736.55	1551.07	7953.7	1551.07	9370.98	1551.07	4973.8	1551.07	55731.6	1551.07	4764.12	1551.07	9216.03	1551.07	11538.7	1551.07	8821.61	1551.07	9227.56
1549.35	6806.05	1549.35	7702.1	1549.35	9256.18	1549.35	4500.06	1549.35	55572.1	1549.35	4560.88	1549.35	9568.71	1549.35	11356.9	1549.35	9392.89	1549.35	9323.96
1547.63	6571.85	1547.63	7451.5	1547.63	10297.4	1547.63	4930.72	1547.63	55372	1547.63	4145.54	1547.63	9359.39	1547.63	12112.1	1547.63	9276.17	1547.63	9282.36
1545.91	6144.45	1545.91	7683.9	1545.91	10110.6	1545.91	4692.58	1545.91	55682	1545.91	4430.8	1545.91	9528.07	1545.91	10963.3	1545.91	8656.45	1545.91	9575.76
1544.19	6631.15	1544.19	7730.3	1544.19	9739.78	1544.19	4829.44	1544.19	55374.5	1544.19	4447.16	1544.19	9777.75	1544.19	11796.5	1544.19	9258.73	1544.19	8937.16
1542.47	6646.95	1542.47	7576.7	1542.47	9502.98	1542.47	4892.2	1542.47	55720.6	1542.47	4433.12	1542.47	9624.43	1542.47	10978.7	1542.47	9283.01	1542.47	9432.56
1540.75	6728.15	1540.75	7651.1	1540.75	9939.18	1540.75	5050.76	1540.75	55644.1	1540.75	4706.48	1540.75	10406.1	1540.75	11771.9	1540.75	8536.29	1540.75	9261.96
1539.02	5958.9	1539.02	7402.95	1539.02	10551	1539.02	5196.4	1539.02	55641.6	1539.02	4435.57	1539.02	9647.48	1539.02	11657	1539.02	8866.31	1539.02	9378.06
1537.3	6514.8	1537.3	7514.35	1537.3	9864.18	1537.3	4964.36	1537.3	55835.1	1537.3	4774.23	1537.3	8752.16	1537.3	11517.2	1537.3	9503.59	1537.3	8876.46
1535.58	6678.7	1535.58	7352.75	1535.58	10006.4	1535.58	4902.32	1535.58	55735.3	1535.58	4645.49	1535.58	10391.8	1535.58	11786.4	1535.58	9422.87	1535.58	9587.86
1533.85	6504.75	1533.85	8293.6	1533.85	9880.18	1533.85	5205.96	1533.85	55795.2	1533.85	4779.58	1533.85	9981.21	1533.85	11520.4	1533.85	9278.89	1533.85	9349.96
1532.13	6569.95	1532.13	7811	1532.13	9780.38	1532.13	5358.42	1532.13	55943.5	1532.13	4304.24	1532.13	9521.89	1532.13	11537.6	1532.13	8762.17	1532.13	9716.36
1530.41	6667.05	1530.41	7911.4	1530.41	10468.6	1530.41	5222.38	1530.41	56061.2	1530.41	4280.2	1530.41	10065.6	1530.41	12005.8	1530.41	10022.5	1530.41	10333.8
1528.68	6673.1	1528.68	7719.25	1528.68	9582.38	1528.68	5157.62	1528.68	55733.9	1528.68	4392.59	1528.68	9105.94	1528.68	12156.9	1528.68	9283.47	1528.68	9710.86
1526.96	6912.2	1526.96	7812.65	1526.96	9892.58	1526.96	5066.58	1526.96	56261.8	1526.96	4666.95	1526.96	9310.62	1526.96	12028.1	1526.96	9080.75	1526.96	9515.26
1525.23	7019.55	1525.23	7954.5	1525.23	9656.38	1525.23	5962.42	1525.23	55818.7	1525.23	4490.94	1525.23	9678.99	1525.23	12221.1	1525.23	9507.77	1525.23	10044.4
1523.5	6957.4	1523.5	8119.35	1523.5	9734.18	1523.5	5290.66	1523.5	55807.4	1523.5	4771.23	1523.5	10413.4	1523.5	11890.2	1523.5	9943.79	1523.5	9880.46
1521.78	6905.2	1521.78	7560.75	1521.78	10308.4	1521.78	4992.62	1521.78	56124.9	1521.78	4169.29	1521.78	10610	1521.78	12149.4	1521.78	9860.07	1521.78	9897.86
1520.05	7160.15	1520.05	8376.6	1520.05	10000.2	1520.05	5342.06	1520.05	55709.6	1520.05	4828.88	1520.05	10557.4	1520.05	12275.4	1520.05	9565.09	1520.05	9826.96
1518.32	6963.5	1518.32	7982.45	1518.32	10727	1518.32	5575.5	1518.32	56022.6	1518.32	4919.27	1518.32	10185.8	1518.32	12367.5	1518.32	9788.11	1518.32	10079.1
1516.6	7203.7	1516.6	7983.85	1516.6	10356.2	1516.6	5435.36	1516.6	56148.7	1516.6	5259.73	1516.6	10418.5	1516.6	11736.7	1516.6	9640.39	1516.6	9947.46
1514.87	7076.55	1514.87	8363.7	1514.87	10097	1514.87	5780.1	1514.87	56431	1514.87	5305.22	1514.87	11544.8	1514.87	12463.7	1514.87	9939.41	1514.87	10086.6
1513.14	7185.2	1513.14	7969.55	1513.14	10264.8	1513.14	5243.94	1513.14	56107.2	1513.14	4963.11	1513.14	10874.2	1513.14	12438.8	1513.14	9703.43	1513.14	9600.66
1511.41	7030.75	1511.41	8092.4	1511.41	10450.6	1511.41	5237.18	1511.41	56162.4	1511.41	4790.3	1511.41	10604.6	1511.41	12613.8	1511.41	9338.45	1511.41	9577.76
1509.68	7058.4	1509.68	7346.25	1509.68	9941.38	1509.68	5499.32	1509.68	55614.8	1509.68	4593.09	1509.68	9911.94	1509.68	12414.9	1509.68	9614.47	1509.68	9876.86
1507.95	6622.25	1507.95	8283.1	1507.95	10183.2	1507.95	4796.06	1507.95	55736.5	1507.95	4485.48	1507.95	10000.3	1507.95	12399.9	1507.95	9748.49	1507.95	9666.96
1506.22	7014.2	1506.22	7965.95	1506.22	10100	1506.22	4944.1	1506.22	55445	1506.22	4593.27	1506.22	9984.68	1506.22	12326	1506.22	9703.51	1506.22	9833.06
1504.49	6952.35	1504.49	7783.8	1504.49	10540.8	1504.49	5542.64	1504.49	55482.9	1504.49	4547.96	1504.49	10160	1504.49	12657	1504.49	9413.53	1504.49	10238.2
1502.76	7050.9	1502.76	7578.65	1502.76	9913.58	1502.76	4916.48	1502.76	55506.4	1502.76	4684.55	1502.76	9838.42	1502.76	12222.1	1502.76	9526.55	1502.76	9510.26
1501.03	6929.95	1501.03	7809.5	1501.03	10095.4	1501.03	5503.22	1501.03	55616.4	1501.03	4665.24	1501.03	9367.79	1501.03	12471.1	1501.03	10108.6	1501.03	9639.36
1499.29	6753.05	1499.29	7676.8	1499.29	10270.8	1499.29	4945.34	1499.29	55804.4	1499.29	4602.76	1499.29	9749.85	1499.29	12578	1499.29	9824.33	1499.29	9610.16
1497.56	7042	1497.56	7912.65	1497.56	10148.6	1497.56	5261.98	1497.56	55394.8	1497.56	4773.95	1497.56	9681.22	1497.56	12056.1	1497.56	9573.35	1497.56	10478.3
1495.83	6210.05	1495.83	8007.5	1495.83	10300.4	1495.83	5047.62	1495.83	55735.6	1495.83	4666.64	1495.83	9549.59	1495.83	12320.1	1495.83	9740.37	1495.83	9793.36
1494.09	6966.55	1494.09	7941.8	1494.09	9616.78	1494.09	5137.84	1494.09	55486.4	1494.09	4660.56	1494.09	9517.65	1494.09	12569	1494.09	9935.13	1494.09	9670.16
1492.36	7161.6	1492.36	8329.65	1492.36	10852.6	1492.36	5155.78	1492.36	55851.5	1492.36	4710.45	1492.36	9831.02	1492.36	11751.1	1492.36	9108.15	1492.36	10338.3
1490.63	7317.65	1490.63	7920.5	1490.63	10012.4	1490.63	5425.92	1490.63	55612.5	1490.63	5042.94	1490.63	10470.4	1490.63	12570.1	1490.63	9019.17	1490.63	9600.36
1488.89	7527.15	1488.89	7907.8	1488.89	10137.8	1488.89	5052.04	1488.89	55604.1	1488.89	4980.66	1488.89	9678.45	1488.89	12737	1488.89	9912.93	1488.89	10625.2
1487.16	6887.8	1487.16	7923.65	1487.16	10473.6	1487.16	5281.78	1487.16	55908.3	1487.16	4867.65	1487.16	9899.82	1487.16	12505.1	1487.16	9550.95	1487.16	10334.3
1485.42	6756	1485.42	7805.95	1485.42	10725	1485.42	5346	1485.42	55600.3	1485.42	4792.47	1485.42	10206.9	1485.42	12250	1485.42	10338.7	1485.42	10818.1
1483.68	7171.5	1483.68	8115.25	1483.68	11179.4	1483.68	5689.42	1483.68	55404.8	1483.68	5277.49	1483.68	9906.94	1483.68	13110.9	1483.68	10260.5	1483.68	10041.9
1481.95	7115.75	1481.95	7858.1	1481.95	10569.2	1481.95	5320.06	1481.95	55773.6	1481.95	4672.28	1481.95	10808.3	1481.95	12734.9	1481.95	10515.5	1481.95	10636
1480.21	7231.65	1480.21	8140.4	1480.21	10903.6	1480.21	5427.38	1480.21	55310.4	1480.21	5276.5	1480.21	10667.4	1480.21	12901.8	1480.21	10361.3	1480.21	10889.8
1478.47	7340.25	1478.47	8228.7	1478.47	10814	1478.47	5399.4	1478.47	55657.5	1478.47	5097.72	1478.47	10592.4	1478.47	12686.7	1478.47	9902.01	1478.47	10325.6
1476.73	7064.75	1476.73	8494	1476.73	11003.4	1476.73	5378.62	1476.73	55728.2	1476.73	4900.34	1476.73	10357.5	1476.73	12400.6	1476.73	9955.77	1476.73	10021.4
1475	7446.3	1475	8442.85	1475	10943.2	1475	5251.26	1475	55558.7	1475	5085.43	1475	10205.9	1475	13146.7	1475	10321.8	1475	10089.5
1473.26	7602.3	1473.26	8755.15	1473.26	10672.6	1473.26	5326.88	1473.26	55580.5	1473.26	5217.45	1473.26	10578.9	1473.26	12715.6	1473.26	10218.6	1473.26	10635.3
1471.52	6835.3	1471.52	8087.45	1471.52	11113	1471.52	5513.2	1471.52	55748.9	1471.52	5221.47	1471.52	10723	1471.52	13047.5	1471.52	10361.3	1471.52	9998.06
1469.78	6915.2	1469.78	8802.75	1469.78	10661.4	1469.78	5268.22	1469.78	55621.2	1469.78	5018.59	1469.78	10608	1469.78	13250.4	1469.78	9895.07	1469.78	10835.9
1468.04	7551.1	1468.04	8058.05	1468.04	11120.8	1468.04	5280.64	1468.04	55821.1	1468.04	5001.11	1468.04	10301.1	1468.04	12949.3	1468.04	10793.8	1468.04	11303.7
1466.3	7059.1	1466.3	8465.35	1466.3	10951.2	1466.3	5226.96	1466.3	55615.9	1466.3	5138.83	1466.3	10965.2	1466.3	13673.2	1466.3	10866.6	1466.3	11464.5
1464.56	7309.8	1464.56	8287.65	1464.56	10818.6	1464.56	5262.38	1464.56	55544.3	1464.56	5362.55	1464.56	11472.2	1464.56	13346.1	1464.56	10546.4	1464.56	10415.3
1462.82	7335	1462.82	8296.95	1462.82	11127	1462.82	5332.2	1462.82	55847.4	1462.82	5425.47	1462.82	10987.3	1462.82	13411	1462.82	10425.1	1462.82	10706.1
1461.07	7488.15	1461.07	8582.7	1461.07	11242	1461.07	5657.6	1461.07	55593.5	1461.07	5266.12	1461.07	10932	1461.07	13534.7	1461.07	10663.6	1461.07	10707.6
1459.33	7850.55	1459.33	8293	1459.33	11455.4	1459.33	5525.02	1459.33	55936.7	1459.33	5359.14	1459.33	11252.1	1459.33	13233.6	1459.33	10869.4	1459.33	11267.4
1457.59	7450.95	1457.59	8636.3	1457.59	11247.8	1457.59	5785.54	1457.59	55961.2	1457.59	5367.56	1457.59	11089.1	1457.59	13084.5	1457.59	11212.1	1457.59	10409.2
1455.85	7291.15	1455.85	8218.6	1455.85	10998.2	1455.85	5551.16	1455.85	55731.8	1455.85	5317.18	1455.85	10615.2	1455.85	13451.4	1455.85	11377.9	1455.85	10412
1454.1	7920.3	1454.1	8939.35	1454.1	11213.2	1454.1	5725.66	1454.1	55567.1	1454.1	5291.33	1454.1	11043	1454.1	13402.2	1454.1	11069.4	1454.1	11015.5
1452.36	7554	1452.36	8874.65	1452.36	11224.6	1452.36	5735.08	1452.36	55919.9	1452.36	5275.45	1452.36	10769	1452.36	13714.1	1452.36	11032.2	1452.36	10976.3
1450.61	7679.75	1450.61	8717.4	1450.61	11438.6	1450.61	6025.58	1450.61	55776.6	1450.61	5388.7	1450.61	11430.8	1450.61	13708.8	1450.61	10891.7	1450.61	10987.8
1448.87	7580.25	1448.87	8924.7	1448.87	10817	1448.87	5857.4	1448.87	55900	1448.87	5538.92	1448.87	10767.8	1448.87	14137.7	1448.87	10857.4	1448.87	11451.6
1447.12	7642.9	1447.12	8994.45	1447.12	11121	1447.12	5786.8	1447.12	55835.6	1447.12	5266.87	1447.12	10988.6	1447.12	13855.5	1447.12	10680.9	1447.12	10808.1
1445.38	7411.8	1445.38	8654.75	1445.38	11551.4	1445.38	5797.62	1445.38	55673.9	1445.38	5166.49	1445.38	10760.6	1445.38	14018.4	1445.38	11332.7	1445.38	11353.9
1443.63	7526.05	1443.63	8739.5	1443.63	11704.4	1443.63	5758.62	1443.63	55522.3	1443.63	5306.94	1443.63	10929.4	1443.63	13305.1	1443.63	11692.2	1443.63	10998.4
1441.88	7408.4	1441.88	8442.25	1441.88	11344.4	1441.88	5822.62	1441.88	55851.6	1441.88	5286.99	1441.88	11042.1	1441.88	13470.9	1441.88	11107.7	1441.88	11359.9
1440.14	7652.6	1440.14	8623.55	1440.14	11563.8	1440.14	5814.94	1440.14	55835.9	1440.14	5080.91	1440.14	11074.2	1440.14	13455.8	1440.14	10615.4	1440.14	10830.7
1438.39	7843.95	1438.39	8575.3	1438.39	11565.8	1438.39	5949.04	1438.39	55519.9	1438.39	5297.06	1438.39	11254.9	1438.39	13173.5	1438.39	11102.9	1438.39	10842.2
1436.64	7737.8	1436.64	8651.05	1436.64	11140.8	1436.64	5594.04	1436.64	55730.2	1436.64	5877.81	1436.64	11162.7	1436.64	13783.3	1436.64	10774.4	1436.64	11407.7
1434.89	8000.55	1434.89	8733.8	1434.89	11531.8	1434.89	5776.74	1434.89	55656	1434.89	5325.96	1434.89	11319.4	1434.89	13342	1434.89	10565.9	1434.89	10966.2
1433.14	7628.6	1433.14	8514.55	1433.14	11233.8	1433.14	5943.64	1433.14	55967.7	1433.14	5197.51	1433.14	11471.2	1433.14	13625.8	1433.14	10803.4	1433.14	10986.7
1431.39	7689.75	1431.39	8570.3	1431.39	11827.8	1431.39	5850.44	1431.39	56087.7	1431.39	5437.86	1431.39	11451.9	1431.39	13610.5	1431.39	10865.9	1431.39	11321.2
1429.64	8133.9	1429.64	8388.05	1429.64	11099.8	1429.64	6115.84	1429.64	55930.6	1429.64	5732.31	1429.64	10543.7	1429.64	13211.3	1429.64	11197.4	1429.64	11372.7
1427.89	7587.95	1427.89	8411.8	1427.89	11420.8	1427.89	5758.34	1427.89	55999.2	1427.89	5219.66	1427.89	11102.4	1427.89	13964	1427.89	10837.9	1427.89	11482.2
1426.14	7422.1	1426.14	8935.55	1426.14	12193.8	1426.14	5950.84	1426.14	55910.6	1426.14	5309.91	1426.14	10904.2	1426.14	13909.8	1426.14	11416.4	1426.14	10905.7
1424.39	7707.45	1424.39	8999.3	1424.39	12006.8	1424.39	5687.84	1424.39	55580.9	1424.39	5574.26	1424.39	11191.9	1424.39	13489.5	1424.39	11447.9	1424.39	11392.2
1422.64	7607.4	1422.64	8917.05	1422.64	11481.8	1422.64	5621.94	1422.64	55790.7	1422.64	5217.61	1422.64	10741.7	1422.64	13301.3	1422.64	11175.4	1422.64	10946.7
1420.89	7276.25	1420.89	8991.8	1420.89	11383.8	1420.89	5417.64	1420.89	55382.7	1420.89	5226.46	1420.89	11094.4	1420.89	13850	1420.89	10987.9	1420.89	11408.2
1419.13	7644.45	1419.13	8974	1419.13	11563.4	1419.13	5844.22	1419.13	55746.6	1419.13	5443.84	1419.13	11102.9	1419.13	13538.6	1419.13	11118.2	1419.13	10811.4
1417.38	7717	1417.38	9019.75	1417.38	11636.4	1417.38	5448.92	1417.38	55678.2	1417.38	5723.59	1417.38	11226.6	1417.38	14348.4	1417.38	11306.7	1417.38	11138.9
1415.63	7939.35	1415.63	8605.5	1415.63	11442.4	1415.63	5886.42	1415.63	55609.8	1415.63	5129.24	1415.63	11627.4	1415.63	13318.1	1415.63	11250.2	1415.63	11460.4
1413.87	7647.15	1413.87	9172.7	1413.87	11711	1413.87	6033.2	1413.87	55770.9	1413.87	5309.42	1413.87	11417.8	1413.87	13628.7	1413.87	10631.4	1413.87	10876.6
1412.12	7565.9	1412.12	9063.45	1412.12	11797	1412.12	6054.3	1412.12	55453.1	1412.12	5276.97	1412.12	11033.6	1412.12	13542.5	1412.12	11304.9	1412.12	10960.1
1410.36	7577.4	1410.36	9119.65	1410.36	11366.6	1410.36	6121.18	1410.36	55552.9	1410.36	5415.75	1410.36	11158	1410.36	13742.1	1410.36	11172.2	1410.36	10904.3
1408.61	7751.15	1408.61	8689.4	1408.61	10960.6	1408.61	6237.68	1408.61	55943.2	1408.61	6018.5	1408.61	11530.8	1408.61	13815.8	1408.61	11316.7	1408.61	11134.8
1406.85	7618.95	1406.85	9060.6	1406.85	11796.2	1406.85	6080.86	1406.85	55655.6	1406.85	5483.58	1406.85	11139.2	1406.85	13353.4	1406.85	11903.9	1406.85	11404
1405.1	7497.9	1405.1	8679.35	1405.1	11263.2	1405.1	6406.56	1405.1	55634.2	1405.1	5354.33	1405.1	11554	1405.1	14044.2	1405.1	11410.4	1405.1	10843.5
1403.34	7677.5	1403.34	8717.55	1403.34	12015.8	1403.34	6094.74	1403.34	55957.3	1403.34	5577.01	1403.34	11373.4	1403.34	13912.8	1403.34	11619.6	1403.34	11096.7
1401.58	7599.4	1401.58	8821.75	1401.58	11976.4	1401.58	5780.22	1401.58	56004.2	1401.58	5658.59	1401.58	11360.8	1401.58	13626.4	1401.58	10907.9	1401.58	10954.9
1399.83	8010.55	1399.83	8654.5	1399.83	12063.4	1399.83	6289.32	1399.83	55743.8	1399.83	5226.54	1399.83	11295.6	1399.83	13369.1	1399.83	11345.4	1399.83	10825.4
1398.07	8053.35	1398.07	8853.7	1398.07	11366	1398.07	5919.5	1398.07	55658.5	1398.07	5481.72	1398.07	11017	1398.07	13499.7	1398.07	11119.6	1398.07	11041.6
1396.31	7666.85	1396.31	8552.9	1396.31	11611.6	1396.31	6132.78	1396.31	55692.6	1396.31	5436.9	1396.31	11461.5	1396.31	14206.3	1396.31	11359.9	1396.31	11328.8
1394.55	7789.35	1394.55	9056.1	1394.55	11871.2	1394.55	5878.26	1394.55	55588.8	1394.55	5502.88	1394.55	11532.9	1394.55	13708.9	1394.55	11540.1	1394.55	11208
1392.79	7705.75	1392.79	9480.3	1392.79	11911.8	1392.79	5693.64	1392.79	55888.6	1392.79	5412.56	1392.79	11662.3	1392.79	13418.5	1392.79	10977.3	1392.79	11046.2
1391.03	7376.55	1391.03	8925.5	1391.03	11280.4	1391.03	5672.42	1391.03	55806.1	1391.03	5731.54	1391.03	11395.8	1391.03	13631.1	1391.03	11226.6	1391.03	11136.4
1389.27	8041.55	1389.27	8779.7	1389.27	11761	1389.27	5837.2	1389.27	55641.3	1389.27	5876.92	1389.27	11511.2	1389.27	14065.7	1389.27	11619.8	1389.27	11235.6
1387.51	7939.65	1387.51	8976.9	1387.51	11438.6	1387.51	6178.08	1387.51	55780.4	1387.51	5394.8	1387.51	11213.7	1387.51	14305.3	1387.51	11180.1	1387.51	10483.8
1385.75	7691.45	1385.75	8930.1	1385.75	11688.2	1385.75	5703.96	1385.75	55546.1	1385.75	5246.48	1385.75	11189.1	1385.75	14475.9	1385.75	11487.3	1385.75	11148
1383.99	7558.45	1383.99	9495.3	1383.99	11876.8	1383.99	5926.84	1383.99	55602.9	1383.99	5708.46	1383.99	11750.5	1383.99	14274.5	1383.99	11421.5	1383.99	10632.2
1382.23	8207.25	1382.23	8725.5	1382.23	11783.4	1382.23	5793.52	1382.23	55266.6	1382.23	5257.94	1382.23	11680	1382.23	14639.1	1382.23	11318.8	1382.23	11160.4
1380.46	7953.8	1380.46	8529.15	1380.46	11565.6	1380.46	6114.38	1380.46	55883.7	1380.46	5721.35	1380.46	11460.1	1380.46	14814.6	1380.46	11664.8	1380.46	11550.3
1378.7	7940	1378.7	8983.35	1378.7	11909.2	1378.7	6355.56	1378.7	55974.3	1378.7	5746.13	1378.7	11466.6	1378.7	14620.2	1378.7	11891	1378.7	11212.5
1376.94	7835.4	1376.94	9474.55	1376.94	12004.8	1376.94	6169.84	1376.94	55865	1376.94	5990.71	1376.94	11623	1376.94	14540.8	1376.94	11606.2	1376.94	11516.7
1375.17	7935.35	1375.17	9246.2	1375.17	12649	1375.17	6420.9	1375.17	55769.9	1375.17	5990.12	1375.17	11545.1	1375.17	14368.2	1375.17	11686.2	1375.17	11571.6
1373.41	7839.35	1373.41	9307.4	1373.41	12237.6	1373.41	5968.88	1373.41	55616.8	1373.41	6119.7	1373.41	11982.6	1373.41	14053.8	1373.41	11685.5	1373.41	11115.8
1371.64	8354.2	1371.64	9793.05	1371.64	12206.8	1371.64	6256.74	1371.64	55841.9	1371.64	6157.41	1371.64	11512.7	1371.64	14092.3	1371.64	11929.4	1371.64	11464.7
1369.88	8103.9	1369.88	8940.25	1369.88	12193.4	1369.88	6380.02	1369.88	56058.5	1369.88	5609.99	1369.88	12246.1	1369.88	14266.9	1369.88	11921.7	1369.88	11362.9
1368.11	8158.25	1368.11	9552.9	1368.11	12005.6	1368.11	6465.18	1368.11	55841.7	1368.11	5720	1368.11	11830.3	1368.11	13904.3	1368.11	11736.7	1368.11	11124.8
1366.35	7779.35	1366.35	9653.1	1366.35	12440.2	1366.35	6057.46	1366.35	56058.1	1366.35	5910.48	1366.35	12421.7	1366.35	14920.9	1366.35	12110.9	1366.35	11353
1364.58	7959.8	1364.58	9461.75	1364.58	12149.4	1364.58	6374.82	1364.58	55624.8	1364.58	5999.09	1364.58	12483.8	1364.58	15040.4	1364.58	11557.9	1364.58	12007.9
1362.81	8280.25	1362.81	9806.4	1362.81	12782.6	1362.81	6219.38	1362.81	55906.3	1362.81	6107.6	1362.81	12030	1362.81	15181.8	1362.81	12286.9	1362.81	11887.8
1361.05	8130.65	1361.05	9349.6	1361.05	12335.2	1361.05	6362.36	1361.05	55866.5	1361.05	6180.48	1361.05	12704.4	1361.05	15524.4	1361.05	11780.1	1361.05	11912
1359.28	8229	1359.28	9357.25	1359.28	12180.4	1359.28	5920.02	1359.28	55678.3	1359.28	6368.09	1359.28	12271.5	1359.28	14455.9	1359.28	12226.1	1359.28	11769.9
1357.51	8255.05	1357.51	9376.9	1357.51	11802.6	1357.51	6057.48	1357.51	56021.7	1357.51	5633.8	1357.51	11799.7	1357.51	14511.3	1357.51	12197.1	1357.51	11961.8
1355.74	8187.9	1355.74	9446.55	1355.74	12304.8	1355.74	6211.84	1355.74	55877.3	1355.74	5861.01	1355.74	12344.8	1355.74	14383.8	1355.74	11966	1355.74	11741.7
1353.97	8147.65	1353.97	9198.2	1353.97	11978	1353.97	6127.4	1353.97	55662.3	1353.97	5970.92	1353.97	12431.9	1353.97	14764.2	1353.97	12092	1353.97	11426.6
1352.2	7956.3	1352.2	9568.85	1352.2	12753.2	1352.2	5928.56	1352.2	55795	1352.2	5943.63	1352.2	12288.1	1352.2	15072.7	1352.2	12454	1352.2	12139.5
1350.43	8339.85	1350.43	9175.5	1350.43	11999.4	1350.43	6317.42	1350.43	55936	1350.43	6098.64	1350.43	12195.2	1350.43	14852.1	1350.43	12338	1350.43	12060.4
1348.66	8106.2	1348.66	9191.15	1348.66	12280.6	1348.66	6234.38	1348.66	56101	1348.66	5899.15	1348.66	12087.3	1348.66	14806.6	1348.66	11930	1348.66	12217.3
1346.89	8427.35	1346.89	9304.8	1346.89	12643.8	1346.89	6505.74	1346.89	55898.9	1346.89	6121.86	1346.89	12145.4	1346.89	15138	1346.89	12630.9	1346.89	11712.2
1345.12	8385.8	1345.12	9570.45	1345.12	12578	1345.12	6153.2	1345.12	56275.4	1345.12	5947.87	1345.12	12328.6	1345.12	14789.5	1345.12	12524.9	1345.12	12043.1
1343.35	8220.05	1343.35	9101.1	1343.35	12121.2	1343.35	6469.66	1343.35	56079	1343.35	6451.28	1343.35	12521.7	1343.35	15303.9	1343.35	12678.9	1343.35	11795
1341.57	8126.65	1341.57	9788.2	1341.57	12204	1341.57	6124.6	1341.57	55768.4	1341.57	5800.82	1341.57	12034.5	1341.57	15187.2	1341.57	12996.6	1341.57	12373.6
1339.8	8271.3	1339.8	9722.85	1339.8	12338.2	1339.8	6356.26	1339.8	55924.7	1339.8	6057.23	1339.8	12261.7	1339.8	15881.7	1339.8	12990.6	1339.8	12098.5
1338.03	8554.05	1338.03	9689.5	1338.03	13227.4	1338.03	6418.62	1338.03	55713	1338.03	5965.34	1338.03	12401.8	1338.03	15609.1	1338.03	12758.6	1338.03	12235.4
1336.25	8371.85	1336.25	9878.6	1336.25	12724.2	1336.25	6396.56	1336.25	55683.2	1336.25	5880.68	1336.25	12700.6	1336.25	15713.4	1336.25	12216.3	1336.25	11780
1334.48	8734.8	1334.48	9942.25	1334.48	12900.4	1334.48	6454.72	1334.48	55909.9	1334.48	6121.39	1334.48	12594.7	1334.48	15578.9	1334.48	12752.3	1334.48	11808.9
1332.7	8489.3	1332.7	9693.35	1332.7	13185.2	1332.7	6121.46	1332.7	55718	1332.7	6270.63	1332.7	12734.6	1332.7	15546.2	1332.7	12663	1332.7	11795.5
1330.93	8342.25	1330.93	9688	1330.93	12415.4	1330.93	6403.52	1330.93	55492.5	1330.93	6481.64	1330.93	13087.7	1330.93	15517.6	1330.93	13153	1330.93	12637.4
1329.15	8256.05	1329.15	9778.1	1329.15	13143.2	1329.15	6352.06	1329.15	55620.5	1329.15	6240.68	1329.15	12113.5	1329.15	15299.9	1329.15	13375.7	1329.15	12736
1327.38	8449.8	1327.38	9953.75	1327.38	12990.4	1327.38	6336.92	1327.38	55786.4	1327.38	5792.89	1327.38	12828.6	1327.38	15092.4	1327.38	13034.7	1327.38	12566.9
1325.6	8058.3	1325.6	9913.85	1325.6	13010.2	1325.6	6372.76	1325.6	55803	1325.6	6226.33	1325.6	12395.5	1325.6	15191.7	1325.6	13261.4	1325.6	12676.5
1323.82	8311.4	1323.82	9751.95	1323.82	12464	1323.82	5979.4	1323.82	55780.2	1323.82	6260.07	1323.82	12225.3	1323.82	15505	1323.82	12702.1	1323.82	11948.1
1322.05	8298.25	1322.05	9466.6	1322.05	13130.2	1322.05	6228.86	1322.05	55870	1322.05	6341.38	1322.05	12949.4	1322.05	15362.4	1322.05	12572.1	1322.05	12459
1320.27	8674.85	1320.27	9830.7	1320.27	12948	1320.27	6375.8	1320.27	55570.2	1320.27	6213.42	1320.27	13205.2	1320.27	15644.7	1320.27	13131.8	1320.27	13009.6
1318.49	8280.95	1318.49	10106.8	1318.49	13039.8	1318.49	6535.24	1318.49	55934.1	1318.49	5999.76	1318.49	13153	1318.49	15859	1318.49	12990.5	1318.49	12366.2
1316.71	8308.85	1316.71	10310.9	1316.71	12453.6	1316.71	6660.98	1316.71	55831.1	1316.71	6449.6	1316.71	12575.9	1316.71	15951.3	1316.71	12607.3	1316.71	12190.8
1314.93	7867.55	1314.93	10152	1314.93	13592.4	1314.93	6745.82	1314.93	55635.6	1314.93	6397.64	1314.93	12510.7	1314.93	16060.6	1314.93	13194	1314.93	12574.4
1313.15	8114.75	1313.15	9740.1	1313.15	13400.2	1313.15	6700.06	1313.15	55660.6	1313.15	6493.18	1313.15	12681.5	1313.15	16174.9	1313.15	13042.7	1313.15	12926
1311.37	8534.55	1311.37	9654.2	1311.37	13126	1311.37	6584.1	1311.37	55569	1311.37	5921.62	1311.37	12734.3	1311.37	15799.2	1311.37	13027.4	1311.37	12410.6
1309.59	8507.65	1309.59	9708.3	1309.59	12771.8	1309.59	6039.94	1309.59	55634.8	1309.59	6232.06	1309.59	12871.1	1309.59	15687.5	1309.59	13636.1	1309.59	12640.2
1307.81	8733.55	1307.81	10242.4	1307.81	13624.6	1307.81	6286.38	1307.81	55540.5	1307.81	6037	1307.81	13383	1307.81	16139.8	1307.81	13714.9	1307.81	12229.8
1306.03	8755.75	1306.03	9866.5	1306.03	13223.4	1306.03	6191.62	1306.03	55659.5	1306.03	6376.74	1306.03	13267.8	1306.03	15561.1	1306.03	13170.6	1306.03	12716.4
1304.25	8550.75	1304.25	10335.6	1304.25	13010.2	1304.25	6116.66	1304.25	55735	1304.25	6494.68	1304.25	13443.6	1304.25	16190.4	1304.25	13627.3	1304.25	12141
1302.46	8552.3	1302.46	9892.15	1302.46	12806.6	1302.46	6517.28	1302.46	56043.2	1302.46	6687.15	1302.46	12852.1	1302.46	15703.6	1302.46	13492.8	1302.46	12039.3
1300.68	8559.2	1300.68	10097.2	1300.68	13464.4	1300.68	6439.52	1300.68	55682.5	1300.68	6342.19	1300.68	12824.9	1300.68	16005.9	1300.68	12990.5	1300.68	12778.9
