# Supplementary material for: The role of oxygen-vacancy in bifunctional indium oxyhydroxide catalysts for electrochemical coupling of biomass valorization with CO2 conversion
Source: Nat Commun. 2023 Apr 11;14:2040. doi: 10.1038/s41467-023-37679-3 (PMC10090200; doi:10.1038/s41467-023-37679-3)
Supplement: Supplementary file 4 — Source Data [file 41467_2023_37679_MOESM4_ESM.zip › Source data/Supplementary Figure 5.xlsx]

## Sheet: sheet
Binding Energy (eV)	Intensity (a.u.)	Binding Energy (eV)	Intensity (a.u.)	Binding Energy (eV)	Intensity (a.u.)
	InOOH-O2		InOOH-Ov		InOOH
1351	270410	1351.08	310808	1351.26	166182
1350	270080	1350.08	309872	1350.26	165498
1349	270226	1349.08	310754	1349.26	166174
1348	272780	1348.08	312007	1348.26	164680
1347	266128	1347.08	312520	1347.26	166603
1346	268059	1346.08	309700	1346.26	166316
1345	268429	1345.08	308082	1345.26	165647
1344	265530	1344.08	302523	1344.26	161792
1343	267170	1343.08	304344	1343.26	163365
1342	264963	1342.08	300577	1342.26	162087
1341	261238	1341.08	304974	1341.26	161965
1340	259326	1340.08	306621	1340.26	164785
1339	262560	1339.08	303311	1339.26	162738
1338	265658	1338.08	303525	1338.26	162472
1337	261628	1337.08	302545	1337.26	162218
1336	260740	1336.08	300590	1336.26	163317
1335	256178	1335.08	301752	1335.26	163902
1334	257891	1334.08	299174	1334.26	162808
1333	260279	1333.08	297198	1333.26	158746
1332	258735	1332.08	298479	1332.26	160524
1331	258279	1331.08	302267	1331.26	159588
1330	257308	1330.08	299002	1330.26	160576
1329	253848	1329.08	299637	1329.26	160063
1328	256364	1328.08	297931	1328.26	162934
1327	256513	1327.08	301373	1327.26	162211
1326	252844	1326.08	298100	1326.26	160756
1325	255957	1325.08	299026	1325.26	159063
1324	254424	1324.08	295597	1324.26	159561
1323	251079	1323.08	298639	1323.26	160389
1322	252856	1322.08	298597	1322.26	158715
1321	251544	1321.08	295902	1321.26	160955
1320	253798	1320.08	295140	1320.26	159128
1319	249837	1319.08	293640	1319.26	159470
1318	251556	1318.08	292932	1318.26	157736
1317	250191	1317.08	294961	1317.26	159722
1316	253198	1316.08	292736	1316.26	159862
1315	249830	1315.08	292092	1315.26	157315
1314	252020	1314.08	297497	1314.26	158341
1313	251189	1313.08	294968	1313.26	158900
1312	247224	1312.08	296694	1312.26	162321
1311	246168	1311.08	295633	1311.26	160762
1310	243758	1310.08	293268	1310.26	156465
1309	240303	1309.08	293691	1309.26	159517
1308	241527	1308.08	290534	1308.26	158402
1307	243914	1307.08	295429	1307.26	157326
1306	238889	1306.08	295177	1306.26	159824
1305	246956	1305.08	291179	1305.26	157607
1304	245723	1304.08	293836	1304.26	160144
1303	246006	1303.08	288015	1303.26	158672
1302	242148	1302.08	292238	1302.26	158424
1301	239823	1301.08	293391	1301.26	157692
1300	242333	1300.08	292747	1300.26	156604
1299	240358	1299.08	292615	1299.26	159608
1298	239330	1298.08	293526	1298.26	158586
1297	240654	1297.08	291731	1297.26	160135
1296	245426	1296.08	292608	1296.26	159103
1295	240945	1295.08	289342	1295.26	159798
1294	242507	1294.08	289773	1294.26	157048
1293	235887	1293.08	291821	1293.26	158872
1292	235684	1292.08	291455	1292.26	158397
1291	234913	1291.08	292532	1291.26	160347
1290	238022	1290.08	290254	1290.26	157887
1289	240555	1289.08	291926	1289.26	155796
1288	235872	1288.08	296454	1288.26	156488
1287	234159	1287.08	291888	1287.26	160303
1286	234811	1286.08	289704	1286.26	157209
1285	238032	1285.08	290042	1285.26	157298
1284	238454	1284.08	289893	1284.26	158786
1283	233883	1283.08	287856	1283.26	159217
1282	234531	1282.08	293396	1282.26	157744
1281	238029	1281.08	290336	1281.26	158560
1280	235604	1280.08	289998	1280.26	157241
1279	235698	1279.08	292037	1279.26	161658
1278	236792	1278.08	291178	1278.26	159636
1277	234572	1277.08	291279	1277.26	157344
1276	235124	1276.08	293440	1276.26	160448
1275	236330	1275.08	292261	1275.26	157704
1274	234221	1274.08	288087	1274.26	158447
1273	234792	1273.08	291515	1273.26	160345
1272	233537	1272.08	294434	1272.26	157551
1271	233871	1271.08	293733	1271.26	159414
1270	234894	1270.08	293498	1270.26	159369
1269	235466	1269.08	291945	1269.26	158428
1268	234088	1268.08	291172	1268.26	161082
1267	232755	1267.08	295495	1267.26	161876
1266	233790	1266.08	291810	1266.26	157123
1265	233653	1265.08	294497	1265.26	159459
1264	232015	1264.08	293205	1264.26	159512
1263	232461	1263.08	296048	1263.26	159086
1262	231467	1262.08	291112	1262.26	159547
1261	234127	1261.08	291661	1261.26	161840
1260	231095	1260.08	296014	1260.26	159046
1259	233934	1259.08	292130	1259.26	160914
1258	234386	1258.08	291079	1258.26	159823
1257	234551	1257.08	294835	1257.26	157894
1256	234012	1256.08	295137	1256.26	160838
1255	229871	1255.08	295314	1255.26	158349
1254	233727	1254.08	294813	1254.26	158299
1253	230155	1253.08	297659	1253.26	160583
1252	233220	1252.08	298642	1252.26	160963
1251	231442	1251.08	297030	1251.26	164079
1250	232185	1250.08	295127	1250.26	163563
1249	233191	1249.08	296680	1249.26	163625
1248	231934	1248.08	300835	1248.26	164780
1247	236446	1247.08	296414	1247.26	163262
1246	232840	1246.08	299365	1246.26	162375
1245	235563	1245.08	301550	1245.26	162731
1244	237297	1244.08	301327	1244.26	165290
1243	238862	1243.08	302148	1243.26	165265
1242	232743	1242.08	299545	1242.26	163836
1241	231614	1241.08	300770	1241.26	166351
1240	235198	1240.08	303110	1240.26	167062
1239	235470	1239.08	298807	1239.26	164240
1238	233910	1238.08	296798	1238.26	162085
1237	231315	1237.08	295456	1237.26	162744
1236	235374	1236.08	299393	1236.26	164000
1235	233985	1235.08	299160	1235.26	165237
1234	233638	1234.08	303356	1234.26	168674
1233	234669	1233.08	303259	1233.26	166997
1232	238939	1232.08	309589	1232.26	168630
1231	238984	1231.08	313330	1231.26	169811
1230	245215	1230.08	313084	1230.26	171516
1229	246562	1229.08	316790	1229.26	171101
1228	242037	1228.08	315623	1228.26	172840
1227	242442	1227.08	314608	1227.26	172488
1226	243427	1226.08	312094	1226.26	172638
1225	244930	1225.08	309058	1225.26	170075
1224	243978	1224.08	311283	1224.26	169132
1223	245832	1223.08	305247	1223.26	169608
1222	238912	1222.08	305113	1222.26	167844
1221	235281	1221.08	296829	1221.26	164556
1220	236165	1220.08	291269	1220.26	163389
1219	231301	1219.08	286583	1219.26	157975
1218	226467	1218.08	284392	1218.26	151638
1217	224457	1217.08	279365	1217.26	148040
1216	218857	1216.08	274188	1216.26	143011
1215	215863	1215.08	272038	1215.26	140326
1214	209334	1214.08	266068	1214.26	136537
1213	199798	1213.08	259171	1213.26	136308
1212	198272	1212.08	257673	1212.26	134336
1211	193565	1211.08	256104	1211.26	132573
1210	192555	1210.08	253400	1210.26	129819
1209	188508	1209.08	249992	1209.26	127769
1208	181404	1208.08	248484	1208.26	125107
1207	179316	1207.08	245786	1207.26	124288
1206	180534	1206.08	244406	1206.26	120256
1205	173397	1205.08	243345	1205.26	121906
1204	174029	1204.08	245314	1204.26	123146
1203	172537	1203.08	237926	1203.26	122938
1202	172932	1202.08	240771	1202.26	122826
1201	171310	1201.08	242763	1201.26	121725
1200	173357	1200.08	244454	1200.26	120851
1199	170959	1199.08	241206	1199.26	124244
1198	170208	1198.08	237979	1198.26	123741
1197	168829	1197.08	242642	1197.26	123558
1196	169394	1196.08	244860	1196.26	123682
1195	170089	1195.08	247860	1195.26	124394
1194	166761	1194.08	243311	1194.26	124890
1193	169074	1193.08	241729	1193.26	122701
1192	167012	1192.08	242901	1192.26	123140
1191	170768	1191.08	241828	1191.26	120683
1190	169838	1190.08	243444	1190.26	120616
1189	168590	1189.08	240107	1189.26	120820
1188	171121	1188.08	245061	1188.26	120725
1187	166908	1187.08	238015	1187.26	122521
1186	168483	1186.08	237658	1186.26	119697
1185	171435	1185.08	239477	1185.26	119816
1184	168051	1184.08	237769	1184.26	122339
1183	167286	1183.08	233877	1183.26	118583
1182	168065	1182.08	236041	1182.26	119423
1181	165344	1181.08	236556	1181.26	119316
1180	165638	1180.08	237077	1180.26	122022
1179	162785	1179.08	237496	1179.26	119952
1178	165794	1178.08	236684	1178.26	119650
1177	165598	1177.08	237672	1177.26	121582
1176	163799	1176.08	235756	1176.26	120387
1175	165500	1175.08	239081	1175.26	119950
1174	164312	1174.08	238719	1174.26	119994
1173	164211	1173.08	238464	1173.26	123159
1172	163956	1172.08	239762	1172.26	121211
1171	165241	1171.08	240045	1171.26	120191
1170	162835	1170.08	238978	1170.26	122129
1169	163939	1169.08	238247	1169.26	122572
1168	163890	1168.08	240046	1168.26	119258
1167	166294	1167.08	239940	1167.26	122346
1166	165592	1166.08	239895	1166.26	121119
1165	163405	1165.08	240584	1165.26	119491
1164	167204	1164.08	238891	1164.26	122005
1163	165798	1163.08	237191	1163.26	121820
1162	164319	1162.08	240511	1162.26	121825
1161	163120	1161.08	237509	1161.26	122717
1160	163400	1160.08	236339	1160.26	121302
1159	163405	1159.08	236167	1159.26	119582
1158	161251	1158.08	240507	1158.26	120920
1157	163030	1157.08	239647	1157.26	121862
1156	161995	1156.08	241198	1156.26	120613
1155	162676	1155.08	240514	1155.26	118890
1154	161143	1154.08	239199	1154.26	119638
1153	161941	1153.08	237358	1153.26	122602
1152	164026	1152.08	238486	1152.26	120654
1151	163076	1151.08	239582	1151.26	121150
1150	163538	1150.08	238856	1150.26	121709
1149	163843	1149.08	236702	1149.26	119838
1148	159668	1148.08	235722	1148.26	121094
1147	160870	1147.08	238661	1147.26	120600
1146	161945	1146.08	234799	1146.26	120824
1145	161144	1145.08	238072	1145.26	119459
1144	161351	1144.08	234420	1144.26	117818
1143	163256	1143.08	233562	1143.26	117746
1142	158383	1142.08	231567	1142.26	118794
1141	156077	1141.08	228192	1141.26	117466
1140	157209	1140.08	224792	1140.26	117552
1139	154788	1139.08	226022	1139.26	115594
1138	153768	1138.08	226266	1138.26	117669
1137	156068	1137.08	226223	1137.26	116709
1136	157047	1136.08	223439	1136.26	116978
1135	154414	1135.08	223785	1135.26	114318
1134	152064	1134.08	220545	1134.26	115863
1133	153207	1133.08	223391	1133.26	115851
1132	151612	1132.08	223500	1132.26	114664
1131	151854	1131.08	218792	1131.26	113779
1130	151945	1130.08	222448	1130.26	113260
1129	150235	1129.08	225516	1129.26	113689
1128	152200	1128.08	221878	1128.26	116962
1127	151689	1127.08	222661	1127.26	116796
1126	148948	1126.08	225038	1126.26	116616
1125	152201	1125.08	222780	1125.26	115681
1124	150006	1124.08	226864	1124.26	115906
1123	151032	1123.08	226258	1123.26	115736
1122	151523	1122.08	225008	1122.26	115408
1121	155183	1121.08	226514	1121.26	113991
1120	152489	1120.08	225041	1120.26	114563
1119	151807	1119.08	227213	1119.26	114689
1118	151943	1118.08	225698	1118.26	116263
1117	152295	1117.08	226404	1117.26	116659
1116	152337	1116.08	223705	1116.26	114904
1115	153229	1115.08	225848	1115.26	116004
1114	151683	1114.08	224524	1114.26	114726
1113	153474	1113.08	226347	1113.26	117490
1112	153198	1112.08	227381	1112.26	116631
1111	151587	1111.08	227690	1111.26	117756
1110	156660	1110.08	228990	1110.26	118671
1109	154534	1109.08	229776	1109.26	120313
1108	154305	1108.08	227498	1108.26	120173
1107	153957	1107.08	228729	1107.26	118522
1106	154627	1106.08	226441	1106.26	117446
1105	155307	1105.08	226562	1105.26	116812
1104	152119	1104.08	225699	1104.26	115884
1103	153011	1103.08	225628	1103.26	116803
1102	151927	1102.08	227090	1102.26	118526
1101	150016	1101.08	222829	1101.26	115755
1100	154117	1100.08	226668	1100.26	115874
1099	151448	1099.08	222253	1099.26	115351
1098	150651	1098.08	221904	1098.26	114269
1097	151469	1097.08	224949	1097.26	114719
1096	149774	1096.08	226283	1096.26	116211
1095	150604	1095.08	228591	1095.26	115560
1094	150235	1094.08	228163	1094.26	116395
1093	154360	1093.08	234790	1093.26	116891
1092	153409	1092.08	240516	1092.26	124413
1091	155642	1091.08	248038	1091.26	126093
1090	164458	1090.08	258873	1090.26	132549
1089	167557	1089.08	264071	1089.26	135694
1088	168815	1088.08	265286	1088.26	131173
1087	172570	1087.08	257380	1087.26	126342
1086	169324	1086.08	249935	1086.26	123611
1085	167234	1085.08	240635	1085.26	122947
1084	165989	1084.08	237278	1084.26	122614
1083	159476	1083.08	236365	1083.26	123445
1082	158273	1082.08	238359	1082.26	120092
1081	162015	1081.08	234938	1081.26	118653
1080	156330	1080.08	226623	1080.26	113798
1079	156027	1079.08	216213	1079.26	109131
1078	152785	1078.08	206847	1078.26	104793
1077	146627	1077.08	202651	1077.26	104787
1076	144824	1076.08	202139	1076.26	103278
1075	138927	1075.08	195628	1075.26	103932
1074	135522	1074.08	194348	1074.26	104402
1073	137470	1073.08	195421	1073.26	104405
1072	138422	1072.08	194578	1072.26	103357
1071	139723	1071.08	197309	1071.26	106473
1070	137544	1070.08	196017	1070.26	104414
1069	139033	1069.08	196213	1069.26	104336
1068	138531	1068.08	195265	1068.26	104976
1067	138021	1067.08	196515	1067.26	104956
1066	138888	1066.08	196496	1066.26	104783
1065	137785	1065.08	197296	1065.26	106501
1064	134354	1064.08	194348	1064.26	104521
1063	136233	1063.08	197208	1063.26	104005
1062	137889	1062.08	197212	1062.26	103291
1061	136967	1061.08	195030	1061.26	102104
1060	137267	1060.08	194258	1060.26	101573
1059	137735	1059.08	193809	1059.26	100451
1058	135303	1058.08	192260	1058.26	103239
1057	134764	1057.08	192928	1057.26	102286
1056	134177	1056.08	194157	1056.26	101773
1055	135163	1055.08	190541	1055.26	102276
1054	132758	1054.08	192852	1054.26	102915
1053	134938	1053.08	194292	1053.26	105001
1052	137365	1052.08	195549	1052.26	105401
1051	134571	1051.08	197348	1051.26	105381
1050	133979	1050.08	194508	1050.26	102725
1049	135323	1049.08	196260	1049.26	106026
1048	135976	1048.08	194007	1048.26	103707
1047	134315	1047.08	195382	1047.26	105342
1046	133385	1046.08	195528	1046.26	103357
1045	138032	1045.08	192238	1045.26	101980
1044	138301	1044.08	194480	1044.26	104820
1043	137172	1043.08	198649	1043.26	104430
1042	136438	1042.08	193118	1042.26	105971
1041	135204	1041.08	196848	1041.26	107643
1040	136025	1040.08	198658	1040.26	106693
1039	135291	1039.08	195119	1039.26	106792
1038	136539	1038.08	197605	1038.26	105062
1037	135897	1037.08	197726	1037.26	104301
1036	136982	1036.08	198984	1036.26	105334
1035	136486	1035.08	196683	1035.26	105654
1034	137305	1034.08	198031	1034.26	108069
1033	137107	1033.08	198214	1033.26	105854
1032	137553	1032.08	199216	1032.26	106950
1031	139582	1031.08	197013	1031.26	105408
1030	138461	1030.08	202468	1030.26	107841
1029	137074	1029.08	203141	1029.26	106439
1028	138513	1028.08	199877	1028.26	105320
1027	140095	1027.08	198437	1027.26	105780
1026	140086	1026.08	199771	1026.26	108051
1025	138447	1025.08	198548	1025.26	107963
1024	138839	1024.08	203822	1024.26	105945
1023	137703	1023.08	204825	1023.26	106149
1022	134501	1022.08	204149	1022.26	108017
1021	139350	1021.08	204296	1021.26	109316
1020	139253	1020.08	205481	1020.26	111029
1019	141593	1019.08	204485	1019.26	107304
1018	139025	1018.08	204635	1018.26	110380
1017	139223	1017.08	203632	1017.26	110252
1016	140350	1016.08	205097	1016.26	110015
1015	143300	1015.08	203066	1015.26	111023
1014	139471	1014.08	205342	1014.26	110899
1013	141234	1013.08	205497	1013.26	110329
1012	143186	1012.08	205070	1012.26	111650
1011	139036	1011.08	206007	1011.26	109954
1010	140758	1010.08	204148	1010.26	108449
1009	142924	1009.08	207852	1009.26	109461
1008	142385	1008.08	207747	1008.26	110731
1007	142743	1007.08	208453	1007.26	112468
1006	140570	1006.08	210954	1006.26	111800
1005	142525	1005.08	204826	1005.26	113507
1004	142751	1004.08	209947	1004.26	113638
1003	143501	1003.08	209077	1003.26	112827
1002	143208	1002.08	212812	1002.26	113401
1001	143253	1001.08	214129	1001.26	114339
1000	144149	1000.08	214593	1000.26	114393
999	145187	999.08	213600	999.26	113152
998	146026	998.08	212296	998.26	115453
997	147821	997.08	213461	997.26	113236
996	143911	996.08	210679	996.26	114537
995	144888	995.08	210404	995.26	111695
994	141007	994.08	207489	994.26	112709
993	142667	993.08	207500	993.26	113433
992	142225	992.08	205816	992.26	108913
991	141210	991.08	206231	991.26	110352
990	141308	990.08	203209	990.26	109204
989	139353	989.08	204444	989.26	108989
988	140240	988.08	201598	988.26	110394
987	138481	987.08	204743	987.26	109402
986	137798	986.08	199260	986.26	109027
985	138920	985.08	203829	985.26	109993
984	141487	984.08	207874	984.26	112468
983	141433	983.08	208290	983.26	112799
982	146532	982.08	214988	982.26	114808
981	144984	981.08	212845	981.26	116623
980	147599	980.08	217217	980.26	119007
979	148910	979.08	222778	979.26	119795
978	150196	978.08	225966	978.26	121858
977	152716	977.08	230123	977.26	123533
976	152497	976.08	229210	976.26	120728
975	154399	975.08	225475	975.26	121242
974	153756	974.08	221534	974.26	117406
973	151814	973.08	211967	973.26	115216
972	147605	972.08	205761	972.26	113079
971	144551	971.08	201301	971.26	111021
970	140715	970.08	195736	970.26	106608
969	136880	969.08	192496	969.26	104148
968	134101	968.08	188958	968.26	102793
967	127233	967.08	186100	967.26	100454
966	129019	966.08	185619	966.26	100287
965	128948	965.08	182968	965.26	96143.6
964	124971	964.08	181279	964.26	97416.7
963	125384	963.08	181605	963.26	98496.6
962	124050	962.08	180573	962.26	97405.8
961	124062	961.08	182750	961.26	98776.9
960	123906	960.08	184069	960.26	95213.8
959	125431	959.08	182951	959.26	98906.3
958	124213	958.08	181796	958.26	97392.8
957	123696	957.08	179996	957.26	96608.4
956	123265	956.08	183233	956.26	97170.6
955	122212	955.08	184508	955.26	97215
954	124270	954.08	181942	954.26	96510.6
953	124870	953.08	180464	953.26	96784
952	125065	952.08	184760	952.26	95601
951	124291	951.08	181692	951.26	97914.9
950	126600	950.08	184537	950.26	98633.4
949	126751	949.08	181675	949.26	99810.1
948	122687	948.08	182116	948.26	98469.7
947	124756	947.08	184428	947.26	99408.1
946	125676	946.08	182266	946.26	96617
945	123172	945.08	184887	945.26	96453.7
944	126326	944.08	186011	944.26	98908.2
943	127968	943.08	184153	943.26	100638
942	124657	942.08	185329	942.26	98327.8
941	123645	941.08	183072	941.26	97821.3
940	124716	940.08	185561	940.26	100240
939	124345	939.08	185662	939.26	98445.5
938	124875	938.08	185498	938.26	99105.4
937	126531	937.08	184975	937.26	100029
936	124780	936.08	184125	936.26	99101.3
935	127662	935.08	184228	935.26	100174
934	126302	934.08	184167	934.26	99953.3
933	124654	933.08	184855	933.26	99913.8
932	126218	932.08	184626	932.26	99484.8
931	128345	931.08	183777	931.26	100407
930	124678	930.08	183915	930.26	100519
929	125730	929.08	183656	929.26	98008.7
928	125749	928.08	183918	928.26	100325
927	124073	927.08	184138	927.26	101155
926	122325	926.08	186509	926.26	100072
925	126678	925.08	188796	925.26	101494
924	124698	924.08	186337	924.26	101959
923	126900	923.08	185619	923.26	100303
922	128845	922.08	185922	922.26	100736
921	128109	921.08	187078	921.26	100318
920	126895	920.08	188580	920.26	102065
919	124900	919.08	187660	919.26	100108
918	126827	918.08	187428	918.26	99721.9
917	126612	917.08	188853	917.26	99911.2
916	126706	916.08	188373	916.26	99922.3
915	126357	915.08	185609	915.26	98329
914	125730	914.08	187738	914.26	97696.3
913	127523	913.08	189286	913.26	100865
912	124538	912.08	188045	912.26	101285
911	127233	911.08	188458	911.26	100627
910	126555	910.08	190719	910.26	100232
909	124933	909.08	188307	909.26	100918
908	126990	908.08	187640	908.26	101136
907	126486	907.08	188221	907.26	99813.7
906	128385	906.08	187447	906.26	100713
905	129202	905.08	186578	905.26	101472
904	124454	904.08	187048	904.26	103020
903	126667	903.08	187818	903.26	102794
902	127597	902.08	189145	902.26	104358
901	125870	901.08	187992	901.26	100552
900	125981	900.08	188739	900.26	103078
899	127732	899.08	188913	899.26	102076
898	129361	898.08	186806	898.26	102324
897	128133	897.08	189862	897.26	101637
896	126992	896.08	189887	896.26	102505
895	128707	895.08	191814	895.26	100066
894	128603	894.08	188685	894.26	101023
893	130623	893.08	189361	893.26	103422
892	128846	892.08	190942	892.26	100985
891	128075	891.08	190419	891.26	101917
890	126549	890.08	190832	890.26	103219
889	128213	889.08	189706	889.26	103194
888	128372	888.08	191845	888.26	102661
887	130080	887.08	192806	887.26	102888
886	132054	886.08	190277	886.26	102671
885	128429	885.08	192885	885.26	102425
884	128618	884.08	192725	884.26	103828
883	128887	883.08	191580	883.26	104168
882	129562	882.08	193411	882.26	105611
881	127254	881.08	194500	881.26	104496
880	130124	880.08	192825	880.26	103412
879	131015	879.08	192328	879.26	102652
878	130770	878.08	192307	878.26	103619
877	130650	877.08	194383	877.26	103830
876	129608	876.08	189387	876.26	103672
875	131121	875.08	193502	875.26	103323
874	128692	874.08	193471	874.26	106653
873	130420	873.08	194466	873.26	106035
872	131958	872.08	192986	872.26	103728
871	129282	871.08	193735	871.26	105698
870	128997	870.08	192568	870.26	105936
869	129679	869.08	194299	869.26	102233
868	131432	868.08	192731	868.26	104418
867	130496	867.08	195516	867.26	106902
866	133667	866.08	195403	866.26	106739
865	130644	865.08	193829	865.26	106370
864	131832	864.08	196092	864.26	106245
863	131746	863.08	198689	863.26	105805
862	132859	862.08	196755	862.26	106569
861	131935	861.08	198598	861.26	106707
860	130433	860.08	196372	860.26	107127
859	131880	859.08	197675	859.26	105091
858	131631	858.08	194145	858.26	104197
857	131222	857.08	194886	857.26	107626
856	133003	856.08	195551	856.26	106533
855	130793	855.08	198163	855.26	105553
854	132191	854.08	199206	854.26	103669
853	133078	853.08	199161	853.26	104626
852	133686	852.08	198836	852.26	106299
851	134599	851.08	197329	851.26	106172
850	130362	850.08	197816	850.26	107275
849	131634	849.08	194578	849.26	107425
848	133948	848.08	198932	848.26	107027
847	131368	847.08	200449	847.26	108177
846	131704	846.08	201263	846.26	106244
845	131921	845.08	202180	845.26	106285
844	134373	844.08	198709	844.26	105825
843	133234	843.08	200892	843.26	110297
842	132366	842.08	200351	842.26	108865
841	132131	841.08	197667	841.26	108084
840	133531	840.08	197031	840.26	107162
839	129896	839.08	199517	839.26	107633
838	133405	838.08	199799	838.26	106970
837	134827	837.08	200071	837.26	107759
836	133925	836.08	202352	836.26	108012
835	134946	835.08	200111	835.26	107583
834	134417	834.08	203945	834.26	109190
833	133263	833.08	204351	833.26	109155
832	135582	832.08	207946	832.26	109353
831	134776	831.08	208743	831.26	110133
830	138829	830.08	210008	830.26	110920
829	137124	829.08	210697	829.26	111400
828	136388	828.08	210894	828.26	111574
827	137654	827.08	209055	827.26	110526
826	136572	826.08	208946	826.26	112074
825	136040	825.08	209977	825.26	109785
824	137309	824.08	205696	824.26	111401
823	134888	823.08	201262	823.26	109630
822	134121	822.08	201261	822.26	108141
821	133564	821.08	201713	821.26	108430
820	135601	820.08	203195	820.26	107244
819	133366	819.08	201179	819.26	109780
818	133272	818.08	200262	818.26	110468
817	134527	817.08	201319	817.26	112043
816	133609	816.08	200077	816.26	109218
815	131741	815.08	198566	815.26	107117
814	135166	814.08	198427	814.26	108070
813	133366	813.08	200112	813.26	110771
812	131446	812.08	198319	812.26	108043
811	133679	811.08	201343	811.26	109129
810	133946	810.08	197691	810.26	107604
809	134619	809.08	197838	809.26	109048
808	133424	808.08	197397	808.26	108681
807	131550	807.08	199408	807.26	107691
806	131321	806.08	201147	806.26	106495
805	132463	805.08	201737	805.26	109379
804	133143	804.08	200766	804.26	111224
803	133449	803.08	199639	803.26	108722
802	134823	802.08	199904	802.26	109318
801	133311	801.08	202204	801.26	107623
800	135105	800.08	201645	800.26	110552
799	132543	799.08	201572	799.26	108686
798	134041	798.08	201526	798.26	106601
797	133644	797.08	200988	797.26	107786
796	133263	796.08	202756	796.26	110641
795	136463	795.08	201485	795.26	109798
794	133452	794.08	198953	794.26	108860
793	135662	793.08	203431	793.26	107663
792	133252	792.08	204442	792.26	107517
791	134053	791.08	203544	791.26	111611
790	134790	790.08	203981	790.26	111450
789	134978	789.08	206282	789.26	111692
788	135026	788.08	205197	788.26	110705
787	135054	787.08	204088	787.26	109971
786	134901	786.08	204678	786.26	108040
785	133959	785.08	202688	785.26	110045
784	134307	784.08	200828	784.26	111943
783	136207	783.08	203407	783.26	113223
782	137998	782.08	203679	782.26	112192
781	134275	781.08	200977	781.26	109587
780	135476	780.08	201559	780.26	110967
779	134070	779.08	205618	779.26	108494
778	136404	778.08	205494	778.26	112738
777	136021	777.08	203943	777.26	112700
776	134459	776.08	205184	776.26	114042
775	137374	775.08	205625	775.26	113083
774	137772	774.08	205318	774.26	114196
773	134553	773.08	205301	773.26	114888
772	135082	772.08	205015	772.26	110887
771	135503	771.08	205716	771.26	110704
770	136239	770.08	208091	770.26	113583
769	137010	769.08	209104	769.26	113501
768	138116	768.08	213977	768.26	112398
767	136497	767.08	211587	767.26	112886
766	135102	766.08	207588	766.26	111356
765	135655	765.08	206283	765.26	113078
764	137491	764.08	210049	764.26	114341
763	136438	763.08	208026	763.26	112891
762	138021	762.08	209949	762.26	111263
761	141078	761.08	207860	761.26	115327
760	139706	760.08	204114	760.26	112499
759	139565	759.08	211673	759.26	112843
758	138348	758.08	208635	758.26	112374
757	138007	757.08	208870	757.26	112403
756	138245	756.08	209503	756.26	111818
755	137457	755.08	211536	755.26	113482
754	141077	754.08	208370	754.26	111760
753	139843	753.08	213491	753.26	113912
752	138891	752.08	211230	752.26	113990
751	139789	751.08	212305	751.26	114672
750	139023	750.08	212890	750.26	115607
749	139893	749.08	213270	749.26	116309
748	139237	748.08	211598	748.26	115236
747	140487	747.08	212413	747.26	115941
746	141484	746.08	213732	746.26	116522
745	137839	745.08	212409	745.26	112148
744	141106	744.08	210669	744.26	113284
743	136019	743.08	212890	743.26	115804
742	141189	742.08	211743	742.26	116986
741	140676	741.08	214531	741.26	114548
740	141551	740.08	217812	740.26	114480
739	139782	739.08	214365	739.26	115154
738	140249	738.08	212402	738.26	116853
737	138802	737.08	217635	737.26	116786
736	140071	736.08	214538	736.26	117671
735	139552	735.08	215272	735.26	118133
734	140760	734.08	215119	734.26	115882
733	139448	733.08	217751	733.26	117939
732	141125	732.08	216931	732.26	116980
731	139261	731.08	217763	731.26	116966
730	139546	730.08	219523	730.26	117573
729	142192	729.08	218058	729.26	118672
728	142022	728.08	217308	728.26	118245
727	139581	727.08	219201	727.26	117309
726	139989	726.08	216778	726.26	118740
725	142161	725.08	217988	725.26	116870
724	143939	724.08	220523	724.26	119733
723	139902	723.08	217857	723.26	118075
722	143247	722.08	221127	722.26	116364
721	140956	721.08	217107	721.26	115806
720	142724	720.08	215373	720.26	119065
719	142185	719.08	216533	719.26	119639
718	141035	718.08	216617	718.26	116796
717	143748	717.08	218224	717.26	115319
716	142195	716.08	217576	716.26	117421
715	140029	715.08	215461	715.26	116392
714	143073	714.08	215445	714.26	116801
713	141873	713.08	215420	713.26	117413
712	143481	712.08	214261	712.26	116374
711	139445	711.08	214234	711.26	116907
710	142424	710.08	217742	710.26	117666
709	141585	709.08	222562	709.26	120712
708	142879	708.08	229988	708.26	121395
707	146334	707.08	236999	707.26	128418
706	153522	706.08	252695	706.26	135615
705	160704	705.08	265605	705.26	139237
704	165391	704.08	260496	704.26	134164
703	164163	703.08	248217	703.26	130385
702	157139	702.08	232059	702.26	123752
701	150590	701.08	222876	701.26	119965
700	146102	700.08	220279	700.26	119611
699	142495	699.08	217297	699.26	117030
698	138406	698.08	215552	698.26	116542
697	137717	697.08	211734	697.26	115992
696	137273	696.08	213364	696.26	116787
695	136064	695.08	213408	695.26	114408
694	137732	694.08	212830	694.26	115859
693	141620	693.08	212500	693.26	116742
692	143257	692.08	214464	692.26	117852
691	139733	691.08	212945	691.26	117703
690	140027	690.08	213159	690.26	118970
689	139738	689.08	213816	689.26	117457
688	142028	688.08	215493	688.26	116151
687	139256	687.08	215781	687.26	117479
686	141039	686.08	216116	686.26	118606
685	140731	685.08	213037	685.26	116186
684	139992	684.08	215128	684.26	117978
683	141047	683.08	216712	683.26	117449
682	140483	682.08	214888	682.26	116571
681	138604	681.08	217120	681.26	117290
680	135176	680.08	216110	680.26	116737
679	140634	679.08	213002	679.26	114219
678	139298	678.08	209768	678.26	114997
677	136653	677.08	206076	677.26	112828
676	136481	676.08	208004	676.26	113228
675	138389	675.08	205217	675.26	113793
674	134646	674.08	206896	674.26	113266
673	138733	673.08	206413	673.26	112359
672	138991	672.08	207287	672.26	115105
671	141009	671.08	218996	671.26	120938
670	143730	670.08	233919	670.26	128607
669	151920	669.08	258613	669.26	139912
668	161602	668.08	286988	668.26	153136
667	171134	667.08	300496	667.26	157494
666	177205	666.08	294665	666.26	149068
665	179170	665.08	269731	665.26	135115
664	167816	664.08	239788	664.26	123878
663	153640	663.08	218048	663.26	117323
662	143303	662.08	204948	662.26	112361
661	142154	661.08	200079	661.26	110416
660	136291	660.08	201188	660.26	110684
659	133469	659.08	195614	659.26	109863
658	132106	658.08	196352	658.26	108833
657	131427	657.08	192935	657.26	107198
656	132007	656.08	191817	656.26	106033
655	128960	655.08	192348	655.26	107871
654	129887	654.08	192054	654.26	108306
653	131265	653.08	192691	653.26	107466
652	131795	652.08	191416	652.26	106303
651	129616	651.08	193348	651.26	109843
650	129642	650.08	193812	650.26	105031
649	128628	649.08	192192	649.26	106727
648	132914	648.08	190520	648.26	109585
647	129325	647.08	189395	647.26	106878
646	130084	646.08	190824	646.26	108735
645	129346	645.08	190567	645.26	109255
644	127810	644.08	190841	644.26	108962
643	130027	643.08	193108	643.26	108071
642	131890	642.08	191006	642.26	109082
641	128242	641.08	191195	641.26	110495
640	130669	640.08	189906	640.26	109533
639	128632	639.08	192136	639.26	112094
638	129021	638.08	193006	638.26	109607
637	131066	637.08	195486	637.26	107831
636	130185	636.08	189018	636.26	109275
635	130363	635.08	192185	635.26	108539
634	131588	634.08	192906	634.26	110147
633	131159	633.08	190975	633.26	109321
632	133949	632.08	194279	632.26	109495
631	132344	631.08	194563	631.26	109956
630	129022	630.08	195710	630.26	109420
629	132915	629.08	193169	629.26	106545
628	132407	628.08	193582	628.26	109488
627	133040	627.08	192195	627.26	111078
626	132515	626.08	195417	626.26	109481
625	132119	625.08	193718	625.26	108413
624	131937	624.08	193032	624.26	110869
623	132956	623.08	194254	623.26	108969
622	132549	622.08	194896	622.26	109797
621	132656	621.08	193035	621.26	110207
620	132841	620.08	195661	620.26	113357
619	131142	619.08	197093	619.26	112608
618	130229	618.08	195577	618.26	109702
617	132522	617.08	198180	617.26	109555
616	131604	616.08	197597	616.26	112727
615	132160	615.08	197044	615.26	112351
614	134127	614.08	199011	614.26	110814
613	131169	613.08	201426	613.26	112192
612	135058	612.08	200070	612.26	111102
611	133144	611.08	195237	611.26	112132
610	136402	610.08	199166	610.26	111711
609	134654	609.08	198861	609.26	110568
608	135147	608.08	199909	608.26	109723
607	136340	607.08	198011	607.26	112281
606	133739	606.08	197809	606.26	111440
605	131764	605.08	200812	605.26	113535
604	130237	604.08	200389	604.26	112272
603	132192	603.08	202789	603.26	112514
602	135139	602.08	197502	602.26	113772
601	133473	601.08	198278	601.26	112807
600	136142	600.08	200262	600.26	114603
599	134005	599.08	200519	599.26	116414
598	134680	598.08	200111	598.26	116026
597	136344	597.08	202006	597.26	113992
596	136343	596.08	199551	596.26	113668
595	133725	595.08	201406	595.26	112353
594	137357	594.08	201677	594.26	114716
593	135323	593.08	204489	593.26	114794
592	134341	592.08	204070	592.26	113543
591	135719	591.08	204635	591.26	115026
590	135455	590.08	204622	590.26	113930
589	137960	589.08	205234	589.26	113418
588	136726	588.08	205224	588.26	115615
587	136600	587.08	203178	587.26	116871
586	136014	586.08	203708	586.26	114353
585	136995	585.08	205293	585.26	115254
584	138155	584.08	204723	584.26	115453
583	135851	583.08	206286	583.26	114342
582	135739	582.08	206988	582.26	116396
581	135034	581.08	206742	581.26	116114
580	135437	580.08	206164	580.26	116213
579	138920	579.08	207674	579.26	116782
578	137749	578.08	203732	578.26	116088
577	137423	577.08	205651	577.26	119052
576	135729	576.08	204242	576.26	118504
575	138499	575.08	206012	575.26	116538
574	138518	574.08	204068	574.26	116839
573	138861	573.08	206359	573.26	119198
572	136640	572.08	206224	572.26	118389
571	136980	571.08	206068	571.26	119631
570	139810	570.08	206679	570.26	117115
569	135993	569.08	209862	569.26	119986
568	138273	568.08	210561	568.26	116771
567	137987	567.08	205625	567.26	114844
566	139880	566.08	207058	566.26	118195
565	138780	565.08	208086	565.26	118819
564	138694	564.08	205524	564.26	117669
563	141262	563.08	210203	563.26	118682
562	138468	562.08	209813	562.26	119504
561	140775	561.08	210663	561.26	119542
560	139469	560.08	206773	560.26	120376
559	138912	559.08	210879	559.26	120884
558	140430	558.08	211022	558.26	122411
557	139921	557.08	211971	557.26	121833
556	141786	556.08	210957	556.26	122964
555	142268	555.08	215100	555.26	123523
554	143428	554.08	212527	554.26	121926
553	141631	553.08	215320	553.26	121456
552	144775	552.08	214144	552.26	121441
551	143469	551.08	216428	551.26	121433
550	140838	550.08	215499	550.26	120450
549	140699	549.08	214510	549.26	121910
548	141452	548.08	211489	548.26	120896
547	142298	547.08	208459	547.26	120421
546	140256	546.08	205888	546.26	118104
545	135516	545.08	201926	545.26	118025
544	137829	544.08	201317	544.26	113212
543	132972	543.08	197870	543.26	110518
542	130958	542.08	194170	542.26	112243
541	131932	541.08	190976	541.26	111618
540	126498	540.08	188339	540.26	108355
539	127176	539.08	190551	539.26	109302
538	126355	538.08	188644	538.26	111196
537	131229	537.08	193338	537.26	110698
536	139642	536.08	211020	536.26	122491
535	159521	535.08	250666	535.26	155505
534	187831	534.08	304592	534.26	192218
533	206679	533.08	345480	533.26	211546
532	209822	532.08	344270	532.26	196103
531	199599	531.08	300122	531.26	161550
530	181473	530.08	248588	530.26	128286
529	156415	529.08	206065	529.26	109658
528	137097	528.08	185116	528.26	106234
527	127406	527.08	181495	527.26	104947
526	122876	526.08	178978	526.26	103971
525	123468	525.08	177814	525.26	102189
524	123296	524.08	179145	524.26	102315
523	121202	523.08	180342	523.26	104486
522	122236	522.08	181981	522.26	105067
521	119857	521.08	180616	521.26	104780
520	120985	520.08	180110	520.26	105029
519	119194	519.08	179428	519.26	102440
518	123771	518.08	179120	518.26	104421
517	123320	517.08	179268	517.26	105186
516	121128	516.08	184879	516.26	105083
515	122689	515.08	181392	515.26	104633
514	122287	514.08	179137	514.26	105516
513	123304	513.08	182784	513.26	105190
512	123792	512.08	181016	512.26	103102
511	124182	511.08	179796	511.26	105190
510	124923	510.08	182330	510.26	106517
509	123928	509.08	182681	509.26	106607
508	123195	508.08	181017	508.26	106961
507	125092	507.08	187999	507.26	105740
506	123770	506.08	182168	506.26	106185
505	126482	505.08	183921	505.26	105071
504	124856	504.08	183718	504.26	105642
503	126685	503.08	184915	503.26	108086
502	123481	502.08	185764	502.26	106312
501	125164	501.08	183962	501.26	108352
500	125374	500.08	182539	500.26	106900
499	127376	499.08	183699	499.26	108623
498	123347	498.08	186750	498.26	107490
497	124859	497.08	184162	497.26	105211
496	123662	496.08	182552	496.26	108499
495	126027	495.08	187172	495.26	107169
494	124912	494.08	186889	494.26	104852
493	125817	493.08	185291	493.26	108664
492	124860	492.08	184584	492.26	108645
491	124898	491.08	186911	491.26	108148
490	124912	490.08	185252	490.26	107386
489	123978	489.08	186619	489.26	108623
488	124704	488.08	186578	488.26	107940
487	123265	487.08	187830	487.26	108620
486	124225	486.08	187504	486.26	106733
485	128555	485.08	188165	485.26	111486
484	126079	484.08	187532	484.26	109915
483	127126	483.08	186318	483.26	107849
482	125732	482.08	188270	482.26	109804
481	127034	481.08	188399	481.26	109883
480	125829	480.08	187824	480.26	107053
479	129222	479.08	190977	479.26	110204
478	126758	478.08	191756	478.26	112665
477	128428	477.08	195351	477.26	110334
476	126435	476.08	195059	476.26	110703
475	127338	475.08	194138	475.26	113480
474	131432	474.08	195663	474.26	112982
473	129962	473.08	197384	473.26	114907
472	132642	472.08	200002	472.26	113610
471	131358	471.08	199833	471.26	113941
470	131165	470.08	199444	470.26	114464
469	129984	469.08	200425	469.26	113249
468	131685	468.08	193745	468.26	112686
467	131029	467.08	197673	467.26	112192
466	129473	466.08	196749	466.26	112571
465	130255	465.08	191372	465.26	109673
464	129113	464.08	192615	464.26	107388
463	130686	463.08	187340	463.26	106907
462	126548	462.08	181386	462.26	103964
461	125056	461.08	174493	461.26	101809
460	121545	460.08	168753	460.26	98464.8
459	118110	459.08	166179	459.26	95825.2
458	114333	458.08	161742	458.26	94928.8
457	116065	457.08	162788	457.26	96609.7
456	121586	456.08	181226	456.26	111585
455	140805	455.08	246841	455.26	156917
454	177012	454.08	351937	454.26	200940
453	202726	453.08	397716	453.26	197278
452	206155	452.08	325927	452.26	148078
451	177169	451.08	209732	451.26	101721
450	138764	450.08	145917	450.26	85022.5
449	113671	449.08	146816	449.26	88351.3
448	120789	448.08	205683	448.26	130761
447	167634	447.08	339531	447.26	210108
446	217001	446.08	475889	446.26	255987
445	254600	445.08	470977	445.26	214750
444	234477	444.08	324107	444.26	137660
443	180475	443.08	179094	443.26	91950.7
442	129375	442.08	120637	442.26	76207.1
441	97712.8	441.08	110959	441.26	73838
440	88052.2	440.08	107466	440.26	75653.4
439	86506	439.08	109001	439.26	72085.1
438	85646.5	438.08	107165	438.26	72413.1
437	87078.1	437.08	106452	437.26	71609.8
436	83973.9	436.08	106135	436.26	72945.2
435	85297.2	435.08	107613	435.26	71705.8
434	85441.6	434.08	107074	434.26	71703.2
433	87210.7	433.08	105362	433.26	72284.8
432	86160.7	432.08	106864	432.26	73697.6
431	85395.7	431.08	106532	431.26	72505.9
430	85139.5	430.08	106581	430.26	72252.2
429	86201.9	429.08	104359	429.26	72024.6
428	85568.5	428.08	106730	428.26	72109
427	85987.5	427.08	105932	427.26	72116.6
426	87604.9	426.08	103704	426.26	72876.9
425	84866.4	425.08	106201	425.26	73320.3
424	87755.6	424.08	107047	424.26	71866.3
423	86074.5	423.08	106758	423.26	72682.6
422	87014.5	422.08	106587	422.26	74246.6
421	86856.2	421.08	105974	421.26	73431.3
420	85879.2	420.08	105842	420.26	72533.7
419	86231.4	419.08	106236	419.26	73686
418	85430.1	418.08	104961	418.26	75111.2
417	86754.3	417.08	104865	417.26	74126.5
416	87817.2	416.08	109010	416.26	73471.1
415	86044.9	415.08	107404	415.26	73827.8
414	87618.4	414.08	103618	414.26	73750.1
413	84398	413.08	103752	413.26	74770
412	86349.3	412.08	106820	412.26	76134.9
411	86627.8	411.08	106365	411.26	74332.6
410	86006.8	410.08	107465	410.26	75439.4
409	88075.2	409.08	109385	409.26	74493.2
408	88156.1	408.08	106514	408.26	74043.7
407	86764.3	407.08	107115	407.26	74456.6
406	87413.3	406.08	108094	406.26	74002.7
405	88154.4	405.08	106509	405.26	74927.7
404	87668.3	404.08	107120	404.26	73025.5
403	88201.7	403.08	108353	403.26	74226.6
402	87538.9	402.08	106629	402.26	75941.4
401	90274.4	401.08	107587	401.26	78828.5
400	87811.2	400.08	107427	400.26	79246.2
399	89254.2	399.08	109871	399.26	76918.4
398	88190.8	398.08	107200	398.26	75683.7
397	88602.3	397.08	107199	397.26	75247.2
396	89980.6	396.08	108615	396.26	73080.3
395	88245.4	395.08	107757	395.26	75137.2
394	88968.7	394.08	109165	394.26	76121.5
393	88420.4	393.08	109178	393.26	75761.5
392	88357.9	392.08	109361	392.26	75182.6
391	88026.5	391.08	109223	391.26	76434.1
390	89735.5	390.08	110425	390.26	75140.5
389	90267.2	389.08	108889	389.26	74699.4
388	90039.4	388.08	107668	388.26	73904.7
387	89860.4	387.08	109512	387.26	76666.4
386	90529.4	386.08	113687	386.26	77669.4
385	88395.5	385.08	111235	385.26	75170.8
384	87119	384.08	109327	384.26	76243.3
383	90206.2	383.08	109845	383.26	75473
382	93236.5	382.08	110239	382.26	77207.4
381	89657.3	381.08	108205	381.26	76104.5
380	91730.2	380.08	109042	380.26	75503.9
379	89575.4	379.08	108435	379.26	74593.1
378	91952.4	378.08	108088	378.26	76941.2
377	89967.1	377.08	111396	377.26	76998.6
376	90683.4	376.08	110702	376.26	76713.5
375	92706	375.08	110919	375.26	77652.6
374	92845.2	374.08	110295	374.26	76189.6
373	91275.8	373.08	110322	373.26	77502.5
372	91407.2	372.08	111057	372.26	77063
371	91886.4	371.08	112108	371.26	76379.9
370	92324.3	370.08	110909	370.26	77467
369	91300.8	369.08	113512	369.26	76363.8
368	91762.1	368.08	112999	368.26	78010.8
367	91074.3	367.08	110083	367.26	76238.6
366	90961.2	366.08	111756	366.26	78407.3
365	89941.6	365.08	111081	365.26	76396.2
364	92100.6	364.08	113406	364.26	76911.4
363	91443.3	363.08	113692	363.26	77135.1
362	94024.9	362.08	111188	362.26	76004.8
361	93330.6	361.08	112767	361.26	75878.8
360	93760	360.08	111081	360.26	76913.2
359	92484	359.08	110824	359.26	77551.7
358	94151.2	358.08	112657	358.26	78510.2
357	93731.6	357.08	112432	357.26	76526.9
356	92598	356.08	111455	356.26	76452.8
355	92364.3	355.08	115148	355.26	79944.5
354	93192.7	354.08	112151	354.26	78366.1
353	93405.6	353.08	112027	353.26	79076.8
352	93524.8	352.08	114372	352.26	80149.2
351	94342.5	351.08	114413	351.26	78161.3
350	95246.1	350.08	112583	350.26	76939.4
349	94481	349.08	112461	349.26	79116.5
348	94203.8	348.08	114357	348.26	79258.8
347	94576.4	347.08	115415	347.26	77744.8
346	94607.9	346.08	115027	346.26	80437.5
345	95575.1	345.08	115678	345.26	79366.9
344	95202.2	344.08	115989	344.26	79568
343	94267.8	343.08	114105	343.26	81918.9
342	97565.9	342.08	114469	342.26	80278.6
341	96856.1	341.08	112329	341.26	81347.8
340	94327.1	340.08	113106	340.26	80334
339	93418.6	339.08	115289	339.26	80435
338	95484.3	338.08	114490	338.26	81038.6
337	95082.5	337.08	115765	337.26	80037.4
336	96131.6	336.08	112148	336.26	79929.2
335	94982.9	335.08	113259	335.26	78753.2
334	92679.1	334.08	114192	334.26	79105.9
333	92462.9	333.08	113962	333.26	80157.4
332	94077.7	332.08	113322	332.26	79827.8
331	91846.3	331.08	112070	331.26	79298.8
330	92440.6	330.08	113129	330.26	77686
329	90792.7	329.08	112059	329.26	77688.8
328	92092.5	328.08	113060	328.26	79162.1
327	95018.5	327.08	113575	327.26	79083.1
326	94180.6	326.08	114538	326.26	78338.1
325	93232.7	325.08	116262	325.26	79733.4
324	97019.2	324.08	114427	324.26	79368.5
323	96824.4	323.08	115492	323.26	79266.2
322	99881	322.08	115489	322.26	81374.9
321	100169	321.08	117801	321.26	82819.5
320	99060.7	320.08	118182	320.26	83411.2
319	101149	319.08	120330	319.26	83865.4
318	102755	318.08	119646	318.26	84264.4
317	103545	317.08	122575	317.26	85496.6
316	103656	316.08	121273	316.26	85902.5
315	103994	315.08	120999	315.26	84376.9
314	104591	314.08	123582	314.26	89434.2
313	104762	313.08	125356	313.26	88814.4
312	104982	312.08	125322	312.26	88022.6
311	101619	311.08	126547	311.26	87699.7
310	104133	310.08	124787	310.26	84556
309	99998.9	309.08	121375	309.26	82088.8
308	97839.6	308.08	120408	308.26	82494.2
307	92195.5	307.08	116926	307.26	79963.4
306	89970.8	306.08	112505	306.26	76068.5
305	86728.1	305.08	108084	305.26	72685
304	84164.2	304.08	105799	304.26	70345.7
303	78649.9	303.08	100384	303.26	66029.5
302	75070.5	302.08	93051.8	302.26	61359.3
301	70292.2	301.08	87598	301.26	57520.9
300	67404	300.08	82908.7	300.26	55849.1
299	62266.9	299.08	79467.7	299.26	52330.6
298	59980.1	298.08	74256.8	298.26	48527.1
297	58883	297.08	70847.9	297.26	45967.2
296	56969.3	296.08	67698.8	296.26	45187.9
295	58711.7	295.08	66432.5	295.26	46260.4
294	59005.3	294.08	63881	294.26	46356.9
293	64633.9	293.08	68375.3	293.26	49525.3
292	71230.8	292.08	74498.3	292.26	53018.1
291	76550.1	291.08	85674.5	291.26	60977.8
290	87743.4	290.08	98811.5	290.26	69607.3
289	99366	289.08	116232	289.26	78991.2
288	130437	288.08	155469	288.26	109976
287	200528	287.08	259129	287.26	198590
286	284235	286.08	399241	286.26	320961
285	337744	285.08	456528	285.26	341571
284	304333	284.08	348923	284.26	219078
283	210419	283.08	164848	283.26	84182.7
282	105107	282.08	55138.1	282.26	25068.8
281	39236.2	281.08	29789.3	281.26	14792.2
280	19613	280.08	26918.4	280.26	14551.3
279	17539.1	279.08	27423.8	279.26	12864
278	16107.8	278.08	25248.7	278.26	12884.2
277	15450	277.08	22583.3	277.26	12434.2
276	14350.7	276.08	22279.7	276.26	12093.9
275	14943	275.08	23640.2	275.26	11831.1
274	14189	274.08	23070.3	274.26	11012
273	14412.2	273.08	22767.6	273.26	11865.1
272	14584.9	272.08	23180.5	272.26	12122.8
271	14974.9	271.08	23478	271.26	11919.3
270	14677.7	270.08	23137.9	270.26	11312.1
269	14449.4	269.08	23182.9	269.26	11877.8
268	13916.3	268.08	22193.5	268.26	11440.8
267	14027.7	267.08	22392.7	267.26	11388.2
266	13149.8	266.08	22685.8	266.26	11184.8
265	13490.7	265.08	22500.6	265.26	10802.6
264	13218.9	264.08	21946.1	264.26	11082.5
263	14351.9	263.08	22678.7	263.26	11970.8
262	13936	262.08	22511.3	262.26	11511.2
261	14126.5	261.08	22785	261.26	12141.6
260	13636.1	260.08	23267.8	260.26	11591.2
259	13329	259.08	22585.5	259.26	12089.5
258	13122.6	258.08	23157.7	258.26	12006.5
257	13706.1	257.08	23709.2	257.26	12010.1
256	13661.7	256.08	22353.6	256.26	12263.2
255	14720.6	255.08	23072.4	255.26	11779.7
254	13876.1	254.08	23160.8	254.26	11877.4
253	14411.7	253.08	22628	253.26	11798.7
252	14303.8	252.08	22862.1	252.26	11904.1
251	13337.7	251.08	22632	251.26	12031.6
250	13383	250.08	22063.6	250.26	11827.5
249	14088.3	249.08	22803.6	249.26	11894.9
248	13954	248.08	23610.5	248.26	11071.2
247	15379.5	247.08	22788	247.26	11923.1
246	14562.5	246.08	23186	246.26	11798.1
245	14110.2	245.08	24246.4	245.26	11294.1
244	14216.3	244.08	23970.7	244.26	11305.8
243	13394.5	243.08	23942.9	243.26	11462.7
242	14330.3	242.08	25253.9	242.26	11564.3
241	13898.6	241.08	23552.2	241.26	11116.4
240	14037.5	240.08	23927.2	240.26	11071.6
239	12893	239.08	23035.2	239.26	11811.8
238	14252.5	238.08	23654.9	238.26	11429.5
237	13470.4	237.08	23383.9	237.26	11236.6
236	14497.4	236.08	23358	236.26	11626.4
235	14640.1	235.08	23492	235.26	12093.5
234	14414.1	234.08	23543.3	234.26	12041
233	14563.4	233.08	23764.3	233.26	12389.9
232	14762.4	232.08	24005.9	232.26	12209.7
231	14793	231.08	23897.1	231.26	12375.4
230	13288.5	230.08	23736.8	230.26	11816.4
229	13591.6	229.08	23360.2	229.26	11885.5
228	13689	228.08	22985.6	228.26	12196.5
227	14161.9	227.08	23200.1	227.26	11842.4
226	14499.1	226.08	23558.9	226.26	12178.7
225	14385.6	225.08	23599.4	225.26	11137.6
224	14788.7	224.08	23461.4	224.26	11564.5
223	13923.4	223.08	24462	223.26	12239.9
222	14436.1	222.08	23607.3	222.26	12228.6
221	14377	221.08	22891.3	221.26	11720.3
220	14862	220.08	23661.6	220.26	11481
219	14798.1	219.08	24169	219.26	11181.6
218	14421.9	218.08	22810.1	218.26	11968.1
217	13050.1	217.08	22997.5	217.26	11972.6
216	14101.1	216.08	23511.2	216.26	12385
215	13977.5	215.08	24007.2	215.26	12191
214	14506.6	214.08	23920.1	214.26	12413.1
213	14436.5	213.08	23889.5	213.26	12205.5
212	14239	212.08	23792.4	212.26	12362.7
211	13321.8	211.08	23947.5	211.26	12424.2
210	15028.7	210.08	24713.9	210.26	11264.3
209	14837.9	209.08	24595.1	209.26	11467.6
208	14122.1	208.08	25431.4	208.26	12947.1
207	15572.9	207.08	25137.8	207.26	11846
206	14151.2	206.08	24314.5	206.26	12456.5
205	15130.7	205.08	23896.3	205.26	13001
204	14984.4	204.08	25045.7	204.26	11990.8
203	15214.8	203.08	24576.2	203.26	12071.2
202	14901.7	202.08	24493.8	202.26	12487.9
201	14634.5	201.08	25097.4	201.26	13208.1
200	14978.2	200.08	25495	200.26	13112.5
199	14781.7	199.08	24706.1	199.26	12858
198	14836.5	198.08	24998.3	198.26	12621.9
197	13821.5	197.08	24906.8	197.26	12613.8
196	13822.3	196.08	23760.1	196.26	11633
195	14452.3	195.08	23552.5	195.26	12975
194	15159.9	194.08	24032.8	194.26	12532.2
193	15224.8	193.08	24577.9	193.26	12067.9
192	15013.3	192.08	24755	192.26	12632.5
191	15144.5	191.08	25121.8	191.26	12337.2
190	15118.6	190.08	24272.3	190.26	13042.2
189	14419.2	189.08	25024.9	189.26	13372.2
188	15639.9	188.08	24499.1	188.26	12854.1
187	14200.3	187.08	25277	187.26	12760.4
186	14645.4	186.08	23751.1	186.26	12355.3
185	14640.8	185.08	25750.9	185.26	12204
184	15248.5	184.08	25258.9	184.26	12721.3
183	15861.1	183.08	24808	183.26	12421.4
182	14140.2	182.08	25761.8	182.26	12730
181	14449.5	181.08	24293.3	181.26	13003.3
180	15293.1	180.08	24555	180.26	13190.3
179	14760.1	179.08	25538.8	179.26	12536.6
178	14148.5	178.08	24791.4	178.26	12762.8
177	14448.8	177.08	25375.1	177.26	12936.4
176	14520.6	176.08	24735.2	176.26	12676.8
175	15409.5	175.08	25721.6	175.26	12773.6
174	15468.5	174.08	26191	174.26	12507.8
173	14576.2	173.08	25486	173.26	12174.3
172	14949.9	172.08	26111.5	172.26	12764.9
171	15120.2	171.08	26395.5	171.26	12658.7
170	15194.1	170.08	26654.5	170.26	12775.7
169	14767.9	169.08	26319.9	169.26	12966.8
168	14682.8	168.08	26710.7	168.26	12769.2
167	14799.5	167.08	25385.9	167.26	13540.3
166	15058.3	166.08	25787.1	166.26	13350.7
165	15160.3	165.08	25250.3	165.26	12599.4
164	14629.7	164.08	25613.8	164.26	13051.8
163	14312.9	163.08	25295.4	163.26	13283.8
162	15434.2	162.08	25660	162.26	12779.4
161	15933.3	161.08	25212.2	161.26	12502.9
160	16578.2	160.08	26408.2	160.26	12609.6
159	15355.9	159.08	26699	159.26	12896.6
158	16770.5	158.08	26030.9	158.26	12973.7
157	15783.6	157.08	25905.9	157.26	13100
156	15767.9	156.08	26282.1	156.26	13345.2
155	16175.9	155.08	26740.5	155.26	13588.1
154	15369.7	154.08	26680.3	154.26	13192
153	16789.3	153.08	27888.7	153.26	12865.7
152	16350.9	152.08	28078.6	152.26	13346.4
151	15653.7	151.08	25609.6	151.26	13412
150	15522.7	150.08	25341.6	150.26	12740.6
149	15396.9	149.08	25663.6	149.26	12650.1
148	16738.9	148.08	26172.6	148.26	13622
147	15607.7	147.08	26777.2	147.26	13280.7
146	15983.8	146.08	26468.6	146.26	13362.2
145	14981	145.08	27402.7	145.26	13209.3
144	16276.5	144.08	27338.7	144.26	13757.2
143	16294	143.08	27198.6	143.26	13665.9
142	16047.2	142.08	26354.8	142.26	13791.8
141	15690.5	141.08	26352.2	141.26	13366.2
140	15725.5	140.08	26860.7	140.26	13422
139	16202.7	139.08	27084.1	139.26	13098.6
138	15924.3	138.08	27291.1	138.26	12833.2
137	16978.7	137.08	26619.8	137.26	13531.4
136	15245.8	136.08	26733.4	136.26	13182.4
135	15936.5	135.08	26582.4	135.26	12613.4
134	16079.6	134.08	26003.5	134.26	13225.5
133	15088.3	133.08	25553.7	133.26	13440
132	15418.9	132.08	28064.1	132.26	13702.1
131	15877	131.08	27216.3	131.26	14234.4
130	15492	130.08	26882.4	130.26	13777
129	16620.8	129.08	27621.7	129.26	13437.8
128	16312.9	128.08	28832.7	128.26	14341.4
127	17208.8	127.08	30541.6	127.26	15352.6
126	18315.7	126.08	31419.7	126.26	15640.5
125	18224.1	125.08	33192	125.26	17225.4
124	18781.6	124.08	33377.1	124.26	15837.8
123	19382.9	123.08	33070.2	123.26	14812.3
122	17776	122.08	31323.1	122.26	15147.4
121	17329.3	121.08	28889.9	121.26	14557.8
120	16374.8	120.08	27648.1	120.26	13993.8
119	16093.2	119.08	25691.2	119.26	13187.2
118	16157.1	118.08	26932.2	118.26	13139.6
117	16237.6	117.08	25588.1	117.26	14126.6
116	14739.5	116.08	25736.4	116.26	13353.7
115	15659.6	115.08	26578.4	115.26	12392.7
114	15011.6	114.08	25691.6	114.26	13031.8
113	14928.5	113.08	26718.8	113.26	12203.9
112	14570	112.08	24742.9	112.26	12271.4
111	15330.6	111.08	25570.7	111.26	13009.7
110	15371.3	110.08	26780.6	110.26	13505
109	15768.1	109.08	25431.1	109.26	13438.5
108	15155.9	108.08	26063.3	108.26	13122.7
107	14954.7	107.08	25927.9	107.26	12972.1
106	15291.2	106.08	27068	106.26	13268.6
105	16290.6	105.08	27195.9	105.26	13781
104	15745.5	104.08	26939.7	104.26	13683
103	16699.6	103.08	27518.3	103.26	12977
102	16398.7	102.08	28094.7	102.26	13322
101	16866.8	101.08	27696	101.26	13987.1
100	15684.5	100.08	27916.3	100.26	13718.9
