# Supplementary material for: The role of oxygen-vacancy in bifunctional indium oxyhydroxide catalysts for electrochemical coupling of biomass valorization with CO2 conversion
Source: Nat Commun. 2023 Apr 11;14:2040. doi: 10.1038/s41467-023-37679-3 (PMC10090200; doi:10.1038/s41467-023-37679-3)
Supplement: Supplementary file 4 — Source Data [file 41467_2023_37679_MOESM4_ESM.zip › Source data/Supplementary Figure 6.xlsx]

## Sheet: a
E /V vs. RHE	Current density /mA cm-2	E /V vs. RHE	Current density /mA cm-2
	under CO2		under Ar
0.00188	-0.05874	0.00188	-0.03352
-0.00312	-0.05968	-0.00312	-0.03511
-0.00812	-0.06252	-0.00812	-0.03653
-0.01312	-0.0655	-0.01312	-0.03742
-0.01812	-0.0705	-0.01812	-0.03948
-0.02312	-0.07093	-0.02312	-0.04056
-0.02812	-0.07491	-0.02812	-0.04122
-0.03312	-0.07679	-0.03312	-0.04315
-0.03812	-0.08145	-0.03812	-0.04582
-0.04312	-0.08639	-0.04312	-0.04663
-0.04812	-0.09134	-0.04812	-0.04748
-0.05312	-0.08998	-0.05312	-0.04948
-0.05812	-0.09351	-0.05812	-0.05115
-0.06312	-0.0976	-0.06312	-0.0543
-0.06812	-0.1013	-0.06812	-0.05535
-0.07312	-0.1077	-0.07312	-0.05765
-0.07812	-0.1085	-0.07812	-0.0595
-0.08312	-0.1133	-0.08312	-0.06075
-0.08812	-0.1174	-0.08812	-0.06305
-0.09312	-0.1226	-0.09312	-0.0644
-0.09812	-0.1289	-0.09812	-0.06945
-0.10312	-0.1298	-0.10312	-0.07045
-0.10812	-0.1349	-0.10812	-0.0733
-0.11312	-0.1404	-0.11312	-0.0755
-0.11812	-0.1468	-0.11812	-0.0782
-0.12312	-0.1518	-0.12312	-0.0803
-0.12812	-0.1607	-0.12812	-0.083
-0.13312	-0.1701	-0.13312	-0.08595
-0.13812	-0.1692	-0.13812	-0.0892
-0.14312	-0.1782	-0.14312	-0.0947
-0.14812	-0.1813	-0.14812	-0.0947
-0.15312	-0.1985	-0.15312	-0.09535
-0.15812	-0.1918	-0.15812	-0.10535
-0.16312	-0.1973	-0.16312	-0.11065
-0.16812	-0.2021	-0.16812	-0.11405
-0.17312	-0.2129	-0.17312	-0.11915
-0.17812	-0.2291	-0.17812	-0.1244
-0.18312	-0.2234	-0.18312	-0.12895
-0.18812	-0.2337	-0.18812	-0.14145
-0.19312	-0.2439	-0.19312	-0.1541
-0.19812	-0.2505	-0.19812	-0.16595
-0.20312	-0.2639	-0.20312	-0.18385
-0.20812	-0.2759	-0.20812	-0.20565
-0.21312	-0.2889	-0.21312	-0.23425
-0.21812	-0.2952	-0.21812	-0.26865
-0.22312	-0.3128	-0.22312	-0.31225
-0.22812	-0.3463	-0.22812	-0.3661
-0.23312	-0.3605	-0.23312	-0.42415
-0.23812	-0.4154	-0.23812	-0.49035
-0.24312	-0.4854	-0.24312	-0.5475
-0.24812	-0.5983	-0.24812	-0.608
-0.25312	-0.7107	-0.25312	-0.646
-0.25812	-0.7674	-0.25812	-0.6725
-0.26312	-0.7663	-0.26312	-0.677
-0.26812	-0.7287	-0.26812	-0.657
-0.27312	-0.6972	-0.27312	-0.63
-0.27812	-0.6921	-0.27812	-0.599
-0.28312	-0.6717	-0.28312	-0.5695
-0.28812	-0.6618	-0.28812	-0.5325
-0.29312	-0.6544	-0.29312	-0.5305
-0.29812	-0.6489	-0.29812	-0.5195
-0.30312	-0.6467	-0.30312	-0.516
-0.30812	-0.6395	-0.30812	-0.5095
-0.31312	-0.6525	-0.31312	-0.49925
-0.31812	-0.6484	-0.31812	-0.48995
-0.32312	-0.631	-0.32312	-0.4985
-0.32812	-0.6501	-0.32812	-0.503
-0.33312	-0.676	-0.33312	-0.508
-0.33812	-0.6998	-0.33812	-0.504
-0.34312	-0.7235	-0.34312	-0.48945
-0.34812	-0.7058	-0.34812	-0.507
-0.35312	-0.7098	-0.35312	-0.508
-0.35812	-0.7189	-0.35812	-0.5135
-0.36312	-0.7175	-0.36312	-0.513
-0.36812	-0.7218	-0.36812	-0.5105
-0.37312	-0.7229	-0.37312	-0.4978
-0.37812	-0.7582	-0.37812	-0.5325
-0.38312	-0.7706	-0.38312	-0.5245
-0.38812	-0.7614	-0.38812	-0.531
-0.39312	-0.7902	-0.39312	-0.5335
-0.39812	-0.7613	-0.39812	-0.536
-0.40312	-0.7807	-0.40312	-0.5385
-0.40812	-0.7822	-0.40812	-0.5485
-0.41312	-0.7839	-0.41312	-0.5475
-0.41812	-0.7793	-0.41812	-0.5235
-0.42312	-0.7818	-0.42312	-0.5695
-0.42812	-0.8622	-0.42812	-0.579
-0.43312	-0.8513	-0.43312	-0.5835
-0.43812	-0.8797	-0.43812	-0.59
-0.44312	-0.8532	-0.44312	-0.5875
-0.44812	-0.8524	-0.44812	-0.598
-0.45312	-0.8531	-0.45312	-0.6165
-0.45812	-0.9162	-0.45812	-0.6065
-0.46312	-0.8832	-0.46312	-0.6075
-0.46812	-0.8966	-0.46812	-0.6185
-0.47312	-0.9034	-0.47312	-0.622
-0.47812	-0.9323	-0.47812	-0.6545
-0.48312	-0.9239	-0.48312	-0.6605
-0.48812	-0.9395	-0.48812	-0.669
-0.49312	-1.004	-0.49312	-0.6825
-0.49812	-0.988	-0.49812	-0.689
-0.50312	-1.004	-0.50312	-0.693
-0.50812	-0.9933	-0.50812	-0.703
-0.51312	-1.02	-0.51312	-0.7145
-0.51812	-1.063	-0.51812	-0.7245
-0.52312	-1.06	-0.52312	-0.7365
-0.52812	-1.069	-0.52812	-0.7605
-0.53312	-1.092	-0.53312	-0.7695
-0.53812	-1.122	-0.53812	-0.7715
-0.54312	-1.123	-0.54312	-0.8
-0.54812	-1.164	-0.54812	-0.8285
-0.55312	-1.234	-0.55312	-0.834
-0.55812	-1.32	-0.55812	-0.8395
-0.56312	-1.289	-0.56312	-0.872
-0.56812	-1.343	-0.56812	-0.882
-0.57312	-1.35	-0.57312	-0.878
-0.57812	-1.371	-0.57812	-0.948
-0.58312	-1.424	-0.58312	-0.977
-0.58812	-1.459	-0.58812	-0.986
-0.59312	-1.509	-0.59312	-1.0115
-0.59812	-1.52	-0.59812	-1.0315
-0.60312	-1.58	-0.60312	-1.0545
-0.60812	-1.618	-0.60812	-1.038
-0.61312	-1.782	-0.61312	-1.116
-0.61812	-1.779	-0.61812	-1.125
-0.62312	-1.848	-0.62312	-1.145
-0.62812	-1.892	-0.62812	-1.1605
-0.63312	-1.933	-0.63312	-1.1815
-0.63812	-1.978	-0.63812	-1.2155
-0.64312	-2.148	-0.64312	-1.2185
-0.64812	-2.168	-0.64812	-1.236
-0.65312	-2.215	-0.65312	-1.2585
-0.65812	-2.273	-0.65812	-1.2545
-0.66312	-2.352	-0.66312	-1.3095
-0.66812	-2.494	-0.66812	-1.3235
-0.67312	-2.52	-0.67312	-1.342
-0.67812	-2.592	-0.67812	-1.35
-0.68312	-2.692	-0.68312	-1.3835
-0.68812	-2.807	-0.68812	-1.4025
-0.69312	-2.863	-0.69312	-1.3945
-0.69812	-2.916	-0.69812	-1.4205
-0.70312	-3.033	-0.70312	-1.486
-0.70812	-3.132	-0.70812	-1.496
-0.71312	-3.302	-0.71312	-1.565
-0.71812	-3.405	-0.71812	-1.58
-0.72312	-3.46	-0.72312	-1.6145
-0.72812	-3.606	-0.72812	-1.6605
-0.73312	-3.757	-0.73312	-1.687
-0.73812	-3.817	-0.73812	-1.7355
-0.74312	-3.955	-0.74312	-1.7915
-0.74812	-4.063	-0.74812	-1.8305
-0.75312	-4.269	-0.75312	-1.8965
-0.75812	-4.436	-0.75812	-1.9525
-0.76312	-4.556	-0.76312	-1.995
-0.76812	-4.658	-0.76812	-2.039
-0.77312	-4.866	-0.77312	-2.1225
-0.77812	-4.987	-0.77812	-2.1625
-0.78312	-5.131	-0.78312	-2.2355
-0.78812	-5.393	-0.78812	-2.3335
-0.79312	-5.771	-0.79312	-2.405
-0.79812	-6.182	-0.79812	-2.4815
-0.80312	-6.353	-0.80312	-2.5725
-0.80812	-6.499	-0.80812	-2.6445
-0.81312	-6.735	-0.81312	-2.7515
-0.81812	-6.977	-0.81812	-2.8475
-0.82312	-7.308	-0.82312	-2.9475
-0.82812	-7.593	-0.82812	-3.0455
-0.83312	-7.898	-0.83312	-3.1645
-0.83812	-8.327	-0.83812	-3.2275
-0.84312	-8.999	-0.84312	-3.4565
-0.84812	-9.634	-0.84812	-3.5795
-0.85312	-9.944	-0.85312	-3.723
-0.85812	-10.56	-0.85812	-3.881
-0.86312	-11.05	-0.86312	-4.0215
-0.86812	-11.47	-0.86812	-4.1915
-0.87312	-11.99	-0.87312	-4.3825
-0.87812	-12.66	-0.87812	-4.5865
-0.88312	-13.61	-0.88312	-4.771
-0.88812	-14.46	-0.88812	-4.998
-0.89312	-15.28	-0.89312	-5.215
-0.89812	-16.02	-0.89812	-5.475
-0.90312	-17.22	-0.90312	-5.69
-0.90812	-17.87	-0.90812	-5.945
-0.91312	-19.05	-0.91312	-6.25
-0.91812	-20.15	-0.91812	-6.505
-0.92312	-21.42	-0.92312	-6.785
-0.92812	-22.85	-0.92812	-7.235
-0.93312	-24.47	-0.93312	-7.56
-0.93812	-25.71	-0.93812	-7.93
-0.94312	-28.27	-0.94312	-8.345
-0.94812	-30.28	-0.94812	-8.66
-0.95312	-31.6	-0.95312	-9.105
-0.95812	-33.17	-0.95812	-9.55
-0.96312	-36.28	-0.96312	-10.025
-0.96812	-38.88	-0.96812	-10.53
-0.97312	-41.29	-0.97312	-10.87
-0.97812	-43.73	-0.97812	-11.63
-0.98312	-46.39	-0.98312	-12.2
-0.98812	-49.4	-0.98812	-12.83
-0.99312	-52.71	-0.99312	-13.405
-0.99812	-56.85	-0.99812	-14.06
-1.00312	-60.01	-1.00312	-14.9
-1.00812	-62.74	-1.00812	-15.72
-1.01312	-66.56	-1.01312	-16.545
-1.01812	-69.39	-1.01812	-17.43
-1.02312	-74.35	-1.02312	-18.28
--	--	-1.02812	-19.345
--	--	-1.03312	-20.41
--	--	-1.03812	-21.555
--	--	-1.04312	-22.37
--	--	-1.04812	-23.925
--	--	-1.05312	-24.975
--	--	-1.05812	-26.47
--	--	-1.06312	-27.645
--	--	-1.06812	-29.465
--	--	-1.07312	-31.01
--	--	--	--
--	--	--	--
--	--	--	--
--	--	--	--
--	--	--	--
--	--	--	--
--	--	--	--
--	--	--	--
--	--	--	--
--	--	--	--
--	--	--	--
--	--	--	--
--	--	--	--
--	--	--	--
--	--	--	--
--	--	--	--
--	--	--	--
--	--	--	--
--	--	--	--
--	--	--	--
--	--	--	--
--	--	--	--
--	--	--	--
--	--	--	--
--	--	--	--
--	--	--	--
--	--	--	--
--	--	--	--
--	--	--	--
--	--	--	--
--	--	--	--
--	--	--	--
--	--	--	--
--	--	--	--
--	--	--	--
--	--	--	--
--	--	--	--
--	--	--	--
--	--	--	--
--	--	--	--
--	--	--	--
--	--	--	--
--	--	--	--
--	--	--	--
--	--	--	--
--	--	--	--
--	--	--	--
--	--	--	--
--	--	--	--
--	--	--	--
--	--	--	--
--	--	--	--
--	--	--	--
--	--	--	--
--	--	--	--
--	--	--	--
--	--	--	--
--	--	--	--
--	--	--	--
--	--	--	--
--	--	--	--
--	--	--	--
--	--	--	--
--	--	--	--
--	--	--	--
--	--
--	--
--	--
--	--
--	--
--	--
--	--
--	--
--	--
--	--
--	--
--	--
--	--
--	--
--	--
--	--
--	--
--	--
--	--
--	--
--	--
--	--
--	--
--	--
--	--
--	--
--	--
--	--
--	--
--	--
--	--
--	--
--	--
--	--
--	--
--	--
--	--
--	--
--	--
--	--
--	--
--	--
--	--
--	--
--	--
--	--
--	--
--	--
--	--
--	--
--	--
--	--
--	--
--	--
--	--
--	--
--	--
--	--
--	--
--	--
--	--
--	--
--	--
--	--
--	--
--	--
--	--
--	--
--	--
--	--
--	--
--	--
--	--
--	--
--	--
--	--
--	--
--	--
--	--
--	--
--	--
--	--
--	--
--	--
--	--
--	--
--	--
--	--
--	--
--	--
--	--
--	--
--	--
--	--
--	--
--	--
--	--
--	--
--	--
--	--
--	--
--	--
--	--
--	--
--	--
--	--
--	--
--	--
--	--
--	--
--	--
--	--
--	--
--	--
--	--
--	--
--	--
--	--
--	--
--	--
--	--
--	--
--	--
--	--
--	--
--	--
--	--
--	--
--	--
--	--
--	--
--	--
--	--
--	--
--	--
--	--
--	--
--	--
--	--
--	--
--	--
--	--
--	--
--	--
--	--
--	--
--	--
--	--
--	--
--	--
--	--
--	--
--	--
--	--
--	--
--	--
--	--
--	--
--	--
--	--
--	--
--	--
--	--
--	--
--	--
--	--
--	--
--	--
--	--
--	--
--	--
--	--
--	--
--	--
--	--
--	--
--	--
--	--
--	--
--	--
--	--
--	--
--	--
--	--
--	--
--	--
--	--
--	--
--	--
--	--
--	--
--	--
--	--
--	--
--	--
--	--
--	--
--	--
--	--
--	--
--	--
--	--
--	--
--	--
--	--
--	--
--	--
--	--
--	--
--	--
--	--
--	--
--	--
--	--
--	--
--	--
--	--
--	--
--	--
--	--
--	--
--	--
--	--
--	--
--	--
--	--
--	--
--	--
--	--
--	--
--	--
--	--
--	--
--	--
--	--
--	--
--	--
--	--
--	--
--	--
--	--
--	--
--	--
--	--
--	--
--	--
--	--
--	--
--	--
--	--
--	--
--	--
--	--
--	--
--	--
--	--
--	--
--	--
--	--
--	--
--	--
--	--
--	--
--	--
--	--
--	--
--	--
--	--
--	--
--	--
--	--
--	--
--	--
--	--
--	--
--	--
--	--
--	--
--	--
--	--
--	--
--	--
--	--
--	--
--	--
--	--
--	--
--	--
--	--
--	--
--	--
--	--
--	--
--	--
--	--
--	--
--	--
--	--
--	--
--	--
--	--
--	--
--	--
--	--
--	--
--	--
--	--
--	--
--	--
--	--
--	--
--	--
--	--
--	--
--	--
--	--
--	--
--	--
--	--
--	--
--	--
--	--
--	--
--	--
--	--
--	--
--	--
--	--
--	--
--	--
--	--
--	--
--	--
--	--
--	--
--	--
--	--
--	--
--	--
--	--
--	--
--	--
--	--
--	--
--	--
--	--
--	--
--	--
--	--
--	--
--	--
--	--
--	--
--	--
--	--
--	--
--	--
--	--
--	--
--	--
--	--
--	--
--	--
--	--
--	--
--	--
--	--
--	--
--	--
--	--
--	--
--	--
--	--
--	--
--	--
--	--
--	--
--	--
--	--
--	--
--	--
--	--
--	--
--	--
--	--
--	--
--	--
--	--
--	--
--	--
--	--
--	--
--	--
--	--
--	--
--	--
--	--
--	--
--	--
--	--
--	--
--	--
--	--
--	--
--	--
--	--
--	--
--	--
--	--
--	--
--	--
--	--
--	--
--	--
--	--
--	--
--	--
--	--
--	--
--	--
--	--
--	--
--	--
--	--
--	--
--	--
--	--
--	--
--	--
--	--
--	--
--	--
--	--
--	--
--	--
--	--
--	--
--	--
--	--
--	--
--	--
--	--
--	--
--	--
--	--
--	--
--	--
--	--
--	--
--	--
--	--
--	--
--	--
--	--
--	--
--	--
--	--
--	--
--	--
--	--
--	--
--	--
--	--
--	--
--	--
--	--
--	--
--	--
--	--
--	--
--	--
--	--
--	--
--	--
--	--
--	--
--	--
--	--
--	--
--	--
--	--
--	--
--	--
--	--
--	--
--	--
--	--
--	--
--	--
--	--
--	--
--	--
--	--
--	--
--	--
--	--
--	--
--	--
--	--
--	--
--	--
--	--
--	--
--	--
--	--
--	--
--	--
--	--
--	--
--	--
--	--
--	--
--	--
--	--
--	--
--	--
--	--
--	--
--	--
--	--
--	--
--	--
--	--
--	--
--	--
--	--
--	--
--	--
--	--
--	--
--	--
--	--
--	--
--	--
--	--
--	--
--	--
--	--
--	--
--	--
--	--
--	--
--	--
--	--
--	--
--	--
--	--
--	--
--	--
--	--
--	--
--	--
--	--
--	--
--	--
--	--
--	--
--	--
--	--
--	--
--	--
--	--
--	--
--	--
--	--
--	--
--	--
--	--
--	--
--	--
--	--
--	--
--	--
--	--
--	--
--	--
--	--
--	--
--	--
--	--
--	--
--	--
--	--
--	--
--	--
--	--
--	--
--	--
--	--
--	--
--	--
--	--
--	--
--	--
--	--
--	--
--	--
--	--
--	--
--	--
--	--
--	--
--	--
--	--
--	--
--	--
--	--
--	--
--	--
--	--
--	--
--	--
--	--
--	--
--	--
--	--
--	--
--	--
--	--
--	--
--	--
--	--
--	--
--	--
--	--
--	--
--	--
--	--
--	--
--	--
--	--
--	--
--	--
--	--
--	--
--	--
--	--
--	--
--	--
--	--
--	--
--	--
--	--
--	--
--	--
--	--
--	--
--	--
--	--
--	--
--	--
--	--
--	--
--	--
--	--
--	--
--	--
--	--
--	--
--	--
--	--
--	--
--	--
--	--
--	--
--	--
--	--
--	--
--	--
--	--
--	--
--	--
--	--
--	--
--	--
--	--
--	--
--	--
--	--
--	--
--	--
--	--
--	--
--	--
--	--
--	--
--	--
--	--
--	--
--	--
--	--
--	--
--	--
--	--
--	--
--	--
--	--
--	--
--	--
--	--
--	--
--	--
--	--
--	--
--	--
--	--
--	--
--	--
--	--
--	--
--	--
--	--
--	--
--	--
--	--
--	--
--	--
--	--
--	--
--	--
--	--
--	--
--	--
--	--
--	--
--	--
--	--
--	--
--	--
--	--
--	--
--	--
--	--
--	--
--	--
--	--
--	--
--	--
--	--
--	--
--	--
--	--
--	--
--	--
--	--
--	--
--	--
--	--
--	--
--	--
--	--
--	--
--	--
--	--
--	--
--	--
--	--
--	--
--	--
--	--
--	--
--	--
--	--
--	--
--	--
--	--
--	--
--	--
--	--
--	--
--	--
--	--
--	--
--	--
--	--
--	--
--	--
--	--
--	--
--	--
--	--
--	--
--	--
--	--
--	--
--	--
--	--
--	--
--	--
--	--
--	--
--	--
--	--
--	--
--	--
--	--
--	--
--	--
--	--
--	--
--	--
--	--
--	--
--	--
--	--
--	--
--	--
--	--
--	--
--	--
--	--
--	--
--	--
--	--
--	--
--	--
--	--
--	--
--	--
--	--
--	--
--	--
--	--
--	--
--	--
--	--
--	--
--	--
--	--
--	--
--	--
--	--
--	--
--	--
--	--
--	--
--	--
--	--
--	--
--	--
--	--
--	--
--	--
--	--
--	--
--	--
--	--
--	--
--	--
--	--
--	--
--	--
--	--
--	--
--	--
--	--
--	--
--	--
--	--
--	--
--	--
--	--
--	--
--	--
--	--
--	--
--	--
--	--
--	--
--	--
--	--
--	--
--	--
--	--
--	--
--	--
--	--
--	--
--	--
--	--
--	--
--	--
--	--
--	--
--	--
--	--
--	--
--	--
--	--
--	--
--	--
--	--
--	--
--	--
--	--
--	--
--	--
--	--
--	--
--	--
--	--
--	--
--	--
--	--
--	--
--	--
--	--
--	--
--	--
--	--
--	--
--	--
--	--
--	--
--	--
--	--
--	--
--	--
--	--
--	--
--	--
--	--
--	--
--	--
--	--
--	--
--	--
--	--
--	--
--	--
--	--
--	--
--	--
--	--
--	--
--	--
--	--
--	--
--	--
--	--
--	--
--	--
--	--
--	--
--	--
--	--
--	--
--	--
--	--
--	--
--	--
--	--
--	--
--	--
--	--
--	--
--	--
--	--
--	--
--	--
--	--
--	--
--	--
--	--
--	--
--	--
--	--
--	--
--	--
--	--
--	--
--	--
--	--
--	--
--	--
--	--
--	--
--	--
--	--
--	--
--	--
--	--
--	--
--	--
--	--
--	--
--	--
--	--
--	--
--	--
--	--
--	--
--	--
--	--
--	--
--	--
--	--
--	--
--	--
--	--
--	--
--	--
--	--
--	--
--	--
--	--
--	--
--	--
--	--
--	--
--	--
--	--
--	--
--	--
--	--
--	--
--	--
--	--
--	--
--	--
--	--
--	--
--	--
--	--
--	--
--	--
--	--
--	--
--	--
--	--
--	--
--	--
--	--
--	--
--	--
--	--
--	--
--	--
--	--
--	--
--	--
--	--
--	--
--	--
--	--
--	--
--	--
--	--
--	--
--	--
--	--
--	--
--	--
--	--
--	--
--	--
--	--
--	--
--	--
--	--
--	--
--	--
--	--
--	--
--	--
--	--
--	--
--	--
--	--
--	--
--	--
--	--
--	--
--	--
--	--
--	--
--	--
--	--
--	--
--	--
--	--
--	--
--	--
--	--
--	--
--	--
--	--
--	--
--	--
--	--
--	--
--	--
--	--
--	--
--	--
--	--
--	--
--	--
--	--
--	--
--	--
--	--
--	--
--	--
--	--
--	--
--	--
--	--
--	--
--	--
--	--
--	--
--	--
--	--
--	--
--	--
--	--
--	--
--	--
--	--
--	--
--	--
--	--
--	--
--	--
--	--
--	--
--	--
--	--
--	--
--	--
--	--
--	--
--	--
--	--
--	--
--	--
--	--
--	--
--	--
--	--
--	--
--	--
--	--
--	--
--	--
--	--
--	--
--	--
--	--
--	--
--	--
--	--
--	--
--	--
--	--
--	--
--	--
--	--
--	--
--	--
--	--
--	--
--	--
--	--
--	--
--	--
--	--
--	--
--	--
--	--
--	--
--	--
--	--
--	--
--	--
--	--
--	--
--	--
--	--
--	--
--	--
--	--
--	--
--	--
--	--
--	--
--	--
--	--
--	--
--	--
--	--
--	--
--	--
--	--
--	--
--	--
--	--
--	--
--	--
--	--
--	--
--	--
--	--
--	--
--	--
--	--
--	--
--	--
--	--
--	--
--	--
--	--
--	--
--	--
--	--
--	--
--	--
--	--
--	--
--	--
--	--
--	--
--	--
--	--
--	--
--	--
--	--
--	--
--	--
--	--
--	--
--	--
--	--
--	--
--	--
--	--
--	--
--	--
--	--
--	--
--	--
--	--
--	--
--	--
--	--
--	--
--	--
--	--
--	--
--	--
--	--
--	--
--	--
--	--
--	--
--	--
--	--
--	--
--	--
--	--
--	--
--	--
--	--
--	--
--	--
--	--
--	--
--	--
--	--
--	--
--	--
--	--
--	--
--	--
--	--
--	--
--	--
--	--
--	--
--	--
--	--
--	--
--	--
--	--
--	--
--	--
--	--
--	--
--	--
--	--
--	--
--	--
--	--
--	--
--	--
--	--
--	--
--	--
--	--
--	--
--	--
--	--
--	--
--	--
--	--
--	--
--	--
--	--
--	--
--	--
--	--
--	--
--	--
--	--
--	--
--	--
--	--
--	--
--	--
--	--
--	--
--	--
--	--
--	--
--	--
--	--
--	--
--	--
--	--
--	--
--	--
--	--
--	--
--	--
--	--
--	--
--	--
--	--
--	--
--	--
--	--
--	--
--	--
--	--
--	--
--	--
--	--
--	--
--	--
--	--
--	--
--	--
--	--
--	--
--	--
--	--
--	--
--	--
--	--
--	--
--	--
--	--
--	--
--	--
--	--
--	--
--	--
--	--
--	--
--	--
--	--
--	--
--	--
--	--
--	--
--	--
--	--
--	--
--	--
--	--
--	--
--	--
--	--
--	--
--	--
--	--
--	--
--	--
--	--
--	--
--	--
--	--
--	--
--	--
--	--
--	--
--	--
--	--
--	--
--	--
--	--
--	--
--	--
--	--
--	--
--	--
--	--
--	--
--	--
--	--
--	--
--	--
--	--
--	--
--	--
--	--
--	--
--	--
--	--
--	--
--	--
--	--
--	--
--	--
--	--
--	--
--	--
--	--
--	--
--	--
--	--
--	--
--	--
--	--
--	--
--	--
--	--
--	--
--	--
--	--
--	--
--	--
--	--
--	--
--	--
--	--
--	--
--	--
--	--
--	--
--	--
--	--
--	--
--	--
--	--
--	--
--	--
--	--
--	--
--	--
--	--
--	--
--	--
--	--
--	--
--	--
--	--
--	--
--	--
--	--
--	--
--	--
--	--
--	--
--	--
--	--
--	--
--	--
--	--
--	--
--	--
--	--
--	--
--	--
--	--
--	--
--	--
--	--
--	--
--	--
--	--
--	--
--	--
--	--
--	--
--	--
--	--
--	--
--	--
--	--
--	--
--	--
--	--
--	--
--	--
--	--
--	--
--	--
--	--
--	--
--	--
--	--
--	--
--	--
--	--
--	--
--	--
--	--
--	--
--	--
--	--
--	--
--	--
--	--
--	--
--	--
--	--
--	--
--	--
--	--
--	--
--	--
--	--
--	--
--	--
--	--

## Sheet: b
E /V vs. RHE	Current density /mA cm-2	E /V vs. RHE	Current density /mA cm-2
	under CO2		under Ar
0.00188	-0.00652	0.00188	-0.03504
-0.00312	-0.00726	-0.00312	-0.03629
-0.00812	-0.00804	-0.00812	-0.0375
-0.01312	-0.00883	-0.01312	-0.03884
-0.01812	-0.00972	-0.01812	-0.04029
-0.02312	-0.01053	-0.02312	-0.04178
-0.02812	-0.01144	-0.02812	-0.04332
-0.03312	-0.01237	-0.03312	-0.04428
-0.03812	-0.01326	-0.03812	-0.04622
-0.04312	-0.01425	-0.04312	-0.04743
-0.04812	-0.01522	-0.04812	-0.04833
-0.05312	-0.01625	-0.05312	-0.05145
-0.05812	-0.01721	-0.05812	-0.0522
-0.06312	-0.01826	-0.06312	-0.0538
-0.06812	-0.01936	-0.06812	-0.05575
-0.07312	-0.02048	-0.07312	-0.057
-0.07812	-0.0215	-0.07812	-0.0598
-0.08312	-0.0226	-0.08312	-0.0615
-0.08812	-0.0243	-0.08812	-0.0635
-0.09312	-0.02524	-0.09312	-0.06565
-0.09812	-0.0262	-0.09812	-0.06785
-0.10312	-0.02727	-0.10312	-0.0693
-0.10812	-0.02822	-0.10812	-0.07175
-0.11312	-0.0294	-0.11312	-0.07465
-0.11812	-0.03052	-0.11812	-0.0772
-0.12312	-0.0315	-0.12312	-0.0792
-0.12812	-0.03259	-0.12812	-0.08305
-0.13312	-0.03364	-0.13312	-0.08545
-0.13812	-0.03485	-0.13812	-0.08895
-0.14312	-0.03581	-0.14312	-0.09255
-0.14812	-0.03673	-0.14812	-0.09605
-0.15312	-0.03766	-0.15312	-0.1008
-0.15812	-0.03869	-0.15812	-0.10515
-0.16312	-0.03966	-0.16312	-0.11045
-0.16812	-0.04068	-0.16812	-0.1168
-0.17312	-0.04177	-0.17312	-0.12445
-0.17812	-0.04238	-0.17812	-0.1333
-0.18312	-0.04342	-0.18312	-0.14485
-0.18812	-0.04439	-0.18812	-0.1584
-0.19312	-0.04591	-0.19312	-0.1729
-0.19812	-0.04716	-0.19812	-0.19455
-0.20312	-0.0483	-0.20312	-0.21805
-0.20812	-0.0496	-0.20812	-0.24815
-0.21312	-0.05113	-0.21312	-0.28225
-0.21812	-0.05245	-0.21812	-0.3192
-0.22312	-0.05356	-0.22312	-0.3595
-0.22812	-0.05489	-0.22812	-0.40295
-0.23312	-0.05616	-0.23312	-0.4601
-0.23812	-0.05746	-0.23812	-0.54
-0.24312	-0.05936	-0.24312	-0.6465
-0.24812	-0.06029	-0.24812	-0.7705
-0.25312	-0.06196	-0.25312	-0.8805
-0.25812	-0.06343	-0.25812	-0.9525
-0.26312	-0.065	-0.26312	-0.9735
-0.26812	-0.06717	-0.26812	-0.9525
-0.27312	-0.06883	-0.27312	-0.9055
-0.27812	-0.07045	-0.27812	-0.85
-0.28312	-0.07242	-0.28312	-0.796
-0.28812	-0.07472	-0.28812	-0.7395
-0.29312	-0.07733	-0.29312	-0.687
-0.29812	-0.07919	-0.29812	-0.6375
-0.30312	-0.08193	-0.30312	-0.596
-0.30812	-0.0841	-0.30812	-0.5575
-0.31312	-0.08651	-0.31312	-0.5255
-0.31812	-0.08904	-0.31812	-0.5
-0.32312	-0.09224	-0.32312	-0.47525
-0.32812	-0.09521	-0.32812	-0.46135
-0.33312	-0.09893	-0.33312	-0.4507
-0.33812	-0.1025	-0.33812	-0.4397
-0.34312	-0.1069	-0.34312	-0.4325
-0.34812	-0.1107	-0.34812	-0.41385
-0.35312	-0.1146	-0.35312	-0.42265
-0.35812	-0.1191	-0.35812	-0.4101
-0.36312	-0.124	-0.36312	-0.4056
-0.36812	-0.1289	-0.36812	-0.3981
-0.37312	-0.1346	-0.37312	-0.3948
-0.37812	-0.1402	-0.37812	-0.39295
-0.38312	-0.1465	-0.38312	-0.39225
-0.38812	-0.1528	-0.38812	-0.38985
-0.39312	-0.1595	-0.39312	-0.3867
-0.39812	-0.1673	-0.39812	-0.38375
-0.40312	-0.1752	-0.40312	-0.3809
-0.40812	-0.1833	-0.40812	-0.3844
-0.41312	-0.1918	-0.41312	-0.3865
-0.41812	-0.2013	-0.41812	-0.3891
-0.42312	-0.2104	-0.42312	-0.38665
-0.42812	-0.2199	-0.42812	-0.389
-0.43312	-0.2305	-0.43312	-0.3919
-0.43812	-0.2409	-0.43812	-0.3939
-0.44312	-0.2526	-0.44312	-0.39365
-0.44812	-0.264	-0.44812	-0.39705
-0.45312	-0.2761	-0.45312	-0.4026
-0.45812	-0.2874	-0.45812	-0.40215
-0.46312	-0.2996	-0.46312	-0.39925
-0.46812	-0.3122	-0.46812	-0.41185
-0.47312	-0.3233	-0.47312	-0.41415
-0.47812	-0.3355	-0.47812	-0.4212
-0.48312	-0.3472	-0.48312	-0.42015
-0.48812	-0.3588	-0.48812	-0.42465
-0.49312	-0.3698	-0.49312	-0.43205
-0.49812	-0.3812	-0.49812	-0.43835
-0.50312	-0.3917	-0.50312	-0.44295
-0.50812	-0.4032	-0.50812	-0.4462
-0.51312	-0.4132	-0.51312	-0.4584
-0.51812	-0.4244	-0.51812	-0.46475
-0.52312	-0.4345	-0.52312	-0.47865
-0.52812	-0.4455	-0.52812	-0.48455
-0.53312	-0.456	-0.53312	-0.4834
-0.53812	-0.4679	-0.53812	-0.4969
-0.54312	-0.4806	-0.54312	-0.5055
-0.54812	-0.4925	-0.54812	-0.521
-0.55312	-0.5052	-0.55312	-0.5335
-0.55812	-0.5173	-0.55812	-0.544
-0.56312	-0.5327	-0.56312	-0.5615
-0.56812	-0.5486	-0.56812	-0.5705
-0.57312	-0.565	-0.57312	-0.592
-0.57812	-0.5828	-0.57812	-0.609
-0.58312	-0.6053	-0.58312	-0.626
-0.58812	-0.6271	-0.58812	-0.645
-0.59312	-0.6553	-0.59312	-0.6685
-0.59812	-0.6859	-0.59812	-0.696
-0.60312	-0.7213	-0.60312	-0.717
-0.60812	-0.7621	-0.60812	-0.746
-0.61312	-0.8081	-0.61312	-0.7725
-0.61812	-0.8591	-0.61812	-0.806
-0.62312	-0.9183	-0.62312	-0.8375
-0.62812	-0.9832	-0.62812	-0.867
-0.63312	-1.054	-0.63312	-0.911
-0.63812	-1.134	-0.63812	-0.9575
-0.64312	-1.224	-0.64312	-0.989
-0.64812	-1.323	-0.64812	-1.032
-0.65312	-1.431	-0.65312	-1.0725
-0.65812	-1.553	-0.65812	-1.1195
-0.66312	-1.688	-0.66312	-1.174
-0.66812	-1.837	-0.66812	-1.2275
-0.67312	-2.001	-0.67312	-1.2895
-0.67812	-2.183	-0.67812	-1.339
-0.68312	-2.384	-0.68312	-1.4075
-0.68812	-2.605	-0.68812	-1.467
-0.69312	-2.851	-0.69312	-1.5375
-0.69812	-3.12	-0.69812	-1.6135
-0.70312	-3.421	-0.70312	-1.6725
-0.70812	-3.751	-0.70812	-1.75
-0.71312	-4.117	-0.71312	-1.833
-0.71812	-4.517	-0.71812	-1.91
-0.72312	-4.962	-0.72312	-1.9905
-0.72812	-5.452	-0.72812	-2.0755
-0.73312	-5.987	-0.73312	-2.1705
-0.73812	-6.585	-0.73812	-2.2505
-0.74312	-7.241	-0.74312	-2.37
-0.74812	-7.952	-0.74812	-2.4645
-0.75312	-8.731	-0.75312	-2.5665
-0.75812	-9.569	-0.75812	-2.6645
-0.76312	-10.49	-0.76312	-2.7735
-0.76812	-11.48	-0.76812	-2.8835
-0.77312	-12.56	-0.77312	-2.99
-0.77812	-13.69	-0.77812	-3.1245
-0.78312	-14.92	-0.78312	-3.243
-0.78812	-16.24	-0.78812	-3.369
-0.79312	-17.6	-0.79312	-3.4895
-0.79812	-19.08	-0.79812	-3.627
-0.80312	-20.65	-0.80312	-3.7795
-0.80812	-22.43	-0.80812	-3.916
-0.81312	-24.27	-0.81312	-4.0855
-0.81812	-26.2	-0.81812	-4.242
-0.82312	-28.4	-0.82312	-4.404
-0.82812	-30.55	-0.82812	-4.588
-0.83312	-33.04	-0.83312	-4.7575
-0.83812	-35.65	-0.83812	-4.941
-0.84312	-38.37	-0.84312	-5.145
-0.84812	-41.53	-0.84812	-5.33
-0.85312	-44.63	-0.85312	-5.56
-0.85812	-48.19	-0.85812	-5.79
-0.86312	-51.8	-0.86312	-6.06
-0.86812	-55.75	-0.86812	-6.3
-0.87312	-60.18	-0.87312	-6.545
-0.87812	-63.9	-0.87812	-6.795
-0.88312	-68.26	-0.88312	-7.115
-0.88812	-72.24	-0.88812	-7.405
-0.89312	-75.94	-0.89312	-7.765
-0.89812	-77.18	-0.89812	-8.045
		-0.90312	-8.485
		-0.90812	-8.865
		-0.91312	-9.25
		-0.91812	-9.6
		-0.92312	-10.065
		-0.92812	-10.425
		-0.93312	-11.015
		-0.93812	-11.545
		-0.94312	-12.11
		-0.94812	-12.56
		-0.95312	-13.215
		-0.95812	-13.855
		-0.96312	-14.475
		-0.96812	-15.115
		-0.97312	-15.87
		-0.97812	-16.62
		-0.98312	-17.28
		-0.98812	-17.975
		-0.99312	-18.815
		-0.99812	-19.645
		-1.00312	-20.55
		-1.00812	-21.31
		-1.01312	-22.14
		-1.01812	-23.16
		-1.02312	-23.935
		-1.02812	-24.985
		-1.03312	-26.015
		-1.03812	-26.835
		-1.04312	-27.485
		-1.04812	-27.54
		-1.05312	-29.445
		-1.05812	-29.84
		-1.06312	-30.47
		-1.06812	-31.715
		-1.07312	-31.9
		-1.07812	-33.98
		-1.08312	-32.685
		-1.08812	-34.255
		-1.09312	-34.55
		-1.09812	-34.92

## Sheet: c
E /V vs. RHE	Current density /mA cm-2	E /V vs. RHE	Current density /mA cm-2
	under CO2		under Ar
0.00188	-0.02613	0.00188	-0.01159
-0.00312	-0.03253	-0.00312	-0.013
-0.00812	-0.0364	-0.00812	-0.01406
-0.01312	-0.03944	-0.01312	-0.01556
-0.01812	-0.03614	-0.01812	-0.01695
-0.02312	-0.04139	-0.02312	-0.01832
-0.02812	-0.03942	-0.02812	-0.01947
-0.03312	-0.04079	-0.03312	-0.02123
-0.03812	-0.0432	-0.03812	-0.02236
-0.04312	-0.04635	-0.04312	-0.02406
-0.04812	-0.05016	-0.04812	-0.02538
-0.05312	-0.05308	-0.05312	-0.0269
-0.05812	-0.05419	-0.05812	-0.02845
-0.06312	-0.05774	-0.06312	-0.03019
-0.06812	-0.06464	-0.06812	-0.03166
-0.07312	-0.06665	-0.07312	-0.03323
-0.07812	-0.06835	-0.07812	-0.03517
-0.08312	-0.07696	-0.08312	-0.03724
-0.08812	-0.09108	-0.08812	-0.03871
-0.09312	-0.08099	-0.09312	-0.04092
-0.09812	-0.08065	-0.09812	-0.04306
-0.10312	-0.08281	-0.10312	-0.04529
-0.10812	-0.08677	-0.10812	-0.04762
-0.11312	-0.09682	-0.11312	-0.04942
-0.11812	-0.1109	-0.11812	-0.0522
-0.12312	-0.1013	-0.12312	-0.0549
-0.12812	-0.1003	-0.12812	-0.0572
-0.13312	-0.1092	-0.13312	-0.06065
-0.13812	-0.1084	-0.13812	-0.0631
-0.14312	-0.113	-0.14312	-0.0673
-0.14812	-0.1288	-0.14812	-0.0699
-0.15312	-0.1431	-0.15312	-0.07495
-0.15812	-0.1468	-0.15812	-0.07975
-0.16312	-0.1496	-0.16312	-0.0828
-0.16812	-0.1517	-0.16812	-0.09095
-0.17312	-0.143	-0.17312	-0.09615
-0.17812	-0.1528	-0.17812	-0.10375
-0.18312	-0.1578	-0.18312	-0.11285
-0.18812	-0.1666	-0.18812	-0.12215
-0.19312	-0.1789	-0.19312	-0.13435
-0.19812	-0.1742	-0.19812	-0.1479
-0.20312	-0.1845	-0.20312	-0.16305
-0.20812	-0.1922	-0.20812	-0.17925
-0.21312	-0.2007	-0.21312	-0.1989
-0.21812	-0.2199	-0.21812	-0.22385
-0.22312	-0.2322	-0.22312	-0.265
-0.22812	-0.2438	-0.22812	-0.35095
-0.23312	-0.2667	-0.23312	-0.4327
-0.23812	-0.3028	-0.23812	-0.4903
-0.24312	-0.385	-0.24312	-0.5285
-0.24812	-0.4693	-0.24812	-0.5485
-0.25312	-0.6017	-0.25312	-0.5525
-0.25812	-0.7273	-0.25812	-0.543
-0.26312	-0.7721	-0.26312	-0.526
-0.26812	-0.7737	-0.26812	-0.5015
-0.27312	-0.7405	-0.27312	-0.4763
-0.27812	-0.6991	-0.27812	-0.45175
-0.28312	-0.6581	-0.28312	-0.43365
-0.28812	-0.6399	-0.28812	-0.4178
-0.29312	-0.6196	-0.29312	-0.40575
-0.29812	-0.6437	-0.29812	-0.3956
-0.30312	-0.6246	-0.30312	-0.38905
-0.30812	-0.6214	-0.30812	-0.3831
-0.31312	-0.6073	-0.31312	-0.38385
-0.31812	-0.5895	-0.31812	-0.3829
-0.32312	-0.5896	-0.32312	-0.38615
-0.32812	-0.5984	-0.32812	-0.3881
-0.33312	-0.607	-0.33312	-0.3921
-0.33812	-0.5987	-0.33812	-0.3922
-0.34312	-0.5812	-0.34312	-0.395
-0.34812	-0.6048	-0.34812	-0.3828
-0.35312	-0.5812	-0.35312	-0.40675
-0.35812	-0.5848	-0.35812	-0.40045
-0.36312	-0.5884	-0.36312	-0.404
-0.36812	-0.5984	-0.36812	-0.41305
-0.37312	-0.5865	-0.37312	-0.41175
-0.37812	-0.6211	-0.37812	-0.41095
-0.38312	-0.6213	-0.38312	-0.414
-0.38812	-0.6313	-0.38812	-0.4233
-0.39312	-0.6488	-0.39312	-0.42375
-0.39812	-0.6487	-0.39812	-0.42765
-0.40312	-0.6324	-0.40312	-0.42635
-0.40812	-0.6582	-0.40812	-0.4265
-0.41312	-0.6338	-0.41312	-0.44185
-0.41812	-0.661	-0.41812	-0.4433
-0.42312	-0.6507	-0.42312	-0.44725
-0.42812	-0.6513	-0.42812	-0.44705
-0.43312	-0.6559	-0.43312	-0.4543
-0.43812	-0.6688	-0.43812	-0.4558
-0.44312	-0.7292	-0.44312	-0.46545
-0.44812	-0.6866	-0.44812	-0.4677
-0.45312	-0.7057	-0.45312	-0.4828
-0.45812	-0.6953	-0.45812	-0.48485
-0.46312	-0.7062	-0.46312	-0.4916
-0.46812	-0.7476	-0.46812	-0.4975
-0.47312	-0.7454	-0.47312	-0.4964
-0.47812	-0.7523	-0.47812	-0.49775
-0.48312	-0.7714	-0.48312	-0.516
-0.48812	-0.789	-0.48812	-0.5145
-0.49312	-0.7789	-0.49312	-0.524
-0.49812	-0.7816	-0.49812	-0.5285
-0.50312	-0.7902	-0.50312	-0.5405
-0.50812	-0.8074	-0.50812	-0.541
-0.51312	-0.8488	-0.51312	-0.552
-0.51812	-0.8611	-0.51812	-0.565
-0.52312	-0.8513	-0.52312	-0.573
-0.52812	-0.8766	-0.52812	-0.5785
-0.53312	-0.8933	-0.53312	-0.5985
-0.53812	-0.933	-0.53812	-0.608
-0.54312	-1.02	-0.54312	-0.6165
-0.54812	-0.9888	-0.54812	-0.6325
-0.55312	-0.9835	-0.55312	-0.6445
-0.55812	-1.032	-0.55812	-0.6605
-0.56312	-1.046	-0.56312	-0.67
-0.56812	-1.099	-0.56812	-0.68
-0.57312	-1.152	-0.57312	-0.695
-0.57812	-1.154	-0.57812	-0.709
-0.58312	-1.209	-0.58312	-0.721
-0.58812	-1.224	-0.58812	-0.7225
-0.59312	-1.236	-0.59312	-0.743
-0.59812	-1.262	-0.59812	-0.78
-0.60312	-1.346	-0.60312	-0.7855
-0.60812	-1.418	-0.60812	-0.8055
-0.61312	-1.449	-0.61312	-0.8175
-0.61812	-1.457	-0.61812	-0.8325
-0.62312	-1.507	-0.62312	-0.8425
-0.62812	-1.569	-0.62812	-0.8665
-0.63312	-1.596	-0.63312	-0.877
-0.63812	-1.712	-0.63812	-0.8965
-0.64312	-1.787	-0.64312	-0.912
-0.64812	-1.798	-0.64812	-0.93
-0.65312	-1.862	-0.65312	-0.9465
-0.65812	-1.929	-0.65812	-0.9585
-0.66312	-2.046	-0.66312	-0.981
-0.66812	-2.054	-0.66812	-0.9865
-0.67312	-2.122	-0.67312	-1.028
-0.67812	-2.152	-0.67812	-1.0495
-0.68312	-2.222	-0.68312	-1.041
-0.68812	-2.278	-0.68812	-1.074
-0.69312	-2.39	-0.69312	-1.075
-0.69812	-2.479	-0.69812	-1.099
-0.70312	-2.597	-0.70312	-1.1395
-0.70812	-2.69	-0.70812	-1.161
-0.71312	-2.695	-0.71312	-1.1905
-0.71812	-2.765	-0.71812	-1.2365
-0.72312	-2.834	-0.72312	-1.38
-0.72812	-2.865	-0.72812	-1.3795
-0.73312	-2.965	-0.73312	-1.4095
-0.73812	-3.038	-0.73812	-1.4495
-0.74312	-3.129	-0.74312	-1.4905
-0.74812	-3.131	-0.74812	-1.528
-0.75312	-3.256	-0.75312	-1.576
-0.75812	-3.311	-0.75812	-1.633
-0.76312	-3.375	-0.76312	-1.6845
-0.76812	-3.441	-0.76812	-1.742
-0.77312	-3.488	-0.77312	-1.7925
-0.77812	-3.612	-0.77812	-1.8615
-0.78312	-3.67	-0.78312	-1.9295
-0.78812	-3.77	-0.78812	-2.008
-0.79312	-3.837	-0.79312	-2.0785
-0.79812	-3.91	-0.79812	-2.1485
-0.80312	-3.92	-0.80312	-2.2245
-0.80812	-4.224	-0.80812	-2.307
-0.81312	-4.273	-0.81312	-2.414
-0.81812	-4.307	-0.81812	-2.515
-0.82312	-4.374	-0.82312	-2.579
-0.82812	-4.478	-0.82812	-2.7195
-0.83312	-4.826	-0.83312	-2.8255
-0.83812	-4.871	-0.83812	-2.946
-0.84312	-5.032	-0.84312	-3.074
-0.84812	-5.245	-0.84812	-3.2105
-0.85312	-5.411	-0.85312	-3.3395
-0.85812	-5.612	-0.85812	-3.504
-0.86312	-5.785	-0.86312	-3.649
-0.86812	-6.004	-0.86812	-3.8055
-0.87312	-6.24	-0.87312	-3.976
-0.87812	-6.46	-0.87812	-4.1735
-0.88312	-6.721	-0.88312	-4.3635
-0.88812	-7.062	-0.88812	-4.5605
-0.89312	-7.375	-0.89312	-4.8015
-0.89812	-7.726	-0.89812	-4.98
-0.90312	-8.114	-0.90312	-5.255
-0.90812	-8.481	-0.90812	-5.52
-0.91312	-8.806	-0.91312	-5.78
-0.91812	-9.293	-0.91812	-6.055
-0.92312	-9.722	-0.92312	-6.375
-0.92812	-10.2	-0.92812	-6.695
-0.93312	-10.81	-0.93312	-6.98
-0.93812	-11.58	-0.93812	-7.375
-0.94312	-12.16	-0.94312	-7.75
-0.94812	-12.73	-0.94812	-8.12
-0.95312	-13.54	-0.95312	-8.525
-0.95812	-14.39	-0.95812	-8.915
-0.96312	-15.06	-0.96312	-9.335
-0.96812	-16.09	-0.96812	-9.91
-0.97312	-16.76	-0.97312	-10.41
-0.97812	-18.06	-0.97812	-10.93
-0.98312	-19.23	-0.98312	-11.465
-0.98812	-19.84	-0.98812	-12.05
-0.99312	-21.49	-0.99312	-12.645
-0.99812	-22.95	-0.99812	-13.2
-1.00312	-24.28	-1.00312	-14.02
-1.00812	-25.33	-1.00812	-14.76
-1.01312	-27.08	-1.01312	-15.51
-1.01812	-28.68	-1.01812	-16.325
-1.02312	-30.13	-1.02312	-16.785
-1.02812	-31.96	-1.02812	-17.985
-1.03312	-33.88	-1.03312	-18.86
-1.03812	-35.72	-1.03812	-19.825
-1.04312	-37.48	-1.04312	-20.885
-1.04812	-40.22	-1.04812	-22.065
-1.05312	-42.96	-1.05312	-23.13
-1.05812	-45.82	-1.05812	-24.095
-1.06312	-48.4	-1.06312	-25.1
-1.06812	-50.79	-1.06812	-26.555
-1.07312	-54.44	-1.07312	-27.165
-1.07812	-56.97	-1.07812	-27.535
-1.08312	-60.58	-1.08312	-27.7
-1.08812	-63.59	-1.08812	-28.435
-1.09312	-65.85	-1.09312	-28.25
-1.09812	-69.91	-1.09812	-30.65
-1.10312	-74.91
