# Supplementary material for: The role of oxygen-vacancy in bifunctional indium oxyhydroxide catalysts for electrochemical coupling of biomass valorization with CO2 conversion
Source: Nat Commun. 2023 Apr 11;14:2040. doi: 10.1038/s41467-023-37679-3 (PMC10090200; doi:10.1038/s41467-023-37679-3)
Supplement: Supplementary file 4 — Source Data [file 41467_2023_37679_MOESM4_ESM.zip › Source data/Supplementary Figure 7.xlsx]

## Sheet: a
Time	Current density
min	mA cm-2
	-0.70 V		-0.75 V		-0.80 V		-0.85 V		-0.90 V		-0.95 V		-1.00 V
0.05	-4.363	0.05	-7.003	0.05	-10.89	0.05	-20.12	0.05	-36.68	0.05	-65.75	0.05	-77.95
0.1	-4.168	0.1	-6.603	0.1	-10.67	0.1	-19.61	0.1	-35.77	0.1	-62.39	0.1	-77.7
0.15	-4.039	0.15	-6.307	0.15	-10.53	0.15	-19.19	0.15	-34.94	0.15	-59.88	0.15	-77.49
0.2	-3.945	0.2	-6.288	0.2	-10.43	0.2	-18.88	0.2	-34.23	0.2	-58.17	0.2	-77.44
0.25	-3.869	0.25	-6.191	0.25	-10.38	0.25	-18.78	0.25	-33.7	0.25	-57.12	0.25	-77.31
0.3	-3.806	0.3	-6.149	0.3	-10.35	0.3	-18.63	0.3	-33.6	0.3	-55.94	0.3	-77.14
0.35	-3.761	0.35	-6.068	0.35	-10.29	0.35	-18.51	0.35	-33.55	0.35	-55.38	0.35	-76.97
0.4	-3.71	0.4	-6.099	0.4	-10.13	0.4	-18.36	0.4	-33.16	0.4	-54.72	0.4	-76.78
0.45	-3.671	0.45	-6.083	0.45	-10.04	0.45	-18.29	0.45	-32.68	0.45	-55.13	0.45	-76.66
0.5	-3.654	0.5	-6.01	0.5	-10.1	0.5	-18.17	0.5	-32.2	0.5	-54.19	0.5	-76.49
0.55	-3.624	0.55	-5.998	0.55	-10.13	0.55	-18.02	0.55	-32.23	0.55	-53.75	0.55	-76.21
0.6	-3.591	0.6	-5.901	0.6	-10.01	0.6	-17.84	0.6	-32.12	0.6	-53.02	0.6	-75.89
0.65	-3.565	0.65	-5.827	0.65	-9.954	0.65	-17.91	0.65	-31.7	0.65	-52.5	0.65	-75.68
0.7	-3.55	0.7	-5.802	0.7	-9.954	0.7	-17.73	0.7	-31.28	0.7	-52.59	0.7	-75.33
0.75	-3.528	0.75	-5.897	0.75	-10.02	0.75	-17.7	0.75	-31.3	0.75	-52.8	0.75	-74.77
0.8	-3.51	0.8	-5.753	0.8	-9.931	0.8	-17.76	0.8	-31.47	0.8	-52.37	0.8	-73.92
0.85	-3.492	0.85	-5.761	0.85	-10	0.85	-17.67	0.85	-31.38	0.85	-51.55	0.85	-73.91
0.9	-3.479	0.9	-5.635	0.9	-9.979	0.9	-17.42	0.9	-30.89	0.9	-51.37	0.9	-73.92
0.95	-3.461	0.95	-5.727	0.95	-9.943	0.95	-17.41	0.95	-30.57	0.95	-50.52	0.95	-72.46
1	-3.434	1	-5.668	1	-9.871	1	-17.55	1	-30.74	1	-50.18	1	-71.99
1.05	-3.434	1.05	-5.626	1.05	-9.689	1.05	-17.43	1.05	-30.93	1.05	-50.9	1.05	-72.08
1.1	-3.416	1.1	-5.567	1.1	-9.769	1.1	-17.51	1.1	-30.78	1.1	-50.52	1.1	-71.77
1.15	-3.407	1.15	-5.716	1.15	-9.861	1.15	-17.5	1.15	-30.58	1.15	-49.27	1.15	-71.53
1.2	-3.398	1.2	-5.759	1.2	-9.781	1.2	-17.48	1.2	-30.54	1.2	-49.76	1.2	-71.41
1.25	-3.393	1.25	-5.742	1.25	-9.632	1.25	-17.42	1.25	-30.38	1.25	-49.77	1.25	-70.79
1.3	-3.383	1.3	-5.768	1.3	-9.682	1.3	-17.27	1.3	-30.07	1.3	-49.58	1.3	-70.51
1.35	-3.374	1.35	-5.746	1.35	-9.613	1.35	-17.24	1.35	-30.33	1.35	-50.93	1.35	-70.53
1.4	-3.361	1.4	-5.691	1.4	-9.637	1.4	-17.23	1.4	-30.87	1.4	-50.36	1.4	-70.43
1.45	-3.352	1.45	-5.688	1.45	-9.625	1.45	-17.33	1.45	-30.63	1.45	-49.73	1.45	-69.72
1.5	-3.345	1.5	-5.709	1.5	-9.854	1.5	-17.5	1.5	-30.36	1.5	-49.54	1.5	-69.29
1.55	-3.342	1.55	-5.716	1.55	-9.794	1.55	-17.56	1.55	-30.12	1.55	-49.44	1.55	-69.37
1.6	-3.325	1.6	-5.627	1.6	-9.771	1.6	-17.4	1.6	-30.05	1.6	-49.14	1.6	-69.55
1.65	-3.324	1.65	-5.639	1.65	-9.746	1.65	-17.27	1.65	-29.94	1.65	-48.83	1.65	-69.64
1.7	-3.32	1.7	-5.68	1.7	-9.782	1.7	-17.27	1.7	-30.2	1.7	-49.57	1.7	-69.19
1.75	-3.318	1.75	-5.627	1.75	-9.717	1.75	-17.15	1.75	-30.26	1.75	-48.29	1.75	-68.71
1.8	-3.312	1.8	-5.621	1.8	-9.733	1.8	-17.28	1.8	-30.2	1.8	-47.79	1.8	-69.06
1.85	-3.296	1.85	-5.604	1.85	-9.749	1.85	-17.31	1.85	-30.12	1.85	-48.6	1.85	-68.82
1.9	-3.299	1.9	-5.662	1.9	-9.895	1.9	-17.33	1.9	-30.06	1.9	-48.41	1.9	-68.75
1.95	-3.295	1.95	-5.63	1.95	-9.899	1.95	-17.24	1.95	-30.03	1.95	-49.14	1.95	-68.41
2	-3.288	2	-5.544	2	-9.801	2	-17.18	2	-29.81	2	-48.64	2	-68.22
2.05	-3.282	2.05	-5.528	2.05	-9.777	2.05	-17.08	2.05	-29.72	2.05	-48.6	2.05	-68.24
2.1	-3.276	2.1	-5.515	2.1	-9.824	2.1	-17	2.1	-29.99	2.1	-48.53	2.1	-67.95
2.15	-3.271	2.15	-5.501	2.15	-9.746	2.15	-16.95	2.15	-29.94	2.15	-48.96	2.15	-68.35
2.2	-3.268	2.2	-5.479	2.2	-9.777	2.2	-16.85	2.2	-29.62	2.2	-48.92	2.2	-67.7
2.25	-3.269	2.25	-5.514	2.25	-9.811	2.25	-16.9	2.25	-29.48	2.25	-48.93	2.25	-67.93
2.3	-3.261	2.3	-5.613	2.3	-9.801	2.3	-17.21	2.3	-29.57	2.3	-48.37	2.3	-68.18
2.35	-3.251	2.35	-5.55	2.35	-9.802	2.35	-17.07	2.35	-29.86	2.35	-48.89	2.35	-68.03
2.4	-3.259	2.4	-5.536	2.4	-9.69	2.4	-17.13	2.4	-29.73	2.4	-48.58	2.4	-67.3
2.45	-3.254	2.45	-5.578	2.45	-9.696	2.45	-17.16	2.45	-29.53	2.45	-48.23	2.45	-67.43
2.5	-3.251	2.5	-5.622	2.5	-9.58	2.5	-17.07	2.5	-29.53	2.5	-47.95	2.5	-67.55
2.55	-3.246	2.55	-5.619	2.55	-9.577	2.55	-17.03	2.55	-29.45	2.55	-48.35	2.55	-67.7
2.6	-3.244	2.6	-5.616	2.6	-9.703	2.6	-17.11	2.6	-29.78	2.6	-48.68	2.6	-67.15
2.65	-3.246	2.65	-5.595	2.65	-9.702	2.65	-16.96	2.65	-29.65	2.65	-48.54	2.65	-67.32
2.7	-3.227	2.7	-5.536	2.7	-9.613	2.7	-16.78	2.7	-29.65	2.7	-48.18	2.7	-67.88
2.75	-3.24	2.75	-5.594	2.75	-9.605	2.75	-16.98	2.75	-29.98	2.75	-47.59	2.75	-67.68
2.8	-3.24	2.8	-5.576	2.8	-9.74	2.8	-17.16	2.8	-29.95	2.8	-46.99	2.8	-67.57
2.85	-3.214	2.85	-5.525	2.85	-9.764	2.85	-17.08	2.85	-29.85	2.85	-46.78	2.85	-67.52
2.9	-3.233	2.9	-5.59	2.9	-9.641	2.9	-17.1	2.9	-29.72	2.9	-47.66	2.9	-66.95
2.95	-3.233	2.95	-5.553	2.95	-9.669	2.95	-17.1	2.95	-29.7	2.95	-48.54	2.95	-67.35
3	-3.234	3	-5.489	3	-9.56	3	-17.1	3	-29.66	3	-48.22	3	-66.49
3.05	-3.23	3.05	-5.426	3.05	-9.642	3.05	-17.09	3.05	-29.82	3.05	-48.33	3.05	-66.48
3.1	-3.225	3.1	-5.529	3.1	-9.74	3.1	-17.08	3.1	-29.79	3.1	-47.49	3.1	-67.2
3.15	-3.222	3.15	-5.559	3.15	-9.706	3.15	-17.03	3.15	-29.73	3.15	-46.83	3.15	-67.27
3.2	-3.223	3.2	-5.569	3.2	-9.694	3.2	-16.97	3.2	-29.68	3.2	-48.33	3.2	-67.27
3.25	-3.222	3.25	-5.578	3.25	-9.718	3.25	-16.91	3.25	-29.67	3.25	-48.19	3.25	-67.5
3.3	-3.217	3.3	-5.538	3.3	-9.625	3.3	-17.09	3.3	-29.81	3.3	-47.96	3.3	-66.85
3.35	-3.197	3.35	-5.533	3.35	-9.451	3.35	-17.11	3.35	-29.46	3.35	-48.01	3.35	-66.79
3.4	-3.216	3.4	-5.53	3.4	-9.308	3.4	-17.05	3.4	-29.34	3.4	-47.63	3.4	-67.01
3.45	-3.213	3.45	-5.503	3.45	-9.288	3.45	-16.99	3.45	-29.2	3.45	-47.69	3.45	-66.39
3.5	-3.213	3.5	-5.515	3.5	-9.697	3.5	-17.05	3.5	-29.59	3.5	-47.98	3.5	-66.92
3.55	-3.213	3.55	-5.547	3.55	-9.73	3.55	-16.91	3.55	-29.62	3.55	-48.18	3.55	-67.04
3.6	-3.21	3.6	-5.55	3.6	-9.646	3.6	-16.64	3.6	-29.75	3.6	-48.5	3.6	-66.84
3.65	-3.188	3.65	-5.53	3.65	-9.697	3.65	-16.92	3.65	-29.69	3.65	-47.72	3.65	-66.17
3.7	-3.204	3.7	-5.405	3.7	-9.707	3.7	-17.1	3.7	-29.65	3.7	-48.05	3.7	-66.56
3.75	-3.205	3.75	-5.448	3.75	-9.673	3.75	-16.92	3.75	-29.51	3.75	-48.36	3.75	-66.78
3.8	-3.205	3.8	-5.449	3.8	-9.706	3.8	-16.93	3.8	-29.47	3.8	-47.89	3.8	-66.6
3.85	-3.184	3.85	-5.442	3.85	-9.598	3.85	-17.07	3.85	-29.11	3.85	-48.07	3.85	-66.5
3.9	-3.199	3.9	-5.439	3.9	-9.411	3.9	-17.02	3.9	-29.7	3.9	-48.3	3.9	-67.35
3.95	-3.205	3.95	-5.515	3.95	-9.555	3.95	-16.99	3.95	-29.66	3.95	-48.44	3.95	-66.97
4	-3.202	4	-5.54	4	-9.453	4	-17.01	4	-29.47	4	-48.36	4	-67.11
4.05	-3.201	4.05	-5.517	4.05	-9.525	4.05	-17.03	4.05	-29.69	4.05	-48.06	4.05	-66.95
4.1	-3.201	4.1	-5.482	4.1	-9.563	4.1	-17.08	4.1	-29.54	4.1	-47.83	4.1	-66.9
4.15	-3.194	4.15	-5.455	4.15	-9.608	4.15	-16.99	4.15	-29.67	4.15	-48.08	4.15	-66.82
4.2	-3.202	4.2	-5.378	4.2	-9.705	4.2	-17.02	4.2	-29.62	4.2	-48.02	4.2	-66.92
4.25	-3.191	4.25	-5.402	4.25	-9.676	4.25	-16.89	4.25	-29.62	4.25	-47.6	4.25	-67.25
4.3	-3.193	4.3	-5.542	4.3	-9.632	4.3	-16.97	4.3	-29.54	4.3	-47.61	4.3	-66.76
4.35	-3.191	4.35	-5.528	4.35	-9.57	4.35	-16.98	4.35	-29.63	4.35	-48.17	4.35	-66.11
4.4	-3.184	4.4	-5.51	4.4	-9.658	4.4	-17.06	4.4	-29.77	4.4	-48.21	4.4	-66.74
4.45	-3.188	4.45	-5.351	4.45	-9.701	4.45	-17.02	4.45	-29.48	4.45	-48.24	4.45	-66.62
4.5	-3.188	4.5	-5.472	4.5	-9.675	4.5	-16.95	4.5	-29.43	4.5	-48.13	4.5	-66.99
4.55	-3.342	4.55	-5.455	4.55	-9.662	4.55	-16.94	4.55	-29.3	4.55	-48.2	4.55	-66.74
4.6	-3.338	4.6	-5.285	4.6	-9.501	4.6	-16.91	4.6	-29.39	4.6	-48.3	4.6	-66.44
4.65	-3.326	4.65	-5.27	4.65	-9.47	4.65	-16.85	4.65	-29.75	4.65	-48.09	4.65	-67.05
4.7	-3.32	4.7	-5.446	4.7	-9.624	4.7	-17.01	4.7	-29.63	4.7	-47.97	4.7	-67.03
4.75	-3.31	4.75	-5.487	4.75	-9.639	4.75	-17.01	4.75	-29.57	4.75	-47.35	4.75	-66.88
4.8	-3.316	4.8	-5.477	4.8	-9.641	4.8	-16.95	4.8	-29.51	4.8	-47.55	4.8	-66.82
4.85	-3.272	4.85	-5.514	4.85	-9.649	4.85	-16.97	4.85	-29.48	4.85	-47.85	4.85	-66.74
4.9	-3.276	4.9	-5.523	4.9	-9.419	4.9	-16.9	4.9	-29.53	4.9	-48.11	4.9	-66.04
4.95	-3.257	4.95	-5.52	4.95	-9.675	4.95	-16.88	4.95	-29.49	4.95	-47.65	4.95	-66.35
5	-3.252	5	-5.475	5	-9.639	5	-16.84	5	-29.67	5	-47.42	5	-66.07
5.05	-3.25	5.05	-5.359	5.05	-9.522	5.05	-16.82	5.05	-29.62	5.05	-47.87	5.05	-66.64
5.1	-3.24	5.1	-5.435	5.1	-9.497	5.1	-16.99	5.1	-29.66	5.1	-47.92	5.1	-66.94
5.15	-3.221	5.15	-5.385	5.15	-9.564	5.15	-16.96	5.15	-29.65	5.15	-47.75	5.15	-66.81
5.2	-3.27	5.2	-5.462	5.2	-9.668	5.2	-17	5.2	-29.67	5.2	-47.08	5.2	-66.77
5.25	-3.254	5.25	-5.471	5.25	-9.48	5.25	-17.02	5.25	-29.48	5.25	-46.93	5.25	-67.05
5.3	-3.226	5.3	-5.491	5.3	-9.607	5.3	-16.96	5.3	-29.53	5.3	-47.11	5.3	-67.37
5.35	-3.241	5.35	-5.505	5.35	-9.638	5.35	-17	5.35	-29.22	5.35	-47.08	5.35	-66.76
5.4	-3.207	5.4	-5.5	5.4	-9.583	5.4	-17.06	5.4	-29.45	5.4	-48.41	5.4	-66.32
5.45	-3.175	5.45	-5.498	5.45	-9.658	5.45	-17.01	5.45	-29.67	5.45	-48.25	5.45	-66.74
5.5	-3.215	5.5	-5.504	5.5	-9.632	5.5	-16.99	5.5	-29.68	5.5	-47.92	5.5	-66.41
5.55	-3.239	5.55	-5.492	5.55	-9.553	5.55	-17	5.55	-29.65	5.55	-47.93	5.55	-66.4
5.6	-3.237	5.6	-5.395	5.6	-9.517	5.6	-17	5.6	-29.49	5.6	-47.99	5.6	-66.14
5.65	-3.201	5.65	-5.321	5.65	-9.653	5.65	-16.8	5.65	-29.51	5.65	-48.03	5.65	-64.92
5.7	-3.197	5.7	-5.282	5.7	-9.596	5.7	-16.8	5.7	-29.54	5.7	-47.92	5.7	-65.01
5.75	-3.187	5.75	-5.341	5.75	-9.656	5.75	-16.83	5.75	-29.25	5.75	-46.42	5.75	-65.28
5.8	-3.198	5.8	-5.437	5.8	-9.608	5.8	-16.79	5.8	-29.3	5.8	-48.04	5.8	-65.87
5.85	-3.242	5.85	-5.446	5.85	-9.58	5.85	-16.95	5.85	-29.75	5.85	-48.07	5.85	-66.79
5.9	-3.215	5.9	-5.402	5.9	-9.571	5.9	-17.01	5.9	-29.66	5.9	-48.44	5.9	-66.78
5.95	-3.174	5.95	-5.411	5.95	-9.487	5.95	-17.01	5.95	-29.53	5.95	-47.85	5.95	-66.05
6	-3.159	6	-5.4	6	-9.494	6	-16.96	6	-29.54	6	-47.82	6	-66.1
6.05	-3.16	6.05	-5.5	6.05	-9.64	6.05	-17.01	6.05	-29.6	6.05	-47.85	6.05	-65.99
6.1	-3.232	6.1	-5.497	6.1	-9.621	6.1	-16.98	6.1	-29.44	6.1	-48.24	6.1	-65.82
6.15	-3.215	6.15	-5.476	6.15	-9.596	6.15	-16.84	6.15	-29.39	6.15	-48.24	6.15	-65.68
6.2	-3.195	6.2	-5.457	6.2	-9.562	6.2	-16.85	6.2	-29.36	6.2	-48.08	6.2	-65.82
6.25	-3.232	6.25	-5.44	6.25	-9.612	6.25	-16.86	6.25	-29.53	6.25	-47.93	6.25	-66
6.3	-3.213	6.3	-5.478	6.3	-9.634	6.3	-16.96	6.3	-29.56	6.3	-48.08	6.3	-66.89
6.35	-3.208	6.35	-5.46	6.35	-9.617	6.35	-16.99	6.35	-29.24	6.35	-48.22	6.35	-66.67
6.4	-3.196	6.4	-5.41	6.4	-9.414	6.4	-16.94	6.4	-29.28	6.4	-47.89	6.4	-66.52
6.45	-3.211	6.45	-5.458	6.45	-9.6	6.45	-16.87	6.45	-29.56	6.45	-47.92	6.45	-66.26
6.5	-3.216	6.5	-5.491	6.5	-9.584	6.5	-16.88	6.5	-29.67	6.5	-47.37	6.5	-64.33
6.55	-3.223	6.55	-5.488	6.55	-9.532	6.55	-16.87	6.55	-29.38	6.55	-47.28	6.55	-66.22
6.6	-3.22	6.6	-5.479	6.6	-9.535	6.6	-16.99	6.6	-29.61	6.6	-47.31	6.6	-65.88
6.65	-3.202	6.65	-5.45	6.65	-9.536	6.65	-17	6.65	-29.62	6.65	-48.42	6.65	-66.53
6.7	-3.207	6.7	-5.431	6.7	-9.609	6.7	-17.01	6.7	-29.48	6.7	-47.97	6.7	-66.08
6.75	-3.186	6.75	-5.307	6.75	-9.578	6.75	-16.83	6.75	-29.44	6.75	-48.26	6.75	-65.79
6.8	-3.181	6.8	-5.433	6.8	-9.509	6.8	-16.7	6.8	-29.43	6.8	-48.12	6.8	-65.33
6.85	-3.22	6.85	-5.488	6.85	-9.472	6.85	-16.76	6.85	-29.53	6.85	-47.84	6.85	-65.28
6.9	-3.212	6.9	-5.466	6.9	-9.621	6.9	-16.87	6.9	-29.57	6.9	-47.79	6.9	-66.58
6.95	-3.204	6.95	-5.416	6.95	-9.565	6.95	-16.9	6.95	-29.56	6.95	-48.01	6.95	-67.52
7	-3.147	7	-5.471	7	-9.519	7	-16.89	7	-29.66	7	-48.25	7	-66.67
7.05	-3.081	7.05	-5.452	7.05	-9.597	7.05	-16.93	7.05	-29.55	7.05	-47.93	7.05	-66.53
7.1	-3.14	7.1	-5.461	7.1	-9.587	7.1	-16.97	7.1	-29.37	7.1	-48.1	7.1	-66.59
7.15	-3.154	7.15	-5.469	7.15	-9.599	7.15	-16.93	7.15	-29.58	7.15	-48.11	7.15	-66.08
7.2	-3.184	7.2	-5.452	7.2	-9.551	7.2	-16.97	7.2	-29.66	7.2	-48.03	7.2	-66.11
7.25	-3.165	7.25	-5.477	7.25	-9.493	7.25	-16.95	7.25	-29.67	7.25	-48	7.25	-66.71
7.3	-3.083	7.3	-5.46	7.3	-9.278	7.3	-16.86	7.3	-29.49	7.3	-47.48	7.3	-66.67
7.35	-3.077	7.35	-5.435	7.35	-9.268	7.35	-16.84	7.35	-29.59	7.35	-46.46	7.35	-66.25
7.4	-3.069	7.4	-5.438	7.4	-9.604	7.4	-16.85	7.4	-29.61	7.4	-46.19	7.4	-66.03
7.45	-3.202	7.45	-5.45	7.45	-9.6	7.45	-16.96	7.45	-29.58	7.45	-46.34	7.45	-66.45
7.5	-3.209	7.5	-5.435	7.5	-9.591	7.5	-16.99	7.5	-29.24	7.5	-46.06	7.5	-66.33
7.55	-3.17	7.55	-5.466	7.55	-9.557	7.55	-16.9	7.55	-29.6	7.55	-45.76	7.55	-65.8
7.6	-3.199	7.6	-5.408	7.6	-9.575	7.6	-16.89	7.6	-29.65	7.6	-45.83	7.6	-66.06
7.65	-3.192	7.65	-5.445	7.65	-9.543	7.65	-16.91	7.65	-29.6	7.65	-46.12	7.65	-65.56
7.7	-3.089	7.7	-5.453	7.7	-9.425	7.7	-16.81	7.7	-29.74	7.7	-48.27	7.7	-65.95
7.75	-3.129	7.75	-5.366	7.75	-9.5	7.75	-16.94	7.75	-29.6	7.75	-48.35	7.75	-66.32
7.8	-3.078	7.8	-5.43	7.8	-9.621	7.8	-16.76	7.8	-29.64	7.8	-48.4	7.8	-66.18
7.85	-3.171	7.85	-5.403	7.85	-9.602	7.85	-16.52	7.85	-29.59	7.85	-48.01	7.85	-65.78
7.9	-3.183	7.9	-5.454	7.9	-9.537	7.9	-16.48	7.9	-29.63	7.9	-47.97	7.9	-66.36
7.95	-3.177	7.95	-5.376	7.95	-9.589	7.95	-16.3	7.95	-29.61	7.95	-47.55	7.95	-66.15
8	-3.183	8	-5.419	8	-9.575	8	-16.36	8	-29.48	8	-47.66	8	-65.96
8.05	-3.169	8.05	-5.43	8.05	-9.557	8.05	-16.19	8.05	-29.63	8.05	-48.45	8.05	-65.97
8.1	-3.182	8.1	-5.448	8.1	-9.572	8.1	-16.22	8.1	-29.7	8.1	-48.51	8.1	-66.1
8.15	-3.203	8.15	-5.436	8.15	-9.579	8.15	-16.72	8.15	-29.63	8.15	-48.45	8.15	-65.86
8.2	-3.197	8.2	-5.441	8.2	-9.536	8.2	-16.99	8.2	-29.65	8.2	-48.29	8.2	-65.84
8.25	-3.166	8.25	-5.412	8.25	-9.499	8.25	-16.91	8.25	-29.64	8.25	-47.58	8.25	-66.03
8.3	-3.171	8.3	-5.283	8.3	-9.506	8.3	-16.85	8.3	-29.61	8.3	-47.61	8.3	-66.44
8.35	-3.174	8.35	-5.186	8.35	-9.496	8.35	-16.86	8.35	-29.71	8.35	-48.48	8.35	-66.31
8.4	-3.154	8.4	-5.289	8.4	-9.5	8.4	-16.88	8.4	-29.51	8.4	-48.41	8.4	-65.87
8.45	-3.187	8.45	-5.378	8.45	-9.577	8.45	-16.98	8.45	-29.21	8.45	-48.07	8.45	-66.33
8.5	-3.152	8.5	-5.377	8.5	-9.596	8.5	-16.99	8.5	-29.51	8.5	-47.58	8.5	-65.63
8.55	-3.071	8.55	-5.404	8.55	-9.487	8.55	-16.99	8.55	-29.48	8.55	-47.99	8.55	-65.99
8.6	-3.091	8.6	-5.308	8.6	-9.467	8.6	-16.98	8.6	-29.61	8.6	-48.21	8.6	-65.88
8.65	-3.087	8.65	-5.225	8.65	-9.448	8.65	-17	8.65	-29.29	8.65	-47.75	8.65	-65.85
8.7	-3.059	8.7	-5.259	8.7	-9.452	8.7	-16.98	8.7	-29.13	8.7	-47.61	8.7	-65.82
8.75	-3.116	8.75	-5.277	8.75	-9.317	8.75	-16.98	8.75	-29.34	8.75	-48.43	8.75	-65.56
8.8	-3.19	8.8	-5.202	8.8	-9.317	8.8	-16.81	8.8	-29.59	8.8	-48.22	8.8	-65.35
8.85	-3.195	8.85	-5.192	8.85	-9.441	8.85	-16.92	8.85	-29.66	8.85	-47.83	8.85	-65.14
8.9	-3.173	8.9	-5.452	8.9	-9.557	8.9	-16.88	8.9	-29.63	8.9	-47.96	8.9	-64.97
8.95	-3.167	8.95	-5.466	8.95	-9.517	8.95	-16.85	8.95	-29.02	8.95	-47.24	8.95	-64.99
9	-3.174	9	-5.456	9	-9.555	9	-16.84	9	-29.17	9	-47.29	9	-64.59
9.05	-3.184	9.05	-5.451	9.05	-9.579	9.05	-16.89	9.05	-29.49	9.05	-48.06	9.05	-66.13
9.1	-3.179	9.1	-5.466	9.1	-9.586	9.1	-16.93	9.1	-29.5	9.1	-48.41	9.1	-66.3
9.15	-3.177	9.15	-5.462	9.15	-9.551	9.15	-16.88	9.15	-29.62	9.15	-48.13	9.15	-65.68
9.2	-3.115	9.2	-5.469	9.2	-9.535	9.2	-16.9	9.2	-29.6	9.2	-47.79	9.2	-65.46
9.25	-3.098	9.25	-5.461	9.25	-9.437	9.25	-16.99	9.25	-29.67	9.25	-47.28	9.25	-65.96
9.3	-3.198	9.3	-5.462	9.3	-9.565	9.3	-17	9.3	-29.57	9.3	-48.29	9.3	-66
9.35	-3.158	9.35	-5.462	9.35	-9.567	9.35	-16.99	9.35	-29.41	9.35	-47.9	9.35	-65.62
9.4	-3.191	9.4	-5.416	9.4	-9.581	9.4	-16.89	9.4	-29.33	9.4	-47.86	9.4	-65.17
9.45	-3.188	9.45	-5.408	9.45	-9.554	9.45	-16.7	9.45	-29.76	9.45	-48.42	9.45	-66.25
9.5	-3.128	9.5	-5.467	9.5	-9.428	9.5	-16.71	9.5	-29.68	9.5	-48.34	9.5	-66.12
9.55	-3.13	9.55	-5.458	9.55	-9.583	9.55	-16.69	9.55	-29.69	9.55	-48	9.55	-66.38
9.6	-3.124	9.6	-5.44	9.6	-9.575	9.6	-16.68	9.6	-29.7	9.6	-47.22	9.6	-66.02
9.65	-3.106	9.65	-5.369	9.65	-9.518	9.65	-16.59	9.65	-29.46	9.65	-47.29	9.65	-65.9
9.7	-3.139	9.7	-5.379	9.7	-9.57	9.7	-16.65	9.7	-29.4	9.7	-47.68	9.7	-65.94
9.75	-3.192	9.75	-5.334	9.75	-9.481	9.75	-16.98	9.75	-29.7	9.75	-47.73	9.75	-66.29
9.8	-3.134	9.8	-5.287	9.8	-9.563	9.8	-16.98	9.8	-29.85	9.8	-47.45	9.8	-66.02
9.85	-3.166	9.85	-5.471	9.85	-9.565	9.85	-16.93	9.85	-29.74	9.85	-48.17	9.85	-65.56
9.9	-3.165	9.9	-5.389	9.9	-9.562	9.9	-16.97	9.9	-29.09	9.9	-47.88	9.9	-65.67
9.95	-3.181	9.95	-5.326	9.95	-9.416	9.95	-17	9.95	-29.64	9.95	-47.62	9.95	-66.21
10	-3.175	10	-5.292	10	-9.212	10	-16.91	10	-29.69	10	-47.6	10	-65.33
10.05	-3.173	10.05	-5.282	10.05	-9.225	10.05	-16.93	10.05	-29.56	10.05	-48.06	10.05	-65.75
10.1	-3.17	10.1	-5.389	10.1	-9.504	10.1	-17	10.1	-29.07	10.1	-48.18	10.1	-65.99
10.15	-3.096	10.15	-5.437	10.15	-9.415	10.15	-16.96	10.15	-29.64	10.15	-47.91	10.15	-65.8
10.2	-3.186	10.2	-5.423	10.2	-9.469	10.2	-16.88	10.2	-29.57	10.2	-47.69	10.2	-65.73
10.25	-3.18	10.25	-5.419	10.25	-9.583	10.25	-16.97	10.25	-29.42	10.25	-47.85	10.25	-66.56
10.3	-3.176	10.3	-5.289	10.3	-9.537	10.3	-16.97	10.3	-29.53	10.3	-47.62	10.3	-65.69
10.35	-3.174	10.35	-5.236	10.35	-9.511	10.35	-16.87	10.35	-29.65	10.35	-48.18	10.35	-65.85
10.4	-3.198	10.4	-5.316	10.4	-9.552	10.4	-16.76	10.4	-29.64	10.4	-47.87	10.4	-65.44
10.45	-3.157	10.45	-5.462	10.45	-9.586	10.45	-16.74	10.45	-29.47	10.45	-47.88	10.45	-65.29
10.5	-3.206	10.5	-5.426	10.5	-9.577	10.5	-16.95	10.5	-29.63	10.5	-48.34	10.5	-65.7
10.55	-3.184	10.55	-5.394	10.55	-9.598	10.55	-17.01	10.55	-29.74	10.55	-48.1	10.55	-64.96
10.6	-3.155	10.6	-5.458	10.6	-9.58	10.6	-16.85	10.6	-29.66	10.6	-48.02	10.6	-65.84
10.65	-3.137	10.65	-5.428	10.65	-9.567	10.65	-16.71	10.65	-29.63	10.65	-47.85	10.65	-65.94
10.7	-3.151	10.7	-5.429	10.7	-9.552	10.7	-16.67	10.7	-29.58	10.7	-48.13	10.7	-65.9
10.75	-3.109	10.75	-5.4	10.75	-9.58	10.75	-16.61	10.75	-29.7	10.75	-48.38	10.75	-65.55
10.8	-3.126	10.8	-5.363	10.8	-9.576	10.8	-16.64	10.8	-29.8	10.8	-48.14	10.8	-65.58
10.85	-3.132	10.85	-5.31	10.85	-9.565	10.85	-16.55	10.85	-29.64	10.85	-47.9	10.85	-65.81
10.9	-3.153	10.9	-5.365	10.9	-9.549	10.9	-16.84	10.9	-29.54	10.9	-48.18	10.9	-66.17
10.95	-3.138	10.95	-5.453	10.95	-9.535	10.95	-16.98	10.95	-29.71	10.95	-47.64	10.95	-65.8
11	-3.136	11	-5.45	11	-9.503	11	-16.82	11	-29.86	11	-47.11	11	-65.57
11.05	-3.113	11.05	-5.453	11.05	-9.489	11.05	-16.86	11.05	-29.79	11.05	-47.1	11.05	-65.85
11.1	-3.104	11.1	-5.453	11.1	-9.568	11.1	-16.97	11.1	-29.73	11.1	-47.97	11.1	-65.74
11.15	-3.096	11.15	-5.422	11.15	-9.534	11.15	-16.98	11.15	-29.74	11.15	-48.49	11.15	-65.5
11.2	-3.175	11.2	-5.344	11.2	-9.56	11.2	-16.97	11.2	-29.69	11.2	-48.4	11.2	-65.91
11.25	-3.167	11.25	-5.314	11.25	-9.585	11.25	-17.01	11.25	-29.61	11.25	-48.07	11.25	-65.93
11.3	-3.181	11.3	-5.452	11.3	-9.579	11.3	-16.98	11.3	-29.58	11.3	-47.23	11.3	-66.09
11.35	-3.198	11.35	-5.383	11.35	-9.572	11.35	-16.99	11.35	-29.64	11.35	-47.91	11.35	-65.63
11.4	-3.189	11.4	-5.353	11.4	-9.538	11.4	-16.97	11.4	-29.61	11.4	-48.23	11.4	-65.09
11.45	-3.18	11.45	-5.298	11.45	-9.53	11.45	-16.95	11.45	-29.69	11.45	-48.13	11.45	-66.21
11.5	-3.205	11.5	-5.249	11.5	-9.55	11.5	-16.83	11.5	-29.73	11.5	-47.48	11.5	-65.98
11.55	-3.175	11.55	-5.227	11.55	-9.506	11.55	-16.97	11.55	-29.54	11.55	-47.46	11.55	-65.36
11.6	-3.165	11.6	-5.163	11.6	-9.525	11.6	-17	11.6	-29.74	11.6	-47.6	11.6	-65.43
11.65	-3.199	11.65	-5.327	11.65	-9.578	11.65	-17	11.65	-29.77	11.65	-47.36	11.65	-65.8
11.7	-3.061	11.7	-5.339	11.7	-9.566	11.7	-16.98	11.7	-29.84	11.7	-48.31	11.7	-65.71
11.75	-3.058	11.75	-5.251	11.75	-9.584	11.75	-16.9	11.75	-29.85	11.75	-48.12	11.75	-65.24
11.8	-3.192	11.8	-5.213	11.8	-9.477	11.8	-16.94	11.8	-29.78	11.8	-47.67	11.8	-66.29
11.85	-3.136	11.85	-5.196	11.85	-9.529	11.85	-16.94	11.85	-29.5	11.85	-48.1	11.85	-65.98
11.9	-3.179	11.9	-5.277	11.9	-9.561	11.9	-16.93	11.9	-29.38	11.9	-48.32	11.9	-65.48
11.95	-3.179	11.95	-5.466	11.95	-9.547	11.95	-16.95	11.95	-29.46	11.95	-47.85	11.95	-65.2
12	-3.168	12	-5.365	12	-9.577	12	-16.97	12	-29.58	12	-48.08	12	-65.66
12.05	-3.162	12.05	-5.317	12.05	-9.562	12.05	-16.9	12.05	-29.42	12.05	-48.03	12.05	-66.21
12.1	-3.175	12.1	-5.441	12.1	-9.54	12.1	-16.79	12.1	-29.1	12.1	-48.27	12.1	-65.78
12.15	-3.209	12.15	-5.455	12.15	-9.424	12.15	-16.59	12.15	-28.93	12.15	-48.15	12.15	-65.74
12.2	-3.205	12.2	-5.456	12.2	-9.485	12.2	-16.81	12.2	-29.08	12.2	-47.63	12.2	-65.61
12.25	-3.204	12.25	-5.431	12.25	-9.575	12.25	-16.98	12.25	-29.21	12.25	-48.25	12.25	-65.57
12.3	-3.19	12.3	-5.428	12.3	-9.577	12.3	-16.97	12.3	-29.32	12.3	-48.38	12.3	-65.5
12.35	-3.131	12.35	-5.417	12.35	-9.53	12.35	-16.99	12.35	-29.58	12.35	-48.25	12.35	-65.64
12.4	-3.108	12.4	-5.403	12.4	-9.52	12.4	-17.04	12.4	-29.91	12.4	-48.32	12.4	-65.63
12.45	-3.11	12.45	-5.427	12.45	-9.571	12.45	-17.01	12.45	-29.98	12.45	-48.26	12.45	-65.67
12.5	-3.138	12.5	-5.392	12.5	-9.507	12.5	-16.95	12.5	-29.74	12.5	-48.04	12.5	-64.87
12.55	-3.186	12.55	-5.451	12.55	-9.459	12.55	-16.9	12.55	-29.36	12.55	-47.87	12.55	-65.72
12.6	-3.176	12.6	-5.446	12.6	-9.518	12.6	-16.96	12.6	-29.26	12.6	-47.72	12.6	-65.91
12.65	-3.095	12.65	-5.343	12.65	-9.582	12.65	-16.97	12.65	-29.78	12.65	-47.76	12.65	-65.37
12.7	-3.089	12.7	-5.354	12.7	-9.567	12.7	-16.77	12.7	-29.8	12.7	-47.96	12.7	-64.93
12.75	-3.078	12.75	-5.331	12.75	-9.488	12.75	-16.58	12.75	-29.11	12.75	-48.32	12.75	-65.69
12.8	-3.231	12.8	-5.233	12.8	-9.472	12.8	-16.78	12.8	-28.54	12.8	-48.27	12.8	-65.73
12.85	-3.149	12.85	-5.409	12.85	-9.53	12.85	-17.01	12.85	-28.63	12.85	-48.1	12.85	-65.71
12.9	-3.087	12.9	-5.448	12.9	-9.525	12.9	-16.97	12.9	-29.28	12.9	-47.32	12.9	-65.88
12.95	-3.125	12.95	-5.434	12.95	-9.561	12.95	-16.94	12.95	-29.85	12.95	-47.97	12.95	-65.49
13	-3.216	13	-5.45	13	-9.577	13	-16.94	13	-29.6	13	-47.7	13	-65.11
13.05	-3.196	13.05	-5.46	13.05	-9.574	13.05	-17.01	13.05	-29.7	13.05	-47.95	13.05	-65.66
13.1	-3.194	13.1	-5.406	13.1	-9.524	13.1	-17.02	13.1	-29.89	13.1	-47.65	13.1	-65.58
13.15	-3.153	13.15	-5.415	13.15	-9.523	13.15	-16.98	13.15	-29.93	13.15	-47.83	13.15	-65.66
13.2	-3.103	13.2	-5.369	13.2	-9.551	13.2	-16.93	13.2	-29.86	13.2	-48	13.2	-65.81
13.25	-3.104	13.25	-5.312	13.25	-9.556	13.25	-16.89	13.25	-29.77	13.25	-48.31	13.25	-65.31
13.3	-3.075	13.3	-5.32	13.3	-9.554	13.3	-16.8	13.3	-29.71	13.3	-47.96	13.3	-65.4
13.35	-3.077	13.35	-5.302	13.35	-9.563	13.35	-16.98	13.35	-29.86	13.35	-47.72	13.35	-65.79
13.4	-3.185	13.4	-5.28	13.4	-9.549	13.4	-17	13.4	-29.77	13.4	-47.79	13.4	-65.32
13.45	-3.226	13.45	-5.417	13.45	-9.369	13.45	-17.02	13.45	-29.75	13.45	-47.9	13.45	-64.84
13.5	-3.183	13.5	-5.415	13.5	-9.512	13.5	-16.97	13.5	-29.82	13.5	-48.31	13.5	-65.25
13.55	-3.151	13.55	-5.426	13.55	-9.544	13.55	-16.86	13.55	-29.78	13.55	-48.09	13.55	-65.43
13.6	-3.12	13.6	-5.447	13.6	-9.554	13.6	-16.8	13.6	-29.57	13.6	-48.06	13.6	-65.36
13.65	-3.107	13.65	-5.372	13.65	-9.479	13.65	-16.87	13.65	-29.51	13.65	-47.47	13.65	-65.48
13.7	-3.093	13.7	-5.41	13.7	-9.511	13.7	-16.96	13.7	-29.74	13.7	-47.63	13.7	-65.36
13.75	-3.118	13.75	-5.32	13.75	-9.545	13.75	-17	13.75	-29.8	13.75	-48.11	13.75	-65.46
13.8	-3.174	13.8	-5.298	13.8	-9.466	13.8	-16.79	13.8	-29.81	13.8	-47.92	13.8	-65.22
13.85	-3.138	13.85	-5.27	13.85	-9.555	13.85	-16.67	13.85	-29.62	13.85	-48.05	13.85	-65.45
13.9	-3.133	13.9	-5.232	13.9	-9.514	13.9	-16.66	13.9	-29.55	13.9	-48.28	13.9	-65.18
13.95	-3.162	13.95	-5.361	13.95	-9.538	13.95	-16.84	13.95	-29.56	13.95	-47.95	13.95	-65.39
14	-3.224	14	-5.386	14	-9.583	14	-17.05	14	-29.75	14	-47.64	14	-65.48
14.05	-3.198	14.05	-5.401	14.05	-9.562	14.05	-16.97	14.05	-29.64	14.05	-47.51	14.05	-65.46
14.1	-3.197	14.1	-5.455	14.1	-9.534	14.1	-16.95	14.1	-29.84	14.1	-47.95	14.1	-65.7
14.15	-3.178	14.15	-5.41	14.15	-9.518	14.15	-16.93	14.15	-29.88	14.15	-48.1	14.15	-65.72
14.2	-3.191	14.2	-5.422	14.2	-9.54	14.2	-17.02	14.2	-29.85	14.2	-48.08	14.2	-65.32
14.25	-3.189	14.25	-5.42	14.25	-9.572	14.25	-17.02	14.25	-29.75	14.25	-48.13	14.25	-65.03
14.3	-3.07	14.3	-5.372	14.3	-9.587	14.3	-17.04	14.3	-29.46	14.3	-48.13	14.3	-64.78
14.35	-3.118	14.35	-5.455	14.35	-9.462	14.35	-17.03	14.35	-29.68	14.35	-48.22	14.35	-65.54
14.4	-3.229	14.4	-5.428	14.4	-9.468	14.4	-17.03	14.4	-29.94	14.4	-48.21	14.4	-65.97
14.45	-3.164	14.45	-5.405	14.45	-9.548	14.45	-16.97	14.45	-29.95	14.45	-47.96	14.45	-65.72
14.5	-3.189	14.5	-5.442	14.5	-9.402	14.5	-16.91	14.5	-29.91	14.5	-47.73	14.5	-65.64
14.55	-3.192	14.55	-5.434	14.55	-9.537	14.55	-16.85	14.55	-29.85	14.55	-48.2	14.55	-65.44
14.6	-3.234	14.6	-5.443	14.6	-9.54	14.6	-16.76	14.6	-29.82	14.6	-47.77	14.6	-65.06
14.65	-3.196	14.65	-5.397	14.65	-9.507	14.65	-16.9	14.65	-29.82	14.65	-47.76	14.65	-65.09
14.7	-3.179	14.7	-5.429	14.7	-9.568	14.7	-16.87	14.7	-29.55	14.7	-48.19	14.7	-64.97
14.75	-3.198	14.75	-5.447	14.75	-9.5	14.75	-16.95	14.75	-29.66	14.75	-48.12	14.75	-65.23
14.8	-3.13	14.8	-5.446	14.8	-9.469	14.8	-16.92	14.8	-29.83	14.8	-47.99	14.8	-65.22
14.85	-3.186	14.85	-5.429	14.85	-9.38	14.85	-16.93	14.85	-29.74	14.85	-47.73	14.85	-65.17
14.9	-3.153	14.9	-5.405	14.9	-9.475	14.9	-16.9	14.9	-29.49	14.9	-47.85	14.9	-65.57
14.95	-3.155	14.95	-5.446	14.95	-9.501	14.95	-16.87	14.95	-29.56	14.95	-47.58	14.95	-65.17
15	-3.168	15	-5.448	15	-9.488	15	-16.82	15	-29.82	15	-47.98	15	-64.89
15.05	-3.191	15.05	-5.406	15.05	-9.482	15.05	-16.89	15.05	-29.83	15.05	-48.5	15.05	-65.2
15.1	-3.18	15.1	-5.421	15.1	-9.522	15.1	-16.97	15.1	-29.86	15.1	-48.01	15.1	-65.3
15.15	-3.233	15.15	-5.415	15.15	-9.494	15.15	-17.03	15.15	-29.83	15.15	-47.94	15.15	-65.22
15.2	-3.224	15.2	-5.315	15.2	-9.416	15.2	-17.02	15.2	-29.84	15.2	-47.68	15.2	-65.84
15.25	-3.208	15.25	-5.315	15.25	-9.547	15.25	-17.05	15.25	-29.73	15.25	-47.77	15.25	-65.92
15.3	-3.225	15.3	-5.404	15.3	-9.554	15.3	-17.02	15.3	-29.63	15.3	-48.43	15.3	-65.68
15.35	-3.16	15.35	-5.452	15.35	-9.462	15.35	-16.96	15.35	-29.7	15.35	-48.2	15.35	-65.42
15.4	-3.175	15.4	-5.451	15.4	-9.583	15.4	-16.9	15.4	-29.79	15.4	-48.08	15.4	-65.51
15.45	-3.137	15.45	-5.41	15.45	-9.571	15.45	-17.05	15.45	-29.85	15.45	-48.19	15.45	-65.91
15.5	-3.211	15.5	-5.429	15.5	-9.516	15.5	-17	15.5	-29.91	15.5	-48.15	15.5	-65.57
15.55	-3.147	15.55	-5.439	15.55	-9.57	15.55	-16.98	15.55	-29.95	15.55	-47.78	15.55	-65.48
15.6	-3.21	15.6	-5.445	15.6	-9.568	15.6	-16.89	15.6	-29.9	15.6	-48.19	15.6	-65.1
15.65	-3.237	15.65	-5.382	15.65	-9.545	15.65	-16.84	15.65	-29.9	15.65	-48.03	15.65	-65.5
15.7	-3.213	15.7	-5.366	15.7	-9.516	15.7	-16.93	15.7	-29.96	15.7	-48.12	15.7	-65.18
15.75	-3.159	15.75	-5.333	15.75	-9.535	15.75	-16.95	15.75	-29.94	15.75	-48.44	15.75	-65.27
15.8	-3.24	15.8	-5.457	15.8	-9.403	15.8	-16.93	15.8	-29.74	15.8	-48.44	15.8	-65.12
15.85	-3.221	15.85	-5.351	15.85	-9.404	15.85	-17.06	15.85	-29.92	15.85	-48.04	15.85	-64.61
15.9	-3.127	15.9	-5.31	15.9	-9.372	15.9	-17.05	15.9	-29.9	15.9	-47.59	15.9	-64.99
15.95	-3.067	15.95	-5.31	15.95	-9.336	15.95	-16.99	15.95	-29.94	15.95	-47.76	15.95	-64.81
16	-3.115	16	-5.288	16	-9.37	16	-17.06	16	-29.85	16	-47.49	16	-64.6
16.05	-3.227	16.05	-5.3	16.05	-9.561	16.05	-17.08	16.05	-29.82	16.05	-48.18	16.05	-64.79
16.1	-3.21	16.1	-5.288	16.1	-9.565	16.1	-17.04	16.1	-29.92	16.1	-48.04	16.1	-65.22
16.15	-3.121	16.15	-5.269	16.15	-9.549	16.15	-16.9	16.15	-29.99	16.15	-48.08	16.15	-65.09
16.2	-3.221	16.2	-5.374	16.2	-9.58	16.2	-16.9	16.2	-30.01	16.2	-48.21	16.2	-64.92
16.25	-3.179	16.25	-5.426	16.25	-9.585	16.25	-16.9	16.25	-30	16.25	-48.15	16.25	-65.04
16.3	-3.149	16.3	-5.418	16.3	-9.561	16.3	-16.76	16.3	-29.96	16.3	-48.23	16.3	-65.61
16.35	-3.133	16.35	-5.408	16.35	-9.549	16.35	-16.98	16.35	-29.91	16.35	-48.06	16.35	-65.79
16.4	-3.104	16.4	-5.412	16.4	-9.461	16.4	-17.03	16.4	-29.79	16.4	-47.59	16.4	-65.35
16.45	-3.08	16.45	-5.449	16.45	-9.42	16.45	-16.82	16.45	-29.9	16.45	-47.24	16.45	-65.26
16.5	-3.134	16.5	-5.423	16.5	-9.368	16.5	-16.72	16.5	-29.9	16.5	-48.23	16.5	-65.7
16.55	-3.246	16.55	-5.463	16.55	-9.576	16.55	-16.8	16.55	-30.02	16.55	-47.93	16.55	-65.24
16.6	-3.187	16.6	-5.442	16.6	-9.577	16.6	-16.77	16.6	-29.79	16.6	-47.79	16.6	-65.1
16.65	-3.163	16.65	-5.442	16.65	-9.562	16.65	-16.76	16.65	-29.64	16.65	-47.66	16.65	-65.4
16.7	-3.166	16.7	-5.436	16.7	-9.536	16.7	-16.68	16.7	-29.59	16.7	-48.11	16.7	-65.35
16.75	-3.142	16.75	-5.405	16.75	-9.558	16.75	-16.78	16.75	-29.89	16.75	-48.59	16.75	-65.08
16.8	-3.2	16.8	-5.438	16.8	-9.515	16.8	-17.03	16.8	-29.97	16.8	-48.33	16.8	-65.2
16.85	-3.206	16.85	-5.435	16.85	-9.508	16.85	-17.01	16.85	-29.98	16.85	-48.02	16.85	-65.05
16.9	-3.111	16.9	-5.374	16.9	-9.577	16.9	-17	16.9	-30	16.9	-48.05	16.9	-64.44
16.95	-3.169	16.95	-5.356	16.95	-9.569	16.95	-17.03	16.95	-29.95	16.95	-47.97	16.95	-63.75
17	-3.13	17	-5.37	17	-9.517	17	-16.99	17	-29.96	17	-48.06	17	-63.77
17.05	-3.196	17.05	-5.434	17.05	-9.471	17.05	-16.88	17.05	-29.87	17.05	-48.02	17.05	-63.48
17.1	-3.198	17.1	-5.404	17.1	-9.469	17.1	-17	17.1	-29.93	17.1	-47.8	17.1	-63.65
17.15	-3.206	17.15	-5.334	17.15	-9.488	17.15	-17.08	17.15	-29.98	17.15	-47.85	17.15	-64.12
17.2	-3.234	17.2	-5.345	17.2	-9.568	17.2	-17	17.2	-29.89	17.2	-48.14	17.2	-66.45
17.25	-3.057	17.25	-5.459	17.25	-9.544	17.25	-16.93	17.25	-29.68	17.25	-48	17.25	-65.78
17.3	-3.103	17.3	-5.279	17.3	-9.507	17.3	-16.83	17.3	-29.89	17.3	-48.09	17.3	-65.56
17.35	-3.231	17.35	-5.298	17.35	-9.541	17.35	-16.85	17.35	-29.86	17.35	-48.22	17.35	-65.52
17.4	-3.234	17.4	-5.369	17.4	-9.549	17.4	-16.98	17.4	-29.77	17.4	-48.39	17.4	-65.55
17.45	-3.223	17.45	-5.383	17.45	-9.542	17.45	-16.98	17.45	-29.89	17.45	-47.96	17.45	-65.55
17.5	-3.248	17.5	-5.442	17.5	-9.526	17.5	-17.03	17.5	-29.96	17.5	-47.87	17.5	-65.64
17.55	-3.222	17.55	-5.339	17.55	-9.515	17.55	-17.07	17.55	-29.93	17.55	-47.88	17.55	-65.58
17.6	-3.221	17.6	-5.451	17.6	-9.53	17.6	-17.03	17.6	-29.75	17.6	-48.48	17.6	-65.31
17.65	-3.189	17.65	-5.37	17.65	-9.561	17.65	-16.76	17.65	-29.53	17.65	-48.35	17.65	-65.07
17.7	-3.199	17.7	-5.363	17.7	-9.502	17.7	-16.75	17.7	-28.9	17.7	-48.4	17.7	-64.31
17.75	-3.21	17.75	-5.446	17.75	-9.556	17.75	-17.04	17.75	-28.77	17.75	-48.28	17.75	-64.73
17.8	-3.23	17.8	-5.433	17.8	-9.547	17.8	-17.01	17.8	-28.64	17.8	-48.54	17.8	-65.64
17.85	-3.227	17.85	-5.427	17.85	-9.51	17.85	-17	17.85	-28.65	17.85	-48.37	17.85	-65.81
17.9	-3.202	17.9	-5.447	17.9	-9.523	17.9	-17.02	17.9	-28.59	17.9	-48.37	17.9	-65.78
17.95	-3.194	17.95	-5.422	17.95	-9.564	17.95	-16.93	17.95	-28.55	17.95	-48.35	17.95	-64.87
18	-3.201	18	-5.426	18	-9.57	18	-16.97	18	-28.51	18	-47.99	18	-65.17
18.05	-3.222	18.05	-5.321	18.05	-9.534	18.05	-16.84	18.05	-30.09	18.05	-48.13	18.05	-65.35
18.1	-3.219	18.1	-5.438	18.1	-9.565	18.1	-16.94	18.1	-30.02	18.1	-47.99	18.1	-65.27
18.15	-3.194	18.15	-5.456	18.15	-9.559	18.15	-17.09	18.15	-30.02	18.15	-48.03	18.15	-65.48
18.2	-3.204	18.2	-5.436	18.2	-9.466	18.2	-17.05	18.2	-30.04	18.2	-47.85	18.2	-66.19
18.25	-3.2	18.25	-5.417	18.25	-9.581	18.25	-16.95	18.25	-30.05	18.25	-47.94	18.25	-65.6
18.3	-3.169	18.3	-5.373	18.3	-9.41	18.3	-17.01	18.3	-29.63	18.3	-48.06	18.3	-65.38
18.35	-3.169	18.35	-5.375	18.35	-9.412	18.35	-16.99	18.35	-29.91	18.35	-47.92	18.35	-65.26
18.4	-3.158	18.4	-5.377	18.4	-9.386	18.4	-16.81	18.4	-30.06	18.4	-48.15	18.4	-65.07
18.45	-3.138	18.45	-5.392	18.45	-9.352	18.45	-16.8	18.45	-30.04	18.45	-48.11	18.45	-65.54
18.5	-3.218	18.5	-5.456	18.5	-9.27	18.5	-16.69	18.5	-29.97	18.5	-48.28	18.5	-65.43
18.55	-3.129	18.55	-5.438	18.55	-9.534	18.55	-16.68	18.55	-29.65	18.55	-48.41	18.55	-65.39
18.6	-3.194	18.6	-5.455	18.6	-9.543	18.6	-16.81	18.6	-29.83	18.6	-48.24	18.6	-65.13
18.65	-3.141	18.65	-5.447	18.65	-9.568	18.65	-16.88	18.65	-30.08	18.65	-47.93	18.65	-65.14
18.7	-3.095	18.7	-5.394	18.7	-9.587	18.7	-16.85	18.7	-30.07	18.7	-48.33	18.7	-65.61
18.75	-3.119	18.75	-5.445	18.75	-9.582	18.75	-16.84	18.75	-30.11	18.75	-48.34	18.75	-65.14
18.8	-3.103	18.8	-5.447	18.8	-9.459	18.8	-16.67	18.8	-30.04	18.8	-48.31	18.8	-64.89
18.85	-3.198	18.85	-5.441	18.85	-9.499	18.85	-17.05	18.85	-29.89	18.85	-48.38	18.85	-64.88
18.9	-3.226	18.9	-5.37	18.9	-9.583	18.9	-17.07	18.9	-29.87	18.9	-48.28	18.9	-65.33
18.95	-3.2	18.95	-5.351	18.95	-9.567	18.95	-17.02	18.95	-29.87	18.95	-48.3	18.95	-65.33
19	-3.178	19	-5.4	19	-9.582	19	-17.08	19	-29.41	19	-48.3	19	-65.43
19.05	-3.212	19.05	-5.394	19.05	-9.569	19.05	-17.04	19.05	-29.08	19.05	-48.05	19.05	-65.27
19.1	-3.232	19.1	-5.463	19.1	-9.528	19.1	-16.95	19.1	-29.25	19.1	-47.91	19.1	-65.41
19.15	-3.233	19.15	-5.433	19.15	-9.58	19.15	-17.07	19.15	-29.27	19.15	-47.89	19.15	-64.82
19.2	-3.182	19.2	-5.417	19.2	-9.548	19.2	-17.03	19.2	-29.14	19.2	-48.12	19.2	-65.24
19.25	-3.106	19.25	-5.453	19.25	-9.47	19.25	-17.03	19.25	-30.07	19.25	-48.09	19.25	-65.09
19.3	-3.083	19.3	-5.433	19.3	-9.551	19.3	-16.84	19.3	-30.04	19.3	-48.13	19.3	-65.08
19.35	-3.218	19.35	-5.425	19.35	-9.573	19.35	-16.88	19.35	-30.05	19.35	-48.3	19.35	-64.6
19.4	-3.249	19.4	-5.425	19.4	-9.553	19.4	-17.06	19.4	-30.05	19.4	-48.29	19.4	-64.43
19.45	-3.217	19.45	-5.428	19.45	-9.549	19.45	-17.11	19.45	-30.07	19.45	-48.33	19.45	-64.79
19.5	-3.198	19.5	-5.457	19.5	-9.541	19.5	-17.11	19.5	-29.85	19.5	-48.52	19.5	-65.44
19.55	-3.231	19.55	-5.378	19.55	-9.563	19.55	-16.96	19.55	-30.11	19.55	-48.57	19.55	-65.23
19.6	-3.196	19.6	-5.349	19.6	-9.527	19.6	-17.12	19.6	-29.96	19.6	-48.13	19.6	-64.98
19.65	-3.198	19.65	-5.34	19.65	-9.487	19.65	-17.07	19.65	-29.71	19.65	-48.37	19.65	-64.52
19.7	-3.147	19.7	-5.384	19.7	-9.513	19.7	-16.82	19.7	-29.94	19.7	-48.25	19.7	-64.4
19.75	-3.095	19.75	-5.444	19.75	-9.554	19.75	-16.8	19.75	-29.83	19.75	-48.31	19.75	-64.65
19.8	-3.19	19.8	-5.452	19.8	-9.476	19.8	-16.74	19.8	-29.78	19.8	-48.23	19.8	-65.38
19.85	-3.18	19.85	-5.453	19.85	-9.483	19.85	-16.67	19.85	-29.76	19.85	-48.38	19.85	-65.34
19.9	-3.254	19.9	-5.4	19.9	-9.543	19.9	-16.71	19.9	-29.98	19.9	-48.22	19.9	-64.33
19.95	-3.223	19.95	-5.428	19.95	-9.59	19.95	-16.96	19.95	-30.15	19.95	-48.14	19.95	-64.8
20	-3.216	20	-5.406	20	-9.588	20	-17.06	20	-30.06	20	-48.07	20	-65.64
20.05	-3.22	20.05	-5.448	20.05	-9.55	20.05	-17.07	20.05	-29.59	20.05	-48.22	20.05	-65.7
20.1	-3.257	20.1	-5.412	20.1	-9.524	20.1	-16.9	20.1	-30.21	20.1	-48.19	20.1	-65.38
20.15	-3.218	20.15	-5.405	20.15	-9.507	20.15	-16.83	20.15	-30.16	20.15	-48.24	20.15	-65.18
20.2	-3.207	20.2	-5.313	20.2	-9.471	20.2	-16.91	20.2	-30.06	20.2	-48.28	20.2	-64.66
20.25	-3.18	20.25	-5.414	20.25	-9.397	20.25	-17.1	20.25	-29.88	20.25	-48.24	20.25	-64.67
20.3	-3.261	20.3	-5.344	20.3	-9.549	20.3	-17.03	20.3	-29.53	20.3	-48.17	20.3	-65.12
20.35	-3.254	20.35	-5.319	20.35	-9.49	20.35	-17.1	20.35	-29.17	20.35	-48.29	20.35	-65.02
20.4	-3.258	20.4	-5.396	20.4	-9.486	20.4	-17.11	20.4	-29.64	20.4	-48.27	20.4	-64.94
20.45	-3.155	20.45	-5.405	20.45	-9.466	20.45	-17.08	20.45	-29.97	20.45	-47.44	20.45	-64.91
20.5	-3.228	20.5	-5.329	20.5	-9.579	20.5	-17	20.5	-29.82	20.5	-47.34	20.5	-64.95
20.55	-3.212	20.55	-5.397	20.55	-9.576	20.55	-16.93	20.55	-30.11	20.55	-47.17	20.55	-64.89
20.6	-3.141	20.6	-5.357	20.6	-9.392	20.6	-16.93	20.6	-30	20.6	-46.66	20.6	-65
20.65	-3.133	20.65	-5.433	20.65	-9.215	20.65	-16.99	20.65	-30.04	20.65	-48.52	20.65	-64.88
20.7	-3.205	20.7	-5.427	20.7	-9.149	20.7	-17.02	20.7	-30.14	20.7	-48.03	20.7	-64.73
20.75	-3.191	20.75	-5.416	20.75	-9.551	20.75	-17	20.75	-30.2	20.75	-48.35	20.75	-64.75
20.8	-3.221	20.8	-5.426	20.8	-9.521	20.8	-16.92	20.8	-30.21	20.8	-48.22	20.8	-64.29
20.85	-3.223	20.85	-5.419	20.85	-9.542	20.85	-17.07	20.85	-29.87	20.85	-48.16	20.85	-63.93
20.9	-3.167	20.9	-5.433	20.9	-9.584	20.9	-17.06	20.9	-30.16	20.9	-48.35	20.9	-64.27
20.95	-3.092	20.95	-5.432	20.95	-9.575	20.95	-16.88	20.95	-30.13	20.95	-48.34	20.95	-65.54
21	-3.072	21	-5.438	21	-9.578	21	-16.86	21	-29.86	21	-48.2	21	-65.89
21.05	-3.207	21.05	-5.413	21.05	-9.588	21.05	-16.6	21.05	-29.7	21.05	-48.17	21.05	-66.02
21.1	-3.184	21.1	-5.416	21.1	-9.487	21.1	-17.1	21.1	-30.16	21.1	-48.18	21.1	-65.42
21.15	-3.21	21.15	-5.418	21.15	-9.512	21.15	-17.13	21.15	-30.16	21.15	-48.13	21.15	-65.17
21.2	-3.216	21.2	-5.44	21.2	-9.589	21.2	-17.13	21.2	-30.06	21.2	-48.04	21.2	-65.1
21.25	-3.209	21.25	-5.417	21.25	-9.582	21.25	-17.1	21.25	-30.09	21.25	-48.17	21.25	-65
21.3	-3.163	21.3	-5.418	21.3	-9.591	21.3	-17.05	21.3	-29.85	21.3	-48.07	21.3	-65.11
21.35	-3.196	21.35	-5.451	21.35	-9.537	21.35	-17.03	21.35	-29.89	21.35	-48.09	21.35	-65.26
21.4	-3.242	21.4	-5.398	21.4	-9.535	21.4	-17.1	21.4	-30.16	21.4	-48.16	21.4	-65.1
21.45	-3.207	21.45	-5.396	21.45	-9.593	21.45	-17.09	21.45	-30.12	21.45	-47.93	21.45	-64.88
21.5	-3.097	21.5	-5.415	21.5	-9.54	21.5	-17.09	21.5	-30.18	21.5	-48.24	21.5	-64.91
21.55	-3.096	21.55	-5.357	21.55	-9.402	21.55	-17.14	21.55	-30.11	21.55	-48.25	21.55	-64.15
21.6	-3.14	21.6	-5.355	21.6	-9.375	21.6	-17.09	21.6	-29.97	21.6	-48.28	21.6	-64.48
21.65	-3.12	21.65	-5.465	21.65	-9.58	21.65	-17.06	21.65	-29.91	21.65	-48.37	21.65	-65.53
21.7	-3.151	21.7	-5.46	21.7	-9.543	21.7	-16.88	21.7	-29.93	21.7	-48.26	21.7	-65.35
21.75	-3.187	21.75	-5.462	21.75	-9.535	21.75	-17.04	21.75	-30.05	21.75	-48.14	21.75	-65.28
21.8	-3.186	21.8	-5.464	21.8	-9.504	21.8	-16.99	21.8	-30.09	21.8	-48.19	21.8	-65.38
21.85	-3.253	21.85	-5.46	21.85	-9.582	21.85	-17.06	21.85	-30.17	21.85	-48.07	21.85	-65.1
21.9	-3.254	21.9	-5.423	21.9	-9.575	21.9	-17.02	21.9	-30.04	21.9	-48.01	21.9	-64.79
21.95	-3.182	21.95	-5.425	21.95	-9.579	21.95	-17.06	21.95	-30.14	21.95	-48.14	21.95	-64.53
22	-3.109	22	-5.424	22	-9.587	22	-17.13	22	-30.12	22	-48.32	22	-64.75
22.05	-3.112	22.05	-5.472	22.05	-9.599	22.05	-17.17	22.05	-30.05	22.05	-48.42	22.05	-65.01
22.1	-3.284	22.1	-5.407	22.1	-9.564	22.1	-17.07	22.1	-30.06	22.1	-48.41	22.1	-64.71
22.15	-3.259	22.15	-5.327	22.15	-9.535	22.15	-16.98	22.15	-30.09	22.15	-48.26	22.15	-64.69
22.2	-3.117	22.2	-5.219	22.2	-9.553	22.2	-17.04	22.2	-30.08	22.2	-48	22.2	-64.83
22.25	-3.124	22.25	-5.369	22.25	-9.505	22.25	-17.03	22.25	-30.04	22.25	-47.45	22.25	-64.97
22.3	-3.24	22.3	-5.461	22.3	-9.531	22.3	-17.13	22.3	-30.07	22.3	-47.94	22.3	-64.69
22.35	-3.193	22.35	-5.422	22.35	-9.444	22.35	-17.15	22.35	-29.9	22.35	-48.18	22.35	-64.38
22.4	-3.227	22.4	-5.459	22.4	-9.561	22.4	-17.11	22.4	-29.84	22.4	-48.42	22.4	-64.4
22.45	-3.265	22.45	-5.464	22.45	-9.592	22.45	-17.06	22.45	-29.73	22.45	-48.34	22.45	-63.99
22.5	-3.242	22.5	-5.458	22.5	-9.579	22.5	-17.2	22.5	-29.71	22.5	-48.21	22.5	-64.02
22.55	-3.214	22.55	-5.446	22.55	-9.555	22.55	-17.13	22.55	-29.38	22.55	-48.3	22.55	-64.67
22.6	-3.214	22.6	-5.413	22.6	-9.547	22.6	-17.11	22.6	-30.06	22.6	-48.26	22.6	-64.87
22.65	-3.19	22.65	-5.33	22.65	-9.555	22.65	-17.09	22.65	-29.91	22.65	-47.83	22.65	-64.65
22.7	-3.234	22.7	-5.221	22.7	-9.531	22.7	-17.13	22.7	-30.02	22.7	-48.4	22.7	-65.07
22.75	-3.14	22.75	-5.155	22.75	-9.52	22.75	-17.07	22.75	-30.18	22.75	-48.31	22.75	-64.58
22.8	-3.202	22.8	-5.176	22.8	-9.574	22.8	-17.04	22.8	-30.03	22.8	-48.33	22.8	-64.71
22.85	-3.261	22.85	-5.398	22.85	-9.568	22.85	-17.15	22.85	-30.07	22.85	-48.24	22.85	-64.3
22.9	-3.23	22.9	-5.477	22.9	-9.567	22.9	-17.15	22.9	-30.17	22.9	-48.32	22.9	-64.64
22.95	-3.209	22.95	-5.471	22.95	-9.507	22.95	-17.12	22.95	-30.19	22.95	-48.07	22.95	-64.7
23	-3.201	23	-5.469	23	-9.469	23	-17.15	23	-30.19	23	-48.13	23	-64.94
23.05	-3.166	23.05	-5.469	23.05	-9.508	23.05	-17.04	23.05	-30.14	23.05	-48.45	23.05	-64.29
23.1	-3.242	23.1	-5.4	23.1	-9.575	23.1	-17.02	23.1	-30.11	23.1	-48.32	23.1	-64.39
23.15	-3.244	23.15	-5.402	23.15	-9.565	23.15	-17.11	23.15	-30.03	23.15	-48.52	23.15	-64.66
23.2	-3.263	23.2	-5.402	23.2	-9.571	23.2	-17.17	23.2	-30.05	23.2	-48.62	23.2	-64.74
23.25	-3.257	23.25	-5.446	23.25	-9.537	23.25	-17.16	23.25	-30.12	23.25	-48.74	23.25	-64.79
23.3	-3.23	23.3	-5.432	23.3	-9.474	23.3	-17.16	23.3	-29.95	23.3	-48.31	23.3	-64.85
23.35	-3.193	23.35	-5.444	23.35	-9.558	23.35	-17.17	23.35	-29.83	23.35	-48.68	23.35	-64.49
23.4	-3.223	23.4	-5.447	23.4	-9.576	23.4	-17.09	23.4	-29.75	23.4	-48.42	23.4	-64.81
23.45	-3.256	23.45	-5.345	23.45	-9.508	23.45	-17.05	23.45	-29.73	23.45	-48.36	23.45	-64.57
23.5	-3.144	23.5	-5.351	23.5	-9.503	23.5	-17.03	23.5	-29.77	23.5	-48.18	23.5	-65.32
23.55	-3.123	23.55	-5.292	23.55	-9.404	23.55	-16.99	23.55	-29.64	23.55	-48.31	23.55	-64.93
23.6	-3.103	23.6	-5.469	23.6	-9.476	23.6	-16.87	23.6	-30.28	23.6	-47.84	23.6	-65.33
23.65	-3.25	23.65	-5.453	23.65	-9.609	23.65	-16.87	23.65	-30.24	23.65	-48.27	23.65	-65.14
23.7	-3.255	23.7	-5.449	23.7	-9.602	23.7	-16.91	23.7	-30.2	23.7	-48.57	23.7	-65.17
23.75	-3.265	23.75	-5.443	23.75	-9.606	23.75	-17.13	23.75	-30.23	23.75	-48.34	23.75	-64.87
23.8	-3.239	23.8	-5.418	23.8	-9.588	23.8	-17.2	23.8	-30.11	23.8	-48.12	23.8	-64.52
23.85	-3.238	23.85	-5.396	23.85	-9.513	23.85	-17.17	23.85	-29.72	23.85	-48.18	23.85	-64.91
23.9	-3.277	23.9	-5.434	23.9	-9.501	23.9	-17.13	23.9	-30.07	23.9	-48.41	23.9	-64.88
23.95	-3.214	23.95	-5.442	23.95	-9.588	23.95	-16.95	23.95	-30.19	23.95	-48.39	23.95	-64.97
24	-3.165	24	-5.366	24	-9.585	24	-17.08	24	-30.17	24	-48.21	24	-64.75
24.05	-3.175	24.05	-5.318	24.05	-9.558	24.05	-17.08	24.05	-30.11	24.05	-48.27	24.05	-64.18
24.1	-3.147	24.1	-5.277	24.1	-9.512	24.1	-17.12	24.1	-30.15	24.1	-48.26	24.1	-64.57
24.15	-3.156	24.15	-5.325	24.15	-9.511	24.15	-17.18	24.15	-30.17	24.15	-48.46	24.15	-64.86
24.2	-3.12	24.2	-5.445	24.2	-9.483	24.2	-17.11	24.2	-30.19	24.2	-48.41	24.2	-65.16
24.25	-3.118	24.25	-5.415	24.25	-9.57	24.25	-17.08	24.25	-30.21	24.25	-48.26	24.25	-65.08
24.3	-3.275	24.3	-5.456	24.3	-9.6	24.3	-17.12	24.3	-30.15	24.3	-48.17	24.3	-64.51
24.35	-3.236	24.35	-5.466	24.35	-9.574	24.35	-17.08	24.35	-30.1	24.35	-47.68	24.35	-64.58
24.4	-3.18	24.4	-5.431	24.4	-9.326	24.4	-17.14	24.4	-29.91	24.4	-47.77	24.4	-64.55
24.45	-3.102	24.45	-5.401	24.45	-9.312	24.45	-17.16	24.45	-29.95	24.45	-47.92	24.45	-65.02
24.5	-3.164	24.5	-5.413	24.5	-9.302	24.5	-17.13	24.5	-30.24	24.5	-47.74	24.5	-64.82
24.55	-3.271	24.55	-5.382	24.55	-9.276	24.55	-17.07	24.55	-30.24	24.55	-47.87	24.55	-64.85
24.6	-3.218	24.6	-5.457	24.6	-9.247	24.6	-17.03	24.6	-30.03	24.6	-47.72	24.6	-63.93
24.65	-3.166	24.65	-5.457	24.65	-9.195	24.65	-17.17	24.65	-30.19	24.65	-48.76	24.65	-64.13
24.7	-3.229	24.7	-5.373	24.7	-9.387	24.7	-17.16	24.7	-30.3	24.7	-48.25	24.7	-65.06
24.75	-3.26	24.75	-5.414	24.75	-9.484	24.75	-17.18	24.75	-30.28	24.75	-48.14	24.75	-64.67
24.8	-3.123	24.8	-5.425	24.8	-9.606	24.8	-17.17	24.8	-30.23	24.8	-47.91	24.8	-64.54
24.85	-3.197	24.85	-5.347	24.85	-9.549	24.85	-17.08	24.85	-30.23	24.85	-48.34	24.85	-64.51
24.9	-3.263	24.9	-5.341	24.9	-9.579	24.9	-16.95	24.9	-30.24	24.9	-47.98	24.9	-64.71
24.95	-3.175	24.95	-5.447	24.95	-9.604	24.95	-17.02	24.95	-30.26	24.95	-47.68	24.95	-64.58
25	-3.146	25	-5.423	25	-9.597	25	-17.16	25	-30.23	25	-48.4	25	-64.63
25.05	-3.247	25.05	-5.432	25.05	-9.541	25.05	-17.15	25.05	-29.88	25.05	-48.02	25.05	-64.97
25.1	-3.19	25.1	-5.454	25.1	-9.534	25.1	-17.17	25.1	-29.93	25.1	-48.74	25.1	-65.09
25.15	-3.133	25.15	-5.448	25.15	-9.604	25.15	-17.18	25.15	-30.19	25.15	-48.44	25.15	-64.66
25.2	-3.224	25.2	-5.425	25.2	-9.587	25.2	-17.18	25.2	-30.18	25.2	-48.23	25.2	-64.28
25.25	-3.265	25.25	-5.456	25.25	-9.559	25.25	-17.08	25.25	-30.26	25.25	-48.01	25.25	-64.6
25.3	-3.224	25.3	-5.426	25.3	-9.604	25.3	-17.07	25.3	-30.14	25.3	-47.99	25.3	-64.45
25.35	-3.256	25.35	-5.443	25.35	-9.585	25.35	-17.16	25.35	-29.93	25.35	-48.43	25.35	-64.61
25.4	-3.15	25.4	-5.432	25.4	-9.559	25.4	-17.18	25.4	-30.28	25.4	-48.37	25.4	-64.98
25.45	-3.166	25.45	-5.387	25.45	-9.485	25.45	-17.19	25.45	-30.23	25.45	-48.65	25.45	-65.04
25.5	-3.122	25.5	-5.297	25.5	-9.468	25.5	-17.08	25.5	-30.21	25.5	-48.69	25.5	-64.67
25.55	-3.13	25.55	-5.393	25.55	-9.425	25.55	-17.09	25.55	-30.06	25.55	-48.37	25.55	-64.46
25.6	-3.209	25.6	-5.469	25.6	-9.495	25.6	-17.22	25.6	-30.19	25.6	-48.37	25.6	-64.5
25.65	-3.271	25.65	-5.457	25.65	-9.562	25.65	-17.17	25.65	-30.21	25.65	-48.28	25.65	-64.52
25.7	-3.23	25.7	-5.444	25.7	-9.547	25.7	-17.13	25.7	-30.28	25.7	-48.52	25.7	-65.05
25.75	-3.251	25.75	-5.415	25.75	-9.578	25.75	-17.12	25.75	-30.25	25.75	-47.96	25.75	-64.51
25.8	-3.06	25.8	-5.392	25.8	-9.564	25.8	-17.1	25.8	-30.08	25.8	-47.48	25.8	-64.51
25.85	-3.148	25.85	-5.456	25.85	-9.527	25.85	-17.24	25.85	-29.85	25.85	-47.9	25.85	-64.17
25.9	-3.261	25.9	-5.406	25.9	-9.485	25.9	-17.21	25.9	-30.17	25.9	-47.86	25.9	-64.03
25.95	-3.218	25.95	-5.386	25.95	-9.456	25.95	-17.22	25.95	-30.29	25.95	-48.13	25.95	-63.93
26	-3.176	26	-5.39	26	-9.521	26	-17.15	26	-30.28	26	-48.59	26	-64.21
26.05	-3.241	26.05	-5.379	26.05	-9.614	26.05	-17.12	26.05	-30.28	26.05	-47.85	26.05	-64.62
26.1	-3.235	26.1	-5.352	26.1	-9.585	26.1	-17.11	26.1	-30.24	26.1	-48.47	26.1	-64.88
26.15	-3.143	26.15	-5.398	26.15	-9.448	26.15	-17.15	26.15	-30.3	26.15	-48.52	26.15	-64.4
26.2	-3.1	26.2	-5.279	26.2	-9.468	26.2	-17.21	26.2	-30.28	26.2	-48.49	26.2	-64.58
26.25	-3.224	26.25	-5.263	26.25	-9.462	26.25	-17.22	26.25	-30.16	26.25	-48.46	26.25	-64.47
26.3	-3.271	26.3	-5.426	26.3	-9.508	26.3	-17.14	26.3	-30.03	26.3	-48.35	26.3	-64.69
26.35	-3.227	26.35	-5.385	26.35	-9.601	26.35	-17.18	26.35	-30.03	26.35	-48.53	26.35	-64.5
26.4	-3.143	26.4	-5.453	26.4	-9.615	26.4	-17.19	26.4	-30.22	26.4	-48.5	26.4	-64.11
26.45	-3.198	26.45	-5.361	26.45	-9.605	26.45	-17	26.45	-30.19	26.45	-48.49	26.45	-64.78
26.5	-3.29	26.5	-5.395	26.5	-9.571	26.5	-16.95	26.5	-30.3	26.5	-48.52	26.5	-64.36
26.55	-3.233	26.55	-5.471	26.55	-9.599	26.55	-17.18	26.55	-30.28	26.55	-48.42	26.55	-64.43
26.6	-3.248	26.6	-5.426	26.6	-9.573	26.6	-17.19	26.6	-30.02	26.6	-48.33	26.6	-63.92
26.65	-3.226	26.65	-5.411	26.65	-9.615	26.65	-17.25	26.65	-29.99	26.65	-48.25	26.65	-63.32
26.7	-3.173	26.7	-5.457	26.7	-9.598	26.7	-17.23	26.7	-30.24	26.7	-48.16	26.7	-63.78
26.75	-3.125	26.75	-5.456	26.75	-9.466	26.75	-17.22	26.75	-30.24	26.75	-47.86	26.75	-63.66
26.8	-3.079	26.8	-5.447	26.8	-9.357	26.8	-17.2	26.8	-30.27	26.8	-48.52	26.8	-64.36
26.85	-3.085	26.85	-5.439	26.85	-9.352	26.85	-17.2	26.85	-30.3	26.85	-48.5	26.85	-64.39
26.9	-3.251	26.9	-5.479	26.9	-9.374	26.9	-17.24	26.9	-30.27	26.9	-48.1	26.9	-63.52
26.95	-3.275	26.95	-5.462	26.95	-9.531	26.95	-17.27	26.95	-30.29	26.95	-48.29	26.95	-64.59
27	-3.158	27	-5.432	27	-9.611	27	-17.25	27	-30.16	27	-48.37	27	-64.66
27.05	-3.118	27.05	-5.374	27.05	-9.558	27.05	-17.21	27.05	-30.24	27.05	-48.24	27.05	-64.21
27.1	-3.131	27.1	-5.374	27.1	-9.592	27.1	-17.22	27.1	-29.74	27.1	-48.11	27.1	-64.72
27.15	-3.1	27.15	-5.368	27.15	-9.579	27.15	-17.22	27.15	-30.12	27.15	-48.11	27.15	-64.09
27.2	-3.347	27.2	-5.461	27.2	-9.601	27.2	-17.17	27.2	-30.36	27.2	-47.9	27.2	-64.91
27.25	-3.304	27.25	-5.481	27.25	-9.606	27.25	-17.11	27.25	-30.21	27.25	-48.35	27.25	-64.87
27.3	-3.242	27.3	-5.371	27.3	-9.613	27.3	-17.1	27.3	-29.98	27.3	-48.29	27.3	-64.26
27.35	-3.215	27.35	-5.297	27.35	-9.598	27.35	-17.23	27.35	-30.31	27.35	-47.74	27.35	-64.31
27.4	-3.188	27.4	-5.291	27.4	-9.592	27.4	-17.11	27.4	-30.12	27.4	-48.23	27.4	-64.47
27.45	-3.212	27.45	-5.285	27.45	-9.597	27.45	-17.11	27.45	-30.25	27.45	-48.35	27.45	-64.41
27.5	-3.257	27.5	-5.261	27.5	-9.581	27.5	-16.94	27.5	-30.31	27.5	-48.23	27.5	-64.81
27.55	-3.219	27.55	-5.255	27.55	-9.53	27.55	-16.92	27.55	-30.29	27.55	-48.11	27.55	-64.87
27.6	-3.206	27.6	-5.347	27.6	-9.566	27.6	-16.99	27.6	-30.28	27.6	-48.21	27.6	-65.06
27.65	-3.121	27.65	-5.482	27.65	-9.619	27.65	-16.99	27.65	-30.34	27.65	-48	27.65	-64.65
27.7	-3.187	27.7	-5.429	27.7	-9.606	27.7	-16.9	27.7	-30.35	27.7	-48.31	27.7	-64.45
27.75	-3.255	27.75	-5.387	27.75	-9.589	27.75	-17.21	27.75	-30.34	27.75	-48.4	27.75	-64.94
27.8	-3.208	27.8	-5.389	27.8	-9.556	27.8	-17.14	27.8	-30.34	27.8	-48.39	27.8	-64.66
27.85	-3.231	27.85	-5.416	27.85	-9.619	27.85	-17.18	27.85	-30.23	27.85	-48.27	27.85	-64.48
27.9	-3.271	27.9	-5.485	27.9	-9.583	27.9	-17.14	27.9	-29.75	27.9	-48.19	27.9	-64.44
27.95	-3.262	27.95	-5.341	27.95	-9.54	27.95	-16.9	27.95	-29.87	27.95	-48.38	27.95	-64.53
28	-3.114	28	-5.48	28	-9.576	28	-17.08	28	-30	28	-48.26	28	-64.51
28.05	-3.234	28.05	-5.467	28.05	-9.586	28.05	-17.14	28.05	-30.35	28.05	-48.41	28.05	-64.4
28.1	-3.281	28.1	-5.471	28.1	-9.558	28.1	-17.15	28.1	-30.33	28.1	-48.02	28.1	-64.44
28.15	-3.227	28.15	-5.454	28.15	-9.577	28.15	-17.26	28.15	-30.22	28.15	-48.23	28.15	-64.5
28.2	-3.115	28.2	-5.428	28.2	-9.553	28.2	-17.26	28.2	-30.12	28.2	-48.21	28.2	-64.55
28.25	-3.22	28.25	-5.39	28.25	-9.552	28.25	-17.25	28.25	-30.36	28.25	-48.35	28.25	-64.46
28.3	-3.103	28.3	-5.474	28.3	-9.544	28.3	-17.12	28.3	-30.36	28.3	-48.29	28.3	-63.82
28.35	-3.134	28.35	-5.471	28.35	-9.624	28.35	-17.16	28.35	-30.42	28.35	-48.32	28.35	-64.06
28.4	-3.277	28.4	-5.472	28.4	-9.614	28.4	-17.15	28.4	-30.37	28.4	-47.97	28.4	-64.5
28.45	-3.27	28.45	-5.486	28.45	-9.598	28.45	-17.04	28.45	-29.63	28.45	-48.1	28.45	-64.28
28.5	-3.203	28.5	-5.477	28.5	-9.512	28.5	-16.91	28.5	-29.46	28.5	-48.29	28.5	-63.9
28.55	-3.265	28.55	-5.434	28.55	-9.46	28.55	-16.96	28.55	-30.18	28.55	-48.16	28.55	-64.24
28.6	-3.174	28.6	-5.432	28.6	-9.393	28.6	-16.95	28.6	-30.05	28.6	-48.57	28.6	-64.26
28.65	-3.216	28.65	-5.45	28.65	-9.61	28.65	-16.65	28.65	-30.26	28.65	-48.44	28.65	-64.2
28.7	-3.245	28.7	-5.478	28.7	-9.592	28.7	-16.76	28.7	-30.42	28.7	-48.01	28.7	-63.95
28.75	-3.286	28.75	-5.424	28.75	-9.551	28.75	-17.18	28.75	-30.3	28.75	-47.8	28.75	-64.18
28.8	-3.282	28.8	-5.467	28.8	-9.537	28.8	-17.26	28.8	-30.02	28.8	-47.8	28.8	-65.1
28.85	-3.225	28.85	-5.463	28.85	-9.545	28.85	-17.21	28.85	-30.14	28.85	-48.16	28.85	-65.27
28.9	-3.225	28.9	-5.466	28.9	-9.537	28.9	-17.16	28.9	-30.2	28.9	-48.46	28.9	-63.77
28.95	-3.235	28.95	-5.457	28.95	-9.527	28.95	-17.1	28.95	-30.42	28.95	-48.15	28.95	-64.08
29	-3.147	29	-5.466	29	-9.526	29	-17.24	29	-30.44	29	-48.1	29	-64.9
29.05	-3.117	29.05	-5.483	29.05	-9.533	29.05	-16.98	29.05	-30.39	29.05	-48.33	29.05	-64.31
29.1	-3.278	29.1	-5.48	29.1	-9.487	29.1	-17.1	29.1	-30.38	29.1	-48.27	29.1	-64.27
29.15	-3.279	29.15	-5.476	29.15	-9.59	29.15	-17.28	29.15	-30.46	29.15	-48.17	29.15	-63.88
29.2	-3.176	29.2	-5.4	29.2	-9.58	29.2	-17.22	29.2	-30.32	29.2	-48.56	29.2	-64.52
29.25	-3.188	29.25	-5.482	29.25	-9.592	29.25	-17.15	29.25	-30.28	29.25	-48.3	29.25	-64.64
29.3	-3.163	29.3	-5.459	29.3	-9.623	29.3	-17.2	29.3	-30.09	29.3	-48.12	29.3	-64.34
29.35	-3.237	29.35	-5.454	29.35	-9.599	29.35	-17.28	29.35	-30.18	29.35	-48.05	29.35	-63.71
29.4	-3.24	29.4	-5.431	29.4	-9.619	29.4	-17.22	29.4	-30.3	29.4	-47.99	29.4	-64.68
29.45	-3.216	29.45	-5.42	29.45	-9.597	29.45	-17.01	29.45	-30.21	29.45	-48.57	29.45	-64.32
29.5	-3.168	29.5	-5.419	29.5	-9.525	29.5	-16.95	29.5	-30.21	29.5	-48.17	29.5	-63.95
29.55	-3.179	29.55	-5.391	29.55	-9.477	29.55	-17.06	29.55	-30.44	29.55	-46.86	29.55	-63.79
29.6	-3.222	29.6	-5.382	29.6	-9.538	29.6	-17.14	29.6	-30.38	29.6	-46.72	29.6	-63.91
29.65	-3.29	29.65	-5.484	29.65	-9.508	29.65	-16.89	29.65	-30.17	29.65	-48.72	29.65	-63.78
29.7	-3.269	29.7	-5.409	29.7	-9.525	29.7	-17.07	29.7	-30.07	29.7	-48.61	29.7	-64.2
29.75	-3.262	29.75	-5.472	29.75	-9.594	29.75	-17.27	29.75	-30.15	29.75	-48.51	29.75	-64.14
29.8	-3.25	29.8	-5.446	29.8	-9.604	29.8	-17.27	29.8	-30.34	29.8	-48.4	29.8	-64.11
29.85	-3.304	29.85	-5.406	29.85	-9.577	29.85	-17.32	29.85	-30.4	29.85	-48.11	29.85	-63.8
29.9	-3.251	29.9	-5.373	29.9	-9.552	29.9	-17.27	29.9	-30.26	29.9	-48.33	29.9	-64.07
29.95	-3.223	29.95	-5.462	29.95	-9.555	29.95	-17.27	29.95	-30.09	29.95	-48.33	29.95	-63.41
30	-3.229	30	-5.448	30	-9.524	30	-17.16	30	-30.17	30	-48.27	30	-63.64
--	--
--	--
--	--
--	--
--	--
--	--
--	--

## Sheet: b
Retention time	Intensity	Retention time	Intensity	Retention time	Intensity	Retention time	Intensity	Retention time	Intensity	Retention time	Intensity	Retention time	Intensity
min		min		min		min		min		min		min
-0.70 V		-0.75 V		-0.80 V		-0.85 V		-0.90 V		-0.95 V		-1.00 V
0.6005	-1181	0.60033	-1180	0.60033	-1181	0.60083	-1177	0.60067	-1182	0.60033	-1179	0.60033	-1177
0.60117	-1181	0.601	-1180	0.601	-1180	0.6015	-1177	0.60133	-1181	0.601	-1178	0.601	-1176
0.60183	-1180	0.60167	-1179	0.60167	-1180	0.60217	-1176	0.602	-1181	0.60167	-1178	0.60167	-1175
0.6025	-1180	0.60233	-1179	0.60233	-1179	0.60283	-1176	0.60267	-1180	0.60233	-1177	0.60233	-1175
0.60317	-1179	0.603	-1178	0.603	-1179	0.6035	-1175	0.60333	-1180	0.603	-1177	0.603	-1174
0.60383	-1179	0.60367	-1177	0.60367	-1178	0.60417	-1175	0.604	-1179	0.60367	-1176	0.60367	-1174
0.6045	-1178	0.60433	-1177	0.60433	-1178	0.60483	-1174	0.60467	-1179	0.60433	-1175	0.60433	-1173
0.60517	-1177	0.605	-1176	0.605	-1177	0.6055	-1173	0.60533	-1178	0.605	-1175	0.605	-1173
0.60583	-1177	0.60567	-1176	0.60567	-1176	0.60617	-1173	0.606	-1177	0.60567	-1174	0.60567	-1172
0.6065	-1176	0.60633	-1175	0.60633	-1176	0.60683	-1172	0.60667	-1177	0.60633	-1174	0.60633	-1172
0.60717	-1176	0.607	-1175	0.607	-1175	0.6075	-1172	0.60733	-1176	0.607	-1173	0.607	-1171
0.60783	-1175	0.60767	-1174	0.60767	-1175	0.60817	-1171	0.608	-1176	0.60767	-1172	0.60767	-1170
0.6085	-1175	0.60833	-1173	0.60833	-1174	0.60883	-1171	0.60867	-1175	0.60833	-1172	0.60833	-1170
0.60917	-1174	0.609	-1173	0.609	-1174	0.6095	-1170	0.60933	-1175	0.609	-1171	0.609	-1169
0.60983	-1174	0.60967	-1172	0.60967	-1173	0.61017	-1169	0.61	-1174	0.60967	-1171	0.60967	-1169
0.6105	-1173	0.61033	-1172	0.61033	-1172	0.61083	-1169	0.61067	-1174	0.61033	-1170	0.61033	-1168
0.61117	-1172	0.611	-1171	0.611	-1172	0.6115	-1168	0.61133	-1173	0.611	-1169	0.611	-1168
0.61183	-1172	0.61167	-1170	0.61167	-1171	0.61217	-1168	0.612	-1172	0.61167	-1169	0.61167	-1167
0.6125	-1171	0.61233	-1170	0.61233	-1171	0.61283	-1167	0.61267	-1172	0.61233	-1168	0.61233	-1166
0.61317	-1171	0.613	-1169	0.613	-1170	0.6135	-1166	0.61333	-1171	0.613	-1168	0.613	-1166
0.61383	-1170	0.61367	-1169	0.61367	-1169	0.61417	-1166	0.614	-1171	0.61367	-1167	0.61367	-1165
0.6145	-1170	0.61433	-1168	0.61433	-1169	0.61483	-1165	0.61467	-1170	0.61433	-1166	0.61433	-1165
0.61517	-1169	0.615	-1167	0.615	-1168	0.6155	-1165	0.61533	-1169	0.615	-1166	0.615	-1164
0.61583	-1169	0.61567	-1167	0.61567	-1168	0.61617	-1164	0.616	-1169	0.61567	-1165	0.61567	-1163
0.6165	-1168	0.61633	-1166	0.61633	-1167	0.61683	-1163	0.61667	-1168	0.61633	-1164	0.61633	-1163
0.61717	-1167	0.617	-1166	0.617	-1166	0.6175	-1163	0.61733	-1168	0.617	-1164	0.617	-1162
0.61783	-1167	0.61767	-1165	0.61767	-1166	0.61817	-1162	0.618	-1167	0.61767	-1163	0.61767	-1162
0.6185	-1166	0.61833	-1164	0.61833	-1165	0.61883	-1162	0.61867	-1166	0.61833	-1163	0.61833	-1161
0.61917	-1166	0.619	-1164	0.619	-1165	0.6195	-1161	0.61933	-1166	0.619	-1162	0.619	-1160
0.61983	-1165	0.61967	-1163	0.61967	-1164	0.62017	-1160	0.62	-1165	0.61967	-1161	0.61967	-1160
0.6205	-1165	0.62033	-1163	0.62033	-1163	0.62083	-1160	0.62067	-1165	0.62033	-1161	0.62033	-1159
0.62117	-1164	0.621	-1162	0.621	-1163	0.6215	-1159	0.62133	-1164	0.621	-1160	0.621	-1158
0.62183	-1164	0.62167	-1161	0.62167	-1162	0.62217	-1159	0.622	-1163	0.62167	-1159	0.62167	-1158
0.6225	-1163	0.62233	-1161	0.62233	-1162	0.62283	-1158	0.62267	-1163	0.62233	-1159	0.62233	-1157
0.62317	-1163	0.623	-1160	0.623	-1161	0.6235	-1157	0.62333	-1162	0.623	-1158	0.623	-1157
0.62383	-1162	0.62367	-1160	0.62367	-1160	0.62417	-1157	0.624	-1161	0.62367	-1157	0.62367	-1156
0.6245	-1162	0.62433	-1159	0.62433	-1160	0.62483	-1156	0.62467	-1161	0.62433	-1157	0.62433	-1155
0.62517	-1161	0.625	-1158	0.625	-1159	0.6255	-1155	0.62533	-1160	0.625	-1156	0.625	-1155
0.62583	-1161	0.62567	-1158	0.62567	-1158	0.62617	-1155	0.626	-1160	0.62567	-1155	0.62567	-1154
0.6265	-1160	0.62633	-1157	0.62633	-1158	0.62683	-1154	0.62667	-1159	0.62633	-1155	0.62633	-1153
0.62717	-1160	0.627	-1157	0.627	-1157	0.6275	-1153	0.62733	-1158	0.627	-1154	0.627	-1153
0.62783	-1159	0.62767	-1156	0.62767	-1157	0.62817	-1153	0.628	-1158	0.62767	-1154	0.62767	-1152
0.6285	-1159	0.62833	-1155	0.62833	-1156	0.62883	-1152	0.62867	-1157	0.62833	-1153	0.62833	-1152
0.62917	-1158	0.629	-1155	0.629	-1155	0.6295	-1151	0.62933	-1156	0.629	-1152	0.629	-1151
0.62983	-1157	0.62967	-1154	0.62967	-1155	0.63017	-1151	0.63	-1156	0.62967	-1152	0.62967	-1150
0.6305	-1157	0.63033	-1153	0.63033	-1154	0.63083	-1150	0.63067	-1155	0.63033	-1151	0.63033	-1150
0.63117	-1156	0.631	-1153	0.631	-1153	0.6315	-1150	0.63133	-1154	0.631	-1150	0.631	-1149
0.63183	-1156	0.63167	-1152	0.63167	-1153	0.63217	-1149	0.632	-1154	0.63167	-1150	0.63167	-1148
0.6325	-1155	0.63233	-1151	0.63233	-1152	0.63283	-1148	0.63267	-1153	0.63233	-1149	0.63233	-1148
0.63317	-1154	0.633	-1151	0.633	-1151	0.6335	-1148	0.63333	-1152	0.633	-1148	0.633	-1147
0.63383	-1154	0.63367	-1150	0.63367	-1151	0.63417	-1147	0.634	-1152	0.63367	-1148	0.63367	-1146
0.6345	-1153	0.63433	-1149	0.63433	-1150	0.63483	-1146	0.63467	-1151	0.63433	-1147	0.63433	-1146
0.63517	-1152	0.635	-1149	0.635	-1150	0.6355	-1146	0.63533	-1151	0.635	-1146	0.635	-1145
0.63583	-1151	0.63567	-1148	0.63567	-1149	0.63617	-1145	0.636	-1150	0.63567	-1146	0.63567	-1144
0.6365	-1151	0.63633	-1147	0.63633	-1148	0.63683	-1144	0.63667	-1149	0.63633	-1145	0.63633	-1144
0.63717	-1150	0.637	-1147	0.637	-1148	0.6375	-1144	0.63733	-1149	0.637	-1144	0.637	-1143
0.63783	-1149	0.63767	-1146	0.63767	-1147	0.63817	-1143	0.638	-1148	0.63767	-1144	0.63767	-1143
0.6385	-1149	0.63833	-1146	0.63833	-1146	0.63883	-1142	0.63867	-1147	0.63833	-1143	0.63833	-1142
0.63917	-1148	0.639	-1145	0.639	-1146	0.6395	-1142	0.63933	-1147	0.639	-1142	0.639	-1141
0.63983	-1147	0.63967	-1144	0.63967	-1145	0.64017	-1141	0.64	-1146	0.63967	-1142	0.63967	-1141
0.6405	-1146	0.64033	-1144	0.64033	-1144	0.64083	-1140	0.64067	-1145	0.64033	-1141	0.64033	-1140
0.64117	-1146	0.641	-1143	0.641	-1144	0.6415	-1140	0.64133	-1145	0.641	-1140	0.641	-1139
0.64183	-1145	0.64167	-1142	0.64167	-1143	0.64217	-1139	0.642	-1144	0.64167	-1140	0.64167	-1139
0.6425	-1144	0.64233	-1142	0.64233	-1142	0.64283	-1138	0.64267	-1143	0.64233	-1139	0.64233	-1138
0.64317	-1143	0.643	-1141	0.643	-1141	0.6435	-1138	0.64333	-1143	0.643	-1138	0.643	-1137
0.64383	-1143	0.64367	-1140	0.64367	-1141	0.64417	-1137	0.644	-1142	0.64367	-1137	0.64367	-1136
0.6445	-1142	0.64433	-1140	0.64433	-1140	0.64483	-1136	0.64467	-1141	0.64433	-1137	0.64433	-1136
0.64517	-1141	0.645	-1139	0.645	-1139	0.6455	-1136	0.64533	-1141	0.645	-1136	0.645	-1135
0.64583	-1140	0.64567	-1138	0.64567	-1139	0.64617	-1135	0.646	-1140	0.64567	-1135	0.64567	-1134
0.6465	-1140	0.64633	-1138	0.64633	-1138	0.64683	-1134	0.64667	-1139	0.64633	-1135	0.64633	-1134
0.64717	-1139	0.647	-1137	0.647	-1137	0.6475	-1134	0.64733	-1139	0.647	-1134	0.647	-1133
0.64783	-1138	0.64767	-1136	0.64767	-1137	0.64817	-1133	0.648	-1138	0.64767	-1133	0.64767	-1132
0.6485	-1137	0.64833	-1136	0.64833	-1136	0.64883	-1133	0.64867	-1137	0.64833	-1133	0.64833	-1132
0.64917	-1137	0.649	-1135	0.649	-1135	0.6495	-1132	0.64933	-1136	0.649	-1132	0.649	-1131
0.64983	-1136	0.64967	-1134	0.64967	-1135	0.65017	-1131	0.65	-1136	0.64967	-1131	0.64967	-1130
0.6505	-1135	0.65033	-1134	0.65033	-1134	0.65083	-1131	0.65067	-1135	0.65033	-1131	0.65033	-1130
0.65117	-1134	0.651	-1133	0.651	-1133	0.6515	-1130	0.65133	-1134	0.651	-1130	0.651	-1129
0.65183	-1134	0.65167	-1132	0.65167	-1133	0.65217	-1129	0.652	-1134	0.65167	-1129	0.65167	-1128
0.6525	-1133	0.65233	-1131	0.65233	-1132	0.65283	-1129	0.65267	-1133	0.65233	-1129	0.65233	-1128
0.65317	-1132	0.653	-1131	0.653	-1131	0.6535	-1128	0.65333	-1132	0.653	-1128	0.653	-1127
0.65383	-1131	0.65367	-1130	0.65367	-1131	0.65417	-1127	0.654	-1132	0.65367	-1127	0.65367	-1126
0.6545	-1131	0.65433	-1129	0.65433	-1130	0.65483	-1127	0.65467	-1131	0.65433	-1127	0.65433	-1126
0.65517	-1130	0.655	-1129	0.655	-1129	0.6555	-1126	0.65533	-1130	0.655	-1126	0.655	-1125
0.65583	-1129	0.65567	-1128	0.65567	-1128	0.65617	-1125	0.656	-1130	0.65567	-1125	0.65567	-1124
0.6565	-1129	0.65633	-1127	0.65633	-1128	0.65683	-1124	0.65667	-1129	0.65633	-1125	0.65633	-1123
0.65717	-1128	0.657	-1127	0.657	-1127	0.6575	-1124	0.65733	-1128	0.657	-1124	0.657	-1123
0.65783	-1127	0.65767	-1126	0.65767	-1126	0.65817	-1123	0.658	-1127	0.65767	-1123	0.65767	-1122
0.6585	-1126	0.65833	-1125	0.65833	-1126	0.65883	-1122	0.65867	-1127	0.65833	-1122	0.65833	-1121
0.65917	-1126	0.659	-1125	0.659	-1125	0.6595	-1122	0.65933	-1126	0.659	-1122	0.659	-1121
0.65983	-1125	0.65967	-1124	0.65967	-1124	0.66017	-1121	0.66	-1125	0.65967	-1121	0.65967	-1120
0.6605	-1124	0.66033	-1123	0.66033	-1123	0.66083	-1120	0.66067	-1125	0.66033	-1120	0.66033	-1119
0.66117	-1123	0.661	-1123	0.661	-1123	0.6615	-1120	0.66133	-1124	0.661	-1120	0.661	-1119
0.66183	-1123	0.66167	-1122	0.66167	-1122	0.66217	-1119	0.662	-1123	0.66167	-1119	0.66167	-1118
0.6625	-1122	0.66233	-1121	0.66233	-1121	0.66283	-1118	0.66267	-1123	0.66233	-1118	0.66233	-1117
0.66317	-1121	0.663	-1121	0.663	-1121	0.6635	-1117	0.66333	-1122	0.663	-1118	0.663	-1117
0.66383	-1120	0.66367	-1120	0.66367	-1120	0.66417	-1117	0.664	-1121	0.66367	-1117	0.66367	-1116
0.6645	-1120	0.66433	-1119	0.66433	-1119	0.66483	-1116	0.66467	-1121	0.66433	-1116	0.66433	-1115
0.66517	-1119	0.665	-1118	0.665	-1119	0.6655	-1115	0.66533	-1120	0.665	-1115	0.665	-1114
0.66583	-1118	0.66567	-1118	0.66567	-1118	0.66617	-1114	0.666	-1119	0.66567	-1115	0.66567	-1114
0.6665	-1117	0.66633	-1117	0.66633	-1117	0.66683	-1114	0.66667	-1118	0.66633	-1114	0.66633	-1113
0.66717	-1117	0.667	-1116	0.667	-1116	0.6675	-1113	0.66733	-1118	0.667	-1113	0.667	-1112
0.66783	-1116	0.66767	-1116	0.66767	-1116	0.66817	-1112	0.668	-1117	0.66767	-1113	0.66767	-1112
0.6685	-1115	0.66833	-1115	0.66833	-1115	0.66883	-1111	0.66867	-1116	0.66833	-1112	0.66833	-1111
0.66917	-1115	0.669	-1114	0.669	-1114	0.6695	-1111	0.66933	-1116	0.669	-1111	0.669	-1110
0.66983	-1114	0.66967	-1114	0.66967	-1114	0.67017	-1110	0.67	-1115	0.66967	-1110	0.66967	-1110
0.6705	-1113	0.67033	-1113	0.67033	-1113	0.67083	-1109	0.67067	-1114	0.67033	-1110	0.67033	-1109
0.67117	-1112	0.671	-1112	0.671	-1112	0.6715	-1109	0.67133	-1114	0.671	-1109	0.671	-1108
0.67183	-1112	0.67167	-1112	0.67167	-1112	0.67217	-1108	0.672	-1113	0.67167	-1108	0.67167	-1107
0.6725	-1111	0.67233	-1111	0.67233	-1111	0.67283	-1107	0.67267	-1112	0.67233	-1108	0.67233	-1107
0.67317	-1110	0.673	-1110	0.673	-1110	0.6735	-1106	0.67333	-1111	0.673	-1107	0.673	-1106
0.67383	-1109	0.67367	-1109	0.67367	-1109	0.67417	-1106	0.674	-1111	0.67367	-1106	0.67367	-1105
0.6745	-1109	0.67433	-1109	0.67433	-1109	0.67483	-1105	0.67467	-1110	0.67433	-1105	0.67433	-1105
0.67517	-1108	0.675	-1108	0.675	-1108	0.6755	-1104	0.67533	-1109	0.675	-1105	0.675	-1104
0.67583	-1107	0.67567	-1107	0.67567	-1107	0.67617	-1103	0.676	-1108	0.67567	-1104	0.67567	-1103
0.6765	-1106	0.67633	-1107	0.67633	-1107	0.67683	-1103	0.67667	-1108	0.67633	-1103	0.67633	-1103
0.67717	-1106	0.677	-1106	0.677	-1106	0.6775	-1102	0.67733	-1107	0.677	-1103	0.677	-1102
0.67783	-1105	0.67767	-1105	0.67767	-1105	0.67817	-1101	0.678	-1106	0.67767	-1102	0.67767	-1101
0.6785	-1104	0.67833	-1105	0.67833	-1104	0.67883	-1100	0.67867	-1106	0.67833	-1101	0.67833	-1100
0.67917	-1104	0.679	-1104	0.679	-1104	0.6795	-1100	0.67933	-1105	0.679	-1101	0.679	-1100
0.67983	-1103	0.67967	-1103	0.67967	-1103	0.68017	-1099	0.68	-1104	0.67967	-1100	0.67967	-1099
0.6805	-1102	0.68033	-1102	0.68033	-1102	0.68083	-1098	0.68067	-1103	0.68033	-1099	0.68033	-1098
0.68117	-1101	0.681	-1102	0.681	-1102	0.6815	-1097	0.68133	-1103	0.681	-1098	0.681	-1098
0.68183	-1101	0.68167	-1101	0.68167	-1101	0.68217	-1097	0.682	-1102	0.68167	-1098	0.68167	-1097
0.6825	-1100	0.68233	-1100	0.68233	-1100	0.68283	-1096	0.68267	-1101	0.68233	-1097	0.68233	-1096
0.68317	-1099	0.683	-1100	0.683	-1099	0.6835	-1095	0.68333	-1100	0.683	-1096	0.683	-1095
0.68383	-1099	0.68367	-1099	0.68367	-1099	0.68417	-1094	0.684	-1100	0.68367	-1096	0.68367	-1095
0.6845	-1098	0.68433	-1098	0.68433	-1098	0.68483	-1094	0.68467	-1099	0.68433	-1095	0.68433	-1094
0.68517	-1097	0.685	-1097	0.685	-1097	0.6855	-1093	0.68533	-1098	0.685	-1094	0.685	-1093
0.68583	-1096	0.68567	-1097	0.68567	-1096	0.68617	-1092	0.686	-1097	0.68567	-1093	0.68567	-1093
0.6865	-1096	0.68633	-1096	0.68633	-1096	0.68683	-1091	0.68667	-1097	0.68633	-1093	0.68633	-1092
0.68717	-1095	0.687	-1095	0.687	-1095	0.6875	-1091	0.68733	-1096	0.687	-1092	0.687	-1091
0.68783	-1094	0.68767	-1095	0.68767	-1094	0.68817	-1090	0.688	-1095	0.68767	-1091	0.68767	-1090
0.6885	-1093	0.68833	-1094	0.68833	-1094	0.68883	-1089	0.68867	-1095	0.68833	-1091	0.68833	-1090
0.68917	-1093	0.689	-1093	0.689	-1093	0.6895	-1089	0.68933	-1094	0.689	-1090	0.689	-1089
0.68983	-1092	0.68967	-1092	0.68967	-1092	0.69017	-1088	0.69	-1093	0.68967	-1089	0.68967	-1088
0.6905	-1091	0.69033	-1092	0.69033	-1091	0.69083	-1087	0.69067	-1092	0.69033	-1088	0.69033	-1088
0.69117	-1091	0.691	-1091	0.691	-1091	0.6915	-1086	0.69133	-1092	0.691	-1088	0.691	-1087
0.69183	-1090	0.69167	-1090	0.69167	-1090	0.69217	-1086	0.692	-1091	0.69167	-1087	0.69167	-1086
0.6925	-1089	0.69233	-1089	0.69233	-1089	0.69283	-1085	0.69267	-1090	0.69233	-1086	0.69233	-1085
0.69317	-1088	0.693	-1089	0.693	-1088	0.6935	-1084	0.69333	-1089	0.693	-1086	0.693	-1085
0.69383	-1088	0.69367	-1088	0.69367	-1088	0.69417	-1083	0.694	-1089	0.69367	-1085	0.69367	-1084
0.6945	-1087	0.69433	-1087	0.69433	-1087	0.69483	-1083	0.69467	-1088	0.69433	-1084	0.69433	-1083
0.69517	-1086	0.695	-1087	0.695	-1086	0.6955	-1082	0.69533	-1087	0.695	-1083	0.695	-1082
0.69583	-1085	0.69567	-1086	0.69567	-1085	0.69617	-1081	0.696	-1087	0.69567	-1083	0.69567	-1082
0.6965	-1085	0.69633	-1085	0.69633	-1085	0.69683	-1080	0.69667	-1086	0.69633	-1082	0.69633	-1081
0.69717	-1084	0.697	-1084	0.697	-1084	0.6975	-1080	0.69733	-1085	0.697	-1081	0.697	-1080
0.69783	-1083	0.69767	-1084	0.69767	-1083	0.69817	-1079	0.698	-1084	0.69767	-1080	0.69767	-1079
0.6985	-1083	0.69833	-1083	0.69833	-1082	0.69883	-1078	0.69867	-1084	0.69833	-1080	0.69833	-1079
0.69917	-1082	0.699	-1082	0.699	-1082	0.6995	-1077	0.69933	-1083	0.699	-1079	0.699	-1078
0.69983	-1081	0.69967	-1081	0.69967	-1081	0.70017	-1077	0.7	-1082	0.69967	-1078	0.69967	-1077
0.7005	-1080	0.70033	-1081	0.70033	-1080	0.70083	-1076	0.70067	-1082	0.70033	-1077	0.70033	-1076
0.70117	-1080	0.701	-1080	0.701	-1079	0.7015	-1075	0.70133	-1081	0.701	-1077	0.701	-1076
0.70183	-1079	0.70167	-1079	0.70167	-1079	0.70217	-1074	0.702	-1080	0.70167	-1076	0.70167	-1075
0.7025	-1078	0.70233	-1078	0.70233	-1078	0.70283	-1074	0.70267	-1079	0.70233	-1075	0.70233	-1074
0.70317	-1077	0.703	-1078	0.703	-1077	0.7035	-1073	0.70333	-1079	0.703	-1075	0.703	-1073
0.70383	-1077	0.70367	-1077	0.70367	-1077	0.70417	-1072	0.704	-1078	0.70367	-1074	0.70367	-1073
0.7045	-1076	0.70433	-1076	0.70433	-1076	0.70483	-1071	0.70467	-1077	0.70433	-1073	0.70433	-1072
0.70517	-1075	0.705	-1075	0.705	-1075	0.7055	-1070	0.70533	-1076	0.705	-1072	0.705	-1071
0.70583	-1075	0.70567	-1075	0.70567	-1074	0.70617	-1070	0.706	-1076	0.70567	-1072	0.70567	-1070
0.7065	-1074	0.70633	-1074	0.70633	-1074	0.70683	-1069	0.70667	-1075	0.70633	-1071	0.70633	-1070
0.70717	-1073	0.707	-1073	0.707	-1073	0.7075	-1068	0.70733	-1074	0.707	-1070	0.707	-1069
0.70783	-1072	0.70767	-1072	0.70767	-1072	0.70817	-1067	0.708	-1074	0.70767	-1070	0.70767	-1068
0.7085	-1072	0.70833	-1072	0.70833	-1071	0.70883	-1067	0.70867	-1073	0.70833	-1069	0.70833	-1067
0.70917	-1071	0.709	-1071	0.709	-1071	0.7095	-1066	0.70933	-1072	0.709	-1068	0.709	-1067
0.70983	-1070	0.70967	-1070	0.70967	-1070	0.71017	-1065	0.71	-1071	0.70967	-1067	0.70967	-1066
0.7105	-1070	0.71033	-1069	0.71033	-1069	0.71083	-1064	0.71067	-1071	0.71033	-1067	0.71033	-1065
0.71117	-1069	0.711	-1069	0.711	-1068	0.7115	-1064	0.71133	-1070	0.711	-1066	0.711	-1064
0.71183	-1068	0.71167	-1068	0.71167	-1068	0.71217	-1063	0.712	-1069	0.71167	-1065	0.71167	-1064
0.7125	-1067	0.71233	-1067	0.71233	-1067	0.71283	-1062	0.71267	-1068	0.71233	-1065	0.71233	-1063
0.71317	-1067	0.713	-1066	0.713	-1066	0.7135	-1061	0.71333	-1068	0.713	-1064	0.713	-1062
0.71383	-1066	0.71367	-1066	0.71367	-1065	0.71417	-1061	0.714	-1067	0.71367	-1063	0.71367	-1061
0.7145	-1065	0.71433	-1065	0.71433	-1065	0.71483	-1060	0.71467	-1066	0.71433	-1062	0.71433	-1061
0.71517	-1064	0.715	-1064	0.715	-1064	0.7155	-1059	0.71533	-1066	0.715	-1062	0.715	-1060
0.71583	-1064	0.71567	-1063	0.71567	-1063	0.71617	-1058	0.716	-1065	0.71567	-1061	0.71567	-1059
0.7165	-1063	0.71633	-1063	0.71633	-1062	0.71683	-1058	0.71667	-1064	0.71633	-1060	0.71633	-1058
0.71717	-1062	0.717	-1062	0.717	-1062	0.7175	-1057	0.71733	-1063	0.717	-1059	0.717	-1058
0.71783	-1061	0.71767	-1061	0.71767	-1061	0.71817	-1056	0.718	-1063	0.71767	-1059	0.71767	-1057
0.7185	-1061	0.71833	-1060	0.71833	-1060	0.71883	-1055	0.71867	-1062	0.71833	-1058	0.71833	-1056
0.71917	-1060	0.719	-1060	0.719	-1059	0.7195	-1055	0.71933	-1061	0.719	-1057	0.719	-1055
0.71983	-1059	0.71967	-1059	0.71967	-1059	0.72017	-1054	0.72	-1060	0.71967	-1057	0.71967	-1055
0.7205	-1058	0.72033	-1058	0.72033	-1058	0.72083	-1053	0.72067	-1060	0.72033	-1056	0.72033	-1054
0.72117	-1058	0.721	-1057	0.721	-1057	0.7215	-1052	0.72133	-1059	0.721	-1055	0.721	-1053
0.72183	-1057	0.72167	-1057	0.72167	-1056	0.72217	-1052	0.722	-1058	0.72167	-1054	0.72167	-1052
0.7225	-1056	0.72233	-1056	0.72233	-1056	0.72283	-1051	0.72267	-1057	0.72233	-1054	0.72233	-1052
0.72317	-1055	0.723	-1055	0.723	-1055	0.7235	-1050	0.72333	-1056	0.723	-1053	0.723	-1051
0.72383	-1055	0.72367	-1054	0.72367	-1054	0.72417	-1049	0.724	-1056	0.72367	-1052	0.72367	-1050
0.7245	-1054	0.72433	-1054	0.72433	-1053	0.72483	-1048	0.72467	-1055	0.72433	-1051	0.72433	-1049
0.72517	-1053	0.725	-1053	0.725	-1053	0.7255	-1048	0.72533	-1054	0.725	-1051	0.725	-1049
0.72583	-1052	0.72567	-1052	0.72567	-1052	0.72617	-1047	0.726	-1053	0.72567	-1050	0.72567	-1048
0.7265	-1052	0.72633	-1051	0.72633	-1051	0.72683	-1046	0.72667	-1053	0.72633	-1049	0.72633	-1047
0.72717	-1051	0.727	-1051	0.727	-1050	0.7275	-1045	0.72733	-1052	0.727	-1048	0.727	-1046
0.72783	-1050	0.72767	-1050	0.72767	-1050	0.72817	-1045	0.728	-1051	0.72767	-1048	0.72767	-1046
0.7285	-1049	0.72833	-1049	0.72833	-1049	0.72883	-1044	0.72867	-1050	0.72833	-1047	0.72833	-1045
0.72917	-1049	0.729	-1048	0.729	-1048	0.7295	-1043	0.72933	-1049	0.729	-1046	0.729	-1044
0.72983	-1048	0.72967	-1048	0.72967	-1047	0.73017	-1042	0.73	-1049	0.72967	-1046	0.72967	-1043
0.7305	-1047	0.73033	-1047	0.73033	-1047	0.73083	-1041	0.73067	-1048	0.73033	-1045	0.73033	-1042
0.73117	-1046	0.731	-1046	0.731	-1046	0.7315	-1041	0.73133	-1047	0.731	-1044	0.731	-1042
0.73183	-1046	0.73167	-1045	0.73167	-1045	0.73217	-1040	0.732	-1046	0.73167	-1043	0.73167	-1041
0.7325	-1045	0.73233	-1044	0.73233	-1044	0.73283	-1039	0.73267	-1045	0.73233	-1043	0.73233	-1040
0.73317	-1044	0.733	-1044	0.733	-1044	0.7335	-1038	0.73333	-1045	0.733	-1042	0.733	-1039
0.73383	-1043	0.73367	-1043	0.73367	-1043	0.73417	-1038	0.734	-1044	0.73367	-1041	0.73367	-1039
0.7345	-1043	0.73433	-1042	0.73433	-1042	0.73483	-1037	0.73467	-1043	0.73433	-1040	0.73433	-1038
0.73517	-1042	0.735	-1041	0.735	-1041	0.7355	-1036	0.73533	-1042	0.735	-1039	0.735	-1037
0.73583	-1041	0.73567	-1041	0.73567	-1041	0.73617	-1035	0.736	-1041	0.73567	-1039	0.73567	-1036
0.7365	-1040	0.73633	-1040	0.73633	-1040	0.73683	-1035	0.73667	-1041	0.73633	-1038	0.73633	-1036
0.73717	-1039	0.737	-1039	0.737	-1039	0.7375	-1034	0.73733	-1040	0.737	-1037	0.737	-1035
0.73783	-1039	0.73767	-1038	0.73767	-1038	0.73817	-1033	0.738	-1039	0.73767	-1036	0.73767	-1034
0.7385	-1038	0.73833	-1038	0.73833	-1037	0.73883	-1032	0.73867	-1038	0.73833	-1036	0.73833	-1033
0.73917	-1037	0.739	-1037	0.739	-1037	0.7395	-1031	0.73933	-1037	0.739	-1035	0.739	-1033
0.73983	-1036	0.73967	-1036	0.73967	-1036	0.74017	-1031	0.74	-1037	0.73967	-1034	0.73967	-1032
0.7405	-1036	0.74033	-1035	0.74033	-1035	0.74083	-1030	0.74067	-1036	0.74033	-1033	0.74033	-1031
0.74117	-1035	0.741	-1035	0.741	-1034	0.7415	-1029	0.74133	-1035	0.741	-1033	0.741	-1030
0.74183	-1034	0.74167	-1034	0.74167	-1034	0.74217	-1028	0.742	-1034	0.74167	-1032	0.74167	-1030
0.7425	-1033	0.74233	-1033	0.74233	-1033	0.74283	-1028	0.74267	-1034	0.74233	-1031	0.74233	-1029
0.74317	-1033	0.743	-1032	0.743	-1032	0.7435	-1027	0.74333	-1033	0.743	-1030	0.743	-1028
0.74383	-1032	0.74367	-1031	0.74367	-1031	0.74417	-1026	0.744	-1032	0.74367	-1030	0.74367	-1027
0.7445	-1031	0.74433	-1031	0.74433	-1031	0.74483	-1025	0.74467	-1031	0.74433	-1029	0.74433	-1026
0.74517	-1030	0.745	-1030	0.745	-1030	0.7455	-1024	0.74533	-1030	0.745	-1028	0.745	-1026
0.74583	-1030	0.74567	-1029	0.74567	-1029	0.74617	-1024	0.746	-1030	0.74567	-1027	0.74567	-1025
0.7465	-1029	0.74633	-1028	0.74633	-1028	0.74683	-1023	0.74667	-1029	0.74633	-1027	0.74633	-1024
0.74717	-1028	0.747	-1028	0.747	-1027	0.7475	-1022	0.74733	-1028	0.747	-1026	0.747	-1023
0.74783	-1027	0.74767	-1027	0.74767	-1027	0.74817	-1021	0.748	-1027	0.74767	-1025	0.74767	-1023
0.7485	-1026	0.74833	-1026	0.74833	-1026	0.74883	-1020	0.74867	-1026	0.74833	-1024	0.74833	-1022
0.74917	-1026	0.749	-1025	0.749	-1025	0.7495	-1020	0.74933	-1026	0.749	-1024	0.749	-1021
0.74983	-1025	0.74967	-1024	0.74967	-1024	0.75017	-1019	0.75	-1025	0.74967	-1023	0.74967	-1020
0.7505	-1024	0.75033	-1024	0.75033	-1024	0.75083	-1018	0.75067	-1024	0.75033	-1022	0.75033	-1020
0.75117	-1023	0.751	-1023	0.751	-1023	0.7515	-1017	0.75133	-1023	0.751	-1021	0.751	-1019
0.75183	-1023	0.75167	-1022	0.75167	-1022	0.75217	-1016	0.752	-1023	0.75167	-1021	0.75167	-1018
0.7525	-1022	0.75233	-1021	0.75233	-1021	0.75283	-1016	0.75267	-1022	0.75233	-1020	0.75233	-1017
0.75317	-1021	0.753	-1021	0.753	-1021	0.7535	-1015	0.75333	-1021	0.753	-1019	0.753	-1017
0.75383	-1020	0.75367	-1020	0.75367	-1020	0.75417	-1014	0.754	-1020	0.75367	-1018	0.75367	-1016
0.7545	-1019	0.75433	-1019	0.75433	-1019	0.75483	-1013	0.75467	-1019	0.75433	-1018	0.75433	-1015
0.75517	-1019	0.755	-1018	0.755	-1018	0.7555	-1013	0.75533	-1019	0.755	-1017	0.755	-1014
0.75583	-1018	0.75567	-1017	0.75567	-1017	0.75617	-1012	0.756	-1018	0.75567	-1016	0.75567	-1013
0.7565	-1017	0.75633	-1017	0.75633	-1017	0.75683	-1011	0.75667	-1017	0.75633	-1015	0.75633	-1013
0.75717	-1016	0.757	-1016	0.757	-1016	0.7575	-1010	0.75733	-1016	0.757	-1015	0.757	-1012
0.75783	-1016	0.75767	-1015	0.75767	-1015	0.75817	-1009	0.758	-1015	0.75767	-1014	0.75767	-1011
0.7585	-1015	0.75833	-1014	0.75833	-1014	0.75883	-1009	0.75867	-1015	0.75833	-1013	0.75833	-1010
0.75917	-1014	0.759	-1013	0.759	-1014	0.7595	-1008	0.75933	-1014	0.759	-1012	0.759	-1010
0.75983	-1013	0.75967	-1013	0.75967	-1013	0.76017	-1007	0.76	-1013	0.75967	-1011	0.75967	-1009
0.7605	-1012	0.76033	-1012	0.76033	-1012	0.76083	-1006	0.76067	-1012	0.76033	-1011	0.76033	-1008
0.76117	-1012	0.761	-1011	0.761	-1011	0.7615	-1005	0.76133	-1012	0.761	-1010	0.761	-1007
0.76183	-1011	0.76167	-1010	0.76167	-1010	0.76217	-1005	0.762	-1011	0.76167	-1009	0.76167	-1006
0.7625	-1010	0.76233	-1010	0.76233	-1010	0.76283	-1004	0.76267	-1010	0.76233	-1008	0.76233	-1006
0.76317	-1009	0.763	-1009	0.763	-1009	0.7635	-1003	0.76333	-1009	0.763	-1008	0.763	-1005
0.76383	-1009	0.76367	-1008	0.76367	-1008	0.76417	-1002	0.764	-1008	0.76367	-1007	0.76367	-1004
0.7645	-1008	0.76433	-1007	0.76433	-1007	0.76483	-1002	0.76467	-1008	0.76433	-1006	0.76433	-1003
0.76517	-1007	0.765	-1006	0.765	-1007	0.7655	-1001	0.76533	-1007	0.765	-1005	0.765	-1002
0.76583	-1006	0.76567	-1006	0.76567	-1006	0.76617	-1000	0.766	-1006	0.76567	-1005	0.76567	-1002
0.7665	-1006	0.76633	-1005	0.76633	-1005	0.76683	-999	0.76667	-1005	0.76633	-1004	0.76633	-1001
0.76717	-1005	0.767	-1004	0.767	-1004	0.7675	-998	0.76733	-1004	0.767	-1003	0.767	-1000
0.76783	-1004	0.76767	-1003	0.76767	-1003	0.76817	-998	0.768	-1004	0.76767	-1002	0.76767	-999
0.7685	-1003	0.76833	-1002	0.76833	-1003	0.76883	-997	0.76867	-1003	0.76833	-1001	0.76833	-998
0.76917	-1002	0.769	-1002	0.769	-1002	0.7695	-996	0.76933	-1002	0.769	-1001	0.769	-998
0.76983	-1002	0.76967	-1001	0.76967	-1001	0.77017	-995	0.77	-1001	0.76967	-1000	0.76967	-997
0.7705	-1001	0.77033	-1000	0.77033	-1000	0.77083	-994	0.77067	-1000	0.77033	-999	0.77033	-996
0.77117	-1000	0.771	-999	0.771	-999	0.7715	-994	0.77133	-1000	0.771	-998	0.771	-995
0.77183	-999	0.77167	-998	0.77167	-999	0.77217	-993	0.772	-999	0.77167	-997	0.77167	-995
0.7725	-998	0.77233	-998	0.77233	-998	0.77283	-992	0.77267	-998	0.77233	-997	0.77233	-994
0.77317	-998	0.773	-997	0.773	-997	0.7735	-991	0.77333	-997	0.773	-996	0.773	-993
0.77383	-997	0.77367	-996	0.77367	-996	0.77417	-991	0.774	-996	0.77367	-995	0.77367	-992
0.7745	-996	0.77433	-995	0.77433	-996	0.77483	-990	0.77467	-996	0.77433	-994	0.77433	-991
0.77517	-995	0.775	-995	0.775	-995	0.7755	-989	0.77533	-995	0.775	-994	0.775	-991
0.77583	-995	0.77567	-994	0.77567	-994	0.77617	-988	0.776	-994	0.77567	-993	0.77567	-990
0.7765	-994	0.77633	-993	0.77633	-993	0.77683	-987	0.77667	-993	0.77633	-992	0.77633	-989
0.77717	-993	0.777	-992	0.777	-992	0.7775	-987	0.77733	-992	0.777	-991	0.777	-988
0.77783	-992	0.77767	-991	0.77767	-992	0.77817	-986	0.778	-992	0.77767	-990	0.77767	-987
0.7785	-991	0.77833	-991	0.77833	-991	0.77883	-985	0.77867	-991	0.77833	-990	0.77833	-987
0.77917	-991	0.779	-990	0.779	-990	0.7795	-984	0.77933	-990	0.779	-989	0.779	-986
0.77983	-990	0.77967	-989	0.77967	-989	0.78017	-984	0.78	-989	0.77967	-988	0.77967	-985
0.7805	-989	0.78033	-988	0.78033	-988	0.78083	-983	0.78067	-988	0.78033	-987	0.78033	-984
0.78117	-988	0.781	-988	0.781	-988	0.7815	-982	0.78133	-988	0.781	-987	0.781	-983
0.78183	-987	0.78167	-987	0.78167	-987	0.78217	-981	0.782	-987	0.78167	-986	0.78167	-983
0.7825	-987	0.78233	-986	0.78233	-986	0.78283	-980	0.78267	-986	0.78233	-985	0.78233	-982
0.78317	-986	0.783	-985	0.783	-985	0.7835	-980	0.78333	-985	0.783	-984	0.783	-981
0.78383	-985	0.78367	-984	0.78367	-985	0.78417	-979	0.784	-984	0.78367	-983	0.78367	-980
0.7845	-984	0.78433	-984	0.78433	-984	0.78483	-978	0.78467	-984	0.78433	-983	0.78433	-979
0.78517	-983	0.785	-983	0.785	-983	0.7855	-977	0.78533	-983	0.785	-982	0.785	-979
0.78583	-983	0.78567	-982	0.78567	-982	0.78617	-976	0.786	-982	0.78567	-981	0.78567	-978
0.7865	-982	0.78633	-981	0.78633	-981	0.78683	-976	0.78667	-981	0.78633	-980	0.78633	-977
0.78717	-981	0.787	-981	0.787	-981	0.7875	-975	0.78733	-980	0.787	-979	0.787	-976
0.78783	-980	0.78767	-980	0.78767	-980	0.78817	-974	0.788	-980	0.78767	-979	0.78767	-975
0.7885	-980	0.78833	-979	0.78833	-979	0.78883	-973	0.78867	-979	0.78833	-978	0.78833	-975
0.78917	-979	0.789	-978	0.789	-978	0.7895	-973	0.78933	-978	0.789	-977	0.789	-974
0.78983	-978	0.78967	-977	0.78967	-977	0.79017	-972	0.79	-977	0.78967	-976	0.78967	-973
0.7905	-977	0.79033	-977	0.79033	-977	0.79083	-971	0.79067	-976	0.79033	-976	0.79033	-972
0.79117	-976	0.791	-976	0.791	-976	0.7915	-970	0.79133	-976	0.791	-975	0.791	-971
0.79183	-976	0.79167	-975	0.79167	-975	0.79217	-969	0.792	-975	0.79167	-974	0.79167	-971
0.7925	-975	0.79233	-974	0.79233	-974	0.79283	-969	0.79267	-974	0.79233	-973	0.79233	-970
0.79317	-974	0.793	-974	0.793	-973	0.7935	-968	0.79333	-973	0.793	-972	0.793	-969
0.79383	-973	0.79367	-973	0.79367	-973	0.79417	-967	0.794	-972	0.79367	-972	0.79367	-968
0.7945	-973	0.79433	-972	0.79433	-972	0.79483	-966	0.79467	-972	0.79433	-971	0.79433	-968
0.79517	-972	0.795	-971	0.795	-971	0.7955	-965	0.79533	-971	0.795	-970	0.795	-967
0.79583	-971	0.79567	-970	0.79567	-970	0.79617	-965	0.796	-970	0.79567	-969	0.79567	-966
0.7965	-970	0.79633	-970	0.79633	-969	0.79683	-964	0.79667	-969	0.79633	-968	0.79633	-965
0.79717	-969	0.797	-969	0.797	-969	0.7975	-963	0.79733	-968	0.797	-968	0.797	-964
0.79783	-969	0.79767	-968	0.79767	-968	0.79817	-962	0.798	-968	0.79767	-967	0.79767	-964
0.7985	-968	0.79833	-967	0.79833	-967	0.79883	-962	0.79867	-967	0.79833	-966	0.79833	-963
0.79917	-967	0.799	-966	0.799	-966	0.7995	-961	0.79933	-966	0.799	-965	0.799	-962
0.79983	-966	0.79967	-966	0.79967	-966	0.80017	-960	0.8	-965	0.79967	-964	0.79967	-961
0.8005	-965	0.80033	-965	0.80033	-965	0.80083	-959	0.80067	-964	0.80033	-964	0.80033	-961
0.80117	-965	0.801	-964	0.801	-964	0.8015	-958	0.80133	-964	0.801	-963	0.801	-960
0.80183	-964	0.80167	-963	0.80167	-963	0.80217	-958	0.802	-963	0.80167	-962	0.80167	-959
0.8025	-963	0.80233	-963	0.80233	-962	0.80283	-957	0.80267	-962	0.80233	-961	0.80233	-958
0.80317	-962	0.803	-962	0.803	-962	0.8035	-956	0.80333	-961	0.803	-961	0.803	-957
0.80383	-962	0.80367	-961	0.80367	-961	0.80417	-955	0.804	-960	0.80367	-960	0.80367	-957
0.8045	-961	0.80433	-960	0.80433	-960	0.80483	-955	0.80467	-960	0.80433	-959	0.80433	-956
0.80517	-960	0.805	-959	0.805	-959	0.8055	-954	0.80533	-959	0.805	-958	0.805	-955
0.80583	-959	0.80567	-959	0.80567	-958	0.80617	-953	0.806	-958	0.80567	-957	0.80567	-954
0.8065	-958	0.80633	-958	0.80633	-958	0.80683	-952	0.80667	-957	0.80633	-957	0.80633	-954
0.80717	-958	0.807	-957	0.807	-957	0.8075	-951	0.80733	-956	0.807	-956	0.807	-953
0.80783	-957	0.80767	-956	0.80767	-956	0.80817	-951	0.808	-956	0.80767	-955	0.80767	-952
0.8085	-956	0.80833	-955	0.80833	-955	0.80883	-950	0.80867	-955	0.80833	-954	0.80833	-951
0.80917	-955	0.809	-955	0.809	-954	0.8095	-949	0.80933	-954	0.809	-954	0.809	-950
0.80983	-955	0.80967	-954	0.80967	-954	0.81017	-948	0.81	-953	0.80967	-953	0.80967	-950
0.8105	-954	0.81033	-953	0.81033	-953	0.81083	-947	0.81067	-953	0.81033	-952	0.81033	-949
0.81117	-953	0.811	-952	0.811	-952	0.8115	-947	0.81133	-952	0.811	-951	0.811	-948
0.81183	-952	0.81167	-952	0.81167	-951	0.81217	-946	0.812	-951	0.81167	-951	0.81167	-947
0.8125	-951	0.81233	-951	0.81233	-950	0.81283	-945	0.81267	-950	0.81233	-950	0.81233	-946
0.81317	-951	0.813	-950	0.813	-950	0.8135	-944	0.81333	-949	0.813	-949	0.813	-945
0.81383	-950	0.81367	-949	0.81367	-949	0.81417	-944	0.814	-949	0.81367	-948	0.81367	-945
0.8145	-949	0.81433	-948	0.81433	-948	0.81483	-943	0.81467	-948	0.81433	-947	0.81433	-944
0.81517	-948	0.815	-948	0.815	-947	0.8155	-942	0.81533	-947	0.815	-947	0.815	-943
0.81583	-947	0.81567	-947	0.81567	-947	0.81617	-941	0.816	-946	0.81567	-946	0.81567	-942
0.8165	-947	0.81633	-946	0.81633	-946	0.81683	-940	0.81667	-945	0.81633	-945	0.81633	-941
0.81717	-946	0.817	-945	0.817	-945	0.8175	-940	0.81733	-945	0.817	-944	0.817	-941
0.81783	-945	0.81767	-944	0.81767	-944	0.81817	-939	0.818	-944	0.81767	-944	0.81767	-940
0.8185	-944	0.81833	-944	0.81833	-943	0.81883	-938	0.81867	-943	0.81833	-943	0.81833	-939
0.81917	-943	0.819	-943	0.819	-943	0.8195	-937	0.81933	-942	0.819	-942	0.819	-938
0.81983	-943	0.81967	-942	0.81967	-942	0.82017	-936	0.82	-942	0.81967	-941	0.81967	-937
0.8205	-942	0.82033	-941	0.82033	-941	0.82083	-936	0.82067	-941	0.82033	-941	0.82033	-937
0.82117	-941	0.821	-941	0.821	-940	0.8215	-935	0.82133	-940	0.821	-940	0.821	-936
0.82183	-940	0.82167	-940	0.82167	-939	0.82217	-934	0.822	-939	0.82167	-939	0.82167	-935
0.8225	-939	0.82233	-939	0.82233	-939	0.82283	-933	0.82267	-938	0.82233	-938	0.82233	-934
0.82317	-939	0.823	-938	0.823	-938	0.8235	-932	0.82333	-938	0.823	-937	0.823	-933
0.82383	-938	0.82367	-937	0.82367	-937	0.82417	-932	0.824	-937	0.82367	-937	0.82367	-933
0.8245	-937	0.82433	-937	0.82433	-936	0.82483	-931	0.82467	-936	0.82433	-936	0.82433	-932
0.82517	-936	0.825	-936	0.825	-936	0.8255	-930	0.82533	-935	0.825	-935	0.825	-931
0.82583	-935	0.82567	-935	0.82567	-935	0.82617	-929	0.826	-934	0.82567	-934	0.82567	-930
0.8265	-934	0.82633	-934	0.82633	-934	0.82683	-928	0.82667	-934	0.82633	-933	0.82633	-929
0.82717	-934	0.827	-934	0.827	-933	0.8275	-928	0.82733	-933	0.827	-933	0.827	-929
0.82783	-933	0.82767	-933	0.82767	-933	0.82817	-927	0.828	-932	0.82767	-932	0.82767	-928
0.8285	-932	0.82833	-932	0.82833	-932	0.82883	-926	0.82867	-931	0.82833	-931	0.82833	-927
0.82917	-931	0.829	-931	0.829	-931	0.8295	-925	0.82933	-930	0.829	-930	0.829	-926
0.82983	-930	0.82967	-930	0.82967	-930	0.83017	-924	0.83	-930	0.82967	-930	0.82967	-925
0.8305	-930	0.83033	-930	0.83033	-929	0.83083	-924	0.83067	-929	0.83033	-929	0.83033	-925
0.83117	-929	0.831	-929	0.831	-929	0.8315	-923	0.83133	-928	0.831	-928	0.831	-924
0.83183	-928	0.83167	-928	0.83167	-928	0.83217	-922	0.832	-927	0.83167	-927	0.83167	-923
0.8325	-927	0.83233	-927	0.83233	-927	0.83283	-921	0.83267	-926	0.83233	-927	0.83233	-922
0.83317	-926	0.833	-926	0.833	-926	0.8335	-921	0.83333	-926	0.833	-926	0.833	-921
0.83383	-925	0.83367	-926	0.83367	-926	0.83417	-920	0.834	-925	0.83367	-925	0.83367	-920
0.8345	-925	0.83433	-925	0.83433	-925	0.83483	-919	0.83467	-924	0.83433	-924	0.83433	-920
0.83517	-924	0.835	-924	0.835	-924	0.8355	-918	0.83533	-923	0.835	-923	0.835	-919
0.83583	-923	0.83567	-923	0.83567	-923	0.83617	-917	0.836	-923	0.83567	-923	0.83567	-918
0.8365	-922	0.83633	-922	0.83633	-922	0.83683	-917	0.83667	-922	0.83633	-922	0.83633	-917
0.83717	-921	0.837	-922	0.837	-922	0.8375	-916	0.83733	-921	0.837	-921	0.837	-916
0.83783	-920	0.83767	-921	0.83767	-921	0.83817	-915	0.838	-920	0.83767	-920	0.83767	-916
0.8385	-920	0.83833	-920	0.83833	-920	0.83883	-914	0.83867	-919	0.83833	-920	0.83833	-915
0.83917	-919	0.839	-919	0.839	-919	0.8395	-913	0.83933	-919	0.839	-919	0.839	-914
0.83983	-918	0.83967	-918	0.83967	-919	0.84017	-913	0.84	-918	0.83967	-918	0.83967	-913
0.8405	-917	0.84033	-918	0.84033	-918	0.84083	-912	0.84067	-917	0.84033	-917	0.84033	-912
0.84117	-916	0.841	-917	0.841	-917	0.8415	-911	0.84133	-916	0.841	-916	0.841	-912
0.84183	-916	0.84167	-916	0.84167	-916	0.84217	-910	0.842	-915	0.84167	-916	0.84167	-911
0.8425	-915	0.84233	-915	0.84233	-916	0.84283	-910	0.84267	-915	0.84233	-915	0.84233	-910
0.84317	-914	0.843	-914	0.843	-915	0.8435	-909	0.84333	-914	0.843	-914	0.843	-909
0.84383	-913	0.84367	-914	0.84367	-914	0.84417	-908	0.844	-913	0.84367	-913	0.84367	-908
0.8445	-912	0.84433	-913	0.84433	-913	0.84483	-907	0.84467	-912	0.84433	-913	0.84433	-908
0.84517	-912	0.845	-912	0.845	-912	0.8455	-906	0.84533	-911	0.845	-912	0.845	-907
0.84583	-911	0.84567	-911	0.84567	-912	0.84617	-906	0.846	-911	0.84567	-911	0.84567	-906
0.8465	-910	0.84633	-910	0.84633	-911	0.84683	-905	0.84667	-910	0.84633	-910	0.84633	-905
0.84717	-909	0.847	-910	0.847	-910	0.8475	-904	0.84733	-909	0.847	-909	0.847	-904
0.84783	-908	0.84767	-909	0.84767	-909	0.84817	-903	0.848	-908	0.84767	-909	0.84767	-904
0.8485	-907	0.84833	-908	0.84833	-909	0.84883	-902	0.84867	-908	0.84833	-908	0.84833	-903
0.84917	-907	0.849	-907	0.849	-908	0.8495	-902	0.84933	-907	0.849	-907	0.849	-902
0.84983	-906	0.84967	-906	0.84967	-907	0.85017	-901	0.85	-906	0.84967	-906	0.84967	-901
0.8505	-905	0.85033	-906	0.85033	-906	0.85083	-900	0.85067	-905	0.85033	-906	0.85033	-900
0.85117	-904	0.851	-905	0.851	-906	0.8515	-899	0.85133	-904	0.851	-905	0.851	-900
0.85183	-903	0.85167	-904	0.85167	-905	0.85217	-899	0.852	-904	0.85167	-904	0.85167	-899
0.8525	-903	0.85233	-903	0.85233	-904	0.85283	-898	0.85267	-903	0.85233	-903	0.85233	-898
0.85317	-902	0.853	-902	0.853	-903	0.8535	-897	0.85333	-902	0.853	-902	0.853	-897
0.85383	-901	0.85367	-902	0.85367	-902	0.85417	-896	0.854	-901	0.85367	-902	0.85367	-897
0.8545	-900	0.85433	-901	0.85433	-902	0.85483	-895	0.85467	-900	0.85433	-901	0.85433	-896
0.85517	-899	0.855	-900	0.855	-901	0.8555	-895	0.85533	-900	0.855	-900	0.855	-895
0.85583	-899	0.85567	-899	0.85567	-900	0.85617	-894	0.856	-899	0.85567	-899	0.85567	-894
0.8565	-898	0.85633	-899	0.85633	-899	0.85683	-893	0.85667	-898	0.85633	-899	0.85633	-893
0.85717	-897	0.857	-898	0.857	-899	0.8575	-892	0.85733	-897	0.857	-898	0.857	-893
0.85783	-896	0.85767	-897	0.85767	-898	0.85817	-892	0.858	-896	0.85767	-897	0.85767	-892
0.8585	-895	0.85833	-896	0.85833	-897	0.85883	-891	0.85867	-896	0.85833	-896	0.85833	-891
0.85917	-895	0.859	-895	0.859	-896	0.8595	-890	0.85933	-895	0.859	-895	0.859	-890
0.85983	-894	0.85967	-895	0.85967	-896	0.86017	-889	0.86	-894	0.85967	-895	0.85967	-889
0.8605	-893	0.86033	-894	0.86033	-895	0.86083	-888	0.86067	-893	0.86033	-894	0.86033	-889
0.86117	-892	0.861	-893	0.861	-894	0.8615	-888	0.86133	-892	0.861	-893	0.861	-888
0.86183	-891	0.86167	-892	0.86167	-893	0.86217	-887	0.862	-892	0.86167	-892	0.86167	-887
0.8625	-891	0.86233	-891	0.86233	-892	0.86283	-886	0.86267	-891	0.86233	-891	0.86233	-886
0.86317	-890	0.863	-891	0.863	-892	0.8635	-885	0.86333	-890	0.863	-891	0.863	-886
0.86383	-889	0.86367	-890	0.86367	-891	0.86417	-884	0.864	-889	0.86367	-890	0.86367	-885
0.8645	-888	0.86433	-889	0.86433	-890	0.86483	-884	0.86467	-888	0.86433	-889	0.86433	-884
0.86517	-887	0.865	-888	0.865	-889	0.8655	-883	0.86533	-888	0.865	-888	0.865	-883
0.86583	-887	0.86567	-888	0.86567	-889	0.86617	-882	0.866	-887	0.86567	-888	0.86567	-882
0.8665	-886	0.86633	-887	0.86633	-888	0.86683	-881	0.86667	-886	0.86633	-887	0.86633	-882
0.86717	-885	0.867	-886	0.867	-887	0.8675	-881	0.86733	-885	0.867	-886	0.867	-881
0.86783	-884	0.86767	-885	0.86767	-886	0.86817	-880	0.868	-884	0.86767	-885	0.86767	-880
0.8685	-884	0.86833	-885	0.86833	-885	0.86883	-879	0.86867	-884	0.86833	-884	0.86833	-879
0.86917	-883	0.869	-884	0.869	-885	0.8695	-878	0.86933	-883	0.869	-884	0.869	-878
0.86983	-882	0.86967	-883	0.86967	-884	0.87017	-878	0.87	-882	0.86967	-883	0.86967	-878
0.8705	-881	0.87033	-882	0.87033	-883	0.87083	-877	0.87067	-881	0.87033	-882	0.87033	-877
0.87117	-880	0.871	-881	0.871	-882	0.8715	-876	0.87133	-881	0.871	-881	0.871	-876
0.87183	-880	0.87167	-881	0.87167	-882	0.87217	-875	0.872	-880	0.87167	-881	0.87167	-875
0.8725	-879	0.87233	-880	0.87233	-881	0.87283	-874	0.87267	-879	0.87233	-880	0.87233	-874
0.87317	-878	0.873	-879	0.873	-880	0.8735	-874	0.87333	-878	0.873	-879	0.873	-874
0.87383	-877	0.87367	-878	0.87367	-879	0.87417	-873	0.874	-877	0.87367	-878	0.87367	-873
0.8745	-877	0.87433	-877	0.87433	-878	0.87483	-872	0.87467	-877	0.87433	-877	0.87433	-872
0.87517	-876	0.875	-877	0.875	-878	0.8755	-871	0.87533	-876	0.875	-877	0.875	-871
0.87583	-875	0.87567	-876	0.87567	-877	0.87617	-871	0.876	-875	0.87567	-876	0.87567	-870
0.8765	-874	0.87633	-875	0.87633	-876	0.87683	-870	0.87667	-874	0.87633	-875	0.87633	-870
0.87717	-873	0.877	-874	0.877	-875	0.8775	-869	0.87733	-874	0.877	-874	0.877	-869
0.87783	-873	0.87767	-873	0.87767	-875	0.87817	-868	0.878	-873	0.87767	-874	0.87767	-868
0.8785	-872	0.87833	-873	0.87833	-874	0.87883	-867	0.87867	-872	0.87833	-873	0.87833	-867
0.87917	-871	0.879	-872	0.879	-873	0.8795	-867	0.87933	-871	0.879	-872	0.879	-866
0.87983	-870	0.87967	-871	0.87967	-872	0.88017	-866	0.88	-871	0.87967	-871	0.87967	-866
0.8805	-870	0.88033	-870	0.88033	-872	0.88083	-865	0.88067	-870	0.88033	-870	0.88033	-865
0.88117	-869	0.881	-869	0.881	-871	0.8815	-864	0.88133	-869	0.881	-870	0.881	-864
0.88183	-868	0.88167	-869	0.88167	-870	0.88217	-864	0.882	-868	0.88167	-869	0.88167	-863
0.8825	-867	0.88233	-868	0.88233	-869	0.88283	-863	0.88267	-867	0.88233	-868	0.88233	-863
0.88317	-867	0.883	-867	0.883	-869	0.8835	-862	0.88333	-867	0.883	-867	0.883	-862
0.88383	-866	0.88367	-866	0.88367	-868	0.88417	-861	0.884	-866	0.88367	-866	0.88367	-861
0.8845	-865	0.88433	-865	0.88433	-867	0.88483	-861	0.88467	-865	0.88433	-866	0.88433	-860
0.88517	-864	0.885	-865	0.885	-866	0.8855	-860	0.88533	-864	0.885	-865	0.885	-859
0.88583	-863	0.88567	-864	0.88567	-865	0.88617	-859	0.886	-864	0.88567	-864	0.88567	-859
0.8865	-863	0.88633	-863	0.88633	-865	0.88683	-858	0.88667	-863	0.88633	-863	0.88633	-858
0.88717	-862	0.887	-862	0.887	-864	0.8875	-857	0.88733	-862	0.887	-863	0.887	-857
0.88783	-861	0.88767	-861	0.88767	-863	0.88817	-857	0.888	-861	0.88767	-862	0.88767	-856
0.8885	-860	0.88833	-861	0.88833	-862	0.88883	-856	0.88867	-861	0.88833	-861	0.88833	-855
0.88917	-860	0.889	-860	0.889	-862	0.8895	-855	0.88933	-860	0.889	-860	0.889	-855
0.88983	-859	0.88967	-859	0.88967	-861	0.89017	-854	0.89	-859	0.88967	-859	0.88967	-854
0.8905	-858	0.89033	-858	0.89033	-860	0.89083	-854	0.89067	-858	0.89033	-859	0.89033	-853
0.89117	-857	0.891	-857	0.891	-859	0.8915	-853	0.89133	-858	0.891	-858	0.891	-852
0.89183	-857	0.89167	-857	0.89167	-858	0.89217	-852	0.892	-857	0.89167	-857	0.89167	-852
0.8925	-856	0.89233	-856	0.89233	-858	0.89283	-851	0.89267	-856	0.89233	-856	0.89233	-851
0.89317	-855	0.893	-855	0.893	-857	0.8935	-851	0.89333	-855	0.893	-856	0.893	-850
0.89383	-854	0.89367	-854	0.89367	-856	0.89417	-850	0.894	-855	0.89367	-855	0.89367	-849
0.8945	-853	0.89433	-853	0.89433	-855	0.89483	-849	0.89467	-854	0.89433	-854	0.89433	-849
0.89517	-853	0.895	-853	0.895	-855	0.8955	-848	0.89533	-853	0.895	-853	0.895	-848
0.89583	-852	0.89567	-852	0.89567	-854	0.89617	-847	0.896	-852	0.89567	-852	0.89567	-847
0.8965	-851	0.89633	-851	0.89633	-853	0.89683	-847	0.89667	-852	0.89633	-852	0.89633	-846
0.89717	-850	0.897	-850	0.897	-852	0.8975	-846	0.89733	-851	0.897	-851	0.897	-846
0.89783	-850	0.89767	-849	0.89767	-851	0.89817	-845	0.898	-850	0.89767	-850	0.89767	-845
0.8985	-849	0.89833	-849	0.89833	-851	0.89883	-844	0.89867	-849	0.89833	-849	0.89833	-844
0.89917	-848	0.899	-848	0.899	-850	0.8995	-844	0.89933	-849	0.899	-849	0.899	-843
0.89983	-847	0.89967	-847	0.89967	-849	0.90017	-843	0.9	-848	0.89967	-848	0.89967	-843
0.9005	-847	0.90033	-846	0.90033	-848	0.90083	-842	0.90067	-847	0.90033	-847	0.90033	-842
0.90117	-846	0.901	-845	0.901	-848	0.9015	-841	0.90133	-846	0.901	-846	0.901	-841
0.90183	-845	0.90167	-845	0.90167	-847	0.90217	-841	0.902	-846	0.90167	-845	0.90167	-840
0.9025	-844	0.90233	-844	0.90233	-846	0.90283	-840	0.90267	-845	0.90233	-845	0.90233	-840
0.90317	-844	0.903	-843	0.903	-845	0.9035	-839	0.90333	-844	0.903	-844	0.903	-839
0.90383	-843	0.90367	-842	0.90367	-845	0.90417	-838	0.904	-843	0.90367	-843	0.90367	-838
0.9045	-842	0.90433	-841	0.90433	-844	0.90483	-838	0.90467	-843	0.90433	-842	0.90433	-837
0.90517	-841	0.905	-841	0.905	-843	0.9055	-837	0.90533	-842	0.905	-842	0.905	-837
0.90583	-840	0.90567	-840	0.90567	-842	0.90617	-836	0.906	-841	0.90567	-841	0.90567	-836
0.9065	-840	0.90633	-839	0.90633	-842	0.90683	-835	0.90667	-840	0.90633	-840	0.90633	-835
0.90717	-839	0.907	-838	0.907	-841	0.9075	-835	0.90733	-840	0.907	-839	0.907	-834
0.90783	-838	0.90767	-838	0.90767	-840	0.90817	-834	0.908	-839	0.90767	-839	0.90767	-834
0.9085	-837	0.90833	-837	0.90833	-839	0.90883	-833	0.90867	-838	0.90833	-838	0.90833	-833
0.90917	-837	0.909	-836	0.909	-839	0.9095	-832	0.90933	-837	0.909	-837	0.909	-832
0.90983	-836	0.90967	-835	0.90967	-838	0.91017	-832	0.91	-837	0.90967	-836	0.90967	-831
0.9105	-835	0.91033	-834	0.91033	-837	0.91083	-831	0.91067	-836	0.91033	-836	0.91033	-831
0.91117	-834	0.911	-834	0.911	-836	0.9115	-830	0.91133	-835	0.911	-835	0.911	-830
0.91183	-834	0.91167	-833	0.91167	-836	0.91217	-829	0.912	-834	0.91167	-834	0.91167	-829
0.9125	-833	0.91233	-832	0.91233	-835	0.91283	-829	0.91267	-834	0.91233	-833	0.91233	-828
0.91317	-832	0.913	-831	0.913	-834	0.9135	-828	0.91333	-833	0.913	-832	0.913	-828
0.91383	-831	0.91367	-831	0.91367	-833	0.91417	-827	0.914	-832	0.91367	-832	0.91367	-827
0.9145	-831	0.91433	-830	0.91433	-833	0.91483	-826	0.91467	-831	0.91433	-831	0.91433	-826
0.91517	-830	0.915	-829	0.915	-832	0.9155	-826	0.91533	-831	0.915	-830	0.915	-825
0.91583	-829	0.91567	-828	0.91567	-831	0.91617	-825	0.916	-830	0.91567	-829	0.91567	-825
0.9165	-828	0.91633	-828	0.91633	-830	0.91683	-824	0.91667	-829	0.91633	-829	0.91633	-824
0.91717	-828	0.917	-827	0.917	-830	0.9175	-823	0.91733	-829	0.917	-828	0.917	-823
0.91783	-827	0.91767	-826	0.91767	-829	0.91817	-823	0.918	-828	0.91767	-827	0.91767	-822
0.9185	-826	0.91833	-825	0.91833	-828	0.91883	-822	0.91867	-827	0.91833	-826	0.91833	-822
0.91917	-825	0.919	-825	0.919	-827	0.9195	-821	0.91933	-826	0.919	-826	0.919	-821
0.91983	-825	0.91967	-824	0.91967	-826	0.92017	-820	0.92	-826	0.91967	-825	0.91967	-820
0.9205	-824	0.92033	-823	0.92033	-826	0.92083	-819	0.92067	-825	0.92033	-824	0.92033	-819
0.92117	-823	0.921	-822	0.921	-825	0.9215	-819	0.92133	-824	0.921	-823	0.921	-819
0.92183	-822	0.92167	-822	0.92167	-824	0.92217	-818	0.922	-824	0.92167	-823	0.92167	-818
0.9225	-822	0.92233	-821	0.92233	-823	0.92283	-817	0.92267	-823	0.92233	-822	0.92233	-817
0.92317	-821	0.923	-820	0.923	-823	0.9235	-816	0.92333	-822	0.923	-821	0.923	-816
0.92383	-820	0.92367	-819	0.92367	-822	0.92417	-816	0.924	-821	0.92367	-821	0.92367	-816
0.9245	-819	0.92433	-819	0.92433	-821	0.92483	-815	0.92467	-821	0.92433	-820	0.92433	-815
0.92517	-819	0.925	-818	0.925	-821	0.9255	-814	0.92533	-820	0.925	-819	0.925	-814
0.92583	-818	0.92567	-817	0.92567	-820	0.92617	-813	0.926	-819	0.92567	-818	0.92567	-814
0.9265	-817	0.92633	-816	0.92633	-819	0.92683	-813	0.92667	-819	0.92633	-818	0.92633	-813
0.92717	-816	0.927	-816	0.927	-818	0.9275	-812	0.92733	-818	0.927	-817	0.927	-812
0.92783	-816	0.92767	-815	0.92767	-818	0.92817	-811	0.928	-817	0.92767	-816	0.92767	-811
0.9285	-815	0.92833	-814	0.92833	-817	0.92883	-810	0.92867	-816	0.92833	-815	0.92833	-811
0.92917	-814	0.929	-813	0.929	-816	0.9295	-810	0.92933	-816	0.929	-815	0.929	-810
0.92983	-813	0.92967	-813	0.92967	-815	0.93017	-809	0.93	-815	0.92967	-814	0.92967	-809
0.9305	-813	0.93033	-812	0.93033	-815	0.93083	-808	0.93067	-814	0.93033	-813	0.93033	-808
0.93117	-812	0.931	-811	0.931	-814	0.9315	-808	0.93133	-814	0.931	-812	0.931	-808
0.93183	-811	0.93167	-810	0.93167	-813	0.93217	-807	0.932	-813	0.93167	-812	0.93167	-807
0.9325	-810	0.93233	-810	0.93233	-812	0.93283	-806	0.93267	-812	0.93233	-811	0.93233	-806
0.93317	-810	0.933	-809	0.933	-812	0.9335	-805	0.93333	-811	0.933	-810	0.933	-805
0.93383	-809	0.93367	-808	0.93367	-811	0.93417	-805	0.934	-811	0.93367	-809	0.93367	-805
0.9345	-808	0.93433	-807	0.93433	-810	0.93483	-804	0.93467	-810	0.93433	-809	0.93433	-804
0.93517	-807	0.935	-807	0.935	-809	0.9355	-803	0.93533	-809	0.935	-808	0.935	-803
0.93583	-807	0.93567	-806	0.93567	-809	0.93617	-802	0.936	-809	0.93567	-807	0.93567	-802
0.9365	-806	0.93633	-805	0.93633	-808	0.93683	-802	0.93667	-808	0.93633	-806	0.93633	-802
0.93717	-805	0.937	-804	0.937	-807	0.9375	-801	0.93733	-807	0.937	-806	0.937	-801
0.93783	-805	0.93767	-804	0.93767	-806	0.93817	-800	0.938	-806	0.93767	-805	0.93767	-800
0.9385	-804	0.93833	-803	0.93833	-806	0.93883	-800	0.93867	-806	0.93833	-804	0.93833	-799
0.93917	-803	0.939	-802	0.939	-805	0.9395	-799	0.93933	-805	0.939	-804	0.939	-799
0.93983	-802	0.93967	-802	0.93967	-804	0.94017	-798	0.94	-804	0.93967	-803	0.93967	-798
0.9405	-802	0.94033	-801	0.94033	-803	0.94083	-797	0.94067	-804	0.94033	-802	0.94033	-797
0.94117	-801	0.941	-800	0.941	-803	0.9415	-797	0.94133	-803	0.941	-801	0.941	-797
0.94183	-800	0.94167	-799	0.94167	-802	0.94217	-796	0.942	-802	0.94167	-801	0.94167	-796
0.9425	-799	0.94233	-799	0.94233	-801	0.94283	-795	0.94267	-801	0.94233	-800	0.94233	-795
0.94317	-799	0.943	-798	0.943	-800	0.9435	-794	0.94333	-801	0.943	-799	0.943	-794
0.94383	-798	0.94367	-797	0.94367	-800	0.94417	-794	0.944	-800	0.94367	-798	0.94367	-794
0.9445	-797	0.94433	-796	0.94433	-799	0.94483	-793	0.94467	-799	0.94433	-798	0.94433	-793
0.94517	-797	0.945	-796	0.945	-798	0.9455	-792	0.94533	-799	0.945	-797	0.945	-792
0.94583	-796	0.94567	-795	0.94567	-797	0.94617	-792	0.946	-798	0.94567	-796	0.94567	-791
0.9465	-795	0.94633	-794	0.94633	-797	0.94683	-791	0.94667	-797	0.94633	-795	0.94633	-791
0.94717	-794	0.947	-793	0.947	-796	0.9475	-790	0.94733	-796	0.947	-795	0.947	-790
0.94783	-794	0.94767	-793	0.94767	-795	0.94817	-789	0.948	-796	0.94767	-794	0.94767	-789
0.9485	-793	0.94833	-792	0.94833	-794	0.94883	-789	0.94867	-795	0.94833	-793	0.94833	-788
0.94917	-792	0.949	-791	0.949	-794	0.9495	-788	0.94933	-794	0.949	-792	0.949	-788
0.94983	-791	0.94967	-790	0.94967	-793	0.95017	-787	0.95	-794	0.94967	-792	0.94967	-787
0.9505	-791	0.95033	-790	0.95033	-792	0.95083	-786	0.95067	-793	0.95033	-791	0.95033	-786
0.95117	-790	0.951	-789	0.951	-792	0.9515	-786	0.95133	-792	0.951	-790	0.951	-785
0.95183	-789	0.95167	-788	0.95167	-791	0.95217	-785	0.952	-791	0.95167	-789	0.95167	-785
0.9525	-788	0.95233	-787	0.95233	-790	0.95283	-784	0.95267	-791	0.95233	-789	0.95233	-784
0.95317	-788	0.953	-787	0.953	-789	0.9535	-784	0.95333	-790	0.953	-788	0.953	-783
0.95383	-787	0.95367	-786	0.95367	-789	0.95417	-783	0.954	-789	0.95367	-787	0.95367	-783
0.9545	-786	0.95433	-785	0.95433	-788	0.95483	-782	0.95467	-789	0.95433	-786	0.95433	-782
0.95517	-786	0.955	-785	0.955	-787	0.9555	-781	0.95533	-788	0.955	-786	0.955	-781
0.95583	-785	0.95567	-784	0.95567	-786	0.95617	-781	0.956	-787	0.95567	-785	0.95567	-780
0.9565	-784	0.95633	-783	0.95633	-786	0.95683	-780	0.95667	-786	0.95633	-784	0.95633	-780
0.95717	-783	0.957	-782	0.957	-785	0.9575	-779	0.95733	-786	0.957	-784	0.957	-779
0.95783	-783	0.95767	-782	0.95767	-784	0.95817	-779	0.958	-785	0.95767	-783	0.95767	-778
0.9585	-782	0.95833	-781	0.95833	-784	0.95883	-778	0.95867	-784	0.95833	-782	0.95833	-777
0.95917	-781	0.959	-780	0.959	-783	0.9595	-777	0.95933	-783	0.959	-781	0.959	-777
0.95983	-780	0.95967	-779	0.95967	-782	0.96017	-776	0.96	-783	0.95967	-781	0.95967	-776
0.9605	-780	0.96033	-779	0.96033	-781	0.96083	-776	0.96067	-782	0.96033	-780	0.96033	-775
0.96117	-779	0.961	-778	0.961	-781	0.9615	-775	0.96133	-781	0.961	-779	0.961	-775
0.96183	-778	0.96167	-777	0.96167	-780	0.96217	-774	0.962	-781	0.96167	-779	0.96167	-774
0.9625	-778	0.96233	-777	0.96233	-779	0.96283	-773	0.96267	-780	0.96233	-778	0.96233	-773
0.96317	-777	0.963	-776	0.963	-778	0.9635	-773	0.96333	-779	0.963	-777	0.963	-772
0.96383	-776	0.96367	-775	0.96367	-778	0.96417	-772	0.964	-778	0.96367	-776	0.96367	-772
0.9645	-776	0.96433	-774	0.96433	-777	0.96483	-771	0.96467	-778	0.96433	-776	0.96433	-771
0.96517	-775	0.965	-774	0.965	-776	0.9655	-771	0.96533	-777	0.965	-775	0.965	-770
0.96583	-774	0.96567	-773	0.96567	-776	0.96617	-770	0.966	-776	0.96567	-774	0.96567	-770
0.9665	-773	0.96633	-772	0.96633	-775	0.96683	-769	0.96667	-776	0.96633	-774	0.96633	-769
0.96717	-773	0.967	-771	0.967	-774	0.9675	-768	0.96733	-775	0.967	-773	0.967	-768
0.96783	-772	0.96767	-771	0.96767	-773	0.96817	-768	0.968	-774	0.96767	-772	0.96767	-767
0.9685	-771	0.96833	-770	0.96833	-773	0.96883	-767	0.96867	-773	0.96833	-771	0.96833	-767
0.96917	-771	0.969	-769	0.969	-772	0.9695	-766	0.96933	-773	0.969	-771	0.969	-766
0.96983	-770	0.96967	-769	0.96967	-771	0.97017	-765	0.97	-772	0.96967	-770	0.96967	-765
0.9705	-769	0.97033	-768	0.97033	-770	0.97083	-765	0.97067	-771	0.97033	-769	0.97033	-764
0.97117	-768	0.971	-767	0.971	-770	0.9715	-764	0.97133	-771	0.971	-769	0.971	-764
0.97183	-768	0.97167	-766	0.97167	-769	0.97217	-763	0.972	-770	0.97167	-768	0.97167	-763
0.9725	-767	0.97233	-766	0.97233	-768	0.97283	-763	0.97267	-769	0.97233	-767	0.97233	-762
0.97317	-766	0.973	-765	0.973	-767	0.9735	-762	0.97333	-768	0.973	-766	0.973	-762
0.97383	-766	0.97367	-764	0.97367	-767	0.97417	-761	0.974	-768	0.97367	-766	0.97367	-761
0.9745	-765	0.97433	-764	0.97433	-766	0.97483	-760	0.97467	-767	0.97433	-765	0.97433	-760
0.97517	-764	0.975	-763	0.975	-765	0.9755	-760	0.97533	-766	0.975	-764	0.975	-759
0.97583	-763	0.97567	-762	0.97567	-765	0.97617	-759	0.976	-766	0.97567	-764	0.97567	-759
0.9765	-763	0.97633	-761	0.97633	-764	0.97683	-758	0.97667	-765	0.97633	-763	0.97633	-758
0.97717	-762	0.977	-761	0.977	-763	0.9775	-758	0.97733	-764	0.977	-762	0.977	-757
0.97783	-761	0.97767	-760	0.97767	-762	0.97817	-757	0.978	-763	0.97767	-762	0.97767	-757
0.9785	-761	0.97833	-759	0.97833	-762	0.97883	-756	0.97867	-763	0.97833	-761	0.97833	-756
0.97917	-760	0.979	-758	0.979	-761	0.9795	-755	0.97933	-762	0.979	-760	0.979	-755
0.97983	-759	0.97967	-758	0.97967	-760	0.98017	-755	0.98	-761	0.97967	-759	0.97967	-754
0.9805	-759	0.98033	-757	0.98033	-759	0.98083	-754	0.98067	-761	0.98033	-759	0.98033	-754
0.98117	-758	0.981	-756	0.981	-759	0.9815	-753	0.98133	-760	0.981	-758	0.981	-753
0.98183	-757	0.98167	-756	0.98167	-758	0.98217	-753	0.982	-759	0.98167	-757	0.98167	-752
0.9825	-756	0.98233	-755	0.98233	-757	0.98283	-752	0.98267	-758	0.98233	-757	0.98233	-752
0.98317	-756	0.983	-754	0.983	-757	0.9835	-751	0.98333	-758	0.983	-756	0.983	-751
0.98383	-755	0.98367	-754	0.98367	-756	0.98417	-751	0.984	-757	0.98367	-755	0.98367	-750
0.9845	-754	0.98433	-753	0.98433	-755	0.98483	-750	0.98467	-756	0.98433	-755	0.98433	-750
0.98517	-754	0.985	-752	0.985	-754	0.9855	-749	0.98533	-756	0.985	-754	0.985	-749
0.98583	-753	0.98567	-751	0.98567	-754	0.98617	-748	0.986	-755	0.98567	-753	0.98567	-748
0.9865	-752	0.98633	-751	0.98633	-753	0.98683	-748	0.98667	-754	0.98633	-752	0.98633	-747
0.98717	-751	0.987	-750	0.987	-752	0.9875	-747	0.98733	-753	0.987	-752	0.987	-747
0.98783	-751	0.98767	-749	0.98767	-752	0.98817	-746	0.988	-753	0.98767	-751	0.98767	-746
0.9885	-750	0.98833	-749	0.98833	-751	0.98883	-746	0.98867	-752	0.98833	-750	0.98833	-745
0.98917	-749	0.989	-748	0.989	-750	0.9895	-745	0.98933	-751	0.989	-750	0.989	-745
0.98983	-749	0.98967	-747	0.98967	-750	0.99017	-744	0.99	-751	0.98967	-749	0.98967	-744
0.9905	-748	0.99033	-747	0.99033	-749	0.99083	-743	0.99067	-750	0.99033	-748	0.99033	-743
0.99117	-747	0.991	-746	0.991	-748	0.9915	-743	0.99133	-749	0.991	-748	0.991	-743
0.99183	-746	0.99167	-745	0.99167	-747	0.99217	-742	0.992	-748	0.99167	-747	0.99167	-742
0.9925	-746	0.99233	-744	0.99233	-747	0.99283	-741	0.99267	-748	0.99233	-746	0.99233	-741
0.99317	-745	0.993	-744	0.993	-746	0.9935	-741	0.99333	-747	0.993	-745	0.993	-741
0.99383	-744	0.99367	-743	0.99367	-745	0.99417	-740	0.994	-746	0.99367	-745	0.99367	-740
0.9945	-744	0.99433	-742	0.99433	-745	0.99483	-739	0.99467	-746	0.99433	-744	0.99433	-739
0.99517	-743	0.995	-742	0.995	-744	0.9955	-739	0.99533	-745	0.995	-743	0.995	-739
0.99583	-742	0.99567	-741	0.99567	-743	0.99617	-738	0.996	-744	0.99567	-743	0.99567	-738
0.9965	-742	0.99633	-740	0.99633	-743	0.99683	-737	0.99667	-743	0.99633	-742	0.99633	-737
0.99717	-741	0.997	-739	0.997	-742	0.9975	-736	0.99733	-743	0.997	-741	0.997	-736
0.99783	-740	0.99767	-739	0.99767	-741	0.99817	-736	0.998	-742	0.99767	-741	0.99767	-736
0.9985	-739	0.99833	-738	0.99833	-740	0.99883	-735	0.99867	-741	0.99833	-740	0.99833	-735
0.99917	-739	0.999	-737	0.999	-740	0.9995	-734	0.99933	-741	0.999	-739	0.999	-734
0.99983	-738	0.99967	-737	0.99967	-739	1.00017	-734	1	-740	0.99967	-738	0.99967	-734
1.0005	-737	1.00033	-736	1.00033	-738	1.00083	-733	1.00067	-739	1.00033	-738	1.00033	-733
1.00117	-737	1.001	-735	1.001	-738	1.0015	-732	1.00133	-739	1.001	-737	1.001	-732
1.00183	-736	1.00167	-734	1.00167	-737	1.00217	-732	1.002	-738	1.00167	-736	1.00167	-732
1.0025	-735	1.00233	-734	1.00233	-736	1.00283	-731	1.00267	-737	1.00233	-736	1.00233	-731
1.00317	-735	1.003	-733	1.003	-736	1.0035	-730	1.00333	-736	1.003	-735	1.003	-730
1.00383	-734	1.00367	-732	1.00367	-735	1.00417	-729	1.004	-736	1.00367	-734	1.00367	-730
1.0045	-733	1.00433	-732	1.00433	-734	1.00483	-729	1.00467	-735	1.00433	-734	1.00433	-729
1.00517	-732	1.005	-731	1.005	-733	1.0055	-728	1.00533	-734	1.005	-733	1.005	-728
1.00583	-732	1.00567	-730	1.00567	-733	1.00617	-727	1.006	-734	1.00567	-732	1.00567	-727
1.0065	-731	1.00633	-730	1.00633	-732	1.00683	-727	1.00667	-733	1.00633	-731	1.00633	-727
1.00717	-730	1.007	-729	1.007	-731	1.0075	-726	1.00733	-732	1.007	-731	1.007	-726
1.00783	-730	1.00767	-728	1.00767	-731	1.00817	-725	1.008	-732	1.00767	-730	1.00767	-725
1.0085	-729	1.00833	-727	1.00833	-730	1.00883	-725	1.00867	-731	1.00833	-729	1.00833	-725
1.00917	-728	1.009	-727	1.009	-729	1.0095	-724	1.00933	-730	1.009	-729	1.009	-724
1.00983	-728	1.00967	-726	1.00967	-728	1.01017	-723	1.01	-730	1.00967	-728	1.00967	-723
1.0105	-727	1.01033	-725	1.01033	-728	1.01083	-722	1.01067	-729	1.01033	-727	1.01033	-723
1.01117	-726	1.011	-725	1.011	-727	1.0115	-722	1.01133	-728	1.011	-727	1.011	-722
1.01183	-726	1.01167	-724	1.01167	-726	1.01217	-721	1.012	-727	1.01167	-726	1.01167	-721
1.0125	-725	1.01233	-723	1.01233	-726	1.01283	-720	1.01267	-727	1.01233	-725	1.01233	-721
1.01317	-724	1.013	-723	1.013	-725	1.0135	-720	1.01333	-726	1.013	-724	1.013	-720
1.01383	-723	1.01367	-722	1.01367	-724	1.01417	-719	1.014	-725	1.01367	-724	1.01367	-719
1.0145	-723	1.01433	-721	1.01433	-723	1.01483	-718	1.01467	-725	1.01433	-723	1.01433	-719
1.01517	-722	1.015	-721	1.015	-723	1.0155	-717	1.01533	-724	1.015	-722	1.015	-718
1.01583	-721	1.01567	-720	1.01567	-722	1.01617	-717	1.016	-723	1.01567	-722	1.01567	-717
1.0165	-721	1.01633	-719	1.01633	-721	1.01683	-716	1.01667	-723	1.01633	-721	1.01633	-717
1.01717	-720	1.017	-718	1.017	-721	1.0175	-715	1.01733	-722	1.017	-720	1.017	-716
1.01783	-719	1.01767	-718	1.01767	-720	1.01817	-714	1.018	-721	1.01767	-719	1.01767	-715
1.0185	-719	1.01833	-717	1.01833	-719	1.01883	-713	1.01867	-721	1.01833	-719	1.01833	-715
1.01917	-718	1.019	-716	1.019	-719	1.0195	-712	1.01933	-720	1.019	-718	1.019	-714
1.01983	-717	1.01967	-716	1.01967	-718	1.02017	-712	1.02	-719	1.01967	-717	1.01967	-713
1.0205	-717	1.02033	-715	1.02033	-717	1.02083	-711	1.02067	-718	1.02033	-717	1.02033	-713
1.02117	-716	1.021	-715	1.021	-717	1.0215	-710	1.02133	-718	1.021	-716	1.021	-712
1.02183	-715	1.02167	-714	1.02167	-716	1.02217	-709	1.022	-717	1.02167	-715	1.02167	-711
1.0225	-715	1.02233	-713	1.02233	-715	1.02283	-708	1.02267	-716	1.02233	-715	1.02233	-710
1.02317	-714	1.023	-713	1.023	-714	1.0235	-708	1.02333	-716	1.023	-714	1.023	-710
1.02383	-713	1.02367	-712	1.02367	-714	1.02417	-707	1.024	-715	1.02367	-713	1.02367	-709
1.0245	-713	1.02433	-711	1.02433	-713	1.02483	-706	1.02467	-714	1.02433	-713	1.02433	-708
1.02517	-712	1.025	-711	1.025	-712	1.0255	-705	1.02533	-714	1.025	-712	1.025	-708
1.02583	-711	1.02567	-710	1.02567	-712	1.02617	-704	1.026	-713	1.02567	-711	1.02567	-707
1.0265	-711	1.02633	-709	1.02633	-711	1.02683	-704	1.02667	-712	1.02633	-710	1.02633	-706
1.02717	-710	1.027	-709	1.027	-710	1.0275	-703	1.02733	-712	1.027	-710	1.027	-706
1.02783	-709	1.02767	-708	1.02767	-710	1.02817	-702	1.028	-711	1.02767	-709	1.02767	-705
1.0285	-709	1.02833	-707	1.02833	-709	1.02883	-701	1.02867	-710	1.02833	-708	1.02833	-704
1.02917	-708	1.029	-707	1.029	-708	1.0295	-701	1.02933	-710	1.029	-708	1.029	-704
1.02983	-707	1.02967	-706	1.02967	-707	1.03017	-700	1.03	-709	1.02967	-707	1.02967	-703
1.0305	-707	1.03033	-705	1.03033	-707	1.03083	-699	1.03067	-708	1.03033	-706	1.03033	-702
1.03117	-706	1.031	-705	1.031	-706	1.0315	-699	1.03133	-708	1.031	-706	1.031	-702
1.03183	-705	1.03167	-704	1.03167	-705	1.03217	-698	1.032	-707	1.03167	-705	1.03167	-701
1.0325	-705	1.03233	-704	1.03233	-705	1.03283	-697	1.03267	-706	1.03233	-704	1.03233	-700
1.03317	-704	1.033	-703	1.033	-704	1.0335	-697	1.03333	-706	1.033	-704	1.033	-700
1.03383	-703	1.03367	-702	1.03367	-703	1.03417	-696	1.034	-705	1.03367	-703	1.03367	-699
1.0345	-703	1.03433	-702	1.03433	-703	1.03483	-695	1.03467	-704	1.03433	-702	1.03433	-698
1.03517	-702	1.035	-701	1.035	-702	1.0355	-695	1.03533	-704	1.035	-701	1.035	-698
1.03583	-701	1.03567	-700	1.03567	-701	1.03617	-694	1.036	-703	1.03567	-701	1.03567	-697
1.0365	-701	1.03633	-700	1.03633	-701	1.03683	-694	1.03667	-702	1.03633	-700	1.03633	-696
1.03717	-700	1.037	-699	1.037	-700	1.0375	-693	1.03733	-702	1.037	-699	1.037	-696
1.03783	-699	1.03767	-698	1.03767	-699	1.03817	-692	1.038	-701	1.03767	-699	1.03767	-695
1.0385	-698	1.03833	-698	1.03833	-699	1.03883	-692	1.03867	-700	1.03833	-698	1.03833	-694
1.03917	-698	1.039	-697	1.039	-698	1.0395	-691	1.03933	-700	1.039	-697	1.039	-694
1.03983	-697	1.03967	-697	1.03967	-697	1.04017	-690	1.04	-699	1.03967	-697	1.03967	-693
1.0405	-696	1.04033	-696	1.04033	-696	1.04083	-690	1.04067	-698	1.04033	-696	1.04033	-692
1.04117	-696	1.041	-695	1.041	-696	1.0415	-689	1.04133	-698	1.041	-695	1.041	-692
1.04183	-695	1.04167	-695	1.04167	-695	1.04217	-689	1.042	-697	1.04167	-695	1.04167	-691
1.0425	-694	1.04233	-694	1.04233	-694	1.04283	-688	1.04267	-696	1.04233	-694	1.04233	-690
1.04317	-694	1.043	-693	1.043	-694	1.0435	-687	1.04333	-696	1.043	-693	1.043	-690
1.04383	-693	1.04367	-693	1.04367	-693	1.04417	-687	1.044	-695	1.04367	-692	1.04367	-689
1.0445	-692	1.04433	-692	1.04433	-692	1.04483	-686	1.04467	-694	1.04433	-692	1.04433	-688
1.04517	-692	1.045	-691	1.045	-692	1.0455	-686	1.04533	-693	1.045	-691	1.045	-687
1.04583	-691	1.04567	-691	1.04567	-691	1.04617	-685	1.046	-693	1.04567	-690	1.04567	-687
1.0465	-690	1.04633	-690	1.04633	-690	1.04683	-684	1.04667	-692	1.04633	-690	1.04633	-686
1.04717	-690	1.047	-689	1.047	-690	1.0475	-684	1.04733	-691	1.047	-689	1.047	-685
1.04783	-689	1.04767	-689	1.04767	-689	1.04817	-683	1.048	-691	1.04767	-688	1.04767	-684
1.0485	-688	1.04833	-688	1.04833	-688	1.04883	-683	1.04867	-690	1.04833	-687	1.04833	-684
1.04917	-688	1.049	-688	1.049	-687	1.0495	-682	1.04933	-689	1.049	-686	1.049	-683
1.04983	-687	1.04967	-687	1.04967	-687	1.05017	-681	1.05	-688	1.04967	-686	1.04967	-682
1.0505	-686	1.05033	-686	1.05033	-686	1.05083	-681	1.05067	-688	1.05033	-685	1.05033	-681
1.05117	-686	1.051	-686	1.051	-685	1.0515	-680	1.05133	-687	1.051	-684	1.051	-680
1.05183	-685	1.05167	-685	1.05167	-684	1.05217	-679	1.052	-686	1.05167	-683	1.05167	-679
1.0525	-684	1.05233	-684	1.05233	-684	1.05283	-679	1.05267	-685	1.05233	-682	1.05233	-678
1.05317	-684	1.053	-683	1.053	-683	1.0535	-678	1.05333	-684	1.053	-681	1.053	-677
1.05383	-683	1.05367	-683	1.05367	-682	1.05417	-677	1.054	-684	1.05367	-680	1.05367	-676
1.0545	-682	1.05433	-682	1.05433	-681	1.05483	-677	1.05467	-683	1.05433	-679	1.05433	-675
1.05517	-682	1.055	-681	1.055	-681	1.0555	-676	1.05533	-682	1.055	-678	1.055	-674
1.05583	-681	1.05567	-681	1.05567	-680	1.05617	-675	1.056	-681	1.05567	-677	1.05567	-672
1.0565	-680	1.05633	-680	1.05633	-679	1.05683	-674	1.05667	-680	1.05633	-675	1.05633	-671
1.05717	-680	1.057	-679	1.057	-678	1.0575	-673	1.05733	-679	1.057	-674	1.057	-669
1.05783	-679	1.05767	-679	1.05767	-678	1.05817	-673	1.058	-678	1.05767	-673	1.05767	-668
1.0585	-678	1.05833	-678	1.05833	-677	1.05883	-672	1.05867	-676	1.05833	-671	1.05833	-666
1.05917	-677	1.059	-677	1.059	-676	1.0595	-671	1.05933	-675	1.059	-670	1.059	-664
1.05983	-677	1.05967	-676	1.05967	-675	1.06017	-670	1.06	-674	1.05967	-668	1.05967	-662
1.0605	-676	1.06033	-676	1.06033	-674	1.06083	-669	1.06067	-672	1.06033	-666	1.06033	-660
1.06117	-675	1.061	-675	1.061	-673	1.0615	-668	1.06133	-671	1.061	-664	1.061	-658
1.06183	-675	1.06167	-674	1.06167	-672	1.06217	-667	1.062	-669	1.06167	-662	1.06167	-655
1.0625	-674	1.06233	-673	1.06233	-671	1.06283	-665	1.06267	-668	1.06233	-660	1.06233	-653
1.06317	-673	1.063	-672	1.063	-670	1.0635	-664	1.06333	-666	1.063	-657	1.063	-650
1.06383	-672	1.06367	-671	1.06367	-669	1.06417	-663	1.064	-664	1.06367	-655	1.06367	-647
1.0645	-671	1.06433	-671	1.06433	-668	1.06483	-661	1.06467	-662	1.06433	-652	1.06433	-644
1.06517	-671	1.065	-670	1.065	-667	1.0655	-660	1.06533	-660	1.065	-649	1.065	-640
1.06583	-670	1.06567	-669	1.06567	-666	1.06617	-658	1.066	-658	1.06567	-646	1.06567	-637
1.0665	-669	1.06633	-668	1.06633	-664	1.06683	-657	1.06667	-656	1.06633	-643	1.06633	-632
1.06717	-668	1.067	-667	1.067	-663	1.0675	-655	1.06733	-653	1.067	-639	1.067	-628
1.06783	-667	1.06767	-666	1.06767	-662	1.06817	-653	1.068	-651	1.06767	-635	1.06767	-624
1.0685	-667	1.06833	-665	1.06833	-660	1.06883	-652	1.06867	-648	1.06833	-631	1.06833	-619
1.06917	-666	1.069	-664	1.069	-659	1.0695	-650	1.06933	-645	1.069	-627	1.069	-613
1.06983	-665	1.06967	-663	1.06967	-657	1.07017	-647	1.07	-642	1.06967	-622	1.06967	-608
1.0705	-664	1.07033	-662	1.07033	-656	1.07083	-645	1.07067	-639	1.07033	-617	1.07033	-602
1.07117	-663	1.071	-661	1.071	-654	1.0715	-643	1.07133	-635	1.071	-612	1.071	-596
1.07183	-662	1.07167	-660	1.07167	-653	1.07217	-641	1.072	-631	1.07167	-607	1.07167	-589
1.0725	-661	1.07233	-658	1.07233	-651	1.07283	-638	1.07267	-628	1.07233	-601	1.07233	-582
1.07317	-660	1.073	-657	1.073	-649	1.0735	-636	1.07333	-624	1.073	-595	1.073	-575
1.07383	-659	1.07367	-656	1.07367	-647	1.07417	-633	1.074	-619	1.07367	-589	1.07367	-567
1.0745	-658	1.07433	-655	1.07433	-645	1.07483	-630	1.07467	-615	1.07433	-582	1.07433	-558
1.07517	-657	1.075	-653	1.075	-643	1.0755	-627	1.07533	-610	1.075	-575	1.075	-550
1.07583	-656	1.07567	-652	1.07567	-641	1.07617	-624	1.076	-605	1.07567	-568	1.07567	-541
1.0765	-655	1.07633	-650	1.07633	-639	1.07683	-621	1.07667	-600	1.07633	-560	1.07633	-531
1.07717	-654	1.077	-649	1.077	-637	1.0775	-617	1.07733	-595	1.077	-552	1.077	-521
1.07783	-653	1.07767	-648	1.07767	-635	1.07817	-614	1.078	-590	1.07767	-544	1.07767	-511
1.0785	-651	1.07833	-646	1.07833	-632	1.07883	-610	1.07867	-584	1.07833	-535	1.07833	-500
1.07917	-650	1.079	-644	1.079	-630	1.0795	-606	1.07933	-578	1.079	-526	1.079	-489
1.07983	-649	1.07967	-643	1.07967	-628	1.08017	-602	1.08	-572	1.07967	-517	1.07967	-477
1.0805	-648	1.08033	-641	1.08033	-625	1.08083	-598	1.08067	-566	1.08033	-507	1.08033	-465
1.08117	-646	1.081	-640	1.081	-622	1.0815	-594	1.08133	-559	1.081	-497	1.081	-453
1.08183	-645	1.08167	-638	1.08167	-620	1.08217	-589	1.082	-553	1.08167	-487	1.08167	-440
1.0825	-644	1.08233	-636	1.08233	-617	1.08283	-585	1.08267	-546	1.08233	-476	1.08233	-427
1.08317	-643	1.083	-634	1.083	-614	1.0835	-580	1.08333	-539	1.083	-465	1.083	-413
1.08383	-641	1.08367	-633	1.08367	-611	1.08417	-576	1.084	-531	1.08367	-454	1.08367	-400
1.0845	-640	1.08433	-631	1.08433	-608	1.08483	-571	1.08467	-524	1.08433	-443	1.08433	-385
1.08517	-639	1.085	-629	1.085	-605	1.0855	-566	1.08533	-517	1.085	-432	1.085	-371
1.08583	-637	1.08567	-627	1.08567	-602	1.08617	-561	1.086	-509	1.08567	-420	1.08567	-356
1.0865	-636	1.08633	-625	1.08633	-599	1.08683	-556	1.08667	-501	1.08633	-408	1.08633	-341
1.08717	-634	1.087	-623	1.087	-596	1.0875	-551	1.08733	-493	1.087	-396	1.087	-326
1.08783	-633	1.08767	-621	1.08767	-593	1.08817	-546	1.088	-485	1.08767	-383	1.08767	-310
1.0885	-632	1.08833	-620	1.08833	-590	1.08883	-541	1.08867	-477	1.08833	-371	1.08833	-295
1.08917	-630	1.089	-618	1.089	-586	1.0895	-535	1.08933	-469	1.089	-358	1.089	-279
1.08983	-629	1.08967	-616	1.08967	-583	1.09017	-530	1.09	-461	1.08967	-346	1.08967	-263
1.0905	-627	1.09033	-614	1.09033	-580	1.09083	-525	1.09067	-452	1.09033	-333	1.09033	-247
1.09117	-626	1.091	-612	1.091	-577	1.0915	-519	1.09133	-444	1.091	-320	1.091	-231
1.09183	-625	1.09167	-610	1.09167	-573	1.09217	-514	1.092	-436	1.09167	-307	1.09167	-214
1.0925	-623	1.09233	-608	1.09233	-570	1.09283	-508	1.09267	-427	1.09233	-294	1.09233	-198
1.09317	-622	1.093	-606	1.093	-567	1.0935	-503	1.09333	-419	1.093	-281	1.093	-182
1.09383	-620	1.09367	-604	1.09367	-563	1.09417	-498	1.094	-411	1.09367	-269	1.09367	-166
1.0945	-619	1.09433	-602	1.09433	-560	1.09483	-492	1.09467	-402	1.09433	-256	1.09433	-150
1.09517	-617	1.095	-600	1.095	-557	1.0955	-487	1.09533	-394	1.095	-243	1.095	-133
1.09583	-616	1.09567	-598	1.09567	-554	1.09617	-482	1.096	-386	1.09567	-231	1.09567	-118
1.0965	-615	1.09633	-596	1.09633	-550	1.09683	-476	1.09667	-378	1.09633	-218	1.09633	-102
1.09717	-613	1.097	-594	1.097	-547	1.0975	-471	1.09733	-370	1.097	-206	1.097	-86
1.09783	-612	1.09767	-592	1.09767	-544	1.09817	-466	1.098	-362	1.09767	-194	1.09767	-71
1.0985	-611	1.09833	-590	1.09833	-541	1.09883	-461	1.09867	-354	1.09833	-182	1.09833	-56
1.09917	-609	1.099	-588	1.099	-538	1.0995	-456	1.09933	-346	1.099	-170	1.099	-41
1.09983	-608	1.09967	-586	1.09967	-535	1.10017	-451	1.1	-339	1.09967	-158	1.09967	-26
1.1005	-607	1.10033	-584	1.10033	-532	1.10083	-446	1.10067	-331	1.10033	-147	1.10033	-12
1.10117	-605	1.101	-583	1.101	-529	1.1015	-442	1.10133	-324	1.101	-136	1.101	2
1.10183	-604	1.10167	-581	1.10167	-526	1.10217	-437	1.102	-317	1.10167	-125	1.10167	16
1.1025	-603	1.10233	-579	1.10233	-523	1.10283	-433	1.10267	-310	1.10233	-114	1.10233	29
1.10317	-602	1.103	-577	1.103	-520	1.1035	-428	1.10333	-303	1.103	-104	1.103	42
1.10383	-600	1.10367	-576	1.10367	-518	1.10417	-424	1.104	-297	1.10367	-94	1.10367	55
1.1045	-599	1.10433	-574	1.10433	-515	1.10483	-420	1.10467	-291	1.10433	-85	1.10433	67
1.10517	-598	1.105	-572	1.105	-512	1.1055	-416	1.10533	-284	1.105	-75	1.105	79
1.10583	-597	1.10567	-571	1.10567	-510	1.10617	-412	1.106	-279	1.10567	-67	1.10567	90
1.1065	-596	1.10633	-569	1.10633	-508	1.10683	-408	1.10667	-273	1.10633	-58	1.10633	101
1.10717	-595	1.107	-568	1.107	-505	1.1075	-405	1.10733	-268	1.107	-50	1.107	111
1.10783	-594	1.10767	-566	1.10767	-503	1.10817	-401	1.108	-262	1.10767	-42	1.10767	121
1.1085	-592	1.10833	-565	1.10833	-501	1.10883	-398	1.10867	-257	1.10833	-35	1.10833	131
1.10917	-591	1.109	-564	1.109	-499	1.1095	-395	1.10933	-253	1.109	-27	1.109	140
1.10983	-590	1.10967	-562	1.10967	-497	1.11017	-392	1.11	-248	1.10967	-21	1.10967	148
1.1105	-589	1.11033	-561	1.11033	-495	1.11083	-389	1.11067	-244	1.11033	-14	1.11033	156
1.11117	-589	1.111	-560	1.111	-493	1.1115	-386	1.11133	-240	1.111	-8	1.111	164
1.11183	-588	1.11167	-559	1.11167	-491	1.11217	-384	1.112	-236	1.11167	-3	1.11167	171
1.1125	-587	1.11233	-558	1.11233	-490	1.11283	-382	1.11267	-233	1.11233	2	1.11233	177
1.11317	-586	1.113	-556	1.113	-488	1.1135	-379	1.11333	-230	1.113	7	1.113	183
1.11383	-585	1.11367	-555	1.11367	-487	1.11417	-377	1.114	-227	1.11367	11	1.11367	189
1.1145	-584	1.11433	-554	1.11433	-485	1.11483	-375	1.11467	-224	1.11433	15	1.11433	194
1.11517	-583	1.115	-553	1.115	-484	1.1155	-374	1.11533	-222	1.115	19	1.115	198
1.11583	-583	1.11567	-552	1.11567	-483	1.11617	-372	1.116	-219	1.11567	22	1.11567	202
1.1165	-582	1.11633	-552	1.11633	-482	1.11683	-370	1.11667	-217	1.11633	25	1.11633	206
1.11717	-581	1.117	-551	1.117	-481	1.1175	-369	1.11733	-216	1.117	27	1.117	209
1.11783	-580	1.11767	-550	1.11767	-480	1.11817	-368	1.118	-214	1.11767	29	1.11767	211
1.1185	-580	1.11833	-549	1.11833	-479	1.11883	-367	1.11867	-213	1.11833	31	1.11833	213
1.11917	-579	1.119	-548	1.119	-478	1.1195	-366	1.11933	-212	1.119	32	1.119	215
1.11983	-578	1.11967	-548	1.11967	-477	1.12017	-365	1.12	-211	1.11967	33	1.11967	216
1.1205	-578	1.12033	-547	1.12033	-477	1.12083	-365	1.12067	-210	1.12033	34	1.12033	217
1.12117	-577	1.121	-546	1.121	-476	1.1215	-364	1.12133	-210	1.121	34	1.121	217
1.12183	-576	1.12167	-546	1.12167	-475	1.12217	-364	1.122	-209	1.12167	34	1.12167	217
1.1225	-576	1.12233	-545	1.12233	-475	1.12283	-363	1.12267	-209	1.12233	34	1.12233	217
1.12317	-575	1.123	-545	1.123	-475	1.1235	-363	1.12333	-210	1.123	34	1.123	216
1.12383	-575	1.12367	-544	1.12367	-474	1.12417	-363	1.124	-210	1.12367	33	1.12367	215
1.1245	-574	1.12433	-544	1.12433	-474	1.12483	-364	1.12467	-210	1.12433	31	1.12433	213
1.12517	-574	1.125	-544	1.125	-474	1.1255	-364	1.12533	-211	1.125	30	1.125	211
1.12583	-573	1.12567	-543	1.12567	-474	1.12617	-364	1.126	-212	1.12567	28	1.12567	209
1.1265	-573	1.12633	-543	1.12633	-474	1.12683	-364	1.12667	-213	1.12633	26	1.12633	206
1.12717	-573	1.127	-543	1.127	-474	1.1275	-365	1.12733	-214	1.127	24	1.127	203
1.12783	-572	1.12767	-542	1.12767	-474	1.12817	-366	1.128	-216	1.12767	21	1.12767	199
1.1285	-572	1.12833	-542	1.12833	-474	1.12883	-366	1.12867	-217	1.12833	18	1.12833	196
1.12917	-571	1.129	-542	1.129	-474	1.1295	-367	1.12933	-219	1.129	15	1.129	192
1.12983	-571	1.12967	-542	1.12967	-474	1.13017	-368	1.13	-221	1.12967	12	1.12967	187
1.1305	-571	1.13033	-542	1.13033	-475	1.13083	-369	1.13067	-223	1.13033	9	1.13033	183
1.13117	-570	1.131	-541	1.131	-475	1.1315	-370	1.13133	-225	1.131	5	1.131	178
1.13183	-570	1.13167	-541	1.13167	-475	1.13217	-371	1.132	-227	1.13167	1	1.13167	173
1.1325	-570	1.13233	-541	1.13233	-476	1.13283	-372	1.13267	-229	1.13233	-3	1.13233	168
1.13317	-569	1.133	-541	1.133	-476	1.1335	-374	1.13333	-232	1.133	-7	1.133	162
1.13383	-569	1.13367	-541	1.13367	-477	1.13417	-375	1.134	-234	1.13367	-12	1.13367	156
1.1345	-569	1.13433	-541	1.13433	-477	1.13483	-376	1.13467	-237	1.13433	-16	1.13433	150
1.13517	-569	1.135	-541	1.135	-478	1.1355	-378	1.13533	-240	1.135	-21	1.135	144
1.13583	-568	1.13567	-541	1.13567	-478	1.13617	-379	1.136	-243	1.13567	-26	1.13567	138
1.1365	-568	1.13633	-541	1.13633	-479	1.13683	-381	1.13667	-246	1.13633	-31	1.13633	131
1.13717	-568	1.137	-541	1.137	-480	1.1375	-383	1.13733	-249	1.137	-36	1.137	125
1.13783	-568	1.13767	-541	1.13767	-480	1.13817	-384	1.138	-252	1.13767	-41	1.13767	118
1.1385	-567	1.13833	-541	1.13833	-481	1.13883	-386	1.13867	-255	1.13833	-46	1.13833	111
1.13917	-567	1.139	-541	1.139	-482	1.1395	-388	1.13933	-258	1.139	-52	1.139	104
1.13983	-567	1.13967	-541	1.13967	-482	1.14017	-389	1.14	-261	1.13967	-57	1.13967	97
1.1405	-567	1.14033	-541	1.14033	-483	1.14083	-391	1.14067	-265	1.14033	-63	1.14033	90
1.14117	-566	1.141	-542	1.141	-484	1.1415	-393	1.14133	-268	1.141	-69	1.141	82
1.14183	-566	1.14167	-542	1.14167	-485	1.14217	-395	1.142	-271	1.14167	-74	1.14167	75
1.1425	-566	1.14233	-542	1.14233	-485	1.14283	-397	1.14267	-275	1.14233	-80	1.14233	67
1.14317	-566	1.143	-542	1.143	-486	1.1435	-399	1.14333	-278	1.143	-86	1.143	59
1.14383	-566	1.14367	-542	1.14367	-487	1.14417	-400	1.144	-282	1.14367	-92	1.14367	52
1.1445	-566	1.14433	-542	1.14433	-488	1.14483	-402	1.14467	-285	1.14433	-98	1.14433	44
1.14517	-565	1.145	-542	1.145	-489	1.1455	-404	1.14533	-289	1.145	-104	1.145	36
1.14583	-565	1.14567	-542	1.14567	-489	1.14617	-406	1.146	-292	1.14567	-110	1.14567	28
1.1465	-565	1.14633	-543	1.14633	-490	1.14683	-408	1.14667	-296	1.14633	-116	1.14633	21
1.14717	-565	1.147	-543	1.147	-491	1.1475	-410	1.14733	-300	1.147	-122	1.147	13
1.14783	-565	1.14767	-543	1.14767	-492	1.14817	-412	1.148	-303	1.14767	-128	1.14767	5
1.1485	-565	1.14833	-543	1.14833	-493	1.14883	-414	1.14867	-307	1.14833	-134	1.14833	-3
1.14917	-564	1.149	-543	1.149	-494	1.1495	-416	1.14933	-311	1.149	-140	1.149	-11
1.14983	-564	1.14967	-543	1.14967	-495	1.15017	-418	1.15	-314	1.14967	-146	1.14967	-19
1.1505	-564	1.15033	-544	1.15033	-495	1.15083	-420	1.15067	-318	1.15033	-152	1.15033	-27
1.15117	-564	1.151	-544	1.151	-496	1.1515	-422	1.15133	-321	1.151	-158	1.151	-35
1.15183	-564	1.15167	-544	1.15167	-497	1.15217	-424	1.152	-325	1.15167	-164	1.15167	-43
1.1525	-564	1.15233	-544	1.15233	-498	1.15283	-426	1.15267	-329	1.15233	-170	1.15233	-51
1.15317	-564	1.153	-544	1.153	-499	1.1535	-428	1.15333	-332	1.153	-176	1.153	-58
1.15383	-563	1.15367	-544	1.15367	-500	1.15417	-430	1.154	-336	1.15367	-182	1.15367	-66
1.1545	-563	1.15433	-545	1.15433	-500	1.15483	-431	1.15467	-339	1.15433	-188	1.15433	-74
1.15517	-563	1.155	-545	1.155	-501	1.1555	-433	1.15533	-343	1.155	-194	1.155	-82
1.15583	-563	1.15567	-545	1.15567	-502	1.15617	-435	1.156	-346	1.15567	-200	1.15567	-89
1.1565	-563	1.15633	-545	1.15633	-503	1.15683	-437	1.15667	-350	1.15633	-206	1.15633	-97
1.15717	-563	1.157	-545	1.157	-504	1.1575	-439	1.15733	-353	1.157	-212	1.157	-105
1.15783	-562	1.15767	-545	1.15767	-504	1.15817	-441	1.158	-357	1.15767	-217	1.15767	-112
1.1585	-562	1.15833	-546	1.15833	-505	1.15883	-443	1.15867	-360	1.15833	-223	1.15833	-120
1.15917	-562	1.159	-546	1.159	-506	1.1595	-444	1.15933	-363	1.159	-229	1.159	-127
1.15983	-562	1.15967	-546	1.15967	-507	1.16017	-446	1.16	-367	1.15967	-234	1.15967	-134
1.1605	-562	1.16033	-546	1.16033	-507	1.16083	-448	1.16067	-370	1.16033	-240	1.16033	-142
1.16117	-562	1.161	-546	1.161	-508	1.1615	-450	1.16133	-373	1.161	-246	1.161	-149
1.16183	-561	1.16167	-546	1.16167	-509	1.16217	-451	1.162	-376	1.16167	-251	1.16167	-156
1.1625	-561	1.16233	-546	1.16233	-510	1.16283	-453	1.16267	-380	1.16233	-256	1.16233	-163
1.16317	-561	1.163	-546	1.163	-510	1.1635	-455	1.16333	-383	1.163	-262	1.163	-170
1.16383	-561	1.16367	-547	1.16367	-511	1.16417	-456	1.164	-386	1.16367	-267	1.16367	-177
1.1645	-561	1.16433	-547	1.16433	-512	1.16483	-458	1.16467	-389	1.16433	-272	1.16433	-183
1.16517	-561	1.165	-547	1.165	-512	1.1655	-460	1.16533	-392	1.165	-277	1.165	-190
1.16583	-560	1.16567	-547	1.16567	-513	1.16617	-461	1.166	-395	1.16567	-282	1.16567	-197
1.1665	-560	1.16633	-547	1.16633	-514	1.16683	-463	1.16667	-398	1.16633	-287	1.16633	-203
1.16717	-560	1.167	-547	1.167	-514	1.1675	-464	1.16733	-401	1.167	-292	1.167	-210
1.16783	-560	1.16767	-547	1.16767	-515	1.16817	-466	1.168	-403	1.16767	-297	1.16767	-216
1.1685	-560	1.16833	-547	1.16833	-515	1.16883	-467	1.16867	-406	1.16833	-302	1.16833	-222
1.16917	-559	1.169	-547	1.169	-516	1.1695	-469	1.16933	-409	1.169	-307	1.169	-228
1.16983	-559	1.16967	-547	1.16967	-516	1.17017	-470	1.17	-412	1.16967	-311	1.16967	-235
1.1705	-559	1.17033	-547	1.17033	-517	1.17083	-471	1.17067	-414	1.17033	-316	1.17033	-241
1.17117	-559	1.171	-547	1.171	-517	1.1715	-473	1.17133	-417	1.171	-320	1.171	-246
1.17183	-559	1.17167	-547	1.17167	-518	1.17217	-474	1.172	-420	1.17167	-325	1.17167	-252
1.1725	-558	1.17233	-547	1.17233	-518	1.17283	-475	1.17267	-422	1.17233	-329	1.17233	-258
1.17317	-558	1.173	-547	1.173	-519	1.1735	-477	1.17333	-425	1.173	-333	1.173	-264
1.17383	-558	1.17367	-547	1.17367	-519	1.17417	-478	1.174	-427	1.17367	-337	1.17367	-269
1.1745	-558	1.17433	-547	1.17433	-520	1.17483	-479	1.17467	-429	1.17433	-342	1.17433	-274
1.17517	-557	1.175	-547	1.175	-520	1.1755	-480	1.17533	-432	1.175	-346	1.175	-280
1.17583	-557	1.17567	-547	1.17567	-521	1.17617	-482	1.176	-434	1.17567	-350	1.17567	-285
1.1765	-557	1.17633	-547	1.17633	-521	1.17683	-483	1.17667	-436	1.17633	-354	1.17633	-290
1.17717	-557	1.177	-547	1.177	-521	1.1775	-484	1.17733	-439	1.177	-357	1.177	-295
1.17783	-556	1.17767	-547	1.17767	-522	1.17817	-485	1.178	-441	1.17767	-361	1.17767	-300
1.1785	-556	1.17833	-547	1.17833	-522	1.17883	-486	1.17867	-443	1.17833	-365	1.17833	-305
1.17917	-556	1.179	-547	1.179	-523	1.1795	-487	1.17933	-445	1.179	-368	1.179	-310
1.17983	-556	1.17967	-547	1.17967	-523	1.18017	-488	1.18	-447	1.17967	-372	1.17967	-315
1.1805	-555	1.18033	-547	1.18033	-523	1.18083	-489	1.18067	-449	1.18033	-376	1.18033	-319
1.18117	-555	1.181	-546	1.181	-523	1.1815	-490	1.18133	-451	1.181	-379	1.181	-324
1.18183	-555	1.18167	-546	1.18167	-524	1.18217	-491	1.182	-453	1.18167	-382	1.18167	-328
1.1825	-554	1.18233	-546	1.18233	-524	1.18283	-492	1.18267	-455	1.18233	-386	1.18233	-332
1.18317	-554	1.183	-546	1.183	-524	1.1835	-493	1.18333	-456	1.183	-389	1.183	-337
1.18383	-554	1.18367	-546	1.18367	-525	1.18417	-494	1.184	-458	1.18367	-392	1.18367	-341
1.1845	-554	1.18433	-546	1.18433	-525	1.18483	-495	1.18467	-460	1.18433	-395	1.18433	-345
1.18517	-553	1.185	-546	1.185	-525	1.1855	-496	1.18533	-462	1.185	-398	1.185	-349
1.18583	-553	1.18567	-546	1.18567	-525	1.18617	-496	1.186	-463	1.18567	-401	1.18567	-353
1.1865	-553	1.18633	-546	1.18633	-525	1.18683	-497	1.18667	-465	1.18633	-404	1.18633	-357
1.18717	-552	1.187	-545	1.187	-526	1.1875	-498	1.18733	-466	1.187	-407	1.187	-360
1.18783	-552	1.18767	-545	1.18767	-526	1.18817	-499	1.188	-468	1.18767	-409	1.18767	-364
1.1885	-552	1.18833	-545	1.18833	-526	1.18883	-499	1.18867	-469	1.18833	-412	1.18833	-368
1.18917	-551	1.189	-545	1.189	-526	1.1895	-500	1.18933	-471	1.189	-415	1.189	-371
1.18983	-551	1.18967	-545	1.18967	-526	1.19017	-501	1.19	-472	1.18967	-417	1.18967	-374
1.1905	-551	1.19033	-545	1.19033	-526	1.19083	-501	1.19067	-474	1.19033	-420	1.19033	-378
1.19117	-550	1.191	-544	1.191	-526	1.1915	-502	1.19133	-475	1.191	-422	1.191	-381
1.19183	-550	1.19167	-544	1.19167	-526	1.19217	-503	1.192	-476	1.19167	-425	1.19167	-384
1.1925	-550	1.19233	-544	1.19233	-526	1.19283	-503	1.19267	-478	1.19233	-427	1.19233	-387
1.19317	-549	1.193	-544	1.193	-526	1.1935	-504	1.19333	-479	1.193	-429	1.193	-390
1.19383	-549	1.19367	-544	1.19367	-526	1.19417	-504	1.194	-480	1.19367	-431	1.19367	-393
1.1945	-549	1.19433	-543	1.19433	-526	1.19483	-505	1.19467	-481	1.19433	-434	1.19433	-396
1.19517	-548	1.195	-543	1.195	-526	1.1955	-505	1.19533	-482	1.195	-436	1.195	-399
1.19583	-548	1.19567	-543	1.19567	-526	1.19617	-506	1.196	-483	1.19567	-438	1.19567	-402
1.1965	-548	1.19633	-543	1.19633	-526	1.19683	-506	1.19667	-485	1.19633	-440	1.19633	-405
1.19717	-547	1.197	-543	1.197	-526	1.1975	-506	1.19733	-486	1.197	-442	1.197	-407
1.19783	-547	1.19767	-542	1.19767	-526	1.19817	-507	1.198	-487	1.19767	-444	1.19767	-410
1.1985	-547	1.19833	-542	1.19833	-525	1.19883	-507	1.19867	-488	1.19833	-445	1.19833	-412
1.19917	-546	1.199	-542	1.199	-525	1.1995	-508	1.19933	-489	1.199	-447	1.199	-415
1.19983	-546	1.19967	-542	1.19967	-525	1.20017	-508	1.2	-489	1.19967	-449	1.19967	-417
1.2005	-545	1.20033	-541	1.20033	-525	1.20083	-508	1.20067	-490	1.20033	-451	1.20033	-419
1.20117	-545	1.201	-541	1.201	-525	1.2015	-509	1.20133	-491	1.201	-452	1.201	-422
1.20183	-545	1.20167	-541	1.20167	-525	1.20217	-509	1.202	-492	1.20167	-454	1.20167	-424
1.2025	-544	1.20233	-540	1.20233	-525	1.20283	-509	1.20267	-493	1.20233	-455	1.20233	-426
1.20317	-544	1.203	-540	1.203	-525	1.2035	-509	1.20333	-494	1.203	-457	1.203	-428
1.20383	-544	1.20367	-540	1.20367	-525	1.20417	-510	1.204	-494	1.20367	-458	1.20367	-430
1.2045	-543	1.20433	-540	1.20433	-525	1.20483	-510	1.20467	-495	1.20433	-460	1.20433	-432
1.20517	-543	1.205	-539	1.205	-525	1.2055	-510	1.20533	-496	1.205	-461	1.205	-434
1.20583	-542	1.20567	-539	1.20567	-524	1.20617	-510	1.206	-497	1.20567	-463	1.20567	-436
1.2065	-542	1.20633	-539	1.20633	-524	1.20683	-511	1.20667	-497	1.20633	-464	1.20633	-437
1.20717	-542	1.207	-538	1.207	-524	1.2075	-511	1.20733	-498	1.207	-465	1.207	-439
1.20783	-541	1.20767	-538	1.20767	-524	1.20817	-511	1.208	-498	1.20767	-466	1.20767	-441
1.2085	-541	1.20833	-538	1.20833	-524	1.20883	-511	1.20867	-499	1.20833	-467	1.20833	-443
1.20917	-541	1.209	-537	1.209	-524	1.2095	-511	1.20933	-500	1.209	-469	1.209	-444
1.20983	-540	1.20967	-537	1.20967	-524	1.21017	-511	1.21	-500	1.20967	-470	1.20967	-446
1.2105	-540	1.21033	-537	1.21033	-524	1.21083	-511	1.21067	-501	1.21033	-471	1.21033	-447
1.21117	-539	1.211	-537	1.211	-524	1.2115	-511	1.21133	-501	1.211	-472	1.211	-449
1.21183	-539	1.21167	-536	1.21167	-524	1.21217	-512	1.212	-502	1.21167	-473	1.21167	-450
1.2125	-539	1.21233	-536	1.21233	-524	1.21283	-512	1.21267	-502	1.21233	-474	1.21233	-451
1.21317	-538	1.213	-536	1.213	-524	1.2135	-512	1.21333	-502	1.213	-475	1.213	-453
1.21383	-538	1.21367	-535	1.21367	-524	1.21417	-512	1.214	-503	1.21367	-476	1.21367	-454
1.2145	-538	1.21433	-535	1.21433	-523	1.21483	-512	1.21467	-503	1.21433	-477	1.21433	-455
1.21517	-537	1.215	-535	1.215	-523	1.2155	-512	1.21533	-504	1.215	-477	1.215	-457
1.21583	-537	1.21567	-534	1.21567	-523	1.21617	-512	1.216	-504	1.21567	-478	1.21567	-458
1.2165	-536	1.21633	-534	1.21633	-523	1.21683	-512	1.21667	-504	1.21633	-479	1.21633	-459
1.21717	-536	1.217	-534	1.217	-523	1.2175	-512	1.21733	-505	1.217	-480	1.217	-460
1.21783	-536	1.21767	-533	1.21767	-523	1.21817	-512	1.218	-505	1.21767	-481	1.21767	-461
1.2185	-535	1.21833	-533	1.21833	-523	1.21883	-512	1.21867	-505	1.21833	-481	1.21833	-462
1.21917	-535	1.219	-533	1.219	-523	1.2195	-512	1.21933	-505	1.219	-482	1.219	-463
1.21983	-534	1.21967	-532	1.21967	-523	1.22017	-512	1.22	-506	1.21967	-483	1.21967	-464
1.2205	-534	1.22033	-532	1.22033	-523	1.22083	-512	1.22067	-506	1.22033	-483	1.22033	-465
1.22117	-534	1.221	-532	1.221	-522	1.2215	-512	1.22133	-506	1.221	-484	1.221	-466
1.22183	-533	1.22167	-531	1.22167	-522	1.22217	-512	1.222	-506	1.22167	-485	1.22167	-467
1.2225	-533	1.22233	-531	1.22233	-522	1.22283	-512	1.22267	-507	1.22233	-485	1.22233	-468
1.22317	-533	1.223	-531	1.223	-522	1.2235	-512	1.22333	-507	1.223	-486	1.223	-468
1.22383	-532	1.22367	-530	1.22367	-522	1.22417	-512	1.224	-507	1.22367	-486	1.22367	-469
1.2245	-532	1.22433	-530	1.22433	-522	1.22483	-512	1.22467	-507	1.22433	-487	1.22433	-470
1.22517	-531	1.225	-530	1.225	-522	1.2255	-512	1.22533	-507	1.225	-487	1.225	-471
1.22583	-531	1.22567	-529	1.22567	-522	1.22617	-511	1.226	-507	1.22567	-488	1.22567	-471
1.2265	-531	1.22633	-529	1.22633	-521	1.22683	-511	1.22667	-508	1.22633	-488	1.22633	-472
1.22717	-530	1.227	-529	1.227	-521	1.2275	-511	1.22733	-508	1.227	-489	1.227	-473
1.22783	-530	1.22767	-528	1.22767	-521	1.22817	-511	1.228	-508	1.22767	-489	1.22767	-473
1.2285	-530	1.22833	-528	1.22833	-521	1.22883	-511	1.22867	-508	1.22833	-490	1.22833	-474
1.22917	-529	1.229	-528	1.229	-521	1.2295	-511	1.22933	-508	1.229	-490	1.229	-475
1.22983	-529	1.22967	-528	1.22967	-521	1.23017	-511	1.23	-508	1.22967	-490	1.22967	-475
1.2305	-529	1.23033	-527	1.23033	-521	1.23083	-511	1.23067	-508	1.23033	-491	1.23033	-476
1.23117	-528	1.231	-527	1.231	-520	1.2315	-511	1.23133	-508	1.231	-491	1.231	-476
1.23183	-528	1.23167	-527	1.23167	-520	1.23217	-511	1.232	-508	1.23167	-491	1.23167	-477
1.2325	-528	1.23233	-526	1.23233	-520	1.23283	-511	1.23267	-508	1.23233	-492	1.23233	-477
1.23317	-527	1.233	-526	1.233	-520	1.2335	-510	1.23333	-508	1.233	-492	1.233	-478
1.23383	-527	1.23367	-526	1.23367	-520	1.23417	-510	1.234	-509	1.23367	-492	1.23367	-478
1.2345	-527	1.23433	-525	1.23433	-520	1.23483	-510	1.23467	-509	1.23433	-493	1.23433	-479
1.23517	-526	1.235	-525	1.235	-520	1.2355	-510	1.23533	-509	1.235	-493	1.235	-479
1.23583	-526	1.23567	-525	1.23567	-520	1.23617	-510	1.236	-509	1.23567	-493	1.23567	-480
1.2365	-526	1.23633	-525	1.23633	-519	1.23683	-510	1.23667	-509	1.23633	-494	1.23633	-480
1.23717	-526	1.237	-524	1.237	-519	1.2375	-510	1.23733	-509	1.237	-494	1.237	-481
1.23783	-525	1.23767	-524	1.23767	-519	1.23817	-510	1.238	-509	1.23767	-494	1.23767	-481
1.2385	-525	1.23833	-524	1.23833	-519	1.23883	-509	1.23867	-509	1.23833	-494	1.23833	-481
1.23917	-525	1.239	-523	1.239	-519	1.2395	-509	1.23933	-509	1.239	-494	1.239	-482
1.23983	-524	1.23967	-523	1.23967	-519	1.24017	-509	1.24	-509	1.23967	-495	1.23967	-482
1.2405	-524	1.24033	-523	1.24033	-519	1.24083	-509	1.24067	-509	1.24033	-495	1.24033	-482
1.24117	-524	1.241	-522	1.241	-519	1.2415	-509	1.24133	-509	1.241	-495	1.241	-483
1.24183	-523	1.24167	-522	1.24167	-519	1.24217	-509	1.242	-508	1.24167	-495	1.24167	-483
1.2425	-523	1.24233	-522	1.24233	-519	1.24283	-508	1.24267	-508	1.24233	-495	1.24233	-483
1.24317	-523	1.243	-521	1.243	-519	1.2435	-508	1.24333	-508	1.243	-495	1.243	-484
1.24383	-522	1.24367	-521	1.24367	-519	1.24417	-508	1.244	-508	1.24367	-495	1.24367	-484
1.2445	-522	1.24433	-521	1.24433	-518	1.24483	-508	1.24467	-508	1.24433	-495	1.24433	-484
1.24517	-521	1.245	-520	1.245	-518	1.2455	-508	1.24533	-508	1.245	-496	1.245	-484
1.24583	-521	1.24567	-520	1.24567	-518	1.24617	-507	1.246	-508	1.24567	-496	1.24567	-484
1.2465	-521	1.24633	-520	1.24633	-518	1.24683	-507	1.24667	-508	1.24633	-496	1.24633	-484
1.24717	-520	1.247	-519	1.247	-518	1.2475	-507	1.24733	-508	1.247	-496	1.247	-485
1.24783	-520	1.24767	-519	1.24767	-517	1.24817	-507	1.248	-507	1.24767	-496	1.24767	-485
1.2485	-520	1.24833	-518	1.24833	-517	1.24883	-506	1.24867	-507	1.24833	-496	1.24833	-485
1.24917	-519	1.249	-518	1.249	-517	1.2495	-506	1.24933	-507	1.249	-496	1.249	-485
1.24983	-519	1.24967	-518	1.24967	-516	1.25017	-506	1.25	-507	1.24967	-496	1.24967	-485
1.2505	-518	1.25033	-517	1.25033	-516	1.25083	-506	1.25067	-507	1.25033	-496	1.25033	-485
1.25117	-518	1.251	-517	1.251	-516	1.2515	-505	1.25133	-506	1.251	-495	1.251	-485
1.25183	-518	1.25167	-516	1.25167	-515	1.25217	-505	1.252	-506	1.25167	-495	1.25167	-485
1.2525	-517	1.25233	-516	1.25233	-515	1.25283	-505	1.25267	-506	1.25233	-495	1.25233	-485
1.25317	-517	1.253	-515	1.253	-515	1.2535	-505	1.25333	-506	1.253	-495	1.253	-485
1.25383	-516	1.25367	-515	1.25367	-514	1.25417	-504	1.254	-506	1.25367	-495	1.25367	-485
1.2545	-516	1.25433	-515	1.25433	-514	1.25483	-504	1.25467	-505	1.25433	-495	1.25433	-485
1.25517	-516	1.255	-514	1.255	-513	1.2555	-504	1.25533	-505	1.255	-495	1.255	-485
1.25583	-515	1.25567	-514	1.25567	-513	1.25617	-503	1.256	-505	1.25567	-495	1.25567	-485
1.2565	-515	1.25633	-513	1.25633	-513	1.25683	-503	1.25667	-504	1.25633	-495	1.25633	-485
1.25717	-514	1.257	-513	1.257	-512	1.2575	-503	1.25733	-504	1.257	-495	1.257	-485
1.25783	-514	1.25767	-512	1.25767	-512	1.25817	-502	1.258	-504	1.25767	-494	1.25767	-485
1.2585	-514	1.25833	-512	1.25833	-511	1.25883	-502	1.25867	-504	1.25833	-494	1.25833	-485
1.25917	-513	1.259	-512	1.259	-511	1.2595	-502	1.25933	-503	1.259	-494	1.259	-485
1.25983	-513	1.25967	-511	1.25967	-511	1.26017	-501	1.26	-503	1.25967	-494	1.25967	-485
1.2605	-512	1.26033	-511	1.26033	-510	1.26083	-501	1.26067	-503	1.26033	-494	1.26033	-485
1.26117	-512	1.261	-510	1.261	-510	1.2615	-501	1.26133	-502	1.261	-494	1.261	-485
1.26183	-512	1.26167	-510	1.26167	-509	1.26217	-500	1.262	-502	1.26167	-493	1.26167	-485
1.2625	-511	1.26233	-510	1.26233	-509	1.26283	-500	1.26267	-502	1.26233	-493	1.26233	-484
1.26317	-511	1.263	-509	1.263	-508	1.2635	-500	1.26333	-502	1.263	-493	1.263	-484
1.26383	-511	1.26367	-509	1.26367	-508	1.26417	-499	1.264	-501	1.26367	-493	1.26367	-484
1.2645	-510	1.26433	-508	1.26433	-508	1.26483	-499	1.26467	-501	1.26433	-493	1.26433	-484
1.26517	-510	1.265	-508	1.265	-507	1.2655	-499	1.26533	-501	1.265	-493	1.265	-484
1.26583	-509	1.26567	-508	1.26567	-507	1.26617	-498	1.266	-501	1.26567	-493	1.26567	-484
1.2665	-509	1.26633	-507	1.26633	-506	1.26683	-498	1.26667	-500	1.26633	-492	1.26633	-484
1.26717	-509	1.267	-507	1.267	-506	1.2675	-498	1.26733	-500	1.267	-492	1.267	-484
1.26783	-508	1.26767	-507	1.26767	-506	1.26817	-498	1.268	-500	1.26767	-492	1.26767	-484
1.2685	-508	1.26833	-506	1.26833	-505	1.26883	-497	1.26867	-500	1.26833	-492	1.26833	-484
1.26917	-508	1.269	-506	1.269	-505	1.2695	-497	1.26933	-499	1.269	-492	1.269	-483
1.26983	-507	1.26967	-506	1.26967	-505	1.27017	-497	1.27	-499	1.26967	-492	1.26967	-483
1.2705	-507	1.27033	-505	1.27033	-504	1.27083	-497	1.27067	-499	1.27033	-492	1.27033	-483
1.27117	-507	1.271	-505	1.271	-504	1.2715	-496	1.27133	-499	1.271	-492	1.271	-483
1.27183	-507	1.27167	-505	1.27167	-504	1.27217	-496	1.272	-498	1.27167	-491	1.27167	-483
1.2725	-506	1.27233	-505	1.27233	-504	1.27283	-496	1.27267	-498	1.27233	-491	1.27233	-483
1.27317	-506	1.273	-504	1.273	-503	1.2735	-496	1.27333	-498	1.273	-491	1.273	-483
1.27383	-506	1.27367	-504	1.27367	-503	1.27417	-496	1.274	-498	1.27367	-491	1.27367	-483
1.2745	-506	1.27433	-504	1.27433	-503	1.27483	-496	1.27467	-498	1.27433	-491	1.27433	-483
1.27517	-506	1.275	-504	1.275	-503	1.2755	-496	1.27533	-498	1.275	-491	1.275	-483
1.27583	-506	1.27567	-504	1.27567	-502	1.27617	-495	1.276	-498	1.27567	-491	1.27567	-483
1.2765	-505	1.27633	-503	1.27633	-502	1.27683	-495	1.27667	-498	1.27633	-491	1.27633	-483
1.27717	-505	1.277	-503	1.277	-502	1.2775	-495	1.27733	-498	1.277	-491	1.277	-483
1.27783	-505	1.27767	-503	1.27767	-502	1.27817	-495	1.278	-498	1.27767	-491	1.27767	-483
1.2785	-505	1.27833	-503	1.27833	-502	1.27883	-495	1.27867	-498	1.27833	-491	1.27833	-483
1.27917	-505	1.279	-503	1.279	-502	1.2795	-495	1.27933	-498	1.279	-492	1.279	-483
1.27983	-505	1.27967	-503	1.27967	-502	1.28017	-495	1.28	-498	1.27967	-492	1.27967	-484
1.2805	-505	1.28033	-503	1.28033	-502	1.28083	-495	1.28067	-498	1.28033	-492	1.28033	-484
1.28117	-505	1.281	-503	1.281	-502	1.2815	-496	1.28133	-498	1.281	-492	1.281	-484
1.28183	-505	1.28167	-503	1.28167	-502	1.28217	-496	1.282	-498	1.28167	-492	1.28167	-484
1.2825	-505	1.28233	-503	1.28233	-502	1.28283	-496	1.28267	-498	1.28233	-492	1.28233	-484
1.28317	-506	1.283	-503	1.283	-502	1.2835	-496	1.28333	-498	1.283	-493	1.283	-485
1.28383	-506	1.28367	-503	1.28367	-502	1.28417	-496	1.284	-498	1.28367	-493	1.28367	-485
1.2845	-506	1.28433	-503	1.28433	-502	1.28483	-496	1.28467	-499	1.28433	-493	1.28433	-485
1.28517	-506	1.285	-503	1.285	-502	1.2855	-497	1.28533	-499	1.285	-493	1.285	-485
1.28583	-506	1.28567	-504	1.28567	-502	1.28617	-497	1.286	-499	1.28567	-494	1.28567	-486
1.2865	-507	1.28633	-504	1.28633	-503	1.28683	-497	1.28667	-499	1.28633	-494	1.28633	-486
1.28717	-507	1.287	-504	1.287	-503	1.2875	-497	1.28733	-500	1.287	-494	1.287	-487
1.28783	-507	1.28767	-504	1.28767	-503	1.28817	-498	1.288	-500	1.28767	-495	1.28767	-487
1.2885	-507	1.28833	-505	1.28833	-503	1.28883	-498	1.28867	-501	1.28833	-495	1.28833	-487
1.28917	-508	1.289	-505	1.289	-504	1.2895	-499	1.28933	-501	1.289	-496	1.289	-488
1.28983	-508	1.28967	-505	1.28967	-504	1.29017	-499	1.29	-501	1.28967	-496	1.28967	-488
1.2905	-509	1.29033	-506	1.29033	-504	1.29083	-499	1.29067	-502	1.29033	-497	1.29033	-489
1.29117	-509	1.291	-506	1.291	-505	1.2915	-500	1.29133	-502	1.291	-497	1.291	-489
1.29183	-510	1.29167	-507	1.29167	-505	1.29217	-500	1.292	-503	1.29167	-498	1.29167	-490
1.2925	-510	1.29233	-507	1.29233	-506	1.29283	-501	1.29267	-503	1.29233	-498	1.29233	-490
1.29317	-511	1.293	-508	1.293	-506	1.2935	-501	1.29333	-504	1.293	-499	1.293	-491
1.29383	-511	1.29367	-508	1.29367	-507	1.29417	-502	1.294	-505	1.29367	-499	1.29367	-492
1.2945	-512	1.29433	-509	1.29433	-507	1.29483	-503	1.29467	-505	1.29433	-500	1.29433	-492
1.29517	-512	1.295	-509	1.295	-508	1.2955	-503	1.29533	-506	1.295	-501	1.295	-493
1.29583	-513	1.29567	-510	1.29567	-508	1.29617	-504	1.296	-507	1.29567	-501	1.29567	-494
1.2965	-514	1.29633	-511	1.29633	-509	1.29683	-505	1.29667	-507	1.29633	-502	1.29633	-494
1.29717	-514	1.297	-511	1.297	-510	1.2975	-505	1.29733	-508	1.297	-503	1.297	-495
1.29783	-515	1.29767	-512	1.29767	-510	1.29817	-506	1.298	-509	1.29767	-504	1.29767	-496
1.2985	-516	1.29833	-513	1.29833	-511	1.29883	-507	1.29867	-510	1.29833	-504	1.29833	-497
1.29917	-517	1.299	-513	1.299	-512	1.2995	-508	1.29933	-510	1.299	-505	1.299	-498
1.29983	-518	1.29967	-514	1.29967	-512	1.30017	-509	1.3	-511	1.29967	-506	1.29967	-498
1.3005	-518	1.30033	-515	1.30033	-513	1.30083	-509	1.30067	-512	1.30033	-507	1.30033	-499
1.30117	-519	1.301	-516	1.301	-514	1.3015	-510	1.30133	-513	1.301	-508	1.301	-500
1.30183	-520	1.30167	-517	1.30167	-515	1.30217	-511	1.302	-514	1.30167	-509	1.30167	-501
1.3025	-521	1.30233	-518	1.30233	-516	1.30283	-512	1.30267	-515	1.30233	-510	1.30233	-502
1.30317	-522	1.303	-519	1.303	-516	1.3035	-513	1.30333	-516	1.303	-511	1.303	-503
1.30383	-523	1.30367	-519	1.30367	-517	1.30417	-514	1.304	-517	1.30367	-512	1.30367	-504
1.3045	-524	1.30433	-520	1.30433	-518	1.30483	-515	1.30467	-518	1.30433	-513	1.30433	-505
1.30517	-525	1.305	-521	1.305	-519	1.3055	-516	1.30533	-519	1.305	-514	1.305	-506
1.30583	-526	1.30567	-522	1.30567	-520	1.30617	-517	1.306	-520	1.30567	-515	1.30567	-507
1.3065	-527	1.30633	-523	1.30633	-521	1.30683	-518	1.30667	-521	1.30633	-516	1.30633	-508
1.30717	-528	1.307	-524	1.307	-522	1.3075	-519	1.30733	-522	1.307	-517	1.307	-510
1.30783	-529	1.30767	-525	1.30767	-523	1.30817	-520	1.308	-523	1.30767	-518	1.30767	-511
1.3085	-530	1.30833	-527	1.30833	-525	1.30883	-521	1.30867	-525	1.30833	-519	1.30833	-512
1.30917	-531	1.309	-528	1.309	-526	1.3095	-523	1.30933	-526	1.309	-520	1.309	-513
1.30983	-533	1.30967	-529	1.30967	-527	1.31017	-524	1.31	-527	1.30967	-522	1.30967	-514
1.3105	-534	1.31033	-530	1.31033	-528	1.31083	-525	1.31067	-528	1.31033	-523	1.31033	-515
1.31117	-535	1.311	-531	1.311	-529	1.3115	-526	1.31133	-529	1.311	-524	1.311	-517
1.31183	-536	1.31167	-532	1.31167	-530	1.31217	-527	1.312	-531	1.31167	-525	1.31167	-518
1.3125	-537	1.31233	-533	1.31233	-532	1.31283	-529	1.31267	-532	1.31233	-527	1.31233	-519
1.31317	-539	1.313	-535	1.313	-533	1.3135	-530	1.31333	-533	1.313	-528	1.313	-521
1.31383	-540	1.31367	-536	1.31367	-534	1.31417	-531	1.314	-535	1.31367	-529	1.31367	-522
1.3145	-541	1.31433	-537	1.31433	-535	1.31483	-533	1.31467	-536	1.31433	-531	1.31433	-523
1.31517	-543	1.315	-538	1.315	-537	1.3155	-534	1.31533	-537	1.315	-532	1.315	-525
1.31583	-544	1.31567	-540	1.31567	-538	1.31617	-535	1.316	-539	1.31567	-533	1.31567	-526
1.3165	-545	1.31633	-541	1.31633	-539	1.31683	-537	1.31667	-540	1.31633	-535	1.31633	-527
1.31717	-547	1.317	-542	1.317	-541	1.3175	-538	1.31733	-541	1.317	-536	1.317	-529
1.31783	-548	1.31767	-544	1.31767	-542	1.31817	-539	1.318	-543	1.31767	-538	1.31767	-530
1.3185	-549	1.31833	-545	1.31833	-543	1.31883	-541	1.31867	-544	1.31833	-539	1.31833	-532
1.31917	-551	1.319	-547	1.319	-545	1.3195	-542	1.31933	-546	1.319	-540	1.319	-533
1.31983	-552	1.31967	-548	1.31967	-546	1.32017	-544	1.32	-547	1.31967	-542	1.31967	-535
1.3205	-554	1.32033	-549	1.32033	-548	1.32083	-545	1.32067	-549	1.32033	-543	1.32033	-536
1.32117	-555	1.321	-551	1.321	-549	1.3215	-547	1.32133	-550	1.321	-545	1.321	-538
1.32183	-557	1.32167	-552	1.32167	-550	1.32217	-548	1.322	-552	1.32167	-546	1.32167	-539
1.3225	-558	1.32233	-554	1.32233	-552	1.32283	-550	1.32267	-553	1.32233	-548	1.32233	-541
1.32317	-560	1.323	-555	1.323	-553	1.3235	-551	1.32333	-555	1.323	-550	1.323	-542
1.32383	-561	1.32367	-557	1.32367	-555	1.32417	-553	1.324	-556	1.32367	-551	1.32367	-544
1.3245	-563	1.32433	-558	1.32433	-556	1.32483	-554	1.32467	-558	1.32433	-553	1.32433	-545
1.32517	-564	1.325	-560	1.325	-558	1.3255	-556	1.32533	-559	1.325	-554	1.325	-547
1.32583	-566	1.32567	-561	1.32567	-559	1.32617	-557	1.326	-561	1.32567	-556	1.32567	-548
1.3265	-567	1.32633	-563	1.32633	-561	1.32683	-559	1.32667	-563	1.32633	-557	1.32633	-550
1.32717	-569	1.327	-564	1.327	-563	1.3275	-561	1.32733	-564	1.327	-559	1.327	-552
1.32783	-571	1.32767	-566	1.32767	-564	1.32817	-562	1.328	-566	1.32767	-561	1.32767	-553
1.3285	-572	1.32833	-567	1.32833	-566	1.32883	-564	1.32867	-567	1.32833	-562	1.32833	-555
1.32917	-574	1.329	-569	1.329	-567	1.3295	-565	1.32933	-569	1.329	-564	1.329	-557
1.32983	-575	1.32967	-570	1.32967	-569	1.33017	-567	1.33	-571	1.32967	-565	1.32967	-558
1.3305	-577	1.33033	-572	1.33033	-571	1.33083	-569	1.33067	-572	1.33033	-567	1.33033	-560
1.33117	-579	1.331	-574	1.331	-572	1.3315	-570	1.33133	-574	1.331	-569	1.331	-562
1.33183	-580	1.33167	-575	1.33167	-574	1.33217	-572	1.332	-575	1.33167	-570	1.33167	-563
1.3325	-582	1.33233	-577	1.33233	-575	1.33283	-573	1.33267	-577	1.33233	-572	1.33233	-565
1.33317	-584	1.333	-578	1.333	-577	1.3335	-575	1.33333	-579	1.333	-574	1.333	-567
1.33383	-585	1.33367	-580	1.33367	-579	1.33417	-577	1.334	-580	1.33367	-575	1.33367	-568
1.3345	-587	1.33433	-582	1.33433	-580	1.33483	-578	1.33467	-582	1.33433	-577	1.33433	-570
1.33517	-588	1.335	-583	1.335	-582	1.3355	-580	1.33533	-584	1.335	-579	1.335	-572
1.33583	-590	1.33567	-585	1.33567	-584	1.33617	-582	1.336	-585	1.33567	-580	1.33567	-573
1.3365	-592	1.33633	-587	1.33633	-585	1.33683	-583	1.33667	-587	1.33633	-582	1.33633	-575
1.33717	-593	1.337	-588	1.337	-587	1.3375	-585	1.33733	-589	1.337	-584	1.337	-577
1.33783	-595	1.33767	-590	1.33767	-589	1.33817	-587	1.338	-590	1.33767	-586	1.33767	-578
1.3385	-597	1.33833	-591	1.33833	-590	1.33883	-588	1.33867	-592	1.33833	-587	1.33833	-580
1.33917	-598	1.339	-593	1.339	-592	1.3395	-590	1.33933	-594	1.339	-589	1.339	-582
1.33983	-600	1.33967	-595	1.33967	-594	1.34017	-592	1.34	-595	1.33967	-591	1.33967	-584
1.3405	-602	1.34033	-596	1.34033	-595	1.34083	-593	1.34067	-597	1.34033	-592	1.34033	-585
1.34117	-603	1.341	-598	1.341	-597	1.3415	-595	1.34133	-599	1.341	-594	1.341	-587
1.34183	-605	1.34167	-600	1.34167	-599	1.34217	-596	1.342	-600	1.34167	-596	1.34167	-589
1.3425	-607	1.34233	-601	1.34233	-600	1.34283	-598	1.34267	-602	1.34233	-597	1.34233	-590
1.34317	-608	1.343	-603	1.343	-602	1.3435	-600	1.34333	-604	1.343	-599	1.343	-592
1.34383	-610	1.34367	-605	1.34367	-604	1.34417	-601	1.344	-605	1.34367	-601	1.34367	-594
1.3445	-612	1.34433	-606	1.34433	-605	1.34483	-603	1.34467	-607	1.34433	-603	1.34433	-596
1.34517	-613	1.345	-608	1.345	-607	1.3455	-605	1.34533	-609	1.345	-604	1.345	-597
1.34583	-615	1.34567	-610	1.34567	-609	1.34617	-606	1.346	-610	1.34567	-606	1.34567	-599
1.3465	-617	1.34633	-611	1.34633	-610	1.34683	-608	1.34667	-612	1.34633	-608	1.34633	-601
1.34717	-618	1.347	-613	1.347	-612	1.3475	-610	1.34733	-614	1.347	-609	1.347	-602
1.34783	-620	1.34767	-615	1.34767	-614	1.34817	-611	1.348	-615	1.34767	-611	1.34767	-604
1.3485	-622	1.34833	-616	1.34833	-615	1.34883	-613	1.34867	-617	1.34833	-613	1.34833	-606
1.34917	-623	1.349	-618	1.349	-617	1.3495	-615	1.34933	-619	1.349	-614	1.349	-607
1.34983	-625	1.34967	-620	1.34967	-618	1.35017	-616	1.35	-620	1.34967	-616	1.34967	-609
1.3505	-627	1.35033	-621	1.35033	-620	1.35083	-618	1.35067	-622	1.35033	-618	1.35033	-611
1.35117	-628	1.351	-623	1.351	-622	1.3515	-619	1.35133	-624	1.351	-619	1.351	-612
1.35183	-630	1.35167	-624	1.35167	-623	1.35217	-621	1.352	-625	1.35167	-621	1.35167	-614
1.3525	-631	1.35233	-626	1.35233	-625	1.35283	-623	1.35267	-627	1.35233	-623	1.35233	-616
1.35317	-633	1.353	-628	1.353	-627	1.3535	-624	1.35333	-629	1.353	-624	1.353	-617
1.35383	-635	1.35367	-629	1.35367	-628	1.35417	-626	1.354	-630	1.35367	-626	1.35367	-619
1.3545	-636	1.35433	-631	1.35433	-630	1.35483	-627	1.35467	-632	1.35433	-628	1.35433	-621
1.35517	-638	1.355	-632	1.355	-631	1.3555	-629	1.35533	-634	1.355	-629	1.355	-622
1.35583	-639	1.35567	-634	1.35567	-633	1.35617	-631	1.356	-635	1.35567	-631	1.35567	-624
1.3565	-641	1.35633	-636	1.35633	-635	1.35683	-632	1.35667	-637	1.35633	-633	1.35633	-626
1.35717	-643	1.357	-637	1.357	-636	1.3575	-634	1.35733	-639	1.357	-634	1.357	-627
1.35783	-644	1.35767	-639	1.35767	-638	1.35817	-635	1.358	-640	1.35767	-636	1.35767	-629
1.3585	-646	1.35833	-640	1.35833	-639	1.35883	-637	1.35867	-642	1.35833	-637	1.35833	-631
1.35917	-647	1.359	-642	1.359	-641	1.3595	-639	1.35933	-643	1.359	-639	1.359	-632
1.35983	-649	1.35967	-643	1.35967	-642	1.36017	-640	1.36	-645	1.35967	-641	1.35967	-634
1.3605	-650	1.36033	-645	1.36033	-644	1.36083	-642	1.36067	-646	1.36033	-642	1.36033	-635
1.36117	-652	1.361	-647	1.361	-646	1.3615	-643	1.36133	-648	1.361	-644	1.361	-637
1.36183	-654	1.36167	-648	1.36167	-647	1.36217	-645	1.362	-650	1.36167	-645	1.36167	-638
1.3625	-655	1.36233	-650	1.36233	-649	1.36283	-646	1.36267	-651	1.36233	-647	1.36233	-640
1.36317	-657	1.363	-651	1.363	-650	1.3635	-648	1.36333	-653	1.363	-648	1.363	-642
1.36383	-658	1.36367	-653	1.36367	-652	1.36417	-649	1.364	-654	1.36367	-650	1.36367	-643
1.3645	-660	1.36433	-654	1.36433	-653	1.36483	-651	1.36467	-656	1.36433	-652	1.36433	-645
1.36517	-661	1.365	-656	1.365	-655	1.3655	-652	1.36533	-657	1.365	-653	1.365	-646
1.36583	-663	1.36567	-657	1.36567	-656	1.36617	-654	1.366	-659	1.36567	-655	1.36567	-648
1.3665	-664	1.36633	-659	1.36633	-658	1.36683	-655	1.36667	-660	1.36633	-656	1.36633	-649
1.36717	-666	1.367	-660	1.367	-659	1.3675	-657	1.36733	-662	1.367	-658	1.367	-651
1.36783	-667	1.36767	-661	1.36767	-660	1.36817	-658	1.368	-663	1.36767	-659	1.36767	-652
1.3685	-669	1.36833	-663	1.36833	-662	1.36883	-659	1.36867	-665	1.36833	-661	1.36833	-654
1.36917	-670	1.369	-664	1.369	-663	1.3695	-661	1.36933	-666	1.369	-662	1.369	-655
1.36983	-671	1.36967	-666	1.36967	-665	1.37017	-662	1.37	-667	1.36967	-663	1.36967	-657
1.3705	-673	1.37033	-667	1.37033	-666	1.37083	-664	1.37067	-669	1.37033	-665	1.37033	-658
1.37117	-674	1.371	-669	1.371	-668	1.3715	-665	1.37133	-670	1.371	-666	1.371	-659
1.37183	-676	1.37167	-670	1.37167	-669	1.37217	-667	1.372	-672	1.37167	-668	1.37167	-661
1.3725	-677	1.37233	-671	1.37233	-670	1.37283	-668	1.37267	-673	1.37233	-669	1.37233	-662
1.37317	-678	1.373	-673	1.373	-672	1.3735	-669	1.37333	-675	1.373	-671	1.373	-664
1.37383	-680	1.37367	-674	1.37367	-673	1.37417	-671	1.374	-676	1.37367	-672	1.37367	-665
1.3745	-681	1.37433	-675	1.37433	-674	1.37483	-672	1.37467	-677	1.37433	-673	1.37433	-667
1.37517	-683	1.375	-677	1.375	-676	1.3755	-673	1.37533	-679	1.375	-675	1.375	-668
1.37583	-684	1.37567	-678	1.37567	-677	1.37617	-675	1.376	-680	1.37567	-676	1.37567	-669
1.3765	-685	1.37633	-679	1.37633	-678	1.37683	-676	1.37667	-681	1.37633	-677	1.37633	-671
1.37717	-687	1.377	-681	1.377	-680	1.3775	-677	1.37733	-683	1.377	-679	1.377	-672
1.37783	-688	1.37767	-682	1.37767	-681	1.37817	-679	1.378	-684	1.37767	-680	1.37767	-673
1.3785	-689	1.37833	-683	1.37833	-682	1.37883	-680	1.37867	-685	1.37833	-681	1.37833	-675
1.37917	-690	1.379	-685	1.379	-684	1.3795	-681	1.37933	-687	1.379	-683	1.379	-676
1.37983	-692	1.37967	-686	1.37967	-685	1.38017	-683	1.38	-688	1.37967	-684	1.37967	-677
1.3805	-693	1.38033	-687	1.38033	-686	1.38083	-684	1.38067	-689	1.38033	-685	1.38033	-679
1.38117	-694	1.381	-688	1.381	-687	1.3815	-685	1.38133	-690	1.381	-687	1.381	-680
1.38183	-696	1.38167	-690	1.38167	-689	1.38217	-686	1.382	-692	1.38167	-688	1.38167	-681
1.3825	-697	1.38233	-691	1.38233	-690	1.38283	-688	1.38267	-693	1.38233	-689	1.38233	-682
1.38317	-698	1.383	-692	1.383	-691	1.3835	-689	1.38333	-694	1.383	-690	1.383	-684
1.38383	-699	1.38367	-693	1.38367	-692	1.38417	-690	1.384	-695	1.38367	-691	1.38367	-685
1.3845	-700	1.38433	-695	1.38433	-693	1.38483	-691	1.38467	-696	1.38433	-693	1.38433	-686
1.38517	-702	1.385	-696	1.385	-695	1.3855	-692	1.38533	-698	1.385	-694	1.385	-687
1.38583	-703	1.38567	-697	1.38567	-696	1.38617	-693	1.386	-699	1.38567	-695	1.38567	-688
1.3865	-704	1.38633	-698	1.38633	-697	1.38683	-695	1.38667	-700	1.38633	-696	1.38633	-690
1.38717	-705	1.387	-699	1.387	-698	1.3875	-696	1.38733	-701	1.387	-697	1.387	-691
1.38783	-706	1.38767	-700	1.38767	-699	1.38817	-697	1.388	-702	1.38767	-699	1.38767	-692
1.3885	-707	1.38833	-701	1.38833	-700	1.38883	-698	1.38867	-703	1.38833	-700	1.38833	-693
1.38917	-708	1.389	-703	1.389	-701	1.3895	-699	1.38933	-704	1.389	-701	1.389	-694
1.38983	-710	1.38967	-704	1.38967	-702	1.39017	-700	1.39	-706	1.38967	-702	1.38967	-695
1.3905	-711	1.39033	-705	1.39033	-704	1.39083	-701	1.39067	-707	1.39033	-703	1.39033	-696
1.39117	-712	1.391	-706	1.391	-705	1.3915	-702	1.39133	-708	1.391	-704	1.391	-697
1.39183	-713	1.39167	-707	1.39167	-706	1.39217	-704	1.392	-709	1.39167	-705	1.39167	-699
1.3925	-714	1.39233	-708	1.39233	-707	1.39283	-705	1.39267	-710	1.39233	-706	1.39233	-700
1.39317	-715	1.393	-709	1.393	-708	1.3935	-706	1.39333	-711	1.393	-707	1.393	-701
1.39383	-716	1.39367	-710	1.39367	-709	1.39417	-707	1.394	-712	1.39367	-708	1.39367	-702
1.3945	-717	1.39433	-711	1.39433	-710	1.39483	-708	1.39467	-713	1.39433	-709	1.39433	-703
1.39517	-718	1.395	-712	1.395	-711	1.3955	-709	1.39533	-714	1.395	-710	1.395	-704
1.39583	-719	1.39567	-713	1.39567	-712	1.39617	-710	1.396	-715	1.39567	-711	1.39567	-705
1.3965	-720	1.39633	-714	1.39633	-713	1.39683	-711	1.39667	-716	1.39633	-712	1.39633	-706
1.39717	-721	1.397	-715	1.397	-714	1.3975	-712	1.39733	-717	1.397	-713	1.397	-707
1.39783	-722	1.39767	-716	1.39767	-715	1.39817	-713	1.398	-718	1.39767	-714	1.39767	-708
1.3985	-723	1.39833	-717	1.39833	-716	1.39883	-714	1.39867	-719	1.39833	-715	1.39833	-709
1.39917	-723	1.399	-718	1.399	-717	1.3995	-714	1.39933	-720	1.399	-716	1.399	-710
1.39983	-724	1.39967	-719	1.39967	-717	1.40017	-715	1.4	-721	1.39967	-717	1.39967	-711
1.4005	-725	1.40033	-720	1.40033	-718	1.40083	-716	1.40067	-721	1.40033	-718	1.40033	-711
1.40117	-726	1.401	-720	1.401	-719	1.4015	-717	1.40133	-722	1.401	-719	1.401	-712
1.40183	-727	1.40167	-721	1.40167	-720	1.40217	-718	1.402	-723	1.40167	-720	1.40167	-713
1.4025	-728	1.40233	-722	1.40233	-721	1.40283	-719	1.40267	-724	1.40233	-721	1.40233	-714
1.40317	-729	1.403	-723	1.403	-722	1.4035	-720	1.40333	-725	1.403	-722	1.403	-715
1.40383	-730	1.40367	-724	1.40367	-723	1.40417	-721	1.404	-726	1.40367	-722	1.40367	-716
1.4045	-730	1.40433	-725	1.40433	-723	1.40483	-721	1.40467	-727	1.40433	-723	1.40433	-717
1.40517	-731	1.405	-726	1.405	-724	1.4055	-722	1.40533	-728	1.405	-724	1.405	-718
1.40583	-732	1.40567	-726	1.40567	-725	1.40617	-723	1.406	-728	1.40567	-725	1.40567	-719
1.4065	-733	1.40633	-727	1.40633	-726	1.40683	-724	1.40667	-729	1.40633	-726	1.40633	-719
1.40717	-733	1.407	-728	1.407	-727	1.4075	-725	1.40733	-730	1.407	-727	1.407	-720
1.40783	-734	1.40767	-729	1.40767	-727	1.40817	-725	1.408	-731	1.40767	-727	1.40767	-721
1.4085	-735	1.40833	-729	1.40833	-728	1.40883	-726	1.40867	-731	1.40833	-728	1.40833	-722
1.40917	-736	1.409	-730	1.409	-729	1.4095	-727	1.40933	-732	1.409	-729	1.409	-723
1.40983	-736	1.40967	-731	1.40967	-730	1.41017	-728	1.41	-733	1.40967	-730	1.40967	-723
1.4105	-737	1.41033	-732	1.41033	-730	1.41083	-728	1.41067	-734	1.41033	-730	1.41033	-724
1.41117	-738	1.411	-732	1.411	-731	1.4115	-729	1.41133	-734	1.411	-731	1.411	-725
1.41183	-739	1.41167	-733	1.41167	-732	1.41217	-730	1.412	-735	1.41167	-732	1.41167	-726
1.4125	-739	1.41233	-734	1.41233	-732	1.41283	-730	1.41267	-736	1.41233	-732	1.41233	-726
1.41317	-740	1.413	-734	1.413	-733	1.4135	-731	1.41333	-736	1.413	-733	1.413	-727
1.41383	-741	1.41367	-735	1.41367	-734	1.41417	-732	1.414	-737	1.41367	-734	1.41367	-728
1.4145	-741	1.41433	-736	1.41433	-735	1.41483	-732	1.41467	-738	1.41433	-735	1.41433	-729
1.41517	-742	1.415	-736	1.415	-735	1.4155	-733	1.41533	-738	1.415	-735	1.415	-729
1.41583	-743	1.41567	-737	1.41567	-736	1.41617	-734	1.416	-739	1.41567	-736	1.41567	-730
1.4165	-743	1.41633	-737	1.41633	-736	1.41683	-734	1.41667	-740	1.41633	-736	1.41633	-731
1.41717	-744	1.417	-738	1.417	-737	1.4175	-735	1.41733	-740	1.417	-737	1.417	-731
1.41783	-744	1.41767	-739	1.41767	-738	1.41817	-735	1.418	-741	1.41767	-738	1.41767	-732
1.4185	-745	1.41833	-739	1.41833	-738	1.41883	-736	1.41867	-741	1.41833	-738	1.41833	-732
1.41917	-745	1.419	-740	1.419	-739	1.4195	-737	1.41933	-742	1.419	-739	1.419	-733
1.41983	-746	1.41967	-740	1.41967	-739	1.42017	-737	1.42	-743	1.41967	-740	1.41967	-734
1.4205	-747	1.42033	-741	1.42033	-740	1.42083	-738	1.42067	-743	1.42033	-740	1.42033	-734
1.42117	-747	1.421	-741	1.421	-741	1.4215	-738	1.42133	-744	1.421	-741	1.421	-735
1.42183	-748	1.42167	-742	1.42167	-741	1.42217	-739	1.422	-744	1.42167	-741	1.42167	-735
1.4225	-748	1.42233	-742	1.42233	-742	1.42283	-739	1.42267	-745	1.42233	-742	1.42233	-736
1.42317	-749	1.423	-743	1.423	-742	1.4235	-740	1.42333	-745	1.423	-742	1.423	-736
1.42383	-749	1.42367	-743	1.42367	-743	1.42417	-740	1.424	-746	1.42367	-743	1.42367	-737
1.4245	-750	1.42433	-744	1.42433	-743	1.42483	-741	1.42467	-746	1.42433	-743	1.42433	-738
1.42517	-750	1.425	-744	1.425	-744	1.4255	-741	1.42533	-747	1.425	-744	1.425	-738
1.42583	-751	1.42567	-745	1.42567	-744	1.42617	-742	1.426	-747	1.42567	-744	1.42567	-739
1.4265	-751	1.42633	-745	1.42633	-745	1.42683	-742	1.42667	-748	1.42633	-745	1.42633	-739
1.42717	-751	1.427	-746	1.427	-745	1.4275	-743	1.42733	-748	1.427	-745	1.427	-740
1.42783	-752	1.42767	-746	1.42767	-745	1.42817	-743	1.428	-749	1.42767	-746	1.42767	-740
1.4285	-752	1.42833	-747	1.42833	-746	1.42883	-743	1.42867	-749	1.42833	-746	1.42833	-740
1.42917	-753	1.429	-747	1.429	-746	1.4295	-744	1.42933	-749	1.429	-747	1.429	-741
1.42983	-753	1.42967	-748	1.42967	-747	1.43017	-744	1.43	-750	1.42967	-747	1.42967	-741
1.4305	-753	1.43033	-748	1.43033	-747	1.43083	-745	1.43067	-750	1.43033	-748	1.43033	-742
1.43117	-754	1.431	-748	1.431	-747	1.4315	-745	1.43133	-751	1.431	-748	1.431	-742
1.43183	-754	1.43167	-749	1.43167	-748	1.43217	-745	1.432	-751	1.43167	-748	1.43167	-743
1.4325	-755	1.43233	-749	1.43233	-748	1.43283	-746	1.43267	-751	1.43233	-749	1.43233	-743
1.43317	-755	1.433	-749	1.433	-749	1.4335	-746	1.43333	-752	1.433	-749	1.433	-743
1.43383	-755	1.43367	-750	1.43367	-749	1.43417	-746	1.434	-752	1.43367	-750	1.43367	-744
1.4345	-756	1.43433	-750	1.43433	-749	1.43483	-747	1.43467	-752	1.43433	-750	1.43433	-744
1.43517	-756	1.435	-751	1.435	-750	1.4355	-747	1.43533	-753	1.435	-750	1.435	-744
1.43583	-756	1.43567	-751	1.43567	-750	1.43617	-747	1.436	-753	1.43567	-751	1.43567	-745
1.4365	-757	1.43633	-751	1.43633	-750	1.43683	-748	1.43667	-753	1.43633	-751	1.43633	-745
1.43717	-757	1.437	-751	1.437	-750	1.4375	-748	1.43733	-754	1.437	-751	1.437	-745
1.43783	-757	1.43767	-752	1.43767	-751	1.43817	-748	1.438	-754	1.43767	-752	1.43767	-746
1.4385	-757	1.43833	-752	1.43833	-751	1.43883	-749	1.43867	-754	1.43833	-752	1.43833	-746
1.43917	-758	1.439	-752	1.439	-751	1.4395	-749	1.43933	-754	1.439	-752	1.439	-746
1.43983	-758	1.43967	-753	1.43967	-752	1.44017	-749	1.44	-755	1.43967	-753	1.43967	-747
1.4405	-758	1.44033	-753	1.44033	-752	1.44083	-749	1.44067	-755	1.44033	-753	1.44033	-747
1.44117	-758	1.441	-753	1.441	-752	1.4415	-749	1.44133	-755	1.441	-753	1.441	-747
1.44183	-759	1.44167	-754	1.44167	-752	1.44217	-750	1.442	-755	1.44167	-753	1.44167	-747
1.4425	-759	1.44233	-754	1.44233	-753	1.44283	-750	1.44267	-756	1.44233	-754	1.44233	-748
1.44317	-759	1.443	-754	1.443	-753	1.4435	-750	1.44333	-756	1.443	-754	1.443	-748
1.44383	-759	1.44367	-754	1.44367	-753	1.44417	-750	1.444	-756	1.44367	-754	1.44367	-748
1.4445	-760	1.44433	-755	1.44433	-753	1.44483	-751	1.44467	-756	1.44433	-754	1.44433	-748
1.44517	-760	1.445	-755	1.445	-753	1.4455	-751	1.44533	-756	1.445	-755	1.445	-748
1.44583	-760	1.44567	-755	1.44567	-753	1.44617	-751	1.446	-757	1.44567	-755	1.44567	-749
1.4465	-760	1.44633	-755	1.44633	-754	1.44683	-751	1.44667	-757	1.44633	-755	1.44633	-749
1.44717	-760	1.447	-755	1.447	-754	1.4475	-751	1.44733	-757	1.447	-755	1.447	-749
1.44783	-760	1.44767	-756	1.44767	-754	1.44817	-751	1.448	-757	1.44767	-755	1.44767	-749
1.4485	-761	1.44833	-756	1.44833	-754	1.44883	-751	1.44867	-757	1.44833	-756	1.44833	-749
1.44917	-761	1.449	-756	1.449	-754	1.4495	-752	1.44933	-757	1.449	-756	1.449	-750
1.44983	-761	1.44967	-756	1.44967	-754	1.45017	-752	1.45	-757	1.44967	-756	1.44967	-750
1.4505	-761	1.45033	-756	1.45033	-754	1.45083	-752	1.45067	-758	1.45033	-756	1.45033	-750
1.45117	-761	1.451	-756	1.451	-754	1.4515	-752	1.45133	-758	1.451	-756	1.451	-750
1.45183	-761	1.45167	-756	1.45167	-754	1.45217	-752	1.452	-758	1.45167	-756	1.45167	-750
1.4525	-761	1.45233	-757	1.45233	-755	1.45283	-752	1.45267	-758	1.45233	-756	1.45233	-750
1.45317	-761	1.453	-757	1.453	-755	1.4535	-752	1.45333	-758	1.453	-756	1.453	-750
1.45383	-761	1.45367	-757	1.45367	-755	1.45417	-752	1.454	-758	1.45367	-757	1.45367	-750
1.4545	-761	1.45433	-757	1.45433	-755	1.45483	-752	1.45467	-758	1.45433	-757	1.45433	-750
1.45517	-762	1.455	-757	1.455	-755	1.4555	-752	1.45533	-758	1.455	-757	1.455	-750
1.45583	-762	1.45567	-757	1.45567	-755	1.45617	-752	1.456	-758	1.45567	-757	1.45567	-751
1.4565	-762	1.45633	-757	1.45633	-755	1.45683	-752	1.45667	-758	1.45633	-757	1.45633	-751
1.45717	-762	1.457	-757	1.457	-755	1.4575	-752	1.45733	-758	1.457	-757	1.457	-751
1.45783	-762	1.45767	-757	1.45767	-755	1.45817	-752	1.458	-758	1.45767	-757	1.45767	-751
1.4585	-762	1.45833	-757	1.45833	-755	1.45883	-752	1.45867	-758	1.45833	-757	1.45833	-751
1.45917	-762	1.459	-757	1.459	-755	1.4595	-752	1.45933	-758	1.459	-757	1.459	-751
1.45983	-762	1.45967	-757	1.45967	-755	1.46017	-752	1.46	-758	1.45967	-757	1.45967	-751
1.4605	-762	1.46033	-757	1.46033	-755	1.46083	-752	1.46067	-758	1.46033	-757	1.46033	-751
1.46117	-762	1.461	-757	1.461	-755	1.4615	-752	1.46133	-758	1.461	-757	1.461	-751
1.46183	-762	1.46167	-757	1.46167	-755	1.46217	-752	1.462	-758	1.46167	-757	1.46167	-751
1.4625	-762	1.46233	-757	1.46233	-755	1.46283	-752	1.46267	-758	1.46233	-757	1.46233	-751
1.46317	-762	1.463	-757	1.463	-755	1.4635	-752	1.46333	-758	1.463	-757	1.463	-751
1.46383	-762	1.46367	-757	1.46367	-755	1.46417	-752	1.464	-758	1.46367	-757	1.46367	-751
1.4645	-762	1.46433	-757	1.46433	-755	1.46483	-752	1.46467	-758	1.46433	-757	1.46433	-751
1.46517	-762	1.465	-757	1.465	-755	1.4655	-752	1.46533	-758	1.465	-757	1.465	-751
1.46583	-761	1.46567	-757	1.46567	-755	1.46617	-752	1.466	-758	1.46567	-757	1.46567	-751
1.4665	-761	1.46633	-757	1.46633	-755	1.46683	-752	1.46667	-758	1.46633	-757	1.46633	-750
1.46717	-761	1.467	-757	1.467	-754	1.4675	-752	1.46733	-758	1.467	-757	1.467	-750
1.46783	-761	1.46767	-757	1.46767	-754	1.46817	-752	1.468	-758	1.46767	-757	1.46767	-750
1.4685	-761	1.46833	-757	1.46833	-754	1.46883	-752	1.46867	-758	1.46833	-757	1.46833	-750
1.46917	-761	1.469	-757	1.469	-754	1.4695	-752	1.46933	-758	1.469	-756	1.469	-750
1.46983	-761	1.46967	-757	1.46967	-754	1.47017	-752	1.47	-757	1.46967	-756	1.46967	-750
1.4705	-761	1.47033	-757	1.47033	-754	1.47083	-751	1.47067	-757	1.47033	-756	1.47033	-750
1.47117	-761	1.471	-757	1.471	-754	1.4715	-751	1.47133	-757	1.471	-756	1.471	-750
1.47183	-760	1.47167	-756	1.47167	-754	1.47217	-751	1.472	-757	1.47167	-756	1.47167	-750
1.4725	-760	1.47233	-756	1.47233	-753	1.47283	-751	1.47267	-757	1.47233	-756	1.47233	-749
1.47317	-760	1.473	-756	1.473	-753	1.4735	-751	1.47333	-757	1.473	-756	1.473	-749
1.47383	-760	1.47367	-756	1.47367	-753	1.47417	-751	1.474	-757	1.47367	-756	1.47367	-749
1.4745	-760	1.47433	-756	1.47433	-753	1.47483	-751	1.47467	-756	1.47433	-755	1.47433	-749
1.47517	-759	1.475	-756	1.475	-753	1.4755	-750	1.47533	-756	1.475	-755	1.475	-749
1.47583	-759	1.47567	-756	1.47567	-753	1.47617	-750	1.476	-756	1.47567	-755	1.47567	-749
1.4765	-759	1.47633	-755	1.47633	-752	1.47683	-750	1.47667	-756	1.47633	-755	1.47633	-748
1.47717	-759	1.477	-755	1.477	-752	1.4775	-750	1.47733	-755	1.477	-755	1.477	-748
1.47783	-759	1.47767	-755	1.47767	-752	1.47817	-750	1.478	-755	1.47767	-755	1.47767	-748
1.4785	-758	1.47833	-755	1.47833	-752	1.47883	-749	1.47867	-755	1.47833	-754	1.47833	-748
1.47917	-758	1.479	-755	1.479	-752	1.4795	-749	1.47933	-755	1.479	-754	1.479	-748
1.47983	-758	1.47967	-754	1.47967	-751	1.48017	-749	1.48	-755	1.47967	-754	1.47967	-747
1.4805	-758	1.48033	-754	1.48033	-751	1.48083	-749	1.48067	-754	1.48033	-754	1.48033	-747
1.48117	-757	1.481	-754	1.481	-751	1.4815	-748	1.48133	-754	1.481	-753	1.481	-747
1.48183	-757	1.48167	-754	1.48167	-751	1.48217	-748	1.482	-754	1.48167	-753	1.48167	-747
1.4825	-757	1.48233	-754	1.48233	-750	1.48283	-748	1.48267	-754	1.48233	-753	1.48233	-746
1.48317	-756	1.483	-753	1.483	-750	1.4835	-748	1.48333	-753	1.483	-753	1.483	-746
1.48383	-756	1.48367	-753	1.48367	-750	1.48417	-747	1.484	-753	1.48367	-752	1.48367	-746
1.4845	-756	1.48433	-753	1.48433	-750	1.48483	-747	1.48467	-753	1.48433	-752	1.48433	-745
1.48517	-755	1.485	-752	1.485	-749	1.4855	-747	1.48533	-752	1.485	-752	1.485	-745
1.48583	-755	1.48567	-752	1.48567	-749	1.48617	-746	1.486	-752	1.48567	-751	1.48567	-745
1.4865	-755	1.48633	-752	1.48633	-749	1.48683	-746	1.48667	-752	1.48633	-751	1.48633	-745
1.48717	-754	1.487	-752	1.487	-748	1.4875	-746	1.48733	-751	1.487	-751	1.487	-744
1.48783	-754	1.48767	-751	1.48767	-748	1.48817	-745	1.488	-751	1.48767	-750	1.48767	-744
1.4885	-754	1.48833	-751	1.48833	-748	1.48883	-745	1.48867	-751	1.48833	-750	1.48833	-744
1.48917	-753	1.489	-751	1.489	-747	1.4895	-745	1.48933	-750	1.489	-750	1.489	-743
1.48983	-753	1.48967	-750	1.48967	-747	1.49017	-744	1.49	-750	1.48967	-749	1.48967	-743
1.4905	-752	1.49033	-750	1.49033	-746	1.49083	-744	1.49067	-750	1.49033	-749	1.49033	-742
1.49117	-752	1.491	-749	1.491	-746	1.4915	-743	1.49133	-749	1.491	-749	1.491	-742
1.49183	-752	1.49167	-749	1.49167	-746	1.49217	-743	1.492	-749	1.49167	-748	1.49167	-742
1.4925	-751	1.49233	-749	1.49233	-745	1.49283	-743	1.49267	-749	1.49233	-748	1.49233	-741
1.49317	-751	1.493	-748	1.493	-745	1.4935	-742	1.49333	-748	1.493	-747	1.493	-741
1.49383	-750	1.49367	-748	1.49367	-744	1.49417	-742	1.494	-748	1.49367	-747	1.49367	-740
1.4945	-750	1.49433	-747	1.49433	-744	1.49483	-741	1.49467	-747	1.49433	-747	1.49433	-740
1.49517	-749	1.495	-747	1.495	-743	1.4955	-741	1.49533	-747	1.495	-746	1.495	-740
1.49583	-749	1.49567	-746	1.49567	-743	1.49617	-740	1.496	-746	1.49567	-746	1.49567	-739
1.4965	-748	1.49633	-746	1.49633	-743	1.49683	-740	1.49667	-746	1.49633	-745	1.49633	-739
1.49717	-748	1.497	-746	1.497	-742	1.4975	-739	1.49733	-745	1.497	-745	1.497	-738
1.49783	-747	1.49767	-745	1.49767	-742	1.49817	-739	1.498	-745	1.49767	-744	1.49767	-738
1.4985	-747	1.49833	-745	1.49833	-741	1.49883	-738	1.49867	-744	1.49833	-744	1.49833	-737
1.49917	-746	1.499	-744	1.499	-741	1.4995	-738	1.49933	-744	1.499	-743	1.499	-737
1.49983	-746	1.49967	-744	1.49967	-740	1.50017	-737	1.5	-743	1.49967	-743	1.49967	-736
1.5005	-745	1.50033	-743	1.50033	-740	1.50083	-737	1.50067	-743	1.50033	-742	1.50033	-736
1.50117	-745	1.501	-743	1.501	-739	1.5015	-736	1.50133	-742	1.501	-742	1.501	-735
1.50183	-744	1.50167	-742	1.50167	-738	1.50217	-736	1.502	-742	1.50167	-741	1.50167	-735
1.5025	-744	1.50233	-741	1.50233	-738	1.50283	-735	1.50267	-741	1.50233	-740	1.50233	-734
1.50317	-743	1.503	-741	1.503	-737	1.5035	-734	1.50333	-741	1.503	-740	1.503	-734
1.50383	-742	1.50367	-740	1.50367	-737	1.50417	-734	1.504	-740	1.50367	-739	1.50367	-733
1.5045	-742	1.50433	-740	1.50433	-736	1.50483	-733	1.50467	-739	1.50433	-739	1.50433	-732
1.50517	-741	1.505	-739	1.505	-736	1.5055	-733	1.50533	-739	1.505	-738	1.505	-732
1.50583	-741	1.50567	-739	1.50567	-735	1.50617	-732	1.506	-738	1.50567	-738	1.50567	-731
1.5065	-740	1.50633	-738	1.50633	-734	1.50683	-731	1.50667	-738	1.50633	-737	1.50633	-731
1.50717	-739	1.507	-737	1.507	-734	1.5075	-731	1.50733	-737	1.507	-736	1.507	-730
1.50783	-739	1.50767	-737	1.50767	-733	1.50817	-730	1.508	-736	1.50767	-736	1.50767	-729
1.5085	-738	1.50833	-736	1.50833	-733	1.50883	-730	1.50867	-736	1.50833	-735	1.50833	-729
1.50917	-737	1.509	-735	1.509	-732	1.5095	-729	1.50933	-735	1.509	-734	1.509	-728
1.50983	-737	1.50967	-735	1.50967	-731	1.51017	-728	1.51	-734	1.50967	-734	1.50967	-727
1.5105	-736	1.51033	-734	1.51033	-731	1.51083	-728	1.51067	-734	1.51033	-733	1.51033	-727
1.51117	-735	1.511	-733	1.511	-730	1.5115	-727	1.51133	-733	1.511	-732	1.511	-726
1.51183	-735	1.51167	-733	1.51167	-729	1.51217	-726	1.512	-732	1.51167	-732	1.51167	-725
1.5125	-734	1.51233	-732	1.51233	-729	1.51283	-725	1.51267	-732	1.51233	-731	1.51233	-725
1.51317	-733	1.513	-731	1.513	-728	1.5135	-725	1.51333	-731	1.513	-730	1.513	-724
1.51383	-733	1.51367	-731	1.51367	-727	1.51417	-724	1.514	-730	1.51367	-730	1.51367	-723
1.5145	-732	1.51433	-730	1.51433	-727	1.51483	-723	1.51467	-730	1.51433	-729	1.51433	-723
1.51517	-731	1.515	-729	1.515	-726	1.5155	-723	1.51533	-729	1.515	-728	1.515	-722
1.51583	-730	1.51567	-729	1.51567	-725	1.51617	-722	1.516	-728	1.51567	-728	1.51567	-721
1.5165	-730	1.51633	-728	1.51633	-724	1.51683	-721	1.51667	-728	1.51633	-727	1.51633	-721
1.51717	-729	1.517	-727	1.517	-724	1.5175	-721	1.51733	-727	1.517	-726	1.517	-720
1.51783	-728	1.51767	-727	1.51767	-723	1.51817	-720	1.518	-726	1.51767	-726	1.51767	-719
1.5185	-728	1.51833	-726	1.51833	-722	1.51883	-719	1.51867	-725	1.51833	-725	1.51833	-719
1.51917	-727	1.519	-725	1.519	-721	1.5195	-718	1.51933	-725	1.519	-724	1.519	-718
1.51983	-726	1.51967	-724	1.51967	-721	1.52017	-718	1.52	-724	1.51967	-723	1.51967	-717
1.5205	-725	1.52033	-724	1.52033	-720	1.52083	-717	1.52067	-723	1.52033	-723	1.52033	-716
1.52117	-725	1.521	-723	1.521	-719	1.5215	-716	1.52133	-722	1.521	-722	1.521	-716
1.52183	-724	1.52167	-722	1.52167	-719	1.52217	-715	1.522	-722	1.52167	-721	1.52167	-715
1.5225	-723	1.52233	-721	1.52233	-718	1.52283	-715	1.52267	-721	1.52233	-720	1.52233	-714
1.52317	-722	1.523	-721	1.523	-717	1.5235	-714	1.52333	-720	1.523	-720	1.523	-714
1.52383	-722	1.52367	-720	1.52367	-716	1.52417	-713	1.524	-720	1.52367	-719	1.52367	-713
1.5245	-721	1.52433	-719	1.52433	-716	1.52483	-712	1.52467	-719	1.52433	-718	1.52433	-712
1.52517	-720	1.525	-718	1.525	-715	1.5255	-712	1.52533	-718	1.525	-718	1.525	-711
1.52583	-719	1.52567	-718	1.52567	-714	1.52617	-711	1.526	-717	1.52567	-717	1.52567	-711
1.5265	-719	1.52633	-717	1.52633	-713	1.52683	-710	1.52667	-717	1.52633	-716	1.52633	-710
1.52717	-718	1.527	-716	1.527	-713	1.5275	-709	1.52733	-716	1.527	-715	1.527	-709
1.52783	-717	1.52767	-715	1.52767	-712	1.52817	-709	1.528	-715	1.52767	-715	1.52767	-708
1.5285	-717	1.52833	-715	1.52833	-711	1.52883	-708	1.52867	-714	1.52833	-714	1.52833	-708
1.52917	-716	1.529	-714	1.529	-710	1.5295	-707	1.52933	-714	1.529	-713	1.529	-707
1.52983	-715	1.52967	-713	1.52967	-710	1.53017	-707	1.53	-713	1.52967	-712	1.52967	-706
1.5305	-714	1.53033	-712	1.53033	-709	1.53083	-706	1.53067	-712	1.53033	-712	1.53033	-706
1.53117	-714	1.531	-712	1.531	-708	1.5315	-705	1.53133	-711	1.531	-711	1.531	-705
1.53183	-713	1.53167	-711	1.53167	-707	1.53217	-704	1.532	-711	1.53167	-710	1.53167	-704
1.5325	-712	1.53233	-710	1.53233	-707	1.53283	-704	1.53267	-710	1.53233	-710	1.53233	-703
1.53317	-711	1.533	-710	1.533	-706	1.5335	-703	1.53333	-709	1.533	-709	1.533	-703
1.53383	-711	1.53367	-709	1.53367	-705	1.53417	-702	1.534	-709	1.53367	-708	1.53367	-702
1.5345	-710	1.53433	-708	1.53433	-705	1.53483	-702	1.53467	-708	1.53433	-708	1.53433	-701
1.53517	-709	1.535	-707	1.535	-704	1.5355	-701	1.53533	-707	1.535	-707	1.535	-701
1.53583	-709	1.53567	-707	1.53567	-703	1.53617	-700	1.536	-707	1.53567	-706	1.53567	-700
1.5365	-708	1.53633	-706	1.53633	-703	1.53683	-700	1.53667	-706	1.53633	-705	1.53633	-699
1.53717	-707	1.537	-705	1.537	-702	1.5375	-699	1.53733	-705	1.537	-705	1.537	-699
1.53783	-707	1.53767	-705	1.53767	-701	1.53817	-698	1.538	-705	1.53767	-704	1.53767	-698
1.5385	-706	1.53833	-704	1.53833	-701	1.53883	-698	1.53867	-704	1.53833	-704	1.53833	-697
1.53917	-705	1.539	-703	1.539	-700	1.5395	-697	1.53933	-703	1.539	-703	1.539	-697
1.53983	-705	1.53967	-702	1.53967	-699	1.54017	-696	1.54	-703	1.53967	-702	1.53967	-696
1.5405	-704	1.54033	-702	1.54033	-699	1.54083	-696	1.54067	-702	1.54033	-702	1.54033	-695
1.54117	-703	1.541	-701	1.541	-698	1.5415	-695	1.54133	-701	1.541	-701	1.541	-695
1.54183	-703	1.54167	-700	1.54167	-697	1.54217	-694	1.542	-701	1.54167	-700	1.54167	-694
1.5425	-702	1.54233	-700	1.54233	-697	1.54283	-694	1.54267	-700	1.54233	-700	1.54233	-694
1.54317	-702	1.543	-699	1.543	-696	1.5435	-693	1.54333	-699	1.543	-699	1.543	-693
1.54383	-701	1.54367	-699	1.54367	-695	1.54417	-693	1.544	-699	1.54367	-698	1.54367	-692
1.5445	-700	1.54433	-698	1.54433	-695	1.54483	-692	1.54467	-698	1.54433	-698	1.54433	-692
1.54517	-700	1.545	-697	1.545	-694	1.5455	-691	1.54533	-698	1.545	-697	1.545	-691
1.54583	-699	1.54567	-697	1.54567	-694	1.54617	-691	1.546	-697	1.54567	-697	1.54567	-691
1.5465	-699	1.54633	-696	1.54633	-693	1.54683	-690	1.54667	-697	1.54633	-696	1.54633	-690
1.54717	-698	1.547	-696	1.547	-693	1.5475	-690	1.54733	-696	1.547	-696	1.547	-690
1.54783	-698	1.54767	-695	1.54767	-692	1.54817	-689	1.548	-695	1.54767	-695	1.54767	-689
1.5485	-697	1.54833	-694	1.54833	-691	1.54883	-689	1.54867	-695	1.54833	-694	1.54833	-689
1.54917	-696	1.549	-694	1.549	-691	1.5495	-688	1.54933	-694	1.549	-694	1.549	-688
1.54983	-696	1.54967	-693	1.54967	-690	1.55017	-688	1.55	-694	1.54967	-693	1.54967	-688
1.5505	-695	1.55033	-693	1.55033	-690	1.55083	-687	1.55067	-693	1.55033	-693	1.55033	-687
1.55117	-695	1.551	-692	1.551	-689	1.5515	-687	1.55133	-693	1.551	-692	1.551	-687
1.55183	-694	1.55167	-691	1.55167	-689	1.55217	-686	1.552	-692	1.55167	-692	1.55167	-686
1.5525	-694	1.55233	-691	1.55233	-688	1.55283	-686	1.55267	-692	1.55233	-691	1.55233	-686
1.55317	-693	1.553	-690	1.553	-688	1.5535	-685	1.55333	-691	1.553	-691	1.553	-685
1.55383	-693	1.55367	-690	1.55367	-687	1.55417	-685	1.554	-691	1.55367	-690	1.55367	-685
1.5545	-692	1.55433	-689	1.55433	-687	1.55483	-684	1.55467	-690	1.55433	-690	1.55433	-684
1.55517	-692	1.555	-689	1.555	-686	1.5555	-684	1.55533	-690	1.555	-689	1.555	-684
1.55583	-691	1.55567	-688	1.55567	-686	1.55617	-683	1.556	-689	1.55567	-689	1.55567	-683
1.5565	-691	1.55633	-688	1.55633	-685	1.55683	-683	1.55667	-689	1.55633	-688	1.55633	-683
1.55717	-690	1.557	-687	1.557	-685	1.5575	-682	1.55733	-688	1.557	-688	1.557	-682
1.55783	-690	1.55767	-687	1.55767	-684	1.55817	-682	1.558	-688	1.55767	-687	1.55767	-682
1.5585	-690	1.55833	-686	1.55833	-684	1.55883	-681	1.55867	-687	1.55833	-687	1.55833	-681
1.55917	-689	1.559	-686	1.559	-683	1.5595	-681	1.55933	-687	1.559	-686	1.559	-681
1.55983	-689	1.55967	-685	1.55967	-683	1.56017	-680	1.56	-686	1.55967	-686	1.55967	-681
1.5605	-688	1.56033	-685	1.56033	-682	1.56083	-680	1.56067	-686	1.56033	-685	1.56033	-680
1.56117	-688	1.561	-684	1.561	-682	1.5615	-680	1.56133	-685	1.561	-685	1.561	-680
1.56183	-687	1.56167	-684	1.56167	-681	1.56217	-679	1.562	-685	1.56167	-684	1.56167	-679
1.5625	-687	1.56233	-684	1.56233	-681	1.56283	-679	1.56267	-685	1.56233	-684	1.56233	-679
1.56317	-686	1.563	-683	1.563	-680	1.5635	-678	1.56333	-684	1.563	-684	1.563	-678
1.56383	-686	1.56367	-683	1.56367	-680	1.56417	-678	1.564	-684	1.56367	-683	1.56367	-678
1.5645	-685	1.56433	-682	1.56433	-680	1.56483	-677	1.56467	-683	1.56433	-683	1.56433	-678
1.56517	-685	1.565	-682	1.565	-679	1.5655	-677	1.56533	-683	1.565	-682	1.565	-677
1.56583	-684	1.56567	-681	1.56567	-679	1.56617	-676	1.566	-682	1.56567	-682	1.56567	-677
1.5665	-684	1.56633	-681	1.56633	-678	1.56683	-676	1.56667	-682	1.56633	-681	1.56633	-676
1.56717	-684	1.567	-680	1.567	-678	1.5675	-676	1.56733	-681	1.567	-681	1.567	-676
1.56783	-683	1.56767	-680	1.56767	-677	1.56817	-675	1.568	-681	1.56767	-680	1.56767	-676
1.5685	-683	1.56833	-679	1.56833	-677	1.56883	-675	1.56867	-680	1.56833	-680	1.56833	-675
1.56917	-682	1.569	-679	1.569	-677	1.5695	-674	1.56933	-680	1.569	-680	1.569	-675
1.56983	-682	1.56967	-679	1.56967	-676	1.57017	-674	1.57	-680	1.56967	-679	1.56967	-674
1.5705	-681	1.57033	-678	1.57033	-676	1.57083	-673	1.57067	-679	1.57033	-679	1.57033	-674
1.57117	-681	1.571	-678	1.571	-675	1.5715	-673	1.57133	-679	1.571	-678	1.571	-674
1.57183	-680	1.57167	-677	1.57167	-675	1.57217	-672	1.572	-678	1.57167	-678	1.57167	-673
1.5725	-680	1.57233	-677	1.57233	-674	1.57283	-672	1.57267	-678	1.57233	-677	1.57233	-673
1.57317	-679	1.573	-676	1.573	-674	1.5735	-672	1.57333	-677	1.573	-677	1.573	-672
1.57383	-679	1.57367	-676	1.57367	-674	1.57417	-671	1.574	-677	1.57367	-676	1.57367	-672
1.5745	-679	1.57433	-675	1.57433	-673	1.57483	-671	1.57467	-676	1.57433	-676	1.57433	-671
1.57517	-678	1.575	-675	1.575	-673	1.5755	-670	1.57533	-676	1.575	-676	1.575	-671
1.57583	-678	1.57567	-674	1.57567	-672	1.57617	-670	1.576	-676	1.57567	-675	1.57567	-671
1.5765	-677	1.57633	-674	1.57633	-672	1.57683	-669	1.57667	-675	1.57633	-675	1.57633	-670
1.57717	-677	1.577	-674	1.577	-672	1.5775	-669	1.57733	-675	1.577	-674	1.577	-670
1.57783	-676	1.57767	-673	1.57767	-671	1.57817	-669	1.578	-674	1.57767	-674	1.57767	-669
1.5785	-676	1.57833	-673	1.57833	-671	1.57883	-668	1.57867	-674	1.57833	-673	1.57833	-669
1.57917	-675	1.579	-672	1.579	-670	1.5795	-668	1.57933	-673	1.579	-673	1.579	-668
1.57983	-675	1.57967	-672	1.57967	-670	1.58017	-667	1.58	-673	1.57967	-672	1.57967	-668
1.5805	-674	1.58033	-671	1.58033	-669	1.58083	-667	1.58067	-672	1.58033	-672	1.58033	-668
1.58117	-674	1.581	-671	1.581	-669	1.5815	-666	1.58133	-672	1.581	-671	1.581	-667
1.58183	-673	1.58167	-670	1.58167	-669	1.58217	-666	1.582	-671	1.58167	-671	1.58167	-667
1.5825	-673	1.58233	-670	1.58233	-668	1.58283	-665	1.58267	-671	1.58233	-671	1.58233	-666
1.58317	-673	1.583	-669	1.583	-668	1.5835	-665	1.58333	-671	1.583	-670	1.583	-666
1.58383	-672	1.58367	-669	1.58367	-667	1.58417	-665	1.584	-670	1.58367	-670	1.58367	-665
1.5845	-672	1.58433	-669	1.58433	-667	1.58483	-664	1.58467	-670	1.58433	-669	1.58433	-665
1.58517	-671	1.585	-668	1.585	-666	1.5855	-664	1.58533	-669	1.585	-669	1.585	-664
1.58583	-671	1.58567	-668	1.58567	-666	1.58617	-663	1.586	-669	1.58567	-668	1.58567	-664
1.5865	-670	1.58633	-667	1.58633	-665	1.58683	-663	1.58667	-668	1.58633	-668	1.58633	-664
1.58717	-670	1.587	-667	1.587	-665	1.5875	-662	1.58733	-668	1.587	-667	1.587	-663
1.58783	-669	1.58767	-666	1.58767	-664	1.58817	-662	1.588	-667	1.58767	-667	1.58767	-663
1.5885	-669	1.58833	-666	1.58833	-664	1.58883	-661	1.58867	-667	1.58833	-666	1.58833	-662
1.58917	-668	1.589	-665	1.589	-663	1.5895	-661	1.58933	-666	1.589	-666	1.589	-662
1.58983	-668	1.58967	-665	1.58967	-663	1.59017	-660	1.59	-666	1.58967	-665	1.58967	-661
1.5905	-667	1.59033	-664	1.59033	-662	1.59083	-660	1.59067	-665	1.59033	-665	1.59033	-661
1.59117	-667	1.591	-664	1.591	-662	1.5915	-659	1.59133	-665	1.591	-664	1.591	-660
1.59183	-666	1.59167	-663	1.59167	-661	1.59217	-659	1.592	-664	1.59167	-664	1.59167	-660
1.5925	-666	1.59233	-663	1.59233	-661	1.59283	-658	1.59267	-664	1.59233	-663	1.59233	-659
1.59317	-665	1.593	-662	1.593	-660	1.5935	-658	1.59333	-663	1.593	-663	1.593	-659
1.59383	-665	1.59367	-662	1.59367	-660	1.59417	-657	1.594	-663	1.59367	-663	1.59367	-658
1.5945	-664	1.59433	-661	1.59433	-659	1.59483	-657	1.59467	-662	1.59433	-662	1.59433	-658
1.59517	-664	1.595	-661	1.595	-659	1.5955	-656	1.59533	-662	1.595	-662	1.595	-657
1.59583	-663	1.59567	-660	1.59567	-658	1.59617	-656	1.596	-661	1.59567	-661	1.59567	-657
1.5965	-663	1.59633	-660	1.59633	-658	1.59683	-655	1.59667	-661	1.59633	-661	1.59633	-656
1.59717	-662	1.597	-659	1.597	-657	1.5975	-655	1.59733	-660	1.597	-660	1.597	-656
1.59783	-662	1.59767	-659	1.59767	-657	1.59817	-654	1.598	-660	1.59767	-660	1.59767	-655
1.5985	-661	1.59833	-658	1.59833	-656	1.59883	-654	1.59867	-659	1.59833	-659	1.59833	-655
1.59917	-661	1.599	-658	1.599	-656	1.5995	-653	1.59933	-659	1.599	-659	1.599	-654
1.59983	-660	1.59967	-657	1.59967	-655	1.60017	-653	1.6	-658	1.59967	-658	1.59967	-654
1.6005	-660	1.60033	-656	1.60033	-655	1.60083	-652	1.60067	-658	1.60033	-657	1.60033	-653

## Sheet: c
Retention time	Intensity	Retention time	Intensity	Retention time	Intensity	Retention time	Intensity	Retention time	Intensity	Retention time	Intensity	Retention time	Intensity
min		min		min		min		min		min		min
-0.70 V		-0.75 V		-0.80 V		-0.85 V		-0.90 V		-0.95 V		-1.00 V
2.0005	778	2.00033	711	2.00033	718	2.00083	755	2.00067	859	2.00033	558	2.00033	787
2.00117	777	2.001	711	2.001	717	2.0015	754	2.00133	858	2.001	558	2.001	787
2.00183	777	2.00167	710	2.00167	717	2.00217	753	2.002	858	2.00167	557	2.00167	786
2.0025	776	2.00233	710	2.00233	716	2.00283	751	2.00267	857	2.00233	557	2.00233	785
2.00317	776	2.003	710	2.003	716	2.0035	750	2.00333	857	2.003	556	2.003	785
2.00383	775	2.00367	709	2.00367	715	2.00417	749	2.004	856	2.00367	556	2.00367	784
2.0045	775	2.00433	709	2.00433	715	2.00483	748	2.00467	855	2.00433	555	2.00433	783
2.00517	774	2.005	708	2.005	714	2.0055	746	2.00533	855	2.005	555	2.005	782
2.00583	773	2.00567	708	2.00567	714	2.00617	745	2.006	854	2.00567	554	2.00567	781
2.0065	773	2.00633	707	2.00633	714	2.00683	744	2.00667	854	2.00633	554	2.00633	780
2.00717	772	2.007	707	2.007	713	2.0075	743	2.00733	853	2.007	553	2.007	779
2.00783	771	2.00767	706	2.00767	713	2.00817	742	2.008	853	2.00767	553	2.00767	779
2.0085	771	2.00833	705	2.00833	712	2.00883	740	2.00867	852	2.00833	552	2.00833	778
2.00917	770	2.009	705	2.009	712	2.0095	739	2.00933	851	2.009	552	2.009	777
2.00983	769	2.00967	704	2.00967	711	2.01017	738	2.01	850	2.00967	551	2.00967	776
2.0105	768	2.01033	703	2.01033	711	2.01083	737	2.01067	850	2.01033	551	2.01033	775
2.01117	768	2.011	702	2.011	710	2.0115	736	2.01133	849	2.011	550	2.011	774
2.01183	767	2.01167	701	2.01167	710	2.01217	734	2.012	848	2.01167	550	2.01167	773
2.0125	766	2.01233	700	2.01233	709	2.01283	733	2.01267	847	2.01233	549	2.01233	773
2.01317	766	2.013	699	2.013	708	2.0135	732	2.01333	846	2.013	549	2.013	772
2.01383	765	2.01367	698	2.01367	708	2.01417	731	2.014	845	2.01367	548	2.01367	771
2.0145	764	2.01433	696	2.01433	707	2.01483	730	2.01467	844	2.01433	548	2.01433	770
2.01517	763	2.015	695	2.015	706	2.0155	729	2.01533	843	2.015	547	2.015	769
2.01583	763	2.01567	694	2.01567	705	2.01617	727	2.016	842	2.01567	547	2.01567	768
2.0165	762	2.01633	693	2.01633	704	2.01683	726	2.01667	841	2.01633	546	2.01633	767
2.01717	761	2.017	692	2.017	703	2.0175	725	2.01733	840	2.017	546	2.017	766
2.01783	760	2.01767	691	2.01767	702	2.01817	724	2.018	839	2.01767	546	2.01767	765
2.0185	759	2.01833	690	2.01833	701	2.01883	723	2.01867	838	2.01833	545	2.01833	764
2.01917	758	2.019	689	2.019	700	2.0195	721	2.01933	837	2.019	545	2.019	763
2.01983	758	2.01967	688	2.01967	700	2.02017	720	2.02	836	2.01967	544	2.01967	762
2.0205	757	2.02033	687	2.02033	699	2.02083	719	2.02067	835	2.02033	544	2.02033	761
2.02117	756	2.021	686	2.021	698	2.0215	718	2.02133	834	2.021	543	2.021	760
2.02183	755	2.02167	684	2.02167	697	2.02217	717	2.022	832	2.02167	543	2.02167	759
2.0225	754	2.02233	683	2.02233	695	2.02283	716	2.02267	831	2.02233	542	2.02233	757
2.02317	753	2.023	682	2.023	694	2.0235	715	2.02333	830	2.023	542	2.023	756
2.02383	751	2.02367	681	2.02367	693	2.02417	714	2.024	828	2.02367	542	2.02367	755
2.0245	750	2.02433	680	2.02433	692	2.02483	712	2.02467	827	2.02433	541	2.02433	754
2.02517	749	2.025	679	2.025	691	2.0255	711	2.02533	826	2.025	541	2.025	753
2.02583	748	2.02567	678	2.02567	690	2.02617	710	2.026	825	2.02567	540	2.02567	752
2.0265	747	2.02633	677	2.02633	689	2.02683	709	2.02667	823	2.02633	540	2.02633	751
2.02717	746	2.027	676	2.027	688	2.0275	708	2.02733	822	2.027	539	2.027	750
2.02783	745	2.02767	676	2.02767	687	2.02817	707	2.028	820	2.02767	539	2.02767	749
2.0285	744	2.02833	675	2.02833	686	2.02883	706	2.02867	819	2.02833	538	2.02833	748
2.02917	742	2.029	674	2.029	684	2.0295	705	2.02933	817	2.029	538	2.029	747
2.02983	741	2.02967	674	2.02967	683	2.03017	704	2.03	816	2.02967	537	2.02967	746
2.0305	740	2.03033	673	2.03033	682	2.03083	702	2.03067	814	2.03033	536	2.03033	745
2.03117	739	2.031	672	2.031	680	2.0315	701	2.03133	813	2.031	536	2.031	744
2.03183	738	2.03167	671	2.03167	679	2.03217	700	2.032	811	2.03167	535	2.03167	743
2.0325	737	2.03233	670	2.03233	677	2.03283	699	2.03267	810	2.03233	535	2.03233	742
2.03317	736	2.033	669	2.033	676	2.0335	698	2.03333	808	2.033	534	2.033	741
2.03383	735	2.03367	669	2.03367	674	2.03417	697	2.034	807	2.03367	534	2.03367	740
2.0345	734	2.03433	668	2.03433	673	2.03483	695	2.03467	805	2.03433	533	2.03433	739
2.03517	733	2.035	667	2.035	671	2.0355	694	2.03533	804	2.035	533	2.035	738
2.03583	732	2.03567	666	2.03567	669	2.03617	693	2.036	802	2.03567	532	2.03567	737
2.0365	731	2.03633	665	2.03633	668	2.03683	692	2.03667	801	2.03633	531	2.03633	736
2.03717	730	2.037	664	2.037	666	2.0375	691	2.03733	799	2.037	531	2.037	735
2.03783	729	2.03767	664	2.03767	665	2.03817	689	2.038	797	2.03767	530	2.03767	734
2.0385	729	2.03833	663	2.03833	663	2.03883	688	2.03867	796	2.03833	530	2.03833	733
2.03917	728	2.039	662	2.039	662	2.0395	687	2.03933	794	2.039	530	2.039	732
2.03983	727	2.03967	662	2.03967	660	2.04017	686	2.04	792	2.03967	529	2.03967	731
2.0405	726	2.04033	661	2.04033	659	2.04083	685	2.04067	790	2.04033	529	2.04033	730
2.04117	725	2.041	660	2.041	657	2.0415	684	2.04133	788	2.041	528	2.041	729
2.04183	724	2.04167	660	2.04167	655	2.04217	682	2.042	786	2.04167	528	2.04167	728
2.0425	723	2.04233	659	2.04233	654	2.04283	681	2.04267	785	2.04233	527	2.04233	728
2.04317	722	2.043	658	2.043	652	2.0435	680	2.04333	783	2.043	527	2.043	727
2.04383	722	2.04367	658	2.04367	650	2.04417	679	2.044	781	2.04367	527	2.04367	726
2.0445	721	2.04433	657	2.04433	649	2.04483	678	2.04467	780	2.04433	526	2.04433	725
2.04517	720	2.045	656	2.045	647	2.0455	677	2.04533	778	2.045	526	2.045	724
2.04583	719	2.04567	656	2.04567	645	2.04617	675	2.046	777	2.04567	525	2.04567	723
2.0465	718	2.04633	655	2.04633	643	2.04683	674	2.04667	775	2.04633	525	2.04633	722
2.04717	717	2.047	654	2.047	642	2.0475	673	2.04733	774	2.047	524	2.047	722
2.04783	717	2.04767	653	2.04767	640	2.04817	672	2.048	772	2.04767	524	2.04767	721
2.0485	716	2.04833	652	2.04833	638	2.04883	671	2.04867	771	2.04833	523	2.04833	720
2.04917	715	2.049	652	2.049	637	2.0495	670	2.04933	769	2.049	523	2.049	719
2.04983	714	2.04967	651	2.04967	635	2.05017	669	2.05	768	2.04967	522	2.04967	718
2.0505	713	2.05033	650	2.05033	633	2.05083	668	2.05067	766	2.05033	522	2.05033	717
2.05117	713	2.051	649	2.051	632	2.0515	667	2.05133	765	2.051	521	2.051	716
2.05183	712	2.05167	648	2.05167	630	2.05217	666	2.052	764	2.05167	520	2.05167	716
2.0525	711	2.05233	648	2.05233	628	2.05283	665	2.05267	762	2.05233	520	2.05233	715
2.05317	710	2.053	647	2.053	627	2.0535	664	2.05333	761	2.053	519	2.053	714
2.05383	709	2.05367	646	2.05367	625	2.05417	663	2.054	760	2.05367	519	2.05367	713
2.0545	708	2.05433	645	2.05433	623	2.05483	662	2.05467	759	2.05433	518	2.05433	713
2.05517	708	2.055	644	2.055	622	2.0555	661	2.05533	758	2.055	518	2.055	712
2.05583	707	2.05567	643	2.05567	620	2.05617	660	2.056	757	2.05567	517	2.05567	711
2.0565	706	2.05633	642	2.05633	619	2.05683	659	2.05667	756	2.05633	517	2.05633	710
2.05717	705	2.057	641	2.057	618	2.0575	658	2.05733	754	2.057	516	2.057	710
2.05783	704	2.05767	640	2.05767	616	2.05817	657	2.058	753	2.05767	515	2.05767	709
2.0585	703	2.05833	639	2.05833	615	2.05883	656	2.05867	752	2.05833	515	2.05833	708
2.05917	702	2.059	638	2.059	613	2.0595	655	2.05933	751	2.059	514	2.059	708
2.05983	701	2.05967	637	2.05967	612	2.06017	654	2.06	749	2.05967	514	2.05967	707
2.0605	700	2.06033	636	2.06033	611	2.06083	653	2.06067	748	2.06033	513	2.06033	706
2.06117	699	2.061	635	2.061	610	2.0615	652	2.06133	747	2.061	513	2.061	705
2.06183	698	2.06167	634	2.06167	609	2.06217	651	2.062	746	2.06167	512	2.06167	705
2.0625	697	2.06233	633	2.06233	608	2.06283	650	2.06267	744	2.06233	512	2.06233	704
2.06317	696	2.063	632	2.063	607	2.0635	649	2.06333	743	2.063	511	2.063	703
2.06383	695	2.06367	631	2.06367	605	2.06417	649	2.064	741	2.06367	510	2.06367	702
2.0645	694	2.06433	630	2.06433	604	2.06483	648	2.06467	740	2.06433	510	2.06433	702
2.06517	693	2.065	628	2.065	603	2.0655	647	2.06533	739	2.065	509	2.065	701
2.06583	692	2.06567	627	2.06567	603	2.06617	646	2.066	737	2.06567	509	2.06567	700
2.0665	691	2.06633	626	2.06633	602	2.06683	645	2.06667	736	2.06633	508	2.06633	699
2.06717	690	2.067	625	2.067	601	2.0675	644	2.06733	734	2.067	507	2.067	699
2.06783	689	2.06767	623	2.06767	600	2.06817	643	2.068	733	2.06767	507	2.06767	698
2.0685	688	2.06833	622	2.06833	599	2.06883	642	2.06867	732	2.06833	506	2.06833	697
2.06917	688	2.069	621	2.069	598	2.0695	641	2.06933	731	2.069	505	2.069	697
2.06983	687	2.06967	619	2.06967	597	2.07017	640	2.07	729	2.06967	505	2.06967	696
2.0705	686	2.07033	618	2.07033	596	2.07083	640	2.07067	728	2.07033	504	2.07033	695
2.07117	685	2.071	617	2.071	596	2.0715	639	2.07133	727	2.071	503	2.071	695
2.07183	684	2.07167	616	2.07167	595	2.07217	638	2.072	725	2.07167	503	2.07167	694
2.0725	683	2.07233	615	2.07233	594	2.07283	637	2.07267	724	2.07233	502	2.07233	693
2.07317	682	2.073	613	2.073	593	2.0735	636	2.07333	722	2.073	502	2.073	692
2.07383	681	2.07367	612	2.07367	593	2.07417	636	2.074	721	2.07367	501	2.07367	691
2.0745	680	2.07433	611	2.07433	592	2.07483	635	2.07467	719	2.07433	501	2.07433	691
2.07517	679	2.075	610	2.075	591	2.0755	634	2.07533	718	2.075	500	2.075	690
2.07583	678	2.07567	609	2.07567	590	2.07617	633	2.076	716	2.07567	500	2.07567	689
2.0765	677	2.07633	608	2.07633	590	2.07683	632	2.07667	715	2.07633	499	2.07633	689
2.07717	676	2.077	607	2.077	589	2.0775	631	2.07733	713	2.077	499	2.077	688
2.07783	676	2.07767	606	2.07767	588	2.07817	630	2.078	712	2.07767	498	2.07767	687
2.0785	675	2.07833	605	2.07833	588	2.07883	630	2.07867	710	2.07833	498	2.07833	687
2.07917	674	2.079	604	2.079	587	2.0795	629	2.07933	709	2.079	497	2.079	686
2.07983	673	2.07967	602	2.07967	586	2.08017	628	2.08	708	2.07967	497	2.07967	685
2.0805	672	2.08033	601	2.08033	585	2.08083	627	2.08067	707	2.08033	496	2.08033	684
2.08117	671	2.081	601	2.081	585	2.0815	626	2.08133	705	2.081	495	2.081	684
2.08183	670	2.08167	600	2.08167	584	2.08217	625	2.082	704	2.08167	495	2.08167	683
2.0825	669	2.08233	599	2.08233	583	2.08283	625	2.08267	703	2.08233	494	2.08233	682
2.08317	668	2.083	598	2.083	583	2.0835	624	2.08333	702	2.083	494	2.083	681
2.08383	667	2.08367	597	2.08367	582	2.08417	623	2.084	701	2.08367	493	2.08367	681
2.0845	667	2.08433	597	2.08433	581	2.08483	622	2.08467	700	2.08433	492	2.08433	680
2.08517	666	2.085	596	2.085	581	2.0855	621	2.08533	699	2.085	492	2.085	679
2.08583	665	2.08567	595	2.08567	580	2.08617	621	2.086	698	2.08567	491	2.08567	678
2.0865	664	2.08633	594	2.08633	580	2.08683	620	2.08667	697	2.08633	490	2.08633	677
2.08717	663	2.087	593	2.087	579	2.0875	619	2.08733	696	2.087	490	2.087	677
2.08783	662	2.08767	593	2.08767	579	2.08817	619	2.088	695	2.08767	489	2.08767	676
2.0885	662	2.08833	592	2.08833	578	2.08883	618	2.08867	695	2.08833	488	2.08833	675
2.08917	661	2.089	591	2.089	577	2.0895	617	2.08933	694	2.089	487	2.089	674
2.08983	660	2.08967	590	2.08967	577	2.09017	616	2.09	693	2.08967	487	2.08967	674
2.0905	659	2.09033	590	2.09033	576	2.09083	615	2.09067	693	2.09033	486	2.09033	673
2.09117	658	2.091	589	2.091	576	2.0915	614	2.09133	692	2.091	485	2.091	672
2.09183	658	2.09167	589	2.09167	575	2.09217	614	2.092	691	2.09167	484	2.09167	671
2.0925	657	2.09233	588	2.09233	575	2.09283	613	2.09267	691	2.09233	484	2.09233	670
2.09317	656	2.093	587	2.093	574	2.0935	612	2.09333	690	2.093	483	2.093	669
2.09383	655	2.09367	587	2.09367	573	2.09417	611	2.094	689	2.09367	483	2.09367	668
2.0945	655	2.09433	586	2.09433	573	2.09483	610	2.09467	689	2.09433	482	2.09433	667
2.09517	654	2.095	585	2.095	572	2.0955	609	2.09533	688	2.095	482	2.095	666
2.09583	653	2.09567	584	2.09567	572	2.09617	608	2.096	687	2.09567	481	2.09567	665
2.0965	652	2.09633	584	2.09633	571	2.09683	607	2.09667	687	2.09633	481	2.09633	664
2.09717	651	2.097	583	2.097	571	2.0975	606	2.09733	686	2.097	481	2.097	663
2.09783	650	2.09767	582	2.09767	571	2.09817	605	2.098	686	2.09767	480	2.09767	662
2.0985	650	2.09833	581	2.09833	570	2.09883	605	2.09867	685	2.09833	480	2.09833	660
2.09917	649	2.099	580	2.099	570	2.0995	604	2.09933	685	2.099	480	2.099	659
2.09983	648	2.09967	579	2.09967	569	2.10017	603	2.1	684	2.09967	479	2.09967	658
2.1005	647	2.10033	578	2.10033	569	2.10083	602	2.10067	684	2.10033	479	2.10033	657
2.10117	646	2.101	577	2.101	568	2.1015	601	2.10133	683	2.101	478	2.101	656
2.10183	645	2.10167	577	2.10167	568	2.10217	600	2.102	683	2.10167	478	2.10167	655
2.1025	644	2.10233	576	2.10233	567	2.10283	599	2.10267	683	2.10233	478	2.10233	654
2.10317	643	2.103	576	2.103	567	2.1035	598	2.10333	683	2.103	477	2.103	653
2.10383	642	2.10367	575	2.10367	567	2.10417	597	2.104	683	2.10367	477	2.10367	653
2.1045	642	2.10433	575	2.10433	566	2.10483	596	2.10467	683	2.10433	476	2.10433	652
2.10517	641	2.105	574	2.105	566	2.1055	596	2.10533	683	2.105	476	2.105	651
2.10583	640	2.10567	574	2.10567	566	2.10617	595	2.106	683	2.10567	476	2.10567	650
2.1065	639	2.10633	574	2.10633	566	2.10683	594	2.10667	683	2.10633	475	2.10633	649
2.10717	639	2.107	573	2.107	565	2.1075	593	2.10733	683	2.107	475	2.107	649
2.10783	638	2.10767	573	2.10767	565	2.10817	592	2.108	683	2.10767	474	2.10767	648
2.1085	637	2.10833	573	2.10833	565	2.10883	591	2.10867	682	2.10833	474	2.10833	647
2.10917	637	2.109	573	2.109	564	2.1095	590	2.10933	682	2.109	473	2.109	646
2.10983	636	2.10967	573	2.10967	564	2.11017	589	2.11	682	2.10967	473	2.10967	645
2.1105	635	2.11033	572	2.11033	564	2.11083	587	2.11067	682	2.11033	472	2.11033	644
2.11117	635	2.111	572	2.111	563	2.1115	586	2.11133	682	2.111	471	2.111	644
2.11183	634	2.11167	571	2.11167	563	2.11217	585	2.112	681	2.11167	471	2.11167	643
2.1125	634	2.11233	571	2.11233	562	2.11283	584	2.11267	681	2.11233	470	2.11233	642
2.11317	633	2.113	570	2.113	562	2.1135	583	2.11333	681	2.113	470	2.113	641
2.11383	633	2.11367	570	2.11367	562	2.11417	582	2.114	681	2.11367	469	2.11367	640
2.1145	632	2.11433	570	2.11433	561	2.11483	581	2.11467	681	2.11433	469	2.11433	639
2.11517	632	2.115	569	2.115	561	2.1155	580	2.11533	681	2.115	468	2.115	638
2.11583	631	2.11567	569	2.11567	560	2.11617	579	2.116	681	2.11567	467	2.11567	638
2.1165	631	2.11633	568	2.11633	560	2.11683	578	2.11667	680	2.11633	467	2.11633	637
2.11717	630	2.117	568	2.117	560	2.1175	577	2.11733	680	2.117	466	2.117	636
2.11783	630	2.11767	567	2.11767	559	2.11817	577	2.118	680	2.11767	466	2.11767	635
2.1185	629	2.11833	567	2.11833	559	2.11883	576	2.11867	680	2.11833	465	2.11833	634
2.11917	628	2.119	567	2.119	558	2.1195	575	2.11933	679	2.119	464	2.119	633
2.11983	628	2.11967	566	2.11967	558	2.12017	574	2.12	679	2.11967	464	2.11967	632
2.1205	627	2.12033	566	2.12033	557	2.12083	573	2.12067	679	2.12033	463	2.12033	632
2.12117	627	2.121	565	2.121	557	2.1215	572	2.12133	678	2.121	462	2.121	631
2.12183	626	2.12167	565	2.12167	556	2.12217	571	2.122	678	2.12167	462	2.12167	630
2.1225	626	2.12233	565	2.12233	556	2.12283	571	2.12267	678	2.12233	461	2.12233	630
2.12317	625	2.123	564	2.123	555	2.1235	570	2.12333	677	2.123	460	2.123	629
2.12383	624	2.12367	564	2.12367	554	2.12417	569	2.124	677	2.12367	460	2.12367	628
2.1245	623	2.12433	564	2.12433	553	2.12483	568	2.12467	677	2.12433	459	2.12433	628
2.12517	623	2.125	563	2.125	553	2.1255	567	2.12533	677	2.125	459	2.125	627
2.12583	622	2.12567	563	2.12567	552	2.12617	566	2.126	676	2.12567	458	2.12567	627
2.1265	621	2.12633	562	2.12633	551	2.12683	565	2.12667	676	2.12633	458	2.12633	626
2.12717	620	2.127	562	2.127	550	2.1275	564	2.12733	676	2.127	457	2.127	626
2.12783	619	2.12767	561	2.12767	549	2.12817	562	2.128	675	2.12767	456	2.12767	625
2.1285	618	2.12833	561	2.12833	548	2.12883	561	2.12867	675	2.12833	456	2.12833	624
2.12917	617	2.129	560	2.129	547	2.1295	560	2.12933	675	2.129	456	2.129	624
2.12983	616	2.12967	560	2.12967	546	2.13017	559	2.13	674	2.12967	455	2.12967	623
2.1305	616	2.13033	559	2.13033	545	2.13083	558	2.13067	674	2.13033	455	2.13033	623
2.13117	615	2.131	558	2.131	544	2.1315	556	2.13133	674	2.131	454	2.131	622
2.13183	614	2.13167	558	2.13167	543	2.13217	555	2.132	673	2.13167	453	2.13167	622
2.1325	613	2.13233	557	2.13233	542	2.13283	554	2.13267	673	2.13233	453	2.13233	621
2.13317	612	2.133	557	2.133	541	2.1335	553	2.13333	672	2.133	452	2.133	620
2.13383	611	2.13367	556	2.13367	540	2.13417	551	2.134	672	2.13367	451	2.13367	620
2.1345	610	2.13433	555	2.13433	539	2.13483	550	2.13467	671	2.13433	450	2.13433	619
2.13517	608	2.135	555	2.135	538	2.1355	549	2.13533	671	2.135	449	2.135	618
2.13583	607	2.13567	554	2.13567	538	2.13617	548	2.136	670	2.13567	448	2.13567	618
2.1365	606	2.13633	553	2.13633	537	2.13683	547	2.13667	670	2.13633	447	2.13633	617
2.13717	605	2.137	552	2.137	536	2.1375	546	2.13733	669	2.137	446	2.137	617
2.13783	604	2.13767	551	2.13767	535	2.13817	545	2.138	669	2.13767	445	2.13767	616
2.1385	603	2.13833	550	2.13833	534	2.13883	543	2.13867	668	2.13833	445	2.13833	615
2.13917	602	2.139	549	2.139	533	2.1395	542	2.13933	668	2.139	444	2.139	615
2.13983	601	2.13967	548	2.13967	532	2.14017	541	2.14	667	2.13967	443	2.13967	614
2.1405	600	2.14033	547	2.14033	531	2.14083	540	2.14067	666	2.14033	442	2.14033	614
2.14117	599	2.141	546	2.141	530	2.1415	539	2.14133	666	2.141	441	2.141	613
2.14183	597	2.14167	545	2.14167	529	2.14217	538	2.142	665	2.14167	440	2.14167	613
2.1425	596	2.14233	544	2.14233	528	2.14283	537	2.14267	664	2.14233	439	2.14233	612
2.14317	595	2.143	543	2.143	527	2.1435	536	2.14333	664	2.143	438	2.143	612
2.14383	594	2.14367	542	2.14367	527	2.14417	535	2.144	663	2.14367	437	2.14367	612
2.1445	592	2.14433	541	2.14433	526	2.14483	534	2.14467	662	2.14433	435	2.14433	611
2.14517	591	2.145	540	2.145	525	2.1455	533	2.14533	661	2.145	434	2.145	611
2.14583	590	2.14567	540	2.14567	524	2.14617	533	2.146	660	2.14567	433	2.14567	611
2.1465	589	2.14633	539	2.14633	523	2.14683	532	2.14667	659	2.14633	431	2.14633	610
2.14717	588	2.147	538	2.147	522	2.1475	531	2.14733	658	2.147	430	2.147	610
2.14783	586	2.14767	537	2.14767	522	2.14817	530	2.148	656	2.14767	428	2.14767	610
2.1485	585	2.14833	536	2.14833	521	2.14883	530	2.14867	655	2.14833	427	2.14833	610
2.14917	584	2.149	536	2.149	520	2.1495	529	2.14933	654	2.149	426	2.149	609
2.14983	582	2.14967	535	2.14967	520	2.15017	528	2.15	653	2.14967	425	2.14967	609
2.1505	581	2.15033	534	2.15033	519	2.15083	528	2.15067	652	2.15033	423	2.15033	609
2.15117	580	2.151	533	2.151	519	2.1515	527	2.15133	650	2.151	422	2.151	609
2.15183	579	2.15167	532	2.15167	518	2.15217	527	2.152	649	2.15167	421	2.15167	609
2.1525	578	2.15233	532	2.15233	518	2.15283	526	2.15267	648	2.15233	420	2.15233	609
2.15317	576	2.153	531	2.153	517	2.1535	526	2.15333	646	2.153	418	2.153	608
2.15383	575	2.15367	530	2.15367	517	2.15417	526	2.154	645	2.15367	417	2.15367	608
2.1545	574	2.15433	530	2.15433	516	2.15483	525	2.15467	644	2.15433	416	2.15433	608
2.15517	573	2.155	529	2.155	516	2.1555	525	2.15533	642	2.155	415	2.155	608
2.15583	572	2.15567	529	2.15567	515	2.15617	524	2.156	641	2.15567	414	2.15567	608
2.1565	571	2.15633	528	2.15633	515	2.15683	524	2.15667	640	2.15633	413	2.15633	608
2.15717	570	2.157	528	2.157	515	2.1575	524	2.15733	639	2.157	412	2.157	607
2.15783	568	2.15767	528	2.15767	514	2.15817	523	2.158	638	2.15767	411	2.15767	607
2.1585	567	2.15833	528	2.15833	514	2.15883	523	2.15867	637	2.15833	410	2.15833	607
2.15917	566	2.159	527	2.159	514	2.1595	522	2.15933	636	2.159	409	2.159	607
2.15983	565	2.15967	527	2.15967	514	2.16017	521	2.16	635	2.15967	408	2.15967	606
2.1605	564	2.16033	527	2.16033	513	2.16083	521	2.16067	634	2.16033	408	2.16033	606
2.16117	562	2.161	527	2.161	513	2.1615	520	2.16133	633	2.161	407	2.161	606
2.16183	561	2.16167	526	2.16167	513	2.16217	519	2.162	632	2.16167	406	2.16167	605
2.1625	560	2.16233	526	2.16233	513	2.16283	519	2.16267	631	2.16233	406	2.16233	605
2.16317	559	2.163	526	2.163	513	2.1635	518	2.16333	630	2.163	405	2.163	604
2.16383	557	2.16367	525	2.16367	512	2.16417	517	2.164	629	2.16367	405	2.16367	604
2.1645	556	2.16433	525	2.16433	512	2.16483	517	2.16467	628	2.16433	404	2.16433	604
2.16517	555	2.165	524	2.165	512	2.1655	516	2.16533	628	2.165	404	2.165	603
2.16583	553	2.16567	524	2.16567	512	2.16617	515	2.166	627	2.16567	404	2.16567	603
2.1665	552	2.16633	523	2.16633	512	2.16683	515	2.16667	626	2.16633	403	2.16633	602
2.16717	551	2.167	523	2.167	512	2.1675	514	2.16733	625	2.167	403	2.167	602
2.16783	549	2.16767	522	2.16767	512	2.16817	514	2.168	624	2.16767	403	2.16767	602
2.1685	548	2.16833	522	2.16833	512	2.16883	513	2.16867	624	2.16833	402	2.16833	601
2.16917	546	2.169	521	2.169	512	2.1695	513	2.16933	623	2.169	402	2.169	601
2.16983	545	2.16967	521	2.16967	512	2.17017	512	2.17	622	2.16967	402	2.16967	601
2.1705	544	2.17033	520	2.17033	512	2.17083	511	2.17067	621	2.17033	402	2.17033	600
2.17117	542	2.171	519	2.171	512	2.1715	511	2.17133	620	2.171	401	2.171	600
2.17183	541	2.17167	519	2.17167	512	2.17217	510	2.172	619	2.17167	401	2.17167	600
2.1725	540	2.17233	518	2.17233	512	2.17283	510	2.17267	618	2.17233	401	2.17233	600
2.17317	538	2.173	517	2.173	512	2.1735	509	2.17333	617	2.173	401	2.173	600
2.17383	537	2.17367	516	2.17367	512	2.17417	509	2.174	617	2.17367	401	2.17367	599
2.1745	536	2.17433	515	2.17433	512	2.17483	508	2.17467	616	2.17433	401	2.17433	599
2.17517	535	2.175	514	2.175	512	2.1755	508	2.17533	615	2.175	401	2.175	599
2.17583	533	2.17567	513	2.17567	512	2.17617	508	2.176	614	2.17567	400	2.17567	599
2.1765	532	2.17633	512	2.17633	512	2.17683	507	2.17667	613	2.17633	400	2.17633	599
2.17717	531	2.177	511	2.177	512	2.1775	507	2.17733	612	2.177	400	2.177	599
2.17783	530	2.17767	510	2.17767	512	2.17817	507	2.178	611	2.17767	400	2.17767	598
2.1785	529	2.17833	509	2.17833	512	2.17883	506	2.17867	610	2.17833	399	2.17833	598
2.17917	527	2.179	508	2.179	512	2.1795	506	2.17933	609	2.179	399	2.179	598
2.17983	526	2.17967	507	2.17967	511	2.18017	506	2.18	609	2.17967	398	2.17967	597
2.1805	525	2.18033	506	2.18033	511	2.18083	505	2.18067	608	2.18033	398	2.18033	597
2.18117	524	2.181	504	2.181	511	2.1815	505	2.18133	607	2.181	397	2.181	596
2.18183	523	2.18167	503	2.18167	511	2.18217	504	2.182	606	2.18167	397	2.18167	596
2.1825	522	2.18233	502	2.18233	510	2.18283	504	2.18267	605	2.18233	396	2.18233	595
2.18317	521	2.183	501	2.183	510	2.1835	503	2.18333	604	2.183	396	2.183	595
2.18383	520	2.18367	500	2.18367	509	2.18417	503	2.184	604	2.18367	395	2.18367	594
2.1845	519	2.18433	499	2.18433	509	2.18483	502	2.18467	603	2.18433	395	2.18433	593
2.18517	518	2.185	497	2.185	509	2.1855	502	2.18533	602	2.185	395	2.185	593
2.18583	517	2.18567	496	2.18567	508	2.18617	501	2.186	601	2.18567	395	2.18567	592
2.1865	516	2.18633	495	2.18633	508	2.18683	501	2.18667	600	2.18633	394	2.18633	591
2.18717	514	2.187	495	2.187	507	2.1875	500	2.18733	599	2.187	394	2.187	590
2.18783	513	2.18767	494	2.18767	507	2.18817	500	2.188	598	2.18767	394	2.18767	590
2.1885	512	2.18833	493	2.18833	506	2.18883	499	2.18867	597	2.18833	394	2.18833	589
2.18917	511	2.189	492	2.189	506	2.1895	499	2.18933	596	2.189	394	2.189	588
2.18983	510	2.18967	491	2.18967	505	2.19017	499	2.19	595	2.18967	394	2.18967	587
2.1905	508	2.19033	491	2.19033	505	2.19083	498	2.19067	594	2.19033	394	2.19033	587
2.19117	507	2.191	490	2.191	504	2.1915	498	2.19133	593	2.191	394	2.191	586
2.19183	506	2.19167	489	2.19167	504	2.19217	498	2.192	592	2.19167	394	2.19167	585
2.1925	505	2.19233	488	2.19233	503	2.19283	497	2.19267	592	2.19233	394	2.19233	584
2.19317	504	2.193	488	2.193	503	2.1935	497	2.19333	591	2.193	395	2.193	584
2.19383	503	2.19367	487	2.19367	502	2.19417	496	2.194	590	2.19367	395	2.19367	583
2.1945	502	2.19433	486	2.19433	502	2.19483	496	2.19467	590	2.19433	395	2.19433	582
2.19517	501	2.195	486	2.195	501	2.1955	495	2.19533	589	2.195	395	2.195	582
2.19583	500	2.19567	485	2.19567	501	2.19617	495	2.196	589	2.19567	395	2.19567	581
2.1965	499	2.19633	485	2.19633	500	2.19683	494	2.19667	588	2.19633	395	2.19633	580
2.19717	498	2.197	484	2.197	499	2.1975	494	2.19733	587	2.197	395	2.197	579
2.19783	496	2.19767	483	2.19767	499	2.19817	493	2.198	587	2.19767	395	2.19767	578
2.1985	495	2.19833	483	2.19833	498	2.19883	493	2.19867	586	2.19833	395	2.19833	578
2.19917	494	2.199	482	2.199	497	2.1995	492	2.19933	586	2.199	395	2.199	577
2.19983	493	2.19967	482	2.19967	496	2.20017	492	2.2	585	2.19967	395	2.19967	577
2.2005	492	2.20033	481	2.20033	495	2.20083	491	2.20067	585	2.20033	396	2.20033	576
2.20117	491	2.201	481	2.201	494	2.2015	491	2.20133	584	2.201	396	2.201	575
2.20183	490	2.20167	480	2.20167	493	2.20217	490	2.202	584	2.20167	396	2.20167	575
2.2025	489	2.20233	480	2.20233	492	2.20283	489	2.20267	584	2.20233	396	2.20233	574
2.20317	488	2.203	479	2.203	491	2.2035	489	2.20333	583	2.203	397	2.203	573
2.20383	487	2.20367	478	2.20367	490	2.20417	488	2.204	583	2.20367	397	2.20367	573
2.2045	486	2.20433	478	2.20433	489	2.20483	488	2.20467	583	2.20433	397	2.20433	572
2.20517	485	2.205	477	2.205	489	2.2055	487	2.20533	583	2.205	397	2.205	571
2.20583	484	2.20567	476	2.20567	488	2.20617	487	2.206	583	2.20567	398	2.20567	571
2.2065	483	2.20633	475	2.20633	487	2.20683	487	2.20667	582	2.20633	398	2.20633	570
2.20717	482	2.207	474	2.207	486	2.2075	486	2.20733	582	2.207	398	2.207	569
2.20783	481	2.20767	474	2.20767	485	2.20817	486	2.208	582	2.20767	398	2.20767	569
2.2085	480	2.20833	473	2.20833	484	2.20883	485	2.20867	582	2.20833	399	2.20833	568
2.20917	479	2.209	472	2.209	483	2.2095	485	2.20933	582	2.209	399	2.209	567
2.20983	478	2.20967	471	2.20967	482	2.21017	484	2.21	582	2.20967	399	2.20967	567
2.2105	477	2.21033	470	2.21033	481	2.21083	484	2.21067	582	2.21033	399	2.21033	566
2.21117	476	2.211	469	2.211	480	2.2115	484	2.21133	582	2.211	399	2.211	565
2.21183	476	2.21167	468	2.21167	479	2.21217	483	2.212	582	2.21167	400	2.21167	565
2.2125	475	2.21233	467	2.21233	478	2.21283	483	2.21267	582	2.21233	400	2.21233	564
2.21317	474	2.213	466	2.213	477	2.2135	482	2.21333	582	2.213	400	2.213	564
2.21383	473	2.21367	465	2.21367	476	2.21417	482	2.214	582	2.21367	400	2.21367	563
2.2145	472	2.21433	464	2.21433	475	2.21483	481	2.21467	582	2.21433	400	2.21433	563
2.21517	472	2.215	463	2.215	474	2.2155	481	2.21533	582	2.215	400	2.215	562
2.21583	471	2.21567	462	2.21567	473	2.21617	480	2.216	582	2.21567	400	2.21567	561
2.2165	471	2.21633	461	2.21633	472	2.21683	480	2.21667	582	2.21633	400	2.21633	561
2.21717	470	2.217	460	2.217	471	2.2175	479	2.21733	582	2.217	400	2.217	560
2.21783	469	2.21767	458	2.21767	469	2.21817	479	2.218	582	2.21767	400	2.21767	560
2.2185	469	2.21833	457	2.21833	468	2.21883	478	2.21867	581	2.21833	400	2.21833	559
2.21917	468	2.219	456	2.219	467	2.2195	478	2.21933	581	2.219	400	2.219	559
2.21983	467	2.21967	455	2.21967	466	2.22017	478	2.22	581	2.21967	400	2.21967	558
2.2205	467	2.22033	453	2.22033	465	2.22083	477	2.22067	581	2.22033	399	2.22033	558
2.22117	466	2.221	452	2.221	464	2.2215	477	2.22133	580	2.221	399	2.221	558
2.22183	465	2.22167	451	2.22167	463	2.22217	476	2.222	580	2.22167	399	2.22167	557
2.2225	465	2.22233	450	2.22233	462	2.22283	476	2.22267	579	2.22233	399	2.22233	557
2.22317	464	2.223	449	2.223	462	2.2235	476	2.22333	579	2.223	399	2.223	556
2.22383	463	2.22367	448	2.22367	461	2.22417	475	2.224	578	2.22367	399	2.22367	556
2.2245	463	2.22433	446	2.22433	460	2.22483	475	2.22467	578	2.22433	399	2.22433	555
2.22517	462	2.225	445	2.225	459	2.2255	474	2.22533	578	2.225	399	2.225	555
2.22583	462	2.22567	444	2.22567	458	2.22617	474	2.226	577	2.22567	398	2.22567	555
2.2265	461	2.22633	443	2.22633	457	2.22683	474	2.22667	577	2.22633	399	2.22633	554
2.22717	461	2.227	441	2.227	456	2.2275	473	2.22733	576	2.227	399	2.227	554
2.22783	460	2.22767	440	2.22767	455	2.22817	473	2.228	576	2.22767	399	2.22767	553
2.2285	460	2.22833	439	2.22833	455	2.22883	472	2.22867	576	2.22833	399	2.22833	553
2.22917	459	2.229	437	2.229	454	2.2295	472	2.22933	575	2.229	399	2.229	553
2.22983	458	2.22967	436	2.22967	453	2.23017	471	2.23	575	2.22967	399	2.22967	552
2.2305	458	2.23033	435	2.23033	452	2.23083	470	2.23067	575	2.23033	399	2.23033	552
2.23117	457	2.231	434	2.231	452	2.2315	470	2.23133	574	2.231	400	2.231	552
2.23183	457	2.23167	433	2.23167	451	2.23217	470	2.232	574	2.23167	400	2.23167	552
2.2325	456	2.23233	431	2.23233	450	2.23283	469	2.23267	573	2.23233	400	2.23233	551
2.23317	456	2.233	430	2.233	450	2.2335	469	2.23333	573	2.233	400	2.233	551
2.23383	455	2.23367	429	2.23367	449	2.23417	469	2.234	573	2.23367	400	2.23367	551
2.2345	455	2.23433	428	2.23433	448	2.23483	468	2.23467	572	2.23433	401	2.23433	550
2.23517	454	2.235	427	2.235	448	2.2355	468	2.23533	572	2.235	401	2.235	550
2.23583	454	2.23567	426	2.23567	447	2.23617	468	2.236	571	2.23567	401	2.23567	550
2.2365	453	2.23633	425	2.23633	447	2.23683	468	2.23667	571	2.23633	402	2.23633	550
2.23717	453	2.237	424	2.237	446	2.2375	467	2.23733	571	2.237	402	2.237	550
2.23783	453	2.23767	423	2.23767	446	2.23817	467	2.238	570	2.23767	402	2.23767	550
2.2385	453	2.23833	423	2.23833	446	2.23883	467	2.23867	570	2.23833	403	2.23833	550
2.23917	453	2.239	422	2.239	445	2.2395	467	2.23933	570	2.239	403	2.239	550
2.23983	452	2.23967	422	2.23967	445	2.24017	466	2.24	569	2.23967	404	2.23967	550
2.2405	452	2.24033	421	2.24033	445	2.24083	466	2.24067	569	2.24033	404	2.24033	550
2.24117	452	2.241	421	2.241	445	2.2415	466	2.24133	569	2.241	405	2.241	550
2.24183	452	2.24167	420	2.24167	444	2.24217	466	2.242	568	2.24167	406	2.24167	550
2.2425	452	2.24233	420	2.24233	444	2.24283	466	2.24267	568	2.24233	406	2.24233	550
2.24317	452	2.243	420	2.243	444	2.2435	466	2.24333	567	2.243	407	2.243	550
2.24383	452	2.24367	420	2.24367	444	2.24417	466	2.244	567	2.24367	408	2.24367	550
2.2445	452	2.24433	420	2.24433	444	2.24483	466	2.24467	567	2.24433	409	2.24433	550
2.24517	452	2.245	420	2.245	444	2.2455	466	2.24533	567	2.245	410	2.245	551
2.24583	452	2.24567	420	2.24567	444	2.24617	467	2.246	566	2.24567	411	2.24567	551
2.2465	452	2.24633	420	2.24633	443	2.24683	467	2.24667	566	2.24633	412	2.24633	552
2.24717	452	2.247	420	2.247	443	2.2475	468	2.24733	566	2.247	414	2.247	553
2.24783	453	2.24767	420	2.24767	444	2.24817	469	2.248	566	2.24767	415	2.24767	553
2.2485	453	2.24833	421	2.24833	444	2.24883	469	2.24867	566	2.24833	417	2.24833	555
2.24917	453	2.249	421	2.249	444	2.2495	470	2.24933	567	2.249	419	2.249	556
2.24983	454	2.24967	422	2.24967	444	2.25017	471	2.25	567	2.24967	420	2.24967	557
2.2505	454	2.25033	422	2.25033	444	2.25083	472	2.25067	568	2.25033	422	2.25033	559
2.25117	454	2.251	423	2.251	444	2.2515	473	2.25133	569	2.251	425	2.251	560
2.25183	455	2.25167	424	2.25167	445	2.25217	474	2.252	570	2.25167	427	2.25167	562
2.2525	455	2.25233	425	2.25233	445	2.25283	476	2.25267	571	2.25233	430	2.25233	564
2.25317	456	2.253	426	2.253	446	2.2535	477	2.25333	573	2.253	432	2.253	566
2.25383	456	2.25367	427	2.25367	447	2.25417	479	2.254	574	2.25367	435	2.25367	569
2.2545	457	2.25433	428	2.25433	448	2.25483	481	2.25467	576	2.25433	439	2.25433	571
2.25517	458	2.255	429	2.255	449	2.2555	483	2.25533	579	2.255	442	2.255	574
2.25583	458	2.25567	431	2.25567	450	2.25617	486	2.256	581	2.25567	446	2.25567	578
2.2565	459	2.25633	432	2.25633	451	2.25683	488	2.25667	584	2.25633	450	2.25633	581
2.25717	460	2.257	434	2.257	453	2.2575	491	2.25733	587	2.257	455	2.257	585
2.25783	461	2.25767	435	2.25767	454	2.25817	494	2.258	590	2.25767	460	2.25767	589
2.2585	462	2.25833	437	2.25833	456	2.25883	498	2.25867	594	2.25833	465	2.25833	594
2.25917	463	2.259	439	2.259	458	2.2595	501	2.25933	598	2.259	471	2.259	599
2.25983	464	2.25967	441	2.25967	461	2.26017	505	2.26	602	2.25967	478	2.25967	604
2.2605	466	2.26033	443	2.26033	463	2.26083	510	2.26067	607	2.26033	484	2.26033	610
2.26117	467	2.261	446	2.261	466	2.2615	514	2.26133	613	2.261	492	2.261	617
2.26183	468	2.26167	448	2.26167	469	2.26217	519	2.262	619	2.26167	499	2.26167	624
2.2625	470	2.26233	451	2.26233	472	2.26283	525	2.26267	625	2.26233	508	2.26233	632
2.26317	472	2.263	454	2.263	476	2.2635	531	2.26333	632	2.263	517	2.263	641
2.26383	474	2.26367	458	2.26367	480	2.26417	538	2.264	639	2.26367	527	2.26367	650
2.2645	476	2.26433	461	2.26433	485	2.26483	545	2.26467	648	2.26433	537	2.26433	660
2.26517	478	2.265	465	2.265	490	2.2655	552	2.26533	657	2.265	549	2.265	671
2.26583	480	2.26567	469	2.26567	495	2.26617	560	2.266	666	2.26567	561	2.26567	683
2.2665	483	2.26633	473	2.26633	501	2.26683	569	2.26667	677	2.26633	574	2.26633	695
2.26717	486	2.267	478	2.267	507	2.2675	579	2.26733	688	2.267	588	2.267	709
2.26783	489	2.26767	483	2.26767	514	2.26817	589	2.268	700	2.26767	603	2.26767	723
2.2685	493	2.26833	488	2.26833	522	2.26883	601	2.26867	714	2.26833	620	2.26833	739
2.26917	497	2.269	494	2.269	530	2.2695	613	2.26933	728	2.269	637	2.269	755
2.26983	501	2.26967	500	2.26967	539	2.27017	626	2.27	743	2.26967	656	2.26967	774
2.2705	505	2.27033	507	2.27033	549	2.27083	640	2.27067	760	2.27033	677	2.27033	793
2.27117	510	2.271	514	2.271	559	2.2715	655	2.27133	777	2.271	698	2.271	814
2.27183	515	2.27167	522	2.27167	570	2.27217	671	2.272	796	2.27167	722	2.27167	836
2.2725	521	2.27233	531	2.27233	582	2.27283	688	2.27267	816	2.27233	747	2.27233	860
2.27317	526	2.273	539	2.273	595	2.2735	706	2.27333	838	2.273	774	2.273	885
2.27383	533	2.27367	549	2.27367	608	2.27417	726	2.274	861	2.27367	802	2.27367	913
2.2745	540	2.27433	559	2.27433	623	2.27483	747	2.27467	886	2.27433	833	2.27433	942
2.27517	547	2.275	570	2.275	639	2.2755	769	2.27533	912	2.275	865	2.275	973
2.27583	555	2.27567	581	2.27567	656	2.27617	794	2.276	941	2.27567	900	2.27567	1007
2.2765	563	2.27633	593	2.27633	674	2.27683	819	2.27667	971	2.27633	937	2.27633	1043
2.27717	572	2.277	606	2.277	693	2.2775	847	2.27733	1003	2.277	977	2.277	1081
2.27783	581	2.27767	620	2.27767	714	2.27817	876	2.278	1038	2.27767	1019	2.27767	1121
2.2785	591	2.27833	635	2.27833	736	2.27883	907	2.27867	1075	2.27833	1064	2.27833	1165
2.27917	602	2.279	651	2.279	759	2.2795	940	2.27933	1114	2.279	1111	2.279	1211
2.27983	614	2.27967	668	2.27967	784	2.28017	975	2.28	1156	2.27967	1162	2.27967	1260
2.2805	626	2.28033	686	2.28033	811	2.28083	1013	2.28067	1201	2.28033	1215	2.28033	1312
2.28117	639	2.281	705	2.281	839	2.2815	1052	2.28133	1248	2.281	1272	2.281	1367
2.28183	652	2.28167	725	2.28167	869	2.28217	1095	2.282	1298	2.28167	1333	2.28167	1426
2.2825	667	2.28233	747	2.28233	900	2.28283	1140	2.28267	1352	2.28233	1397	2.28233	1488
2.28317	682	2.283	769	2.283	934	2.2835	1187	2.28333	1408	2.283	1465	2.283	1554
2.28383	699	2.28367	793	2.28367	970	2.28417	1238	2.284	1468	2.28367	1537	2.28367	1624
2.2845	716	2.28433	819	2.28433	1007	2.28483	1291	2.28467	1532	2.28433	1613	2.28433	1698
2.28517	734	2.285	846	2.285	1047	2.2855	1347	2.28533	1599	2.285	1694	2.285	1777
2.28583	754	2.28567	874	2.28567	1089	2.28617	1407	2.286	1670	2.28567	1779	2.28567	1860
2.2865	774	2.28633	904	2.28633	1134	2.28683	1471	2.28667	1745	2.28633	1869	2.28633	1948
2.28717	796	2.287	936	2.287	1181	2.2875	1538	2.28733	1825	2.287	1964	2.287	2040
2.28783	819	2.28767	969	2.28767	1231	2.28817	1608	2.288	1909	2.28767	2064	2.28767	2138
2.2885	844	2.28833	1004	2.28833	1283	2.28883	1683	2.28867	1997	2.28833	2170	2.28833	2242
2.28917	869	2.289	1041	2.289	1338	2.2895	1762	2.28933	2091	2.289	2281	2.289	2351
2.28983	896	2.28967	1080	2.28967	1397	2.29017	1845	2.29	2189	2.28967	2399	2.28967	2466
2.2905	925	2.29033	1122	2.29033	1458	2.29083	1932	2.29067	2293	2.29033	2523	2.29033	2587
2.29117	955	2.291	1165	2.291	1522	2.2915	2025	2.29133	2403	2.291	2653	2.291	2714
2.29183	986	2.29167	1211	2.29167	1590	2.29217	2122	2.292	2518	2.29167	2790	2.29167	2848
2.2925	1020	2.29233	1259	2.29233	1662	2.29283	2224	2.29267	2639	2.29233	2934	2.29233	2989
2.29317	1054	2.293	1310	2.293	1737	2.2935	2331	2.29333	2767	2.293	3085	2.293	3137
2.29383	1091	2.29367	1363	2.29367	1816	2.29417	2444	2.294	2901	2.29367	3244	2.29367	3293
2.2945	1130	2.29433	1419	2.29433	1899	2.29483	2562	2.29467	3042	2.29433	3411	2.29433	3456
2.29517	1170	2.295	1478	2.295	1986	2.2955	2686	2.29533	3190	2.295	3586	2.295	3628
2.29583	1213	2.29567	1540	2.29567	2078	2.29617	2816	2.296	3346	2.29567	3769	2.29567	3808
2.2965	1257	2.29633	1604	2.29633	2174	2.29683	2953	2.29667	3508	2.29633	3961	2.29633	3997
2.29717	1304	2.297	1672	2.297	2275	2.2975	3096	2.29733	3679	2.297	4163	2.297	4194
2.29783	1353	2.29767	1743	2.29767	2380	2.29817	3246	2.298	3858	2.29767	4374	2.29767	4402
2.2985	1405	2.29833	1817	2.29833	2491	2.29883	3403	2.29867	4045	2.29833	4594	2.29833	4619
2.29917	1458	2.299	1894	2.299	2606	2.2995	3567	2.29933	4241	2.299	4825	2.299	4845
2.29983	1515	2.29967	1975	2.29967	2727	2.30017	3738	2.3	4446	2.29967	5066	2.29967	5083
2.3005	1573	2.30033	2060	2.30033	2854	2.30083	3918	2.30067	4660	2.30033	5318	2.30033	5331
2.30117	1635	2.301	2148	2.301	2986	2.3015	4105	2.30133	4884	2.301	5581	2.301	5590
2.30183	1699	2.30167	2241	2.30167	3123	2.30217	4300	2.302	5117	2.30167	5856	2.30167	5861
2.3025	1765	2.30233	2337	2.30233	3267	2.30283	4504	2.30267	5361	2.30233	6142	2.30233	6143
2.30317	1835	2.303	2438	2.303	3418	2.3035	4716	2.30333	5616	2.303	6441	2.303	6438
2.30383	1907	2.30367	2542	2.30367	3574	2.30417	4938	2.304	5881	2.30367	6752	2.30367	6745
2.3045	1983	2.30433	2652	2.30433	3738	2.30483	5169	2.30467	6157	2.30433	7076	2.30433	7065
2.30517	2061	2.305	2766	2.305	3908	2.3055	5409	2.30533	6445	2.305	7414	2.305	7398
2.30583	2143	2.30567	2884	2.30567	4085	2.30617	5659	2.306	6745	2.30567	7765	2.30567	7745
2.3065	2228	2.30633	3008	2.30633	4269	2.30683	5920	2.30667	7056	2.30633	8130	2.30633	8106
2.30717	2316	2.307	3136	2.307	4461	2.3075	6190	2.30733	7380	2.307	8510	2.307	8482
2.30783	2408	2.30767	3270	2.30767	4661	2.30817	6472	2.308	7717	2.30767	8904	2.30767	8872
2.3085	2503	2.30833	3409	2.30833	4868	2.30883	6764	2.30867	8067	2.30833	9314	2.30833	9278
2.30917	2602	2.309	3553	2.309	5083	2.3095	7067	2.30933	8430	2.309	9740	2.309	9699
2.30983	2704	2.30967	3702	2.30967	5306	2.31017	7381	2.31	8807	2.30967	10181	2.30967	10136
2.3105	2810	2.31033	3857	2.31033	5538	2.31083	7708	2.31067	9198	2.31033	10639	2.31033	10589
2.31117	2920	2.311	4018	2.311	5778	2.3115	8046	2.31133	9604	2.311	11113	2.311	11059
2.31183	3034	2.31167	4185	2.31167	6027	2.31217	8396	2.312	10024	2.31167	11604	2.31167	11545
2.3125	3152	2.31233	4357	2.31233	6285	2.31283	8758	2.31267	10460	2.31233	12113	2.31233	12050
2.31317	3273	2.313	4536	2.313	6552	2.3135	9133	2.31333	10910	2.313	12640	2.313	12571
2.31383	3399	2.31367	4721	2.31367	6828	2.31417	9521	2.314	11377	2.31367	13184	2.31367	13111
2.3145	3530	2.31433	4912	2.31433	7113	2.31483	9923	2.31467	11859	2.31433	13748	2.31433	13670
2.31517	3664	2.315	5110	2.315	7408	2.3155	10337	2.31533	12357	2.315	14329	2.315	14247
2.31583	3803	2.31567	5314	2.31567	7713	2.31617	10765	2.316	12872	2.31567	14930	2.31567	14843
2.3165	3946	2.31633	5525	2.31633	8028	2.31683	11207	2.31667	13403	2.31633	15551	2.31633	15458
2.31717	4094	2.317	5743	2.317	8352	2.3175	11663	2.31733	13952	2.317	16191	2.317	16094
2.31783	4247	2.31767	5967	2.31767	8687	2.31817	12133	2.318	14518	2.31767	16851	2.31767	16750
2.3185	4404	2.31833	6199	2.31833	9033	2.31883	12618	2.31867	15102	2.31833	17532	2.31833	17426
2.31917	4566	2.319	6437	2.319	9389	2.3195	13117	2.31933	15703	2.319	18233	2.319	18123
2.31983	4732	2.31967	6683	2.31967	9755	2.32017	13631	2.32	16323	2.31967	18954	2.31967	18840
2.3205	4903	2.32033	6935	2.32033	10133	2.32083	14160	2.32067	16962	2.32033	19697	2.32033	19579
2.32117	5079	2.321	7195	2.321	10521	2.3215	14705	2.32133	17618	2.321	20461	2.321	20340
2.32183	5261	2.32167	7463	2.32167	10921	2.32217	15265	2.322	18294	2.32167	21247	2.32167	21122
2.3225	5447	2.32233	7738	2.32233	11332	2.32283	15840	2.32267	18988	2.32233	22055	2.32233	21926
2.32317	5638	2.323	8021	2.323	11754	2.3235	16431	2.32333	19701	2.323	22884	2.323	22752
2.32383	5834	2.32367	8311	2.32367	12188	2.32417	17038	2.324	20434	2.32367	23736	2.32367	23601
2.3245	6036	2.32433	8609	2.32433	12633	2.32483	17660	2.32467	21186	2.32433	24610	2.32433	24472
2.32517	6243	2.325	8914	2.325	13089	2.3255	18299	2.32533	21958	2.325	25507	2.325	25365
2.32583	6455	2.32567	9228	2.32567	13557	2.32617	18953	2.326	22749	2.32567	26426	2.32567	26281
2.3265	6672	2.32633	9549	2.32633	14037	2.32683	19624	2.32667	23560	2.32633	27368	2.32633	27220
2.32717	6895	2.327	9878	2.327	14529	2.3275	20311	2.32733	24390	2.327	28333	2.327	28181
2.32783	7122	2.32767	10215	2.32767	15032	2.32817	21013	2.328	25240	2.32767	29320	2.32767	29166
2.3285	7355	2.32833	10560	2.32833	15547	2.32883	21732	2.32867	26110	2.32833	30331	2.32833	30174
2.32917	7593	2.329	10912	2.329	16074	2.3295	22467	2.32933	27000	2.329	31364	2.329	31204
2.32983	7837	2.32967	11273	2.32967	16613	2.33017	23218	2.33	27910	2.32967	32420	2.32967	32257
2.3305	8085	2.33033	11642	2.33033	17164	2.33083	23985	2.33067	28840	2.33033	33499	2.33033	33334
2.33117	8339	2.331	12018	2.331	17726	2.3315	24768	2.33133	29789	2.331	34601	2.331	34433
2.33183	8598	2.33167	12403	2.33167	18300	2.33217	25568	2.332	30758	2.33167	35725	2.33167	35556
2.3325	8861	2.33233	12795	2.33233	18886	2.33283	26383	2.33267	31747	2.33233	36872	2.33233	36701
2.33317	9130	2.333	13195	2.333	19484	2.3335	27213	2.33333	32756	2.333	38042	2.333	37869
2.33383	9404	2.33367	13603	2.33367	20093	2.33417	28060	2.334	33783	2.33367	39233	2.33367	39059
2.3345	9684	2.33433	14018	2.33433	20713	2.33483	28922	2.33467	34831	2.33433	40447	2.33433	40271
2.33517	9968	2.335	14441	2.335	21345	2.3355	29799	2.33533	35897	2.335	41683	2.335	41506
2.33583	10257	2.33567	14872	2.33567	21987	2.33617	30692	2.336	36982	2.33567	42941	2.33567	42762
2.3365	10551	2.33633	15310	2.33633	22641	2.33683	31600	2.33667	38086	2.33633	44220	2.33633	44041
2.33717	10849	2.337	15756	2.337	23306	2.3375	32523	2.33733	39208	2.337	45520	2.337	45340
2.33783	11152	2.33767	16209	2.33767	23982	2.33817	33460	2.338	40348	2.33767	46841	2.33767	46661
2.3385	11460	2.33833	16669	2.33833	24668	2.33883	34412	2.33867	41507	2.33833	48182	2.33833	48002
2.33917	11773	2.339	17137	2.339	25365	2.3395	35378	2.33933	42683	2.339	49544	2.339	49363
2.33983	12090	2.33967	17611	2.33967	26072	2.34017	36358	2.34	43876	2.33967	50925	2.33967	50744
2.3405	12411	2.34033	18092	2.34033	26789	2.34083	37352	2.34067	45086	2.34033	52326	2.34033	52145
2.34117	12736	2.341	18580	2.341	27515	2.3415	38358	2.34133	46312	2.341	53745	2.341	53564
2.34183	13066	2.34167	19074	2.34167	28252	2.34217	39378	2.342	47554	2.34167	55183	2.34167	55002
2.3425	13399	2.34233	19575	2.34233	28998	2.34283	40410	2.34267	48812	2.34233	56639	2.34233	56458
2.34317	13737	2.343	20082	2.343	29753	2.3435	41455	2.34333	50085	2.343	58112	2.343	57932
2.34383	14078	2.34367	20595	2.34367	30516	2.34417	42511	2.344	51373	2.34367	59602	2.34367	59423
2.3445	14423	2.34433	21114	2.34433	31288	2.34483	43578	2.34467	52675	2.34433	61108	2.34433	60930
2.34517	14771	2.345	21639	2.345	32068	2.3455	44657	2.34533	53990	2.345	62630	2.345	62452
2.34583	15123	2.34567	22169	2.34567	32856	2.34617	45746	2.346	55319	2.34567	64166	2.34567	63990
2.3465	15477	2.34633	22704	2.34633	33651	2.34683	46845	2.34667	56660	2.34633	65717	2.34633	65543
2.34717	15835	2.347	23244	2.347	34454	2.3475	47954	2.34733	58013	2.347	67281	2.347	67109
2.34783	16196	2.34767	23789	2.34767	35263	2.34817	49071	2.348	59377	2.34767	68859	2.34767	68689
2.3485	16560	2.34833	24338	2.34833	36079	2.34883	50198	2.34867	60753	2.34833	70448	2.34833	70281
2.34917	16926	2.349	24892	2.349	36901	2.3495	51332	2.34933	62138	2.349	72049	2.349	71885
2.34983	17294	2.34967	25449	2.34967	37729	2.35017	52473	2.35	63533	2.34967	73661	2.34967	73500
2.3505	17665	2.35033	26010	2.35033	38561	2.35083	53622	2.35067	64936	2.35033	75283	2.35033	75125
2.35117	18039	2.351	26575	2.351	39399	2.3515	54776	2.35133	66348	2.351	76914	2.351	76759
2.35183	18414	2.35167	27142	2.35167	40241	2.35217	55937	2.352	67767	2.35167	78554	2.35167	78402
2.3525	18790	2.35233	27712	2.35233	41088	2.35283	57102	2.35267	69193	2.35233	80201	2.35233	80052
2.35317	19169	2.353	28285	2.353	41938	2.3535	58272	2.35333	70625	2.353	81854	2.353	81710
2.35383	19548	2.35367	28860	2.35367	42791	2.35417	59446	2.354	72062	2.35367	83514	2.35367	83373
2.3545	19929	2.35433	29437	2.35433	43647	2.35483	60623	2.35467	73503	2.35433	85178	2.35433	85042
2.35517	20311	2.355	30015	2.355	44505	2.3555	61803	2.35533	74948	2.355	86846	2.355	86714
2.35583	20693	2.35567	30595	2.35567	45365	2.35617	62984	2.356	76396	2.35567	88517	2.35567	88390
2.3565	21076	2.35633	31176	2.35633	46227	2.35683	64167	2.35667	77845	2.35633	90190	2.35633	90068
2.35717	21459	2.357	31758	2.357	47089	2.3575	65350	2.35733	79296	2.357	91865	2.357	91748
2.35783	21842	2.35767	32340	2.35767	47952	2.35817	66533	2.358	80747	2.35767	93540	2.35767	93428
2.3585	22225	2.35833	32923	2.35833	48814	2.35883	67715	2.35867	82197	2.35833	95214	2.35833	95108
2.35917	22607	2.359	33505	2.359	49676	2.3595	68896	2.35933	83646	2.359	96886	2.359	96787
2.35983	22989	2.35967	34087	2.35967	50538	2.36017	70074	2.36	85092	2.35967	98556	2.35967	98463
2.3605	23370	2.36033	34667	2.36033	51397	2.36083	71250	2.36067	86536	2.36033	100223	2.36033	100136
2.36117	23750	2.361	35247	2.361	52255	2.3615	72422	2.36133	87976	2.361	101885	2.361	101804
2.36183	24129	2.36167	35825	2.36167	53110	2.36217	73590	2.362	89411	2.36167	103541	2.36167	103468
2.3625	24507	2.36233	36401	2.36233	53962	2.36283	74753	2.36267	90841	2.36233	105191	2.36233	105124
2.36317	24882	2.363	36975	2.363	54811	2.3635	75911	2.36333	92264	2.363	106833	2.363	106774
2.36383	25256	2.36367	37547	2.36367	55656	2.36417	77062	2.364	93681	2.36367	108467	2.36367	108415
2.3645	25628	2.36433	38116	2.36433	56496	2.36483	78206	2.36467	95089	2.36433	110092	2.36433	110047
2.36517	25997	2.365	38681	2.365	57331	2.3655	79342	2.36533	96488	2.365	111706	2.365	111669
2.36583	26364	2.36567	39243	2.36567	58161	2.36617	80471	2.366	97878	2.36567	113308	2.36567	113280
2.3665	26728	2.36633	39802	2.36633	58985	2.36683	81590	2.36667	99256	2.36633	114898	2.36633	114878
2.36717	27090	2.367	40356	2.367	59802	2.3675	82699	2.36733	100624	2.367	116475	2.367	116464
2.36783	27448	2.36767	40907	2.36767	60613	2.36817	83798	2.368	101979	2.36767	118038	2.36767	118036
2.3685	27803	2.36833	41452	2.36833	61416	2.36883	84886	2.36867	103320	2.36833	119586	2.36833	119593
2.36917	28154	2.369	41992	2.369	62211	2.3695	85962	2.36933	104648	2.369	121118	2.369	121134
2.36983	28502	2.36967	42527	2.36967	62998	2.37017	87026	2.37	105960	2.36967	122632	2.36967	122658
2.3705	28846	2.37033	43056	2.37033	63776	2.37083	88077	2.37067	107258	2.37033	124129	2.37033	124165
2.37117	29186	2.371	43579	2.371	64545	2.3715	89114	2.37133	108539	2.371	125607	2.371	125654
2.37183	29521	2.37167	44096	2.37167	65304	2.37217	90138	2.372	109804	2.37167	127065	2.37167	127123
2.3725	29852	2.37233	44606	2.37233	66053	2.37283	91147	2.37267	111050	2.37233	128503	2.37233	128572
2.37317	30177	2.373	45109	2.373	66791	2.3735	92141	2.37333	112278	2.373	129920	2.373	130000
2.37383	30498	2.37367	45606	2.37367	67519	2.37417	93119	2.374	113488	2.37367	131315	2.37367	131406
2.3745	30814	2.37433	46095	2.37433	68235	2.37483	94081	2.37467	114677	2.37433	132687	2.37433	132789
2.37517	31125	2.375	46576	2.375	68939	2.3755	95026	2.37533	115847	2.375	134035	2.375	134150
2.37583	31430	2.37567	47049	2.37567	69630	2.37617	95954	2.376	116995	2.37567	135359	2.37567	135486
2.3765	31729	2.37633	47514	2.37633	70309	2.37683	96864	2.37667	118122	2.37633	136658	2.37633	136797
2.37717	32023	2.377	47971	2.377	70975	2.3775	97755	2.37733	119226	2.377	137932	2.377	138082
2.37783	32311	2.37767	48419	2.37767	71628	2.37817	98627	2.378	120308	2.37767	139179	2.37767	139342
2.3785	32592	2.37833	48858	2.37833	72267	2.37883	99481	2.37867	121366	2.37833	140399	2.37833	140575
2.37917	32868	2.379	49288	2.379	72892	2.3795	100314	2.37933	122400	2.379	141592	2.379	141780
2.37983	33137	2.37967	49708	2.37967	73502	2.38017	101127	2.38	123410	2.37967	142756	2.37967	142956
2.3805	33399	2.38033	50119	2.38033	74098	2.38083	101920	2.38067	124394	2.38033	143891	2.38033	144105
2.38117	33655	2.381	50520	2.381	74679	2.3815	102691	2.38133	125353	2.381	144997	2.381	145223
2.38183	33904	2.38167	50911	2.38167	75244	2.38217	103442	2.382	126286	2.38167	146073	2.38167	146312
2.3825	34146	2.38233	51291	2.38233	75794	2.38283	104170	2.38267	127192	2.38233	147119	2.38233	147371
2.38317	34382	2.383	51661	2.383	76329	2.3835	104877	2.38333	128072	2.383	148134	2.383	148398
2.38383	34610	2.38367	52021	2.38367	76847	2.38417	105561	2.384	128925	2.38367	149118	2.38367	149394
2.3845	34831	2.38433	52370	2.38433	77349	2.38483	106222	2.38467	129750	2.38433	150069	2.38433	150358
2.38517	35044	2.385	52708	2.385	77835	2.3855	106861	2.38533	130547	2.385	150989	2.385	151290
2.38583	35250	2.38567	53035	2.38567	78304	2.38617	107476	2.386	131315	2.38567	151876	2.38567	152190
2.3865	35449	2.38633	53351	2.38633	78756	2.38683	108068	2.38667	132056	2.38633	152730	2.38633	153056
2.38717	35640	2.387	53655	2.387	79192	2.3875	108636	2.38733	132767	2.387	153551	2.387	153889
2.38783	35823	2.38767	53948	2.38767	79610	2.38817	109181	2.388	133450	2.38767	154338	2.38767	154689
2.3885	35998	2.38833	54230	2.38833	80012	2.38883	109702	2.38867	134103	2.38833	155091	2.38833	155455
2.38917	36166	2.389	54500	2.389	80396	2.3895	110198	2.38933	134727	2.389	155811	2.389	156187
2.38983	36326	2.38967	54758	2.38967	80762	2.39017	110670	2.39	135321	2.38967	156496	2.38967	156884
2.3905	36478	2.39033	55005	2.39033	81111	2.39083	111118	2.39067	135885	2.39033	157147	2.39033	157547
2.39117	36622	2.391	55239	2.391	81442	2.3915	111542	2.39133	136419	2.391	157763	2.391	158175
2.39183	36758	2.39167	55462	2.39167	81755	2.39217	111941	2.392	136924	2.39167	158344	2.39167	158768
2.3925	36886	2.39233	55673	2.39233	82050	2.39283	112315	2.39267	137398	2.39233	158891	2.39233	159327
2.39317	37007	2.393	55872	2.393	82328	2.3935	112665	2.39333	137842	2.393	159403	2.393	159850
2.39383	37119	2.39367	56058	2.39367	82588	2.39417	112990	2.394	138256	2.39367	159881	2.39367	160338
2.3945	37224	2.39433	56233	2.39433	82830	2.39483	113291	2.39467	138640	2.39433	160323	2.39433	160792
2.39517	37321	2.395	56396	2.395	83054	2.3955	113567	2.39533	138994	2.395	160731	2.395	161210
2.39583	37410	2.39567	56546	2.39567	83261	2.39617	113818	2.396	139317	2.39567	161104	2.39567	161594
2.3965	37490	2.39633	56684	2.39633	83449	2.39683	114045	2.39667	139611	2.39633	161442	2.39633	161943
2.39717	37564	2.397	56811	2.397	83620	2.3975	114248	2.39733	139874	2.397	161746	2.397	162257
2.39783	37629	2.39767	56925	2.39767	83772	2.39817	114426	2.398	140108	2.39767	162015	2.39767	162536
2.3985	37686	2.39833	57027	2.39833	83908	2.39883	114580	2.39867	140311	2.39833	162250	2.39833	162781
2.39917	37736	2.399	57117	2.399	84025	2.3995	114710	2.39933	140486	2.399	162451	2.399	162992
2.39983	37778	2.39967	57195	2.39967	84125	2.40017	114816	2.4	140630	2.39967	162617	2.39967	163168
2.4005	37812	2.40033	57262	2.40033	84207	2.40083	114898	2.40067	140746	2.40033	162750	2.40033	163310
2.40117	37839	2.401	57316	2.401	84272	2.4015	114957	2.40133	140832	2.401	162850	2.401	163418
2.40183	37858	2.40167	57359	2.40167	84320	2.40217	114992	2.402	140890	2.40167	162916	2.40167	163493
2.4025	37869	2.40233	57390	2.40233	84350	2.40283	115005	2.40267	140918	2.40233	162949	2.40233	163534
2.40317	37874	2.403	57410	2.403	84364	2.4035	114994	2.40333	140919	2.403	162950	2.403	163543
2.40383	37871	2.40367	57419	2.40367	84361	2.40417	114960	2.404	140891	2.40367	162918	2.40367	163519
2.4045	37860	2.40433	57416	2.40433	84341	2.40483	114904	2.40467	140835	2.40433	162854	2.40433	163463
2.40517	37843	2.405	57403	2.405	84305	2.4055	114825	2.40533	140752	2.405	162759	2.405	163374
2.40583	37818	2.40567	57378	2.40567	84252	2.40617	114724	2.406	140641	2.40567	162632	2.40567	163254
2.4065	37787	2.40633	57342	2.40633	84184	2.40683	114602	2.40667	140504	2.40633	162474	2.40633	163103
2.40717	37748	2.407	57295	2.407	84099	2.4075	114458	2.40733	140340	2.407	162286	2.407	162921
2.40783	37703	2.40767	57238	2.40767	83999	2.40817	114293	2.408	140149	2.40767	162067	2.40767	162708
2.4085	37651	2.40833	57170	2.40833	83883	2.40883	114107	2.40867	139934	2.40833	161819	2.40833	162466
2.40917	37592	2.409	57092	2.409	83753	2.4095	113901	2.40933	139692	2.409	161541	2.409	162194
2.40983	37526	2.40967	57003	2.40967	83607	2.41017	113674	2.41	139426	2.40967	161235	2.40967	161893
2.4105	37454	2.41033	56905	2.41033	83446	2.41083	113428	2.41067	139135	2.41033	160900	2.41033	161563
2.41117	37376	2.411	56796	2.411	83271	2.4115	113162	2.41133	138821	2.411	160537	2.411	161205
2.41183	37291	2.41167	56678	2.41167	83082	2.41217	112877	2.412	138482	2.41167	160147	2.41167	160820
2.4125	37200	2.41233	56550	2.41233	82879	2.41283	112572	2.41267	138120	2.41233	159731	2.41233	160408
2.41317	37103	2.413	56413	2.413	82662	2.4135	112250	2.41333	137735	2.413	159288	2.413	159969
2.41383	37000	2.41367	56266	2.41367	82431	2.41417	111909	2.414	137328	2.41367	158819	2.41367	159505
2.4145	36891	2.41433	56110	2.41433	82187	2.41483	111551	2.41467	136899	2.41433	158324	2.41433	159014
2.41517	36776	2.415	55945	2.415	81931	2.4155	111175	2.41533	136448	2.415	157805	2.415	158499
2.41583	36656	2.41567	55772	2.41567	81661	2.41617	110783	2.416	135976	2.41567	157262	2.41567	157959
2.4165	36530	2.41633	55590	2.41633	81380	2.41683	110374	2.41667	135484	2.41633	156694	2.41633	157396
2.41717	36399	2.417	55400	2.417	81086	2.4175	109948	2.41733	134972	2.417	156104	2.417	156809
2.41783	36263	2.41767	55201	2.41767	80780	2.41817	109507	2.418	134440	2.41767	155491	2.41767	156199
2.4185	36121	2.41833	54995	2.41833	80463	2.41883	109051	2.41867	133889	2.41833	154856	2.41833	155566
2.41917	35975	2.419	54781	2.419	80134	2.4195	108579	2.41933	133319	2.419	154200	2.419	154913
2.41983	35823	2.41967	54559	2.41967	79794	2.42017	108093	2.42	132732	2.41967	153523	2.41967	154238
2.4205	35667	2.42033	54330	2.42033	79444	2.42083	107593	2.42067	132126	2.42033	152825	2.42033	153542
2.42117	35507	2.421	54093	2.421	79083	2.4215	107080	2.42133	131504	2.421	152107	2.421	152827
2.42183	35342	2.42167	53850	2.42167	78713	2.42217	106553	2.422	130865	2.42167	151371	2.42167	152092
2.4225	35172	2.42233	53600	2.42233	78332	2.42283	106013	2.42267	130209	2.42233	150615	2.42233	151338
2.42317	34998	2.423	53343	2.423	77942	2.4235	105461	2.42333	129538	2.423	149842	2.423	150566
2.42383	34820	2.42367	53080	2.42367	77542	2.42417	104897	2.424	128852	2.42367	149051	2.42367	149777
2.4245	34639	2.42433	52810	2.42433	77134	2.42483	104321	2.42467	128152	2.42433	148243	2.42433	148970
2.42517	34453	2.425	52534	2.425	76717	2.4255	103734	2.42533	127438	2.425	147419	2.425	148147
2.42583	34264	2.42567	52253	2.42567	76292	2.42617	103135	2.426	126710	2.42567	146579	2.42567	147308
2.4265	34071	2.42633	51966	2.42633	75859	2.42683	102527	2.42667	125969	2.42633	145724	2.42633	146454
2.42717	33875	2.427	51674	2.427	75418	2.4275	101908	2.42733	125216	2.427	144855	2.427	145584
2.42783	33676	2.42767	51376	2.42767	74970	2.42817	101280	2.428	124450	2.42767	143972	2.42767	144701
2.4285	33473	2.42833	51074	2.42833	74514	2.42883	100642	2.42867	123674	2.42833	143075	2.42833	143804
2.42917	33268	2.429	50766	2.429	74052	2.4295	99996	2.42933	122886	2.429	142166	2.429	142894
2.42983	33059	2.42967	50454	2.42967	73583	2.43017	99341	2.43	122087	2.42967	141244	2.42967	141971
2.4305	32848	2.43033	50138	2.43033	73108	2.43083	98678	2.43067	121279	2.43033	140310	2.43033	141036
2.43117	32634	2.431	49817	2.431	72627	2.4315	98007	2.43133	120460	2.431	139365	2.431	140090
2.43183	32418	2.43167	49492	2.43167	72140	2.43217	97329	2.432	119633	2.43167	138409	2.43167	139133
2.4325	32199	2.43233	49163	2.43233	71648	2.43283	96644	2.43267	118796	2.43233	137443	2.43233	138166
2.43317	31978	2.433	48831	2.433	71150	2.4335	95953	2.43333	117952	2.433	136467	2.433	137189
2.43383	31755	2.43367	48495	2.43367	70647	2.43417	95256	2.434	117100	2.43367	135482	2.43367	136202
2.4345	31529	2.43433	48156	2.43433	70140	2.43483	94552	2.43467	116240	2.43433	134489	2.43433	135207
2.43517	31302	2.435	47813	2.435	69629	2.4355	93844	2.43533	115373	2.435	133488	2.435	134204
2.43583	31073	2.43567	47468	2.43567	69113	2.43617	93130	2.436	114500	2.43567	132479	2.43567	133193
2.4365	30842	2.43633	47120	2.43633	68594	2.43683	92411	2.43667	113621	2.43633	131463	2.43633	132175
2.43717	30610	2.437	46769	2.437	68070	2.4375	91688	2.43733	112736	2.437	130440	2.437	131150
2.43783	30376	2.43767	46415	2.43767	67544	2.43817	90961	2.438	111846	2.43767	129412	2.43767	130119
2.4385	30140	2.43833	46059	2.43833	67014	2.43883	90230	2.43867	110951	2.43833	128378	2.43833	129082
2.43917	29903	2.439	45701	2.439	66482	2.4395	89496	2.43933	110052	2.439	127339	2.439	128040
2.43983	29665	2.43967	45342	2.43967	65947	2.44017	88759	2.44	109149	2.43967	126295	2.43967	126994
2.4405	29426	2.44033	44980	2.44033	65409	2.44083	88019	2.44067	108242	2.44033	125248	2.44033	125943
2.44117	29185	2.441	44616	2.441	64870	2.4415	87276	2.44133	107331	2.441	124196	2.441	124888
2.44183	28944	2.44167	44252	2.44167	64328	2.44217	86532	2.442	106418	2.44167	123141	2.44167	123830
2.4425	28702	2.44233	43885	2.44233	63785	2.44283	85785	2.44267	105503	2.44233	122083	2.44233	122769
2.44317	28460	2.443	43518	2.443	63240	2.4435	85037	2.44333	104585	2.443	121023	2.443	121705
2.44383	28216	2.44367	43150	2.44367	62694	2.44417	84287	2.444	103666	2.44367	119961	2.44367	120639
2.4445	27973	2.44433	42780	2.44433	62146	2.44483	83536	2.44467	102745	2.44433	118897	2.44433	119571
2.44517	27728	2.445	42410	2.445	61598	2.4455	82785	2.44533	101823	2.445	117831	2.445	118502
2.44583	27484	2.44567	42039	2.44567	61049	2.44617	82033	2.446	100900	2.44567	116765	2.44567	117432
2.4465	27239	2.44633	41668	2.44633	60500	2.44683	81281	2.44667	99977	2.44633	115698	2.44633	116361
2.44717	26994	2.447	41296	2.447	59950	2.4475	80530	2.44733	99053	2.447	114631	2.447	115290
2.44783	26749	2.44767	40924	2.44767	59400	2.44817	79778	2.448	98130	2.44767	113564	2.44767	114219
2.4485	26504	2.44833	40552	2.44833	58849	2.44883	79027	2.44867	97208	2.44833	112498	2.44833	113149
2.44917	26259	2.449	40180	2.449	58300	2.4495	78277	2.44933	96286	2.449	111433	2.449	112079
2.44983	26015	2.44967	39808	2.44967	57750	2.45017	77527	2.45	95365	2.44967	110368	2.44967	111010
2.4505	25770	2.45033	39437	2.45033	57201	2.45083	76779	2.45067	94446	2.45033	109305	2.45033	109943
2.45117	25526	2.451	39065	2.451	56653	2.4515	76032	2.45133	93529	2.451	108244	2.451	108878
2.45183	25283	2.45167	38694	2.45167	56105	2.45217	75287	2.452	92613	2.45167	107185	2.45167	107814
2.4525	25039	2.45233	38324	2.45233	55559	2.45283	74544	2.45267	91700	2.45233	106128	2.45233	106753
2.45317	24796	2.453	37955	2.453	55014	2.4535	73802	2.45333	90789	2.453	105074	2.453	105694
2.45383	24554	2.45367	37586	2.45367	54470	2.45417	73063	2.454	89881	2.45367	104023	2.45367	104639
2.4545	24313	2.45433	37218	2.45433	53929	2.45483	72326	2.45467	88976	2.45433	102975	2.45433	103586
2.45517	24072	2.455	36851	2.455	53388	2.4555	71591	2.45533	88074	2.455	101930	2.455	102537
2.45583	23832	2.45567	36486	2.45567	52850	2.45617	70860	2.456	87175	2.45567	100889	2.45567	101492
2.4565	23593	2.45633	36121	2.45633	52313	2.45683	70131	2.45667	86280	2.45633	99852	2.45633	100450
2.45717	23356	2.457	35758	2.457	51779	2.4575	69405	2.45733	85388	2.457	98819	2.457	99413
2.45783	23119	2.45767	35396	2.45767	51247	2.45817	68683	2.458	84500	2.45767	97791	2.45767	98380
2.4585	22883	2.45833	35035	2.45833	50717	2.45883	67964	2.45867	83616	2.45833	96767	2.45833	97352
2.45917	22648	2.459	34677	2.459	50190	2.4595	67248	2.45933	82737	2.459	95748	2.459	96329
2.45983	22414	2.45967	34319	2.45967	49665	2.46017	66536	2.46	81861	2.45967	94734	2.45967	95311
2.4605	22181	2.46033	33964	2.46033	49143	2.46083	65828	2.46067	80991	2.46033	93726	2.46033	94298
2.46117	21949	2.461	33610	2.461	48623	2.4615	65124	2.46133	80125	2.461	92722	2.461	93290
2.46183	21719	2.46167	33258	2.46167	48106	2.46217	64423	2.462	79264	2.46167	91725	2.46167	92288
2.4625	21490	2.46233	32908	2.46233	47592	2.46283	63727	2.46267	78407	2.46233	90733	2.46233	91292
2.46317	21262	2.463	32560	2.463	47081	2.4635	63035	2.46333	77556	2.463	89747	2.463	90302
2.46383	21036	2.46367	32214	2.46367	46573	2.46417	62348	2.464	76711	2.46367	88767	2.46367	89317
2.4645	20811	2.46433	31870	2.46433	46069	2.46483	61664	2.46467	75870	2.46433	87794	2.46433	88340
2.46517	20588	2.465	31528	2.465	45567	2.4655	60986	2.46533	75036	2.465	86827	2.465	87368
2.46583	20366	2.46567	31188	2.46567	45069	2.46617	60312	2.466	74207	2.46567	85867	2.46567	86403
2.4665	20146	2.46633	30851	2.46633	44573	2.46683	59643	2.46667	73383	2.46633	84913	2.46633	85445
2.46717	19927	2.467	30515	2.467	44082	2.4675	58978	2.46733	72566	2.467	83966	2.467	84493
2.46783	19710	2.46767	30182	2.46767	43593	2.46817	58319	2.468	71755	2.46767	83026	2.46767	83548
2.4685	19495	2.46833	29852	2.46833	43109	2.46883	57665	2.46867	70949	2.46833	82093	2.46833	82611
2.46917	19281	2.469	29523	2.469	42627	2.4695	57015	2.46933	70150	2.469	81167	2.469	81680
2.46983	19069	2.46967	29197	2.46967	42150	2.47017	56371	2.47	69357	2.46967	80248	2.46967	80757
2.4705	18859	2.47033	28874	2.47033	41676	2.47083	55732	2.47067	68570	2.47033	79337	2.47033	79841
2.47117	18650	2.471	28553	2.471	41206	2.4715	55098	2.47133	67790	2.471	78433	2.471	78933
2.47183	18442	2.47167	28234	2.47167	40739	2.47217	54469	2.472	67016	2.47167	77536	2.47167	78032
2.4725	18237	2.47233	27918	2.47233	40276	2.47283	53846	2.47267	66248	2.47233	76647	2.47233	77139
2.47317	18033	2.473	27605	2.473	39817	2.4735	53228	2.47333	65487	2.473	75766	2.473	76253
2.47383	17831	2.47367	27294	2.47367	39362	2.47417	52615	2.474	64733	2.47367	74892	2.47367	75375
2.4745	17631	2.47433	26986	2.47433	38911	2.47483	52008	2.47467	63985	2.47433	74026	2.47433	74505
2.47517	17432	2.475	26680	2.475	38464	2.4755	51406	2.47533	63244	2.475	73168	2.475	73642
2.47583	17236	2.47567	26377	2.47567	38021	2.47617	50810	2.476	62510	2.47567	72317	2.47567	72787
2.4765	17041	2.47633	26077	2.47633	37582	2.47683	50219	2.47667	61783	2.47633	71475	2.47633	71941
2.47717	16848	2.477	25779	2.477	37146	2.4775	49634	2.47733	61062	2.477	70640	2.477	71102
2.47783	16657	2.47767	25484	2.47767	36715	2.47817	49054	2.478	60348	2.47767	69813	2.47767	70271
2.4785	16467	2.47833	25192	2.47833	36288	2.47883	48480	2.47867	59641	2.47833	68994	2.47833	69448
2.47917	16279	2.479	24902	2.479	35865	2.4795	47912	2.47933	58941	2.479	68183	2.479	68633
2.47983	16093	2.47967	24615	2.47967	35446	2.48017	47349	2.48	58248	2.47967	67380	2.47967	67826
2.4805	15909	2.48033	24331	2.48033	35032	2.48083	46792	2.48067	57562	2.48033	66585	2.48033	67027
2.48117	15726	2.481	24050	2.481	34621	2.4815	46241	2.48133	56883	2.481	65798	2.481	66236
2.48183	15545	2.48167	23771	2.48167	34215	2.48217	45695	2.482	56211	2.48167	65019	2.48167	65453
2.4825	15366	2.48233	23495	2.48233	33812	2.48283	45154	2.48267	55546	2.48233	64248	2.48233	64679
2.48317	15189	2.483	23222	2.483	33414	2.4835	44620	2.48333	54887	2.483	63485	2.483	63912
2.48383	15013	2.48367	22952	2.48367	33020	2.48417	44091	2.484	54236	2.48367	62730	2.48367	63153
2.4845	14839	2.48433	22685	2.48433	32630	2.48483	43567	2.48467	53591	2.48433	61983	2.48433	62403
2.48517	14667	2.485	22420	2.485	32244	2.4855	43050	2.48533	52954	2.485	61244	2.485	61660
2.48583	14497	2.48567	22158	2.48567	31862	2.48617	42537	2.486	52323	2.48567	60512	2.48567	60926
2.4865	14329	2.48633	21899	2.48633	31485	2.48683	42031	2.48667	51699	2.48633	59789	2.48633	60199
2.48717	14162	2.487	21643	2.487	31111	2.4875	41529	2.48733	51081	2.487	59074	2.487	59481
2.48783	13998	2.48767	21389	2.48767	30742	2.48817	41034	2.488	50471	2.48767	58367	2.48767	58770
2.4885	13835	2.48833	21139	2.48833	30377	2.48883	40543	2.48867	49867	2.48833	57667	2.48833	58067
2.48917	13674	2.489	20891	2.489	30016	2.4895	40058	2.48933	49270	2.489	56976	2.489	57373
2.48983	13515	2.48967	20646	2.48967	29659	2.49017	39579	2.49	48680	2.48967	56292	2.48967	56686
2.4905	13357	2.49033	20403	2.49033	29307	2.49083	39106	2.49067	48097	2.49033	55617	2.49033	56007
2.49117	13202	2.491	20164	2.491	28958	2.4915	38637	2.49133	47520	2.491	54949	2.491	55336
2.49183	13048	2.49167	19927	2.49167	28614	2.49217	38175	2.492	46951	2.49167	54288	2.49167	54673
2.4925	12895	2.49233	19693	2.49233	28274	2.49283	37718	2.49267	46387	2.49233	53636	2.49233	54017
2.49317	12745	2.493	19462	2.493	27937	2.4935	37266	2.49333	45831	2.493	52991	2.493	53370
2.49383	12596	2.49367	19233	2.49367	27605	2.49417	36819	2.494	45281	2.49367	52354	2.49367	52730
2.4945	12449	2.49433	19007	2.49433	27277	2.49483	36378	2.49467	44737	2.49433	51725	2.49433	52098
2.49517	12304	2.495	18784	2.495	26952	2.4955	35943	2.49533	44200	2.495	51103	2.495	51473
2.49583	12160	2.49567	18563	2.49567	26632	2.49617	35512	2.496	43670	2.49567	50489	2.49567	50856
2.4965	12018	2.49633	18345	2.49633	26315	2.49683	35087	2.49667	43146	2.49633	49882	2.49633	50246
2.49717	11878	2.497	18130	2.497	26002	2.4975	34667	2.49733	42628	2.497	49283	2.497	49644
2.49783	11740	2.49767	17917	2.49767	25693	2.49817	34252	2.498	42117	2.49767	48691	2.49767	49050
2.4985	11603	2.49833	17707	2.49833	25388	2.49883	33842	2.49867	41613	2.49833	48106	2.49833	48462
2.49917	11468	2.499	17500	2.499	25087	2.4995	33437	2.49933	41114	2.499	47529	2.499	47882
2.49983	11335	2.49967	17295	2.49967	24790	2.50017	33038	2.5	40622	2.49967	46959	2.49967	47310
2.5005	11203	2.50033	17092	2.50033	24496	2.50083	32643	2.50067	40136	2.50033	46396	2.50033	46744
2.50117	11073	2.501	16892	2.501	24206	2.5015	32253	2.50133	39657	2.501	45841	2.501	46186
2.50183	10944	2.50167	16695	2.50167	23920	2.50217	31868	2.502	39183	2.50167	45292	2.50167	45635
2.5025	10817	2.50233	16500	2.50233	23638	2.50283	31488	2.50267	38715	2.50233	44751	2.50233	45091
2.50317	10691	2.503	16307	2.503	23359	2.5035	31112	2.50333	38254	2.503	44217	2.503	44554
2.50383	10567	2.50367	16117	2.50367	23084	2.50417	30742	2.504	37798	2.50367	43689	2.50367	44024
2.5045	10445	2.50433	15930	2.50433	22812	2.50483	30376	2.50467	37349	2.50433	43169	2.50433	43501
2.50517	10324	2.505	15744	2.505	22544	2.5055	30015	2.50533	36905	2.505	42655	2.505	42984
2.50583	10205	2.50567	15561	2.50567	22279	2.50617	29659	2.506	36467	2.50567	42148	2.50567	42475
2.5065	10087	2.50633	15380	2.50633	22018	2.50683	29307	2.50667	36035	2.50633	41648	2.50633	41972
2.50717	9970	2.507	15202	2.507	21760	2.5075	28960	2.50733	35609	2.507	41154	2.507	41476
2.50783	9855	2.50767	15026	2.50767	21505	2.50817	28618	2.508	35188	2.50767	40666	2.50767	40986
2.5085	9742	2.50833	14852	2.50833	21254	2.50883	28280	2.50867	34773	2.50833	40186	2.50833	40502
2.50917	9630	2.509	14680	2.509	21006	2.5095	27947	2.50933	34364	2.509	39711	2.509	40026
2.50983	9520	2.50967	14511	2.50967	20762	2.51017	27618	2.51	33960	2.50967	39243	2.50967	39555
2.5105	9411	2.51033	14344	2.51033	20521	2.51083	27293	2.51067	33561	2.51033	38781	2.51033	39091
2.51117	9303	2.511	14179	2.511	20282	2.5115	26973	2.51133	33168	2.511	38325	2.511	38633
2.51183	9197	2.51167	14016	2.51167	20048	2.51217	26658	2.512	32780	2.51167	37876	2.51167	38181
2.5125	9093	2.51233	13855	2.51233	19816	2.51283	26346	2.51267	32397	2.51233	37432	2.51233	37736
2.51317	8989	2.513	13697	2.513	19587	2.5135	26039	2.51333	32020	2.513	36995	2.513	37296
2.51383	8887	2.51367	13541	2.51367	19361	2.51417	25736	2.514	31647	2.51367	36563	2.51367	36862
2.5145	8787	2.51433	13386	2.51433	19139	2.51483	25437	2.51467	31280	2.51433	36138	2.51433	36434
2.51517	8688	2.515	13234	2.515	18919	2.5155	25142	2.51533	30918	2.515	35718	2.515	36012
2.51583	8590	2.51567	13083	2.51567	18703	2.51617	24852	2.516	30560	2.51567	35304	2.51567	35596
2.5165	8494	2.51633	12935	2.51633	18489	2.51683	24565	2.51667	30208	2.51633	34895	2.51633	35185
2.51717	8399	2.517	12789	2.517	18279	2.5175	24282	2.51733	29860	2.517	34492	2.517	34780
2.51783	8305	2.51767	12644	2.51767	18071	2.51817	24003	2.518	29518	2.51767	34095	2.51767	34381
2.5185	8213	2.51833	12502	2.51833	17866	2.51883	23728	2.51867	29179	2.51833	33703	2.51833	33987
2.51917	8122	2.519	12361	2.519	17664	2.5195	23457	2.51933	28846	2.519	33317	2.519	33598
2.51983	8032	2.51967	12222	2.51967	17465	2.52017	23189	2.52	28517	2.51967	32936	2.51967	33215
2.5205	7943	2.52033	12085	2.52033	17268	2.52083	22925	2.52067	28193	2.52033	32560	2.52033	32837
2.52117	7856	2.521	11950	2.521	17075	2.5215	22665	2.52133	27873	2.521	32190	2.521	32465
2.52183	7770	2.52167	11817	2.52167	16883	2.52217	22409	2.522	27558	2.52167	31825	2.52167	32098
2.5225	7685	2.52233	11685	2.52233	16695	2.52283	22156	2.52267	27247	2.52233	31464	2.52233	31736
2.52317	7602	2.523	11555	2.523	16509	2.5235	21907	2.52333	26940	2.523	31109	2.523	31379
2.52383	7519	2.52367	11427	2.52367	16326	2.52417	21661	2.524	26637	2.52367	30759	2.52367	31027
2.5245	7438	2.52433	11301	2.52433	16145	2.52483	21419	2.52467	26339	2.52433	30413	2.52433	30680
2.52517	7357	2.525	11176	2.525	15966	2.5255	21180	2.52533	26045	2.525	30072	2.525	30338
2.52583	7278	2.52567	11054	2.52567	15790	2.52617	20945	2.526	25755	2.52567	29737	2.52567	30000
2.5265	7201	2.52633	10933	2.52633	15617	2.52683	20713	2.52667	25469	2.52633	29405	2.52633	29667
2.52717	7124	2.527	10813	2.527	15446	2.5275	20484	2.52733	25187	2.527	29079	2.527	29339
2.52783	7048	2.52767	10696	2.52767	15277	2.52817	20258	2.528	24909	2.52767	28757	2.52767	29016
2.5285	6974	2.52833	10579	2.52833	15111	2.52883	20036	2.52867	24635	2.52833	28440	2.52833	28697
2.52917	6901	2.529	10465	2.529	14947	2.5295	19817	2.52933	24365	2.529	28127	2.529	28383
2.52983	6828	2.52967	10352	2.52967	14785	2.53017	19600	2.53	24099	2.52967	27819	2.52967	28073
2.5305	6757	2.53033	10241	2.53033	14626	2.53083	19387	2.53067	23837	2.53033	27515	2.53033	27767
2.53117	6687	2.531	10131	2.531	14468	2.5315	19177	2.53133	23578	2.531	27215	2.531	27466
2.53183	6618	2.53167	10023	2.53167	14313	2.53217	18969	2.532	23323	2.53167	26920	2.53167	27169
2.5325	6549	2.53233	9916	2.53233	14160	2.53283	18765	2.53267	23071	2.53233	26628	2.53233	26877
2.53317	6482	2.533	9811	2.533	14010	2.5335	18563	2.53333	22823	2.533	26341	2.533	26588
2.53383	6416	2.53367	9707	2.53367	13861	2.53417	18364	2.534	22579	2.53367	26058	2.53367	26304
2.5345	6350	2.53433	9605	2.53433	13714	2.53483	18168	2.53467	22338	2.53433	25780	2.53433	26023
2.53517	6286	2.535	9504	2.535	13570	2.5355	17975	2.53533	22101	2.535	25505	2.535	25747
2.53583	6222	2.53567	9405	2.53567	13427	2.53617	17785	2.536	21866	2.53567	25234	2.53567	25475
2.5365	6159	2.53633	9307	2.53633	13286	2.53683	17598	2.53667	21636	2.53633	24966	2.53633	25206
2.53717	6097	2.537	9211	2.537	13148	2.5375	17413	2.53733	21408	2.537	24703	2.537	24941
2.53783	6035	2.53767	9116	2.53767	13011	2.53817	17231	2.538	21184	2.53767	24443	2.53767	24680
2.5385	5975	2.53833	9022	2.53833	12876	2.53883	17051	2.53867	20962	2.53833	24187	2.53833	24423
2.53917	5915	2.539	8930	2.539	12744	2.5395	16875	2.53933	20744	2.539	23935	2.539	24169
2.53983	5856	2.53967	8839	2.53967	12613	2.54017	16700	2.54	20529	2.53967	23686	2.53967	23919
2.5405	5798	2.54033	8750	2.54033	12484	2.54083	16528	2.54067	20317	2.54033	23441	2.54033	23673
2.54117	5741	2.541	8661	2.541	12357	2.5415	16359	2.54133	20108	2.541	23199	2.541	23430
2.54183	5685	2.54167	8574	2.54167	12231	2.54217	16192	2.542	19902	2.54167	22960	2.54167	23190
2.5425	5629	2.54233	8489	2.54233	12108	2.54283	16028	2.54267	19699	2.54233	22725	2.54233	22954
2.54317	5574	2.543	8405	2.543	11986	2.5435	15866	2.54333	19499	2.543	22493	2.543	22722
2.54383	5520	2.54367	8322	2.54367	11866	2.54417	15706	2.544	19302	2.54367	22264	2.54367	22492
2.5445	5467	2.54433	8240	2.54433	11747	2.54483	15548	2.54467	19107	2.54433	22039	2.54433	22266
2.54517	5415	2.545	8159	2.545	11630	2.5455	15392	2.54533	18916	2.545	21816	2.545	22043
2.54583	5363	2.54567	8079	2.54567	11515	2.54617	15239	2.546	18727	2.54567	21597	2.54567	21823
2.5465	5313	2.54633	8000	2.54633	11402	2.54683	15088	2.54667	18541	2.54633	21381	2.54633	21606
2.54717	5263	2.547	7923	2.547	11290	2.5475	14939	2.54733	18358	2.547	21168	2.547	21392
2.54783	5214	2.54767	7846	2.54767	11179	2.54817	14792	2.548	18177	2.54767	20958	2.54767	21182
2.5485	5165	2.54833	7771	2.54833	11070	2.54883	14648	2.54867	17999	2.54833	20751	2.54833	20974
2.54917	5117	2.549	7696	2.549	10963	2.5495	14505	2.54933	17823	2.549	20546	2.549	20769
2.54983	5070	2.54967	7623	2.54967	10857	2.55017	14364	2.55	17650	2.54967	20345	2.54967	20567
2.5505	5023	2.55033	7550	2.55033	10752	2.55083	14225	2.55067	17480	2.55033	20146	2.55033	20368
2.55117	4977	2.551	7479	2.551	10649	2.5515	14089	2.55133	17312	2.551	19951	2.551	20172
2.55183	4932	2.55167	7408	2.55167	10547	2.55217	13954	2.552	17146	2.55167	19758	2.55167	19978
2.5525	4887	2.55233	7339	2.55233	10447	2.55283	13821	2.55267	16982	2.55233	19567	2.55233	19787
2.55317	4843	2.553	7270	2.553	10348	2.5535	13689	2.55333	16821	2.553	19380	2.553	19599
2.55383	4800	2.55367	7203	2.55367	10251	2.55417	13560	2.554	16663	2.55367	19194	2.55367	19413
2.5545	4757	2.55433	7136	2.55433	10155	2.55483	13433	2.55467	16506	2.55433	19012	2.55433	19230
2.55517	4715	2.555	7070	2.555	10060	2.5555	13307	2.55533	16352	2.555	18832	2.555	19050
2.55583	4674	2.55567	7005	2.55567	9966	2.55617	13183	2.556	16200	2.55567	18654	2.55567	18871
2.5565	4633	2.55633	6941	2.55633	9874	2.55683	13060	2.55667	16050	2.55633	18479	2.55633	18696
2.55717	4592	2.557	6878	2.557	9783	2.5575	12940	2.55733	15902	2.557	18306	2.557	18523
2.55783	4552	2.55767	6816	2.55767	9693	2.55817	12821	2.558	15756	2.55767	18135	2.55767	18352
2.5585	4513	2.55833	6754	2.55833	9605	2.55883	12703	2.55867	15612	2.55833	17967	2.55833	18184
2.55917	4475	2.559	6694	2.559	9517	2.5595	12588	2.55933	15470	2.559	17802	2.559	18018
2.55983	4436	2.55967	6634	2.55967	9431	2.56017	12474	2.56	15331	2.55967	17638	2.55967	17855
2.5605	4399	2.56033	6575	2.56033	9346	2.56083	12361	2.56067	15193	2.56033	17477	2.56033	17693
2.56117	4361	2.561	6517	2.561	9262	2.5615	12250	2.56133	15057	2.561	17318	2.561	17534
2.56183	4325	2.56167	6459	2.56167	9179	2.56217	12141	2.562	14923	2.56167	17161	2.56167	17378
2.5625	4288	2.56233	6402	2.56233	9098	2.56283	12033	2.56267	14791	2.56233	17006	2.56233	17223
2.56317	4253	2.563	6346	2.563	9017	2.5635	11927	2.56333	14660	2.563	16853	2.563	17071
2.56383	4217	2.56367	6291	2.56367	8937	2.56417	11822	2.564	14531	2.56367	16702	2.56367	16920
2.5645	4182	2.56433	6237	2.56433	8859	2.56483	11718	2.56467	14404	2.56433	16554	2.56433	16772
2.56517	4148	2.565	6183	2.565	8781	2.5655	11616	2.56533	14279	2.565	16407	2.565	16626
2.56583	4114	2.56567	6130	2.56567	8705	2.56617	11516	2.566	14155	2.56567	16262	2.56567	16482
2.5665	4080	2.56633	6078	2.56633	8629	2.56683	11416	2.56667	14033	2.56633	16119	2.56633	16340
2.56717	4047	2.567	6026	2.567	8554	2.5675	11318	2.56733	13913	2.567	15978	2.567	16199
2.56783	4014	2.56767	5976	2.56767	8481	2.56817	11221	2.568	13794	2.56767	15839	2.56767	16061
2.5685	3981	2.56833	5925	2.56833	8408	2.56883	11125	2.56867	13676	2.56833	15702	2.56833	15924
2.56917	3949	2.569	5876	2.569	8337	2.5695	11031	2.56933	13561	2.569	15567	2.569	15789
2.56983	3917	2.56967	5827	2.56967	8266	2.57017	10938	2.57	13446	2.56967	15433	2.56967	15656
2.5705	3886	2.57033	5779	2.57033	8196	2.57083	10846	2.57067	13334	2.57033	15302	2.57033	15525
2.57117	3855	2.571	5731	2.571	8127	2.5715	10756	2.57133	13222	2.571	15172	2.571	15395
2.57183	3824	2.57167	5684	2.57167	8060	2.57217	10666	2.572	13113	2.57167	15043	2.57167	15267
2.5725	3794	2.57233	5638	2.57233	7993	2.57283	10578	2.57267	13004	2.57233	14917	2.57233	15141
2.57317	3764	2.573	5592	2.573	7927	2.5735	10491	2.57333	12897	2.573	14792	2.573	15016
2.57383	3735	2.57367	5547	2.57367	7862	2.57417	10405	2.574	12792	2.57367	14669	2.57367	14894
2.5745	3705	2.57433	5502	2.57433	7798	2.57483	10320	2.57467	12687	2.57433	14548	2.57433	14772
2.57517	3677	2.575	5459	2.575	7735	2.5755	10236	2.57533	12584	2.575	14428	2.575	14652
2.57583	3648	2.57567	5415	2.57567	7672	2.57617	10154	2.576	12483	2.57567	14310	2.57567	14534
2.5765	3620	2.57633	5373	2.57633	7611	2.57683	10072	2.57667	12382	2.57633	14193	2.57633	14418
2.57717	3592	2.577	5330	2.577	7550	2.5775	9992	2.57733	12283	2.577	14078	2.577	14303
2.57783	3565	2.57767	5289	2.57767	7490	2.57817	9912	2.578	12186	2.57767	13965	2.57767	14189
2.5785	3538	2.57833	5247	2.57833	7431	2.57883	9834	2.57867	12090	2.57833	13853	2.57833	14077
2.57917	3511	2.579	5207	2.579	7373	2.5795	9757	2.57933	11995	2.579	13743	2.579	13967
2.57983	3485	2.57967	5167	2.57967	7315	2.58017	9680	2.58	11901	2.57967	13634	2.57967	13857
2.5805	3458	2.58033	5127	2.58033	7258	2.58083	9605	2.58067	11808	2.58033	13526	2.58033	13750
2.58117	3433	2.581	5088	2.581	7202	2.5815	9530	2.58133	11717	2.581	13420	2.581	13643
2.58183	3407	2.58167	5049	2.58167	7147	2.58217	9457	2.582	11626	2.58167	13315	2.58167	13538
2.5825	3382	2.58233	5011	2.58233	7093	2.58283	9384	2.58267	11537	2.58233	13212	2.58233	13434
2.58317	3357	2.583	4974	2.583	7039	2.5835	9313	2.58333	11449	2.583	13110	2.583	13332
2.58383	3333	2.58367	4937	2.58367	6986	2.58417	9242	2.584	11362	2.58367	13009	2.58367	13231
2.5845	3308	2.58433	4900	2.58433	6933	2.58483	9172	2.58467	11277	2.58433	12909	2.58433	13131
2.58517	3284	2.585	4864	2.585	6881	2.5855	9103	2.58533	11192	2.585	12811	2.585	13033
2.58583	3261	2.58567	4828	2.58567	6830	2.58617	9035	2.586	11108	2.58567	12714	2.58567	12935
2.5865	3238	2.58633	4793	2.58633	6780	2.58683	8967	2.58667	11026	2.58633	12618	2.58633	12839
2.58717	3215	2.587	4758	2.587	6730	2.5875	8901	2.58733	10944	2.587	12524	2.587	12744
2.58783	3192	2.58767	4724	2.58767	6681	2.58817	8835	2.588	10864	2.58767	12430	2.58767	12651
2.5885	3170	2.58833	4690	2.58833	6633	2.58883	8770	2.58867	10784	2.58833	12338	2.58833	12558
2.58917	3148	2.589	4656	2.589	6585	2.5895	8706	2.58933	10706	2.589	12247	2.589	12467
2.58983	3126	2.58967	4623	2.58967	6538	2.59017	8643	2.59	10629	2.58967	12157	2.58967	12376
2.5905	3104	2.59033	4590	2.59033	6492	2.59083	8580	2.59067	10552	2.59033	12068	2.59033	12287
2.59117	3083	2.591	4558	2.591	6446	2.5915	8519	2.59133	10477	2.591	11980	2.591	12199
2.59183	3062	2.59167	4526	2.59167	6401	2.59217	8458	2.592	10402	2.59167	11893	2.59167	12112
2.5925	3041	2.59233	4495	2.59233	6356	2.59283	8397	2.59267	10328	2.59233	11807	2.59233	12026
2.59317	3020	2.593	4464	2.593	6312	2.5935	8338	2.59333	10255	2.593	11722	2.593	11941
2.59383	3000	2.59367	4433	2.59367	6268	2.59417	8279	2.594	10183	2.59367	11638	2.59367	11857
2.5945	2979	2.59433	4403	2.59433	6225	2.59483	8221	2.59467	10112	2.59433	11556	2.59433	11774
2.59517	2959	2.595	4372	2.595	6183	2.5955	8163	2.59533	10042	2.595	11474	2.595	11692
2.59583	2940	2.59567	4343	2.59567	6140	2.59617	8107	2.596	9973	2.59567	11394	2.59567	11611
2.5965	2920	2.59633	4313	2.59633	6099	2.59683	8051	2.59667	9905	2.59633	11314	2.59633	11530
2.59717	2900	2.597	4284	2.597	6058	2.5975	7995	2.59733	9837	2.597	11236	2.597	11451
2.59783	2881	2.59767	4255	2.59767	6017	2.59817	7940	2.598	9770	2.59767	11158	2.59767	11373
2.5985	2862	2.59833	4227	2.59833	5977	2.59883	7886	2.59867	9704	2.59833	11081	2.59833	11296
2.59917	2843	2.599	4199	2.599	5937	2.5995	7833	2.59933	9639	2.599	11005	2.599	11220
2.59983	2824	2.59967	4171	2.59967	5898	2.60017	7780	2.6	9575	2.59967	10930	2.59967	11144
2.6005	2805	2.60033	4144	2.60033	5859	2.60083	7728	2.60067	9511	2.60033	10856	2.60033	11070
2.60117	2787	2.601	4116	2.601	5820	2.6015	7676	2.60133	9448	2.601	10782	2.601	10996
2.60183	2769	2.60167	4090	2.60167	5782	2.60217	7625	2.602	9386	2.60167	10710	2.60167	10923
2.6025	2751	2.60233	4063	2.60233	5744	2.60283	7575	2.60267	9324	2.60233	10638	2.60233	10851
2.60317	2733	2.603	4037	2.603	5707	2.6035	7525	2.60333	9263	2.603	10567	2.603	10779
2.60383	2715	2.60367	4011	2.60367	5670	2.60417	7476	2.604	9203	2.60367	10498	2.60367	10709
2.6045	2698	2.60433	3985	2.60433	5634	2.60483	7427	2.60467	9144	2.60433	10429	2.60433	10639
2.60517	2680	2.605	3959	2.605	5597	2.6055	7378	2.60533	9085	2.605	10360	2.605	10570
2.60583	2663	2.60567	3934	2.60567	5562	2.60617	7331	2.606	9026	2.60567	10293	2.60567	10501
2.6065	2647	2.60633	3909	2.60633	5526	2.60683	7284	2.60667	8968	2.60633	10226	2.60633	10434
2.60717	2630	2.607	3884	2.607	5491	2.6075	7237	2.60733	8911	2.607	10160	2.607	10367
2.60783	2613	2.60767	3860	2.60767	5457	2.60817	7191	2.608	8854	2.60767	10095	2.60767	10300
2.6085	2597	2.60833	3835	2.60833	5423	2.60883	7145	2.60867	8798	2.60833	10030	2.60833	10235
2.60917	2581	2.609	3811	2.609	5389	2.6095	7100	2.60933	8742	2.609	9967	2.609	10170
2.60983	2565	2.60967	3787	2.60967	5355	2.61017	7056	2.61	8687	2.60967	9903	2.60967	10106
2.6105	2550	2.61033	3764	2.61033	5322	2.61083	7011	2.61067	8632	2.61033	9841	2.61033	10043
2.61117	2534	2.611	3740	2.611	5289	2.6115	6968	2.61133	8578	2.611	9779	2.611	9980
2.61183	2519	2.61167	3717	2.61167	5256	2.61217	6925	2.612	8524	2.61167	9718	2.61167	9918
2.6125	2504	2.61233	3694	2.61233	5224	2.61283	6882	2.61267	8471	2.61233	9658	2.61233	9857
2.61317	2489	2.613	3671	2.613	5192	2.6135	6840	2.61333	8419	2.613	9598	2.613	9796
2.61383	2474	2.61367	3649	2.61367	5160	2.61417	6798	2.614	8367	2.61367	9539	2.61367	9736
2.6145	2460	2.61433	3627	2.61433	5129	2.61483	6756	2.61467	8316	2.61433	9480	2.61433	9676
2.61517	2446	2.615	3604	2.615	5097	2.6155	6715	2.61533	8265	2.615	9422	2.615	9618
2.61583	2431	2.61567	3583	2.61567	5067	2.61617	6675	2.616	8214	2.61567	9365	2.61567	9559
2.6165	2417	2.61633	3561	2.61633	5036	2.61683	6635	2.61667	8165	2.61633	9308	2.61633	9502
2.61717	2403	2.617	3540	2.617	5006	2.6175	6595	2.61733	8116	2.617	9252	2.617	9445
2.61783	2389	2.61767	3519	2.61767	4976	2.61817	6556	2.618	8067	2.61767	9197	2.61767	9388
2.6185	2376	2.61833	3498	2.61833	4946	2.61883	6517	2.61867	8019	2.61833	9142	2.61833	9332
2.61917	2362	2.619	3478	2.619	4917	2.6195	6479	2.61933	7972	2.619	9088	2.619	9277
2.61983	2349	2.61967	3458	2.61967	4888	2.62017	6441	2.62	7925	2.61967	9034	2.61967	9222
2.6205	2335	2.62033	3438	2.62033	4859	2.62083	6403	2.62067	7878	2.62033	8981	2.62033	9168
2.62117	2322	2.621	3418	2.621	4830	2.6215	6366	2.62133	7833	2.621	8928	2.621	9114
2.62183	2309	2.62167	3398	2.62167	4802	2.62217	6329	2.622	7787	2.62167	8877	2.62167	9061
2.6225	2295	2.62233	3379	2.62233	4774	2.62283	6293	2.62267	7742	2.62233	8825	2.62233	9008
2.62317	2282	2.623	3360	2.623	4746	2.6235	6257	2.62333	7697	2.623	8775	2.623	8956
2.62383	2269	2.62367	3341	2.62367	4718	2.62417	6221	2.624	7653	2.62367	8724	2.62367	8904
2.6245	2257	2.62433	3322	2.62433	4691	2.62483	6186	2.62467	7610	2.62433	8674	2.62433	8853
2.62517	2244	2.625	3303	2.625	4664	2.6255	6151	2.62533	7567	2.625	8625	2.625	8802
2.62583	2231	2.62567	3285	2.62567	4638	2.62617	6117	2.626	7524	2.62567	8576	2.62567	8752
2.6265	2218	2.62633	3267	2.62633	4611	2.62683	6083	2.62667	7481	2.62633	8528	2.62633	8702
2.62717	2206	2.627	3249	2.627	4585	2.6275	6049	2.62733	7440	2.627	8480	2.627	8653
2.62783	2193	2.62767	3231	2.62767	4559	2.62817	6016	2.628	7398	2.62767	8433	2.62767	8605
2.6285	2181	2.62833	3213	2.62833	4533	2.62883	5983	2.62867	7357	2.62833	8387	2.62833	8557
2.62917	2168	2.629	3195	2.629	4508	2.6295	5950	2.62933	7316	2.629	8341	2.629	8509
2.62983	2156	2.62967	3178	2.62967	4482	2.63017	5918	2.63	7276	2.62967	8295	2.62967	8462
2.6305	2144	2.63033	3161	2.63033	4457	2.63083	5885	2.63067	7236	2.63033	8250	2.63033	8415
2.63117	2131	2.631	3144	2.631	4432	2.6315	5854	2.63133	7197	2.631	8205	2.631	8369
2.63183	2119	2.63167	3127	2.63167	4407	2.63217	5822	2.632	7158	2.63167	8161	2.63167	8323
2.6325	2107	2.63233	3110	2.63233	4382	2.63283	5791	2.63267	7119	2.63233	8117	2.63233	8278
2.63317	2095	2.633	3093	2.633	4358	2.6335	5760	2.63333	7081	2.633	8074	2.633	8233
2.63383	2084	2.63367	3077	2.63367	4334	2.63417	5730	2.634	7043	2.63367	8031	2.63367	8188
2.6345	2072	2.63433	3060	2.63433	4310	2.63483	5700	2.63467	7005	2.63433	7988	2.63433	8144
2.63517	2060	2.635	3044	2.635	4286	2.6355	5670	2.63533	6968	2.635	7946	2.635	8100
2.63583	2049	2.63567	3028	2.63567	4263	2.63617	5641	2.636	6931	2.63567	7905	2.63567	8057
2.6365	2038	2.63633	3012	2.63633	4240	2.63683	5612	2.63667	6895	2.63633	7863	2.63633	8014
2.63717	2027	2.637	2996	2.637	4217	2.6375	5583	2.63733	6858	2.637	7822	2.637	7971
2.63783	2016	2.63767	2980	2.63767	4194	2.63817	5554	2.638	6822	2.63767	7782	2.63767	7929
2.6385	2005	2.63833	2965	2.63833	4172	2.63883	5526	2.63867	6787	2.63833	7742	2.63833	7887
2.63917	1994	2.639	2949	2.639	4149	2.6395	5498	2.63933	6752	2.639	7702	2.639	7846
2.63983	1983	2.63967	2933	2.63967	4127	2.64017	5470	2.64	6717	2.63967	7663	2.63967	7805
2.6405	1973	2.64033	2918	2.64033	4105	2.64083	5442	2.64067	6682	2.64033	7624	2.64033	7764
2.64117	1962	2.641	2903	2.641	4084	2.6415	5415	2.64133	6647	2.641	7585	2.641	7724
2.64183	1952	2.64167	2887	2.64167	4062	2.64217	5388	2.642	6613	2.64167	7547	2.64167	7684
2.6425	1942	2.64233	2872	2.64233	4041	2.64283	5361	2.64267	6579	2.64233	7509	2.64233	7645
2.64317	1932	2.643	2857	2.643	4019	2.6435	5335	2.64333	6545	2.643	7472	2.643	7605
2.64383	1923	2.64367	2843	2.64367	3998	2.64417	5308	2.644	6512	2.64367	7435	2.64367	7567
2.6445	1913	2.64433	2828	2.64433	3977	2.64483	5282	2.64467	6478	2.64433	7398	2.64433	7528
2.64517	1904	2.645	2814	2.645	3957	2.6455	5256	2.64533	6445	2.645	7361	2.645	7490
2.64583	1894	2.64567	2799	2.64567	3936	2.64617	5231	2.646	6412	2.64567	7325	2.64567	7453
2.6465	1885	2.64633	2785	2.64633	3916	2.64683	5205	2.64667	6379	2.64633	7290	2.64633	7416
2.64717	1876	2.647	2771	2.647	3895	2.6475	5180	2.64733	6347	2.647	7254	2.647	7379
2.64783	1867	2.64767	2757	2.64767	3875	2.64817	5155	2.648	6315	2.64767	7219	2.64767	7342
2.6485	1858	2.64833	2744	2.64833	3856	2.64883	5130	2.64867	6283	2.64833	7184	2.64833	7306
2.64917	1849	2.649	2730	2.649	3836	2.6495	5106	2.64933	6251	2.649	7150	2.649	7271
2.64983	1840	2.64967	2716	2.64967	3817	2.65017	5081	2.65	6220	2.64967	7115	2.64967	7236
2.6505	1832	2.65033	2703	2.65033	3797	2.65083	5057	2.65067	6189	2.65033	7081	2.65033	7201
2.65117	1823	2.651	2690	2.651	3778	2.6515	5033	2.65133	6158	2.651	7047	2.651	7166
2.65183	1815	2.65167	2676	2.65167	3760	2.65217	5009	2.652	6128	2.65167	7014	2.65167	7132
2.6525	1806	2.65233	2663	2.65233	3741	2.65283	4986	2.65267	6098	2.65233	6981	2.65233	7098
2.65317	1798	2.653	2651	2.653	3722	2.6535	4962	2.65333	6067	2.653	6948	2.653	7064
2.65383	1790	2.65367	2638	2.65367	3704	2.65417	4939	2.654	6037	2.65367	6915	2.65367	7031
2.6545	1782	2.65433	2625	2.65433	3686	2.65483	4915	2.65467	6008	2.65433	6882	2.65433	6998
2.65517	1775	2.655	2613	2.655	3668	2.6555	4892	2.65533	5978	2.655	6850	2.655	6965
2.65583	1767	2.65567	2601	2.65567	3650	2.65617	4869	2.656	5949	2.65567	6818	2.65567	6932
2.6565	1759	2.65633	2588	2.65633	3633	2.65683	4847	2.65667	5920	2.65633	6786	2.65633	6900
2.65717	1752	2.657	2576	2.657	3615	2.6575	4824	2.65733	5892	2.657	6754	2.657	6868
2.65783	1744	2.65767	2565	2.65767	3598	2.65817	4802	2.658	5863	2.65767	6723	2.65767	6836
2.6585	1737	2.65833	2553	2.65833	3581	2.65883	4780	2.65867	5835	2.65833	6692	2.65833	6805
2.65917	1729	2.659	2541	2.659	3564	2.6595	4758	2.65933	5807	2.659	6661	2.659	6773
2.65983	1722	2.65967	2530	2.65967	3547	2.66017	4736	2.66	5779	2.65967	6631	2.65967	6743
2.6605	1715	2.66033	2518	2.66033	3531	2.66083	4714	2.66067	5752	2.66033	6601	2.66033	6712
2.66117	1708	2.661	2507	2.661	3514	2.6615	4693	2.66133	5724	2.661	6571	2.661	6682
2.66183	1701	2.66167	2496	2.66167	3498	2.66217	4671	2.662	5698	2.66167	6541	2.66167	6652
2.6625	1694	2.66233	2485	2.66233	3482	2.66283	4650	2.66267	5671	2.66233	6512	2.66233	6622
2.66317	1688	2.663	2474	2.663	3466	2.6635	4629	2.66333	5645	2.663	6483	2.663	6592
2.66383	1681	2.66367	2463	2.66367	3450	2.66417	4608	2.664	5619	2.66367	6454	2.66367	6563
2.6645	1674	2.66433	2452	2.66433	3435	2.66483	4588	2.66467	5593	2.66433	6425	2.66433	6534
2.66517	1667	2.665	2441	2.665	3419	2.6655	4567	2.66533	5567	2.665	6396	2.665	6506
2.66583	1661	2.66567	2431	2.66567	3404	2.66617	4547	2.666	5541	2.66567	6368	2.66567	6477
2.6665	1654	2.66633	2420	2.66633	3389	2.66683	4526	2.66667	5516	2.66633	6340	2.66633	6449
2.66717	1648	2.667	2410	2.667	3374	2.6675	4506	2.66733	5491	2.667	6312	2.667	6422
2.66783	1641	2.66767	2399	2.66767	3359	2.66817	4486	2.668	5466	2.66767	6284	2.66767	6394
2.6685	1635	2.66833	2389	2.66833	3344	2.66883	4466	2.66867	5441	2.66833	6257	2.66833	6367
2.66917	1629	2.669	2379	2.669	3329	2.6695	4446	2.66933	5417	2.669	6229	2.669	6340
2.66983	1622	2.66967	2369	2.66967	3314	2.67017	4427	2.67	5392	2.66967	6202	2.66967	6313
2.6705	1616	2.67033	2359	2.67033	3300	2.67083	4407	2.67067	5368	2.67033	6175	2.67033	6286
2.67117	1610	2.671	2349	2.671	3286	2.6715	4388	2.67133	5344	2.671	6148	2.671	6259
2.67183	1604	2.67167	2339	2.67167	3272	2.67217	4369	2.672	5321	2.67167	6122	2.67167	6233
2.6725	1598	2.67233	2329	2.67233	3258	2.67283	4350	2.67267	5297	2.67233	6095	2.67233	6207
2.67317	1592	2.673	2319	2.673	3244	2.6735	4331	2.67333	5274	2.673	6069	2.673	6181
2.67383	1586	2.67367	2309	2.67367	3230	2.67417	4312	2.674	5252	2.67367	6043	2.67367	6155
2.6745	1579	2.67433	2300	2.67433	3216	2.67483	4294	2.67467	5229	2.67433	6017	2.67433	6130
2.67517	1573	2.675	2290	2.675	3203	2.6755	4275	2.67533	5207	2.675	5992	2.675	6104
2.67583	1568	2.67567	2280	2.67567	3190	2.67617	4257	2.676	5185	2.67567	5967	2.67567	6079
2.6765	1562	2.67633	2270	2.67633	3176	2.67683	4239	2.67667	5163	2.67633	5941	2.67633	6054
2.67717	1556	2.677	2260	2.677	3163	2.6775	4220	2.67733	5141	2.677	5916	2.677	6030
2.67783	1550	2.67767	2251	2.67767	3150	2.67817	4202	2.678	5119	2.67767	5892	2.67767	6005
2.6785	1544	2.67833	2241	2.67833	3137	2.67883	4184	2.67867	5098	2.67833	5867	2.67833	5981
2.67917	1539	2.679	2232	2.679	3124	2.6795	4166	2.67933	5076	2.679	5842	2.679	5957
2.67983	1533	2.67967	2222	2.67967	3112	2.68017	4148	2.68	5055	2.67967	5818	2.67967	5933
2.6805	1527	2.68033	2213	2.68033	3099	2.68083	4130	2.68067	5034	2.68033	5794	2.68033	5909
2.68117	1522	2.681	2204	2.681	3086	2.6815	4113	2.68133	5012	2.681	5770	2.681	5885
2.68183	1516	2.68167	2195	2.68167	3074	2.68217	4095	2.682	4991	2.68167	5747	2.68167	5862
2.6825	1510	2.68233	2186	2.68233	3062	2.68283	4077	2.68267	4970	2.68233	5723	2.68233	5839
2.68317	1505	2.683	2177	2.683	3049	2.6835	4060	2.68333	4949	2.683	5700	2.683	5816
2.68383	1499	2.68367	2168	2.68367	3037	2.68417	4043	2.684	4928	2.68367	5676	2.68367	5793
2.6845	1494	2.68433	2159	2.68433	3025	2.68483	4025	2.68467	4907	2.68433	5653	2.68433	5770
2.68517	1488	2.685	2151	2.685	3013	2.6855	4008	2.68533	4887	2.685	5630	2.685	5747
2.68583	1482	2.68567	2142	2.68567	3001	2.68617	3991	2.686	4867	2.68567	5608	2.68567	5725
2.6865	1477	2.68633	2133	2.68633	2989	2.68683	3974	2.68667	4846	2.68633	5585	2.68633	5702
2.68717	1471	2.687	2125	2.687	2977	2.6875	3958	2.68733	4826	2.687	5563	2.687	5680
2.68783	1465	2.68767	2117	2.68767	2966	2.68817	3941	2.688	4807	2.68767	5541	2.68767	5658
2.6885	1460	2.68833	2108	2.68833	2954	2.68883	3924	2.68867	4787	2.68833	5518	2.68833	5636
2.68917	1454	2.689	2100	2.689	2943	2.6895	3908	2.68933	4767	2.689	5497	2.689	5614
2.68983	1448	2.68967	2092	2.68967	2931	2.69017	3892	2.69	4747	2.68967	5475	2.68967	5593
2.6905	1443	2.69033	2084	2.69033	2920	2.69083	3875	2.69067	4728	2.69033	5453	2.69033	5571
2.69117	1437	2.691	2076	2.691	2909	2.6915	3859	2.69133	4709	2.691	5432	2.691	5550
2.69183	1432	2.69167	2068	2.69167	2898	2.69217	3843	2.692	4690	2.69167	5411	2.69167	5528
2.6925	1426	2.69233	2060	2.69233	2887	2.69283	3827	2.69267	4671	2.69233	5390	2.69233	5507
2.69317	1421	2.693	2051	2.693	2876	2.6935	3811	2.69333	4652	2.693	5369	2.693	5486
2.69383	1416	2.69367	2043	2.69367	2865	2.69417	3795	2.694	4634	2.69367	5348	2.69367	5466
2.6945	1410	2.69433	2035	2.69433	2854	2.69483	3779	2.69467	4616	2.69433	5327	2.69433	5445
2.69517	1405	2.695	2028	2.695	2844	2.6955	3763	2.69533	4598	2.695	5306	2.695	5424
2.69583	1400	2.69567	2020	2.69567	2833	2.69617	3747	2.696	4580	2.69567	5286	2.69567	5404
2.6965	1395	2.69633	2012	2.69633	2823	2.69683	3732	2.69667	4563	2.69633	5265	2.69633	5384
2.69717	1390	2.697	2004	2.697	2812	2.6975	3716	2.69733	4545	2.697	5245	2.697	5364
2.69783	1384	2.69767	1996	2.69767	2802	2.69817	3701	2.698	4528	2.69767	5225	2.69767	5344
2.6985	1379	2.69833	1989	2.69833	2792	2.69883	3686	2.69867	4511	2.69833	5205	2.69833	5324
2.69917	1375	2.699	1981	2.699	2781	2.6995	3671	2.69933	4494	2.699	5185	2.699	5304
2.69983	1370	2.69967	1973	2.69967	2771	2.70017	3656	2.7	4477	2.69967	5165	2.69967	5285
2.7005	1365	2.70033	1965	2.70033	2761	2.70083	3641	2.70067	4460	2.70033	5145	2.70033	5265
2.70117	1360	2.701	1958	2.701	2751	2.7015	3626	2.70133	4444	2.701	5125	2.701	5246
2.70183	1355	2.70167	1950	2.70167	2741	2.70217	3612	2.702	4428	2.70167	5106	2.70167	5226
2.7025	1350	2.70233	1943	2.70233	2732	2.70283	3597	2.70267	4412	2.70233	5086	2.70233	5207
2.70317	1345	2.703	1935	2.703	2722	2.7035	3583	2.70333	4396	2.703	5067	2.703	5188
2.70383	1340	2.70367	1928	2.70367	2712	2.70417	3569	2.704	4380	2.70367	5047	2.70367	5169
2.7045	1335	2.70433	1921	2.70433	2703	2.70483	3555	2.70467	4364	2.70433	5028	2.70433	5150
2.70517	1331	2.705	1913	2.705	2693	2.7055	3541	2.70533	4348	2.705	5009	2.705	5131
2.70583	1326	2.70567	1906	2.70567	2684	2.70617	3527	2.706	4333	2.70567	4990	2.70567	5113
2.7065	1321	2.70633	1898	2.70633	2675	2.70683	3513	2.70667	4317	2.70633	4971	2.70633	5094
2.70717	1317	2.707	1891	2.707	2665	2.7075	3499	2.70733	4302	2.707	4952	2.707	5076
2.70783	1312	2.70767	1883	2.70767	2656	2.70817	3485	2.708	4287	2.70767	4933	2.70767	5057
2.7085	1308	2.70833	1876	2.70833	2647	2.70883	3471	2.70867	4272	2.70833	4915	2.70833	5039
2.70917	1303	2.709	1869	2.709	2637	2.7095	3458	2.70933	4257	2.709	4896	2.709	5021
2.70983	1299	2.70967	1861	2.70967	2628	2.71017	3444	2.71	4242	2.70967	4878	2.70967	5003
2.7105	1294	2.71033	1854	2.71033	2619	2.71083	3431	2.71067	4228	2.71033	4860	2.71033	4985
2.71117	1290	2.711	1846	2.711	2610	2.7115	3417	2.71133	4213	2.711	4841	2.711	4968
2.71183	1286	2.71167	1839	2.71167	2601	2.71217	3404	2.712	4199	2.71167	4823	2.71167	4950
2.7125	1281	2.71233	1831	2.71233	2592	2.71283	3391	2.71267	4185	2.71233	4806	2.71233	4932
2.71317	1277	2.713	1824	2.713	2583	2.7135	3378	2.71333	4171	2.713	4788	2.713	4915
2.71383	1273	2.71367	1817	2.71367	2574	2.71417	3364	2.714	4157	2.71367	4770	2.71367	4897
2.7145	1269	2.71433	1809	2.71433	2565	2.71483	3351	2.71467	4143	2.71433	4753	2.71433	4880
2.71517	1265	2.715	1802	2.715	2557	2.7155	3338	2.71533	4129	2.715	4735	2.715	4863
2.71583	1261	2.71567	1795	2.71567	2548	2.71617	3325	2.716	4115	2.71567	4718	2.71567	4846
2.7165	1257	2.71633	1787	2.71633	2539	2.71683	3312	2.71667	4101	2.71633	4701	2.71633	4829
2.71717	1253	2.717	1780	2.717	2531	2.7175	3299	2.71733	4087	2.717	4684	2.717	4812
2.71783	1249	2.71767	1773	2.71767	2522	2.71817	3286	2.718	4074	2.71767	4667	2.71767	4795
2.7185	1245	2.71833	1767	2.71833	2513	2.71883	3273	2.71867	4060	2.71833	4650	2.71833	4778
2.71917	1241	2.719	1760	2.719	2504	2.7195	3260	2.71933	4047	2.719	4633	2.719	4761
2.71983	1237	2.71967	1753	2.71967	2496	2.72017	3248	2.72	4033	2.71967	4616	2.71967	4745
2.7205	1234	2.72033	1747	2.72033	2487	2.72083	3235	2.72067	4020	2.72033	4600	2.72033	4728
2.72117	1230	2.721	1740	2.721	2478	2.7215	3223	2.72133	4007	2.721	4583	2.721	4712
2.72183	1226	2.72167	1734	2.72167	2470	2.72217	3210	2.722	3994	2.72167	4567	2.72167	4695
2.7225	1223	2.72233	1728	2.72233	2461	2.72283	3198	2.72267	3981	2.72233	4551	2.72233	4679
2.72317	1219	2.723	1722	2.723	2453	2.7235	3186	2.72333	3968	2.723	4535	2.723	4662
2.72383	1215	2.72367	1716	2.72367	2444	2.72417	3174	2.724	3956	2.72367	4518	2.72367	4646
2.7245	1211	2.72433	1710	2.72433	2436	2.72483	3162	2.72467	3943	2.72433	4502	2.72433	4630
2.72517	1208	2.725	1704	2.725	2428	2.7255	3150	2.72533	3930	2.725	4487	2.725	4614
2.72583	1204	2.72567	1699	2.72567	2419	2.72617	3138	2.726	3918	2.72567	4471	2.72567	4598
2.7265	1200	2.72633	1693	2.72633	2411	2.72683	3126	2.72667	3905	2.72633	4455	2.72633	4582
2.72717	1196	2.727	1687	2.727	2403	2.7275	3115	2.72733	3893	2.727	4439	2.727	4567
2.72783	1192	2.72767	1681	2.72767	2395	2.72817	3103	2.728	3881	2.72767	4424	2.72767	4551
2.7285	1189	2.72833	1676	2.72833	2387	2.72883	3092	2.72867	3868	2.72833	4408	2.72833	4535
2.72917	1185	2.729	1670	2.729	2379	2.7295	3080	2.72933	3856	2.729	4393	2.729	4520
2.72983	1181	2.72967	1664	2.72967	2371	2.73017	3069	2.73	3844	2.72967	4378	2.72967	4504
2.7305	1177	2.73033	1659	2.73033	2364	2.73083	3058	2.73067	3832	2.73033	4363	2.73033	4489
2.73117	1174	2.731	1653	2.731	2356	2.7315	3047	2.73133	3820	2.731	4348	2.731	4473
2.73183	1170	2.73167	1648	2.73167	2348	2.73217	3036	2.732	3808	2.73167	4333	2.73167	4458
2.7325	1166	2.73233	1642	2.73233	2340	2.73283	3025	2.73267	3796	2.73233	4318	2.73233	4443
2.73317	1163	2.733	1636	2.733	2332	2.7335	3014	2.73333	3784	2.733	4303	2.733	4428
2.73383	1159	2.73367	1631	2.73367	2324	2.73417	3003	2.734	3772	2.73367	4288	2.73367	4414
2.7345	1156	2.73433	1625	2.73433	2316	2.73483	2992	2.73467	3760	2.73433	4274	2.73433	4399
2.73517	1152	2.735	1620	2.735	2309	2.7355	2981	2.73533	3749	2.735	4259	2.735	4384
2.73583	1149	2.73567	1614	2.73567	2301	2.73617	2970	2.736	3737	2.73567	4245	2.73567	4370
2.7365	1145	2.73633	1609	2.73633	2293	2.73683	2960	2.73667	3725	2.73633	4230	2.73633	4355
2.73717	1142	2.737	1604	2.737	2286	2.7375	2949	2.73733	3713	2.737	4216	2.737	4341
2.73783	1138	2.73767	1598	2.73767	2278	2.73817	2939	2.738	3701	2.73767	4202	2.73767	4327
2.7385	1134	2.73833	1593	2.73833	2271	2.73883	2929	2.73867	3689	2.73833	4188	2.73833	4313
2.73917	1131	2.739	1589	2.739	2263	2.7395	2918	2.73933	3678	2.739	4174	2.739	4299
2.73983	1127	2.73967	1584	2.73967	2256	2.74017	2908	2.74	3666	2.73967	4160	2.73967	4285
2.7405	1124	2.74033	1579	2.74033	2248	2.74083	2898	2.74067	3654	2.74033	4146	2.74033	4271
2.74117	1120	2.741	1574	2.741	2241	2.7415	2888	2.74133	3642	2.741	4132	2.741	4258
2.74183	1117	2.74167	1569	2.74167	2234	2.74217	2878	2.742	3631	2.74167	4118	2.74167	4245
2.7425	1113	2.74233	1564	2.74233	2227	2.74283	2868	2.74267	3619	2.74233	4105	2.74233	4231
2.74317	1109	2.743	1559	2.743	2220	2.7435	2858	2.74333	3607	2.743	4091	2.743	4218
2.74383	1106	2.74367	1555	2.74367	2213	2.74417	2848	2.744	3596	2.74367	4078	2.74367	4205
2.7445	1102	2.74433	1550	2.74433	2206	2.74483	2838	2.74467	3584	2.74433	4064	2.74433	4192
2.74517	1099	2.745	1545	2.745	2199	2.7455	2828	2.74533	3573	2.745	4051	2.745	4179
2.74583	1095	2.74567	1541	2.74567	2193	2.74617	2818	2.746	3561	2.74567	4038	2.74567	4166
2.7465	1092	2.74633	1536	2.74633	2186	2.74683	2809	2.74667	3550	2.74633	4024	2.74633	4153
2.74717	1088	2.747	1532	2.747	2179	2.7475	2799	2.74733	3538	2.747	4011	2.747	4140
2.74783	1085	2.74767	1527	2.74767	2173	2.74817	2789	2.748	3527	2.74767	3998	2.74767	4127
2.7485	1081	2.74833	1523	2.74833	2166	2.74883	2780	2.74867	3516	2.74833	3985	2.74833	4115
2.74917	1078	2.749	1518	2.749	2160	2.7495	2770	2.74933	3505	2.749	3972	2.749	4102
2.74983	1075	2.74967	1514	2.74967	2154	2.75017	2761	2.75	3494	2.74967	3960	2.74967	4089
2.7505	1071	2.75033	1509	2.75033	2147	2.75083	2751	2.75067	3483	2.75033	3947	2.75033	4077
2.75117	1068	2.751	1505	2.751	2141	2.7515	2742	2.75133	3472	2.751	3934	2.751	4064
2.75183	1064	2.75167	1500	2.75167	2135	2.75217	2733	2.752	3461	2.75167	3921	2.75167	4051
2.7525	1061	2.75233	1496	2.75233	2129	2.75283	2723	2.75267	3450	2.75233	3909	2.75233	4039
2.75317	1057	2.753	1491	2.753	2123	2.7535	2714	2.75333	3440	2.753	3896	2.753	4026
2.75383	1054	2.75367	1487	2.75367	2117	2.75417	2705	2.754	3429	2.75367	3883	2.75367	4014
2.7545	1051	2.75433	1483	2.75433	2111	2.75483	2696	2.75467	3419	2.75433	3871	2.75433	4002
2.75517	1048	2.755	1478	2.755	2105	2.7555	2687	2.75533	3408	2.755	3859	2.755	3989
2.75583	1045	2.75567	1474	2.75567	2099	2.75617	2678	2.756	3398	2.75567	3846	2.75567	3977
2.7565	1041	2.75633	1470	2.75633	2093	2.75683	2669	2.75667	3388	2.75633	3834	2.75633	3965
2.75717	1038	2.757	1466	2.757	2088	2.7575	2660	2.75733	3377	2.757	3822	2.757	3953
2.75783	1035	2.75767	1461	2.75767	2082	2.75817	2651	2.758	3367	2.75767	3810	2.75767	3941
2.7585	1032	2.75833	1457	2.75833	2076	2.75883	2642	2.75867	3357	2.75833	3798	2.75833	3929
2.75917	1029	2.759	1453	2.759	2071	2.7595	2634	2.75933	3347	2.759	3786	2.759	3917
2.75983	1026	2.75967	1449	2.75967	2065	2.76017	2625	2.76	3337	2.75967	3774	2.75967	3904
2.7605	1023	2.76033	1445	2.76033	2059	2.76083	2616	2.76067	3327	2.76033	3763	2.76033	3893
2.76117	1020	2.761	1441	2.761	2054	2.7615	2608	2.76133	3317	2.761	3751	2.761	3881
2.76183	1017	2.76167	1437	2.76167	2048	2.76217	2599	2.762	3307	2.76167	3739	2.76167	3869
2.7625	1015	2.76233	1434	2.76233	2042	2.76283	2591	2.76267	3297	2.76233	3728	2.76233	3857
2.76317	1012	2.763	1430	2.763	2037	2.7635	2582	2.76333	3287	2.763	3716	2.763	3845
2.76383	1009	2.76367	1426	2.76367	2031	2.76417	2574	2.764	3277	2.76367	3705	2.76367	3834
2.7645	1006	2.76433	1422	2.76433	2025	2.76483	2566	2.76467	3267	2.76433	3694	2.76433	3822
2.76517	1003	2.765	1418	2.765	2020	2.7655	2558	2.76533	3258	2.765	3683	2.765	3811
2.76583	1000	2.76567	1414	2.76567	2014	2.76617	2550	2.766	3248	2.76567	3672	2.76567	3800
2.7665	998	2.76633	1411	2.76633	2009	2.76683	2543	2.76667	3238	2.76633	3661	2.76633	3789
2.76717	995	2.767	1407	2.767	2003	2.7675	2535	2.76733	3228	2.767	3650	2.767	3778
2.76783	992	2.76767	1403	2.76767	1998	2.76817	2527	2.768	3219	2.76767	3639	2.76767	3767
2.7685	989	2.76833	1400	2.76833	1993	2.76883	2519	2.76867	3209	2.76833	3629	2.76833	3757
2.76917	986	2.769	1397	2.769	1987	2.7695	2512	2.76933	3200	2.769	3618	2.769	3746
2.76983	984	2.76967	1393	2.76967	1982	2.77017	2504	2.77	3190	2.76967	3608	2.76967	3736
2.7705	981	2.77033	1390	2.77033	1976	2.77083	2497	2.77067	3181	2.77033	3597	2.77033	3725
2.77117	978	2.771	1387	2.771	1971	2.7715	2489	2.77133	3171	2.771	3587	2.771	3715
2.77183	975	2.77167	1383	2.77167	1966	2.77217	2482	2.772	3162	2.77167	3576	2.77167	3705
2.7725	972	2.77233	1380	2.77233	1960	2.77283	2475	2.77267	3153	2.77233	3566	2.77233	3695
2.77317	969	2.773	1377	2.773	1955	2.7735	2467	2.77333	3143	2.773	3556	2.773	3685
2.77383	966	2.77367	1374	2.77367	1949	2.77417	2460	2.774	3134	2.77367	3545	2.77367	3675
2.7745	964	2.77433	1371	2.77433	1944	2.77483	2453	2.77467	3125	2.77433	3535	2.77433	3665
2.77517	961	2.775	1368	2.775	1939	2.7755	2446	2.77533	3116	2.775	3525	2.775	3655
2.77583	958	2.77567	1365	2.77567	1933	2.77617	2439	2.776	3107	2.77567	3515	2.77567	3645
2.7765	955	2.77633	1362	2.77633	1928	2.77683	2431	2.77667	3098	2.77633	3506	2.77633	3635
2.77717	952	2.777	1359	2.777	1922	2.7775	2424	2.77733	3089	2.777	3496	2.777	3625
2.77783	949	2.77767	1356	2.77767	1917	2.77817	2418	2.778	3080	2.77767	3486	2.77767	3615
2.7785	946	2.77833	1353	2.77833	1912	2.77883	2411	2.77867	3072	2.77833	3476	2.77833	3606
2.77917	943	2.779	1350	2.779	1907	2.7795	2404	2.77933	3063	2.779	3466	2.779	3596
2.77983	940	2.77967	1347	2.77967	1902	2.78017	2397	2.78	3054	2.77967	3457	2.77967	3586
2.7805	937	2.78033	1344	2.78033	1896	2.78083	2390	2.78067	3046	2.78033	3447	2.78033	3577
2.78117	934	2.781	1340	2.781	1891	2.7815	2383	2.78133	3037	2.781	3438	2.781	3567
2.78183	931	2.78167	1337	2.78167	1886	2.78217	2376	2.782	3029	2.78167	3428	2.78167	3558
2.7825	928	2.78233	1334	2.78233	1881	2.78283	2370	2.78267	3021	2.78233	3419	2.78233	3548
2.78317	926	2.783	1331	2.783	1876	2.7835	2363	2.78333	3013	2.783	3410	2.783	3539
2.78383	923	2.78367	1328	2.78367	1870	2.78417	2356	2.784	3004	2.78367	3400	2.78367	3529
2.7845	920	2.78433	1324	2.78433	1865	2.78483	2349	2.78467	2996	2.78433	3391	2.78433	3520
2.78517	917	2.785	1321	2.785	1860	2.7855	2343	2.78533	2989	2.785	3382	2.785	3510
2.78583	915	2.78567	1318	2.78567	1855	2.78617	2336	2.786	2981	2.78567	3372	2.78567	3501
2.7865	912	2.78633	1315	2.78633	1849	2.78683	2330	2.78667	2973	2.78633	3363	2.78633	3492
2.78717	909	2.787	1311	2.787	1844	2.7875	2323	2.78733	2966	2.787	3354	2.787	3482
2.78783	907	2.78767	1308	2.78767	1839	2.78817	2317	2.788	2958	2.78767	3345	2.78767	3473
2.7885	905	2.78833	1305	2.78833	1833	2.78883	2311	2.78867	2951	2.78833	3336	2.78833	3464
2.78917	902	2.789	1302	2.789	1828	2.7895	2304	2.78933	2943	2.789	3327	2.789	3455
2.78983	900	2.78967	1298	2.78967	1823	2.79017	2298	2.79	2936	2.78967	3318	2.78967	3445
2.7905	898	2.79033	1295	2.79033	1818	2.79083	2292	2.79067	2929	2.79033	3309	2.79033	3436
2.79117	896	2.791	1292	2.791	1812	2.7915	2286	2.79133	2921	2.791	3300	2.791	3427
2.79183	894	2.79167	1289	2.79167	1807	2.79217	2280	2.792	2914	2.79167	3291	2.79167	3418
2.7925	892	2.79233	1285	2.79233	1802	2.79283	2274	2.79267	2907	2.79233	3282	2.79233	3409
2.79317	890	2.793	1282	2.793	1797	2.7935	2268	2.79333	2900	2.793	3273	2.793	3400
2.79383	888	2.79367	1278	2.79367	1792	2.79417	2262	2.794	2893	2.79367	3265	2.79367	3391
2.7945	886	2.79433	1275	2.79433	1787	2.79483	2257	2.79467	2886	2.79433	3256	2.79433	3382
2.79517	884	2.795	1271	2.795	1782	2.7955	2251	2.79533	2879	2.795	3247	2.795	3374
2.79583	882	2.79567	1267	2.79567	1777	2.79617	2245	2.796	2872	2.79567	3238	2.79567	3365
2.7965	880	2.79633	1264	2.79633	1772	2.79683	2239	2.79667	2865	2.79633	3230	2.79633	3356
2.79717	878	2.797	1260	2.797	1767	2.7975	2233	2.79733	2858	2.797	3221	2.797	3348
2.79783	876	2.79767	1257	2.79767	1763	2.79817	2227	2.798	2851	2.79767	3213	2.79767	3339
2.7985	874	2.79833	1253	2.79833	1758	2.79883	2222	2.79867	2845	2.79833	3204	2.79833	3330
2.79917	872	2.799	1250	2.799	1753	2.7995	2216	2.79933	2838	2.799	3196	2.799	3322
2.79983	870	2.79967	1246	2.79967	1749	2.80017	2210	2.8	2831	2.79967	3187	2.79967	3314
2.8005	868	2.80033	1243	2.80033	1744	2.80083	2204	2.80067	2824	2.80033	3179	2.80033	3305
2.80117	866	2.801	1240	2.801	1740	2.8015	2199	2.80133	2818	2.801	3171	2.801	3297
2.80183	864	2.80167	1237	2.80167	1735	2.80217	2193	2.802	2811	2.80167	3162	2.80167	3288
2.8025	862	2.80233	1233	2.80233	1731	2.80283	2187	2.80267	2804	2.80233	3154	2.80233	3280
2.80317	860	2.803	1230	2.803	1726	2.8035	2182	2.80333	2798	2.803	3146	2.803	3271
2.80383	859	2.80367	1227	2.80367	1721	2.80417	2176	2.804	2791	2.80367	3138	2.80367	3263
2.8045	857	2.80433	1224	2.80433	1717	2.80483	2171	2.80467	2785	2.80433	3130	2.80433	3254
2.80517	855	2.805	1221	2.805	1713	2.8055	2166	2.80533	2778	2.805	3122	2.805	3246
2.80583	853	2.80567	1218	2.80567	1708	2.80617	2160	2.806	2771	2.80567	3113	2.80567	3238
2.8065	851	2.80633	1214	2.80633	1704	2.80683	2155	2.80667	2765	2.80633	3105	2.80633	3229
2.80717	849	2.807	1211	2.807	1699	2.8075	2150	2.80733	2758	2.807	3097	2.807	3221
2.80783	847	2.80767	1208	2.80767	1695	2.80817	2145	2.808	2752	2.80767	3089	2.80767	3213
2.8085	846	2.80833	1204	2.80833	1690	2.80883	2140	2.80867	2746	2.80833	3081	2.80833	3205
2.80917	844	2.809	1200	2.809	1686	2.8095	2135	2.80933	2739	2.809	3073	2.809	3197
2.80983	842	2.80967	1197	2.80967	1682	2.81017	2130	2.81	2733	2.80967	3066	2.80967	3188
2.8105	840	2.81033	1193	2.81033	1677	2.81083	2125	2.81067	2726	2.81033	3058	2.81033	3180
2.81117	838	2.811	1189	2.811	1673	2.8115	2120	2.81133	2720	2.811	3050	2.811	3173
2.81183	837	2.81167	1185	2.81167	1669	2.81217	2115	2.812	2714	2.81167	3042	2.81167	3165
2.8125	835	2.81233	1181	2.81233	1665	2.81283	2111	2.81267	2707	2.81233	3034	2.81233	3157
2.81317	833	2.813	1177	2.813	1661	2.8135	2106	2.81333	2701	2.813	3027	2.813	3149
2.81383	831	2.81367	1173	2.81367	1657	2.81417	2101	2.814	2695	2.81367	3019	2.81367	3141
2.8145	829	2.81433	1169	2.81433	1653	2.81483	2096	2.81467	2689	2.81433	3012	2.81433	3133
2.81517	827	2.815	1166	2.815	1649	2.8155	2091	2.81533	2682	2.815	3004	2.815	3126
2.81583	825	2.81567	1162	2.81567	1646	2.81617	2087	2.816	2676	2.81567	2996	2.81567	3118
2.8165	823	2.81633	1159	2.81633	1642	2.81683	2082	2.81667	2669	2.81633	2989	2.81633	3110
2.81717	821	2.817	1156	2.817	1638	2.8175	2077	2.81733	2663	2.817	2981	2.817	3103
2.81783	819	2.81767	1152	2.81767	1635	2.81817	2072	2.818	2656	2.81767	2974	2.81767	3095
2.8185	818	2.81833	1149	2.81833	1631	2.81883	2067	2.81867	2650	2.81833	2966	2.81833	3088
2.81917	816	2.819	1146	2.819	1627	2.8195	2063	2.81933	2644	2.819	2959	2.819	3080
2.81983	814	2.81967	1143	2.81967	1623	2.82017	2058	2.82	2637	2.81967	2952	2.81967	3073
2.8205	812	2.82033	1139	2.82033	1620	2.82083	2053	2.82067	2630	2.82033	2944	2.82033	3065
2.82117	810	2.821	1136	2.821	1616	2.8215	2048	2.82133	2624	2.821	2937	2.821	3058
2.82183	808	2.82167	1133	2.82167	1613	2.82217	2044	2.822	2617	2.82167	2930	2.82167	3051
2.8225	806	2.82233	1129	2.82233	1609	2.82283	2039	2.82267	2611	2.82233	2922	2.82233	3043
2.82317	804	2.823	1126	2.823	1605	2.8235	2034	2.82333	2604	2.823	2915	2.823	3036
2.82383	802	2.82367	1123	2.82367	1602	2.82417	2029	2.824	2598	2.82367	2908	2.82367	3029
2.8245	801	2.82433	1120	2.82433	1598	2.82483	2025	2.82467	2591	2.82433	2901	2.82433	3021
2.82517	799	2.825	1117	2.825	1595	2.8255	2020	2.82533	2585	2.825	2894	2.825	3014
2.82583	797	2.82567	1114	2.82567	1591	2.82617	2015	2.826	2579	2.82567	2887	2.82567	3007
2.8265	795	2.82633	1111	2.82633	1588	2.82683	2010	2.82667	2572	2.82633	2879	2.82633	3000
2.82717	793	2.827	1109	2.827	1584	2.8275	2006	2.82733	2566	2.827	2872	2.827	2993
2.82783	792	2.82767	1106	2.82767	1581	2.82817	2001	2.828	2560	2.82767	2865	2.82767	2986
2.8285	790	2.82833	1103	2.82833	1578	2.82883	1996	2.82867	2553	2.82833	2858	2.82833	2978
2.82917	788	2.829	1100	2.829	1574	2.8295	1992	2.82933	2547	2.829	2851	2.829	2971
2.82983	786	2.82967	1097	2.82967	1571	2.83017	1987	2.83	2541	2.82967	2844	2.82967	2965
2.8305	784	2.83033	1095	2.83033	1568	2.83083	1982	2.83067	2534	2.83033	2837	2.83033	2958
2.83117	782	2.831	1092	2.831	1564	2.8315	1978	2.83133	2528	2.831	2830	2.831	2951
2.83183	780	2.83167	1089	2.83167	1561	2.83217	1973	2.832	2522	2.83167	2824	2.83167	2944
2.8325	778	2.83233	1086	2.83233	1558	2.83283	1969	2.83267	2516	2.83233	2817	2.83233	2937
2.83317	776	2.833	1084	2.833	1554	2.8335	1964	2.83333	2510	2.833	2810	2.833	2930
2.83383	774	2.83367	1081	2.83367	1551	2.83417	1960	2.834	2504	2.83367	2803	2.83367	2924
2.8345	773	2.83433	1079	2.83433	1548	2.83483	1955	2.83467	2497	2.83433	2797	2.83433	2917
2.83517	771	2.835	1076	2.835	1544	2.8355	1951	2.83533	2491	2.835	2790	2.835	2910
2.83583	769	2.83567	1073	2.83567	1541	2.83617	1947	2.836	2485	2.83567	2783	2.83567	2904
2.8365	767	2.83633	1071	2.83633	1538	2.83683	1942	2.83667	2479	2.83633	2777	2.83633	2897
2.83717	765	2.837	1068	2.837	1534	2.8375	1938	2.83733	2474	2.837	2770	2.837	2890
2.83783	763	2.83767	1066	2.83767	1531	2.83817	1934	2.838	2468	2.83767	2764	2.83767	2884
2.8385	762	2.83833	1063	2.83833	1528	2.83883	1929	2.83867	2462	2.83833	2757	2.83833	2877
2.83917	760	2.839	1060	2.839	1525	2.8395	1925	2.83933	2456	2.839	2751	2.839	2871
2.83983	758	2.83967	1058	2.83967	1521	2.84017	1920	2.84	2451	2.83967	2744	2.83967	2864
2.8405	756	2.84033	1055	2.84033	1518	2.84083	1916	2.84067	2445	2.84033	2738	2.84033	2858
2.84117	755	2.841	1053	2.841	1515	2.8415	1912	2.84133	2439	2.841	2732	2.841	2851
2.84183	753	2.84167	1050	2.84167	1512	2.84217	1907	2.842	2434	2.84167	2725	2.84167	2845
2.8425	751	2.84233	1048	2.84233	1509	2.84283	1903	2.84267	2428	2.84233	2719	2.84233	2838
2.84317	749	2.843	1046	2.843	1506	2.8435	1898	2.84333	2423	2.843	2713	2.843	2832
2.84383	748	2.84367	1043	2.84367	1503	2.84417	1894	2.844	2417	2.84367	2706	2.84367	2826
2.8445	746	2.84433	1041	2.84433	1500	2.84483	1889	2.84467	2412	2.84433	2700	2.84433	2819
2.84517	744	2.845	1038	2.845	1497	2.8455	1885	2.84533	2406	2.845	2694	2.845	2813
2.84583	743	2.84567	1036	2.84567	1494	2.84617	1880	2.846	2401	2.84567	2688	2.84567	2807
2.8465	741	2.84633	1033	2.84633	1491	2.84683	1876	2.84667	2395	2.84633	2681	2.84633	2801
2.84717	739	2.847	1031	2.847	1488	2.8475	1872	2.84733	2390	2.847	2675	2.847	2795
2.84783	738	2.84767	1028	2.84767	1485	2.84817	1867	2.848	2385	2.84767	2669	2.84767	2788
2.8485	736	2.84833	1026	2.84833	1482	2.84883	1863	2.84867	2379	2.84833	2663	2.84833	2782
2.84917	734	2.849	1023	2.849	1479	2.8495	1858	2.84933	2374	2.849	2657	2.849	2776
2.84983	732	2.84967	1020	2.84967	1476	2.85017	1854	2.85	2369	2.84967	2651	2.84967	2770
2.8505	730	2.85033	1018	2.85033	1473	2.85083	1849	2.85067	2363	2.85033	2645	2.85033	2764
2.85117	729	2.851	1015	2.851	1470	2.8515	1845	2.85133	2358	2.851	2639	2.851	2758
2.85183	727	2.85167	1013	2.85167	1467	2.85217	1840	2.852	2352	2.85167	2633	2.85167	2752
2.8525	725	2.85233	1010	2.85233	1464	2.85283	1836	2.85267	2347	2.85233	2627	2.85233	2746
2.85317	723	2.853	1007	2.853	1462	2.8535	1832	2.85333	2341	2.853	2621	2.853	2740
2.85383	721	2.85367	1005	2.85367	1459	2.85417	1827	2.854	2336	2.85367	2615	2.85367	2734
2.8545	719	2.85433	1002	2.85433	1456	2.85483	1823	2.85467	2330	2.85433	2609	2.85433	2728
2.85517	717	2.855	1000	2.855	1453	2.8555	1818	2.85533	2325	2.855	2603	2.855	2722
2.85583	715	2.85567	997	2.85567	1450	2.85617	1814	2.856	2320	2.85567	2596	2.85567	2716
2.8565	713	2.85633	995	2.85633	1448	2.85683	1809	2.85667	2314	2.85633	2590	2.85633	2710
2.85717	711	2.857	992	2.857	1445	2.8575	1805	2.85733	2309	2.857	2584	2.857	2704
2.85783	709	2.85767	990	2.85767	1442	2.85817	1800	2.858	2303	2.85767	2578	2.85767	2699
2.8585	707	2.85833	987	2.85833	1439	2.85883	1796	2.85867	2297	2.85833	2572	2.85833	2693
2.85917	706	2.859	985	2.859	1436	2.8595	1791	2.85933	2292	2.859	2566	2.859	2687
2.85983	704	2.85967	982	2.85967	1433	2.86017	1786	2.86	2286	2.85967	2560	2.85967	2681
2.8605	702	2.86033	980	2.86033	1430	2.86083	1781	2.86067	2281	2.86033	2554	2.86033	2675
2.86117	700	2.861	978	2.861	1427	2.8615	1777	2.86133	2275	2.861	2547	2.861	2669
2.86183	699	2.86167	975	2.86167	1424	2.86217	1772	2.862	2270	2.86167	2541	2.86167	2664
2.8625	697	2.86233	973	2.86233	1421	2.86283	1767	2.86267	2264	2.86233	2535	2.86233	2658
2.86317	696	2.863	971	2.863	1418	2.8635	1763	2.86333	2259	2.863	2529	2.863	2652
2.86383	694	2.86367	968	2.86367	1415	2.86417	1758	2.864	2253	2.86367	2523	2.86367	2646
2.8645	692	2.86433	966	2.86433	1412	2.86483	1754	2.86467	2248	2.86433	2516	2.86433	2640
2.86517	691	2.865	964	2.865	1409	2.8655	1749	2.86533	2243	2.865	2510	2.865	2634
2.86583	689	2.86567	962	2.86567	1406	2.86617	1745	2.866	2238	2.86567	2504	2.86567	2628
2.8665	688	2.86633	960	2.86633	1403	2.86683	1740	2.86667	2232	2.86633	2498	2.86633	2623
2.86717	686	2.867	958	2.867	1400	2.8675	1736	2.86733	2227	2.867	2492	2.867	2617
2.86783	685	2.86767	955	2.86767	1396	2.86817	1731	2.868	2222	2.86767	2486	2.86767	2611
2.8685	683	2.86833	953	2.86833	1393	2.86883	1727	2.86867	2217	2.86833	2480	2.86833	2605
2.86917	682	2.869	951	2.869	1390	2.8695	1722	2.86933	2212	2.869	2474	2.869	2599
2.86983	680	2.86967	949	2.86967	1387	2.87017	1718	2.87	2206	2.86967	2468	2.86967	2593
2.8705	679	2.87033	947	2.87033	1383	2.87083	1713	2.87067	2201	2.87033	2461	2.87033	2587
2.87117	678	2.871	944	2.871	1380	2.8715	1709	2.87133	2196	2.871	2455	2.871	2582
2.87183	676	2.87167	942	2.87167	1377	2.87217	1704	2.872	2191	2.87167	2449	2.87167	2576
2.8725	675	2.87233	940	2.87233	1374	2.87283	1699	2.87267	2186	2.87233	2444	2.87233	2570
2.87317	673	2.873	937	2.873	1370	2.8735	1695	2.87333	2181	2.873	2438	2.873	2564
2.87383	672	2.87367	935	2.87367	1367	2.87417	1690	2.874	2176	2.87367	2432	2.87367	2558
2.8745	671	2.87433	932	2.87433	1364	2.87483	1686	2.87467	2171	2.87433	2426	2.87433	2552
2.87517	669	2.875	929	2.875	1360	2.8755	1681	2.87533	2166	2.875	2420	2.875	2546
2.87583	668	2.87567	927	2.87567	1357	2.87617	1676	2.876	2161	2.87567	2414	2.87567	2541
2.8765	666	2.87633	924	2.87633	1353	2.87683	1672	2.87667	2156	2.87633	2409	2.87633	2535
2.87717	665	2.877	921	2.877	1349	2.8775	1667	2.87733	2151	2.877	2403	2.877	2529
2.87783	664	2.87767	918	2.87767	1346	2.87817	1662	2.878	2146	2.87767	2397	2.87767	2523
2.8785	662	2.87833	915	2.87833	1342	2.87883	1658	2.87867	2141	2.87833	2392	2.87833	2517
2.87917	661	2.879	912	2.879	1338	2.8795	1653	2.87933	2137	2.879	2386	2.879	2512
2.87983	659	2.87967	909	2.87967	1335	2.88017	1648	2.88	2132	2.87967	2381	2.87967	2506
2.8805	658	2.88033	906	2.88033	1331	2.88083	1643	2.88067	2127	2.88033	2376	2.88033	2500
2.88117	657	2.881	903	2.881	1327	2.8815	1638	2.88133	2122	2.881	2370	2.881	2494
2.88183	655	2.88167	900	2.88167	1323	2.88217	1633	2.882	2117	2.88167	2365	2.88167	2489
2.8825	654	2.88233	898	2.88233	1320	2.88283	1628	2.88267	2112	2.88233	2360	2.88233	2483
2.88317	653	2.883	895	2.883	1316	2.8835	1623	2.88333	2107	2.883	2354	2.883	2477
2.88383	651	2.88367	892	2.88367	1312	2.88417	1618	2.884	2102	2.88367	2349	2.88367	2472
2.8845	650	2.88433	889	2.88433	1308	2.88483	1613	2.88467	2098	2.88433	2344	2.88433	2466
2.88517	649	2.885	887	2.885	1305	2.8855	1608	2.88533	2093	2.885	2338	2.885	2461
2.88583	648	2.88567	884	2.88567	1301	2.88617	1603	2.886	2088	2.88567	2333	2.88567	2455
2.8865	647	2.88633	881	2.88633	1298	2.88683	1598	2.88667	2083	2.88633	2328	2.88633	2449
2.88717	645	2.887	878	2.887	1294	2.8875	1593	2.88733	2079	2.887	2322	2.887	2444
2.88783	644	2.88767	875	2.88767	1291	2.88817	1588	2.888	2074	2.88767	2317	2.88767	2438
2.8885	643	2.88833	872	2.88833	1287	2.88883	1584	2.88867	2069	2.88833	2312	2.88833	2433
2.88917	642	2.889	869	2.889	1284	2.8895	1579	2.88933	2064	2.889	2306	2.889	2427
2.88983	641	2.88967	866	2.88967	1281	2.89017	1574	2.89	2060	2.88967	2301	2.88967	2421
2.8905	640	2.89033	863	2.89033	1278	2.89083	1569	2.89067	2055	2.89033	2295	2.89033	2416
2.89117	638	2.891	860	2.891	1275	2.8915	1565	2.89133	2051	2.891	2290	2.891	2410
2.89183	637	2.89167	857	2.89167	1272	2.89217	1560	2.892	2046	2.89167	2284	2.89167	2404
2.8925	636	2.89233	854	2.89233	1268	2.89283	1555	2.89267	2042	2.89233	2279	2.89233	2399
2.89317	635	2.893	851	2.893	1265	2.8935	1550	2.89333	2037	2.893	2273	2.893	2393
2.89383	634	2.89367	848	2.89367	1262	2.89417	1546	2.894	2033	2.89367	2268	2.89367	2388
2.8945	632	2.89433	846	2.89433	1259	2.89483	1541	2.89467	2029	2.89433	2262	2.89433	2382
2.89517	631	2.895	843	2.895	1256	2.8955	1536	2.89533	2025	2.895	2257	2.895	2376
2.89583	630	2.89567	840	2.89567	1254	2.89617	1532	2.896	2020	2.89567	2251	2.89567	2371
2.8965	628	2.89633	837	2.89633	1251	2.89683	1528	2.89667	2016	2.89633	2246	2.89633	2365
2.89717	627	2.897	834	2.897	1248	2.8975	1523	2.89733	2012	2.897	2240	2.897	2360
2.89783	626	2.89767	830	2.89767	1245	2.89817	1519	2.898	2007	2.89767	2235	2.89767	2354
2.8985	624	2.89833	827	2.89833	1242	2.89883	1515	2.89867	2003	2.89833	2229	2.89833	2349
2.89917	623	2.899	824	2.899	1240	2.8995	1510	2.89933	1998	2.899	2223	2.899	2344
2.89983	621	2.89967	822	2.89967	1237	2.90017	1506	2.9	1994	2.89967	2218	2.89967	2338
2.9005	620	2.90033	819	2.90033	1234	2.90083	1502	2.90067	1990	2.90033	2212	2.90033	2333
2.90117	619	2.901	816	2.901	1232	2.9015	1498	2.90133	1985	2.901	2207	2.901	2328
2.90183	617	2.90167	813	2.90167	1229	2.90217	1494	2.902	1981	2.90167	2201	2.90167	2323
2.9025	616	2.90233	810	2.90233	1226	2.90283	1490	2.90267	1976	2.90233	2196	2.90233	2318
2.90317	614	2.903	807	2.903	1224	2.9035	1486	2.90333	1972	2.903	2190	2.903	2312
2.90383	613	2.90367	804	2.90367	1221	2.90417	1482	2.904	1968	2.90367	2185	2.90367	2307
2.9045	611	2.90433	802	2.90433	1219	2.90483	1478	2.90467	1963	2.90433	2179	2.90433	2302
2.90517	610	2.905	799	2.905	1216	2.9055	1474	2.90533	1959	2.905	2174	2.905	2297
2.90583	609	2.90567	796	2.90567	1214	2.90617	1470	2.906	1954	2.90567	2168	2.90567	2292
2.9065	607	2.90633	793	2.90633	1212	2.90683	1466	2.90667	1950	2.90633	2163	2.90633	2287
2.90717	606	2.907	790	2.907	1209	2.9075	1462	2.90733	1945	2.907	2157	2.907	2282
2.90783	604	2.90767	788	2.90767	1207	2.90817	1458	2.908	1941	2.90767	2152	2.90767	2276
2.9085	603	2.90833	785	2.90833	1204	2.90883	1454	2.90867	1937	2.90833	2147	2.90833	2271
2.90917	601	2.909	783	2.909	1202	2.9095	1451	2.90933	1933	2.909	2142	2.909	2266
2.90983	599	2.90967	780	2.90967	1200	2.91017	1447	2.91	1928	2.90967	2136	2.90967	2261
2.9105	598	2.91033	778	2.91033	1197	2.91083	1443	2.91067	1924	2.91033	2131	2.91033	2256
2.91117	596	2.911	776	2.911	1195	2.9115	1439	2.91133	1920	2.911	2126	2.911	2251
2.91183	595	2.91167	774	2.91167	1193	2.91217	1435	2.912	1916	2.91167	2121	2.91167	2246
2.9125	593	2.91233	771	2.91233	1191	2.91283	1432	2.91267	1912	2.91233	2116	2.91233	2242
2.91317	592	2.913	770	2.913	1189	2.9135	1428	2.91333	1908	2.913	2112	2.913	2237
2.91383	590	2.91367	768	2.91367	1186	2.91417	1424	2.914	1904	2.91367	2107	2.91367	2232
2.9145	589	2.91433	766	2.91433	1184	2.91483	1420	2.91467	1900	2.91433	2102	2.91433	2227
2.91517	587	2.915	764	2.915	1182	2.9155	1416	2.91533	1896	2.915	2097	2.915	2222
2.91583	586	2.91567	762	2.91567	1179	2.91617	1412	2.916	1892	2.91567	2092	2.91567	2218
2.9165	584	2.91633	761	2.91633	1177	2.91683	1408	2.91667	1888	2.91633	2087	2.91633	2213
2.91717	583	2.917	759	2.917	1175	2.9175	1404	2.91733	1884	2.917	2083	2.917	2208
2.91783	581	2.91767	757	2.91767	1172	2.91817	1401	2.918	1880	2.91767	2078	2.91767	2204
2.9185	579	2.91833	756	2.91833	1170	2.91883	1397	2.91867	1876	2.91833	2073	2.91833	2199
2.91917	578	2.919	754	2.919	1168	2.9195	1393	2.91933	1873	2.919	2069	2.919	2195
2.91983	576	2.91967	752	2.91967	1165	2.92017	1389	2.92	1869	2.91967	2064	2.91967	2190
2.9205	574	2.92033	751	2.92033	1163	2.92083	1386	2.92067	1865	2.92033	2059	2.92033	2185
2.92117	573	2.921	750	2.921	1161	2.9215	1382	2.92133	1861	2.921	2055	2.921	2181
2.92183	571	2.92167	748	2.92167	1159	2.92217	1378	2.922	1857	2.92167	2050	2.92167	2176
2.9225	569	2.92233	747	2.92233	1157	2.92283	1374	2.92267	1853	2.92233	2046	2.92233	2172
2.92317	568	2.923	746	2.923	1154	2.9235	1371	2.92333	1849	2.923	2041	2.923	2167
2.92383	566	2.92367	745	2.92367	1152	2.92417	1367	2.924	1845	2.92367	2037	2.92367	2163
2.9245	565	2.92433	743	2.92433	1150	2.92483	1363	2.92467	1842	2.92433	2032	2.92433	2158
2.92517	563	2.925	742	2.925	1148	2.9255	1360	2.92533	1838	2.925	2028	2.925	2154
2.92583	561	2.92567	741	2.92567	1146	2.92617	1356	2.926	1834	2.92567	2023	2.92567	2150
2.9265	560	2.92633	740	2.92633	1144	2.92683	1352	2.92667	1831	2.92633	2019	2.92633	2145
2.92717	558	2.927	739	2.927	1142	2.9275	1349	2.92733	1827	2.927	2014	2.927	2141
2.92783	556	2.92767	737	2.92767	1140	2.92817	1345	2.928	1823	2.92767	2010	2.92767	2137
2.9285	555	2.92833	736	2.92833	1138	2.92883	1341	2.92867	1820	2.92833	2006	2.92833	2133
2.92917	553	2.929	735	2.929	1136	2.9295	1338	2.92933	1816	2.929	2001	2.929	2128
2.92983	551	2.92967	734	2.92967	1133	2.93017	1334	2.93	1812	2.92967	1997	2.92967	2124
2.9305	550	2.93033	733	2.93033	1131	2.93083	1330	2.93067	1809	2.93033	1993	2.93033	2120
2.93117	548	2.931	732	2.931	1129	2.9315	1327	2.93133	1805	2.931	1988	2.931	2116
2.93183	546	2.93167	731	2.93167	1127	2.93217	1323	2.932	1802	2.93167	1984	2.93167	2112
2.9325	544	2.93233	729	2.93233	1125	2.93283	1320	2.93267	1799	2.93233	1979	2.93233	2108
2.93317	542	2.933	728	2.933	1123	2.9335	1316	2.93333	1795	2.933	1975	2.933	2104
2.93383	540	2.93367	727	2.93367	1121	2.93417	1312	2.934	1792	2.93367	1971	2.93367	2100
2.9345	538	2.93433	726	2.93433	1119	2.93483	1309	2.93467	1789	2.93433	1966	2.93433	2095
2.93517	536	2.935	724	2.935	1117	2.9355	1306	2.93533	1786	2.935	1962	2.935	2091
2.93583	535	2.93567	723	2.93567	1115	2.93617	1302	2.936	1783	2.93567	1958	2.93567	2087
2.9365	533	2.93633	722	2.93633	1113	2.93683	1299	2.93667	1780	2.93633	1953	2.93633	2083
2.93717	531	2.937	720	2.937	1111	2.9375	1296	2.93733	1777	2.937	1949	2.937	2079
2.93783	529	2.93767	719	2.93767	1109	2.93817	1293	2.938	1774	2.93767	1945	2.93767	2075
2.9385	527	2.93833	717	2.93833	1107	2.93883	1290	2.93867	1771	2.93833	1940	2.93833	2071
2.93917	525	2.939	716	2.939	1105	2.9395	1287	2.93933	1768	2.939	1936	2.939	2066
2.93983	523	2.93967	715	2.93967	1103	2.94017	1284	2.94	1765	2.93967	1932	2.93967	2062
2.9405	521	2.94033	713	2.94033	1101	2.94083	1281	2.94067	1762	2.94033	1927	2.94033	2058
2.94117	519	2.941	712	2.941	1099	2.9415	1278	2.94133	1759	2.941	1923	2.941	2054
2.94183	517	2.94167	711	2.94167	1097	2.94217	1275	2.942	1756	2.94167	1919	2.94167	2050
2.9425	515	2.94233	710	2.94233	1095	2.94283	1273	2.94267	1753	2.94233	1915	2.94233	2045
2.94317	513	2.943	708	2.943	1093	2.9435	1270	2.94333	1750	2.943	1911	2.943	2041
2.94383	512	2.94367	707	2.94367	1091	2.94417	1267	2.944	1747	2.94367	1907	2.94367	2037
2.9445	510	2.94433	706	2.94433	1089	2.94483	1264	2.94467	1744	2.94433	1902	2.94433	2033
2.94517	508	2.945	704	2.945	1087	2.9455	1262	2.94533	1741	2.945	1898	2.945	2028
2.94583	506	2.94567	703	2.94567	1085	2.94617	1259	2.946	1738	2.94567	1894	2.94567	2024
2.9465	504	2.94633	701	2.94633	1083	2.94683	1257	2.94667	1735	2.94633	1890	2.94633	2020
2.94717	503	2.947	700	2.947	1081	2.9475	1254	2.94733	1732	2.947	1886	2.947	2016
2.94783	501	2.94767	698	2.94767	1079	2.94817	1252	2.948	1730	2.94767	1881	2.94767	2011
2.9485	500	2.94833	696	2.94833	1076	2.94883	1250	2.94867	1727	2.94833	1877	2.94833	2007
2.94917	498	2.949	694	2.949	1074	2.9495	1247	2.94933	1724	2.949	1873	2.949	2003
2.94983	497	2.94967	692	2.94967	1072	2.95017	1245	2.95	1721	2.94967	1869	2.94967	1998
2.9505	495	2.95033	690	2.95033	1070	2.95083	1243	2.95067	1718	2.95033	1865	2.95033	1994
2.95117	494	2.951	689	2.951	1067	2.9515	1241	2.95133	1716	2.951	1861	2.951	1990
2.95183	492	2.95167	687	2.95167	1065	2.95217	1239	2.952	1713	2.95167	1856	2.95167	1985
2.9525	491	2.95233	685	2.95233	1063	2.95283	1236	2.95267	1710	2.95233	1852	2.95233	1981
2.95317	489	2.953	684	2.953	1061	2.9535	1234	2.95333	1708	2.953	1848	2.953	1976
2.95383	488	2.95367	682	2.95367	1058	2.95417	1232	2.954	1705	2.95367	1844	2.95367	1972
2.9545	486	2.95433	681	2.95433	1056	2.95483	1230	2.95467	1703	2.95433	1840	2.95433	1968
2.95517	485	2.955	679	2.955	1054	2.9555	1228	2.95533	1700	2.955	1836	2.955	1963
2.95583	484	2.95567	678	2.95567	1052	2.95617	1226	2.956	1698	2.95567	1831	2.95567	1959
2.9565	483	2.95633	676	2.95633	1049	2.95683	1224	2.95667	1695	2.95633	1827	2.95633	1955
2.95717	481	2.957	675	2.957	1047	2.9575	1222	2.95733	1693	2.957	1823	2.957	1950
2.95783	480	2.95767	673	2.95767	1045	2.95817	1220	2.958	1690	2.95767	1819	2.95767	1946
2.9585	479	2.95833	672	2.95833	1042	2.95883	1218	2.95867	1688	2.95833	1814	2.95833	1942
2.95917	478	2.959	671	2.959	1040	2.9595	1216	2.95933	1685	2.959	1810	2.959	1938
2.95983	477	2.95967	669	2.95967	1037	2.96017	1214	2.96	1683	2.95967	1806	2.95967	1934
2.9605	477	2.96033	668	2.96033	1035	2.96083	1213	2.96067	1680	2.96033	1802	2.96033	1930
2.96117	476	2.961	667	2.961	1032	2.9615	1211	2.96133	1678	2.961	1798	2.961	1925
2.96183	475	2.96167	666	2.96167	1030	2.96217	1209	2.962	1675	2.96167	1793	2.96167	1921
2.9625	474	2.96233	664	2.96233	1027	2.96283	1207	2.96267	1673	2.96233	1789	2.96233	1917
2.96317	473	2.963	663	2.963	1025	2.9635	1205	2.96333	1670	2.963	1785	2.963	1913
2.96383	472	2.96367	662	2.96367	1022	2.96417	1204	2.964	1668	2.96367	1781	2.96367	1909
2.9645	471	2.96433	660	2.96433	1020	2.96483	1202	2.96467	1665	2.96433	1777	2.96433	1906
2.96517	470	2.965	659	2.965	1017	2.9655	1200	2.96533	1663	2.965	1772	2.965	1902
2.96583	469	2.96567	658	2.96567	1015	2.96617	1198	2.966	1660	2.96567	1768	2.96567	1898
2.9665	469	2.96633	657	2.96633	1013	2.96683	1196	2.96667	1657	2.96633	1764	2.96633	1893
2.96717	468	2.967	655	2.967	1010	2.9675	1194	2.96733	1655	2.967	1760	2.967	1889
2.96783	467	2.96767	654	2.96767	1008	2.96817	1192	2.968	1652	2.96767	1756	2.96767	1885
2.9685	466	2.96833	653	2.96833	1005	2.96883	1190	2.96867	1649	2.96833	1752	2.96833	1881
2.96917	465	2.969	652	2.969	1003	2.9695	1188	2.96933	1647	2.969	1748	2.969	1877
2.96983	464	2.96967	651	2.96967	1000	2.97017	1186	2.97	1644	2.96967	1744	2.96967	1874
2.9705	463	2.97033	649	2.97033	998	2.97083	1184	2.97067	1641	2.97033	1740	2.97033	1870
2.97117	462	2.971	648	2.971	995	2.9715	1182	2.97133	1639	2.971	1736	2.971	1866
2.97183	461	2.97167	647	2.97167	993	2.97217	1180	2.972	1636	2.97167	1732	2.97167	1862
2.9725	460	2.97233	645	2.97233	990	2.97283	1179	2.97267	1633	2.97233	1728	2.97233	1858
2.97317	459	2.973	644	2.973	988	2.9735	1177	2.97333	1631	2.973	1724	2.973	1854
2.97383	458	2.97367	643	2.97367	985	2.97417	1175	2.974	1628	2.97367	1720	2.97367	1850
2.9745	456	2.97433	641	2.97433	983	2.97483	1173	2.97467	1625	2.97433	1716	2.97433	1847
2.97517	455	2.975	640	2.975	980	2.9755	1171	2.97533	1622	2.975	1712	2.975	1843
2.97583	453	2.97567	638	2.97567	978	2.97617	1170	2.976	1619	2.97567	1708	2.97567	1839
2.9765	452	2.97633	637	2.97633	975	2.97683	1168	2.97667	1616	2.97633	1704	2.97633	1836
2.97717	450	2.977	636	2.977	973	2.9775	1166	2.97733	1614	2.977	1700	2.977	1832
2.97783	448	2.97767	634	2.97767	971	2.97817	1164	2.978	1611	2.97767	1696	2.97767	1828
2.9785	447	2.97833	633	2.97833	968	2.97883	1162	2.97867	1608	2.97833	1692	2.97833	1825
2.97917	445	2.979	631	2.979	966	2.9795	1161	2.97933	1605	2.979	1688	2.979	1821
2.97983	443	2.97967	630	2.97967	964	2.98017	1159	2.98	1603	2.97967	1684	2.97967	1817
2.9805	441	2.98033	629	2.98033	962	2.98083	1157	2.98067	1600	2.98033	1680	2.98033	1814
2.98117	439	2.981	628	2.981	960	2.9815	1155	2.98133	1597	2.981	1676	2.981	1810
2.98183	438	2.98167	626	2.98167	958	2.98217	1153	2.982	1594	2.98167	1672	2.98167	1807
2.9825	436	2.98233	625	2.98233	956	2.98283	1152	2.98267	1592	2.98233	1668	2.98233	1803
2.98317	434	2.983	624	2.983	953	2.9835	1150	2.98333	1589	2.983	1665	2.983	1800
2.98383	432	2.98367	623	2.98367	952	2.98417	1148	2.984	1586	2.98367	1661	2.98367	1796
2.9845	430	2.98433	622	2.98433	950	2.98483	1146	2.98467	1583	2.98433	1657	2.98433	1792
2.98517	429	2.985	621	2.985	948	2.9855	1144	2.98533	1581	2.985	1653	2.985	1789
2.98583	427	2.98567	620	2.98567	946	2.98617	1142	2.986	1578	2.98567	1649	2.98567	1785
2.9865	425	2.98633	619	2.98633	944	2.98683	1140	2.98667	1575	2.98633	1646	2.98633	1782
2.98717	423	2.987	618	2.987	942	2.9875	1138	2.98733	1572	2.987	1642	2.987	1778
2.98783	421	2.98767	618	2.98767	940	2.98817	1137	2.988	1569	2.98767	1638	2.98767	1775
2.9885	420	2.98833	617	2.98833	939	2.98883	1135	2.98867	1567	2.98833	1635	2.98833	1772
2.98917	418	2.989	616	2.989	937	2.9895	1133	2.98933	1564	2.989	1631	2.989	1768
2.98983	416	2.98967	615	2.98967	935	2.99017	1131	2.99	1561	2.98967	1627	2.98967	1765
2.9905	415	2.99033	615	2.99033	933	2.99083	1129	2.99067	1558	2.99033	1624	2.99033	1762
2.99117	413	2.991	614	2.991	931	2.9915	1127	2.99133	1555	2.991	1620	2.991	1758
2.99183	411	2.99167	613	2.99167	930	2.99217	1125	2.992	1552	2.99167	1616	2.99167	1755
2.9925	410	2.99233	613	2.99233	928	2.99283	1123	2.99267	1549	2.99233	1613	2.99233	1752
2.99317	408	2.993	612	2.993	926	2.9935	1121	2.99333	1546	2.993	1609	2.993	1749
2.99383	407	2.99367	611	2.99367	925	2.99417	1119	2.994	1543	2.99367	1605	2.99367	1745
2.9945	405	2.99433	610	2.99433	923	2.99483	1117	2.99467	1540	2.99433	1602	2.99433	1742
2.99517	404	2.995	609	2.995	922	2.9955	1115	2.99533	1536	2.995	1598	2.995	1739
2.99583	402	2.99567	608	2.99567	920	2.99617	1112	2.996	1533	2.99567	1595	2.99567	1736
2.9965	401	2.99633	607	2.99633	919	2.99683	1110	2.99667	1530	2.99633	1591	2.99633	1733
2.99717	400	2.997	606	2.997	918	2.9975	1108	2.99733	1526	2.997	1587	2.997	1730
2.99783	398	2.99767	605	2.99767	916	2.99817	1106	2.998	1523	2.99767	1584	2.99767	1727
2.9985	397	2.99833	605	2.99833	915	2.99883	1103	2.99867	1520	2.99833	1580	2.99833	1725
2.99917	396	2.999	604	2.999	913	2.9995	1101	2.99933	1517	2.999	1577	2.999	1722
2.99983	394	2.99967	603	2.99967	912	3.00017	1098	3	1513	2.99967	1573	2.99967	1719
3.0005	393	3.00033	602	3.00033	911	3.00083	1096	3.00067	1510	3.00033	1570	3.00033	1716
3.00117	392	3.001	601	3.001	909	3.0015	1094	3.00133	1506	3.001	1566	3.001	1713
3.00183	391	3.00167	600	3.00167	908	3.00217	1091	3.002	1503	3.00167	1563	3.00167	1710
3.0025	390	3.00233	598	3.00233	907	3.00283	1089	3.00267	1500	3.00233	1559	3.00233	1707
3.00317	389	3.003	597	3.003	905	3.0035	1087	3.00333	1496	3.003	1556	3.003	1704
3.00383	388	3.00367	596	3.00367	904	3.00417	1084	3.004	1493	3.00367	1552	3.00367	1701
3.0045	386	3.00433	594	3.00433	902	3.00483	1082	3.00467	1489	3.00433	1549	3.00433	1697
3.00517	385	3.005	593	3.005	901	3.0055	1079	3.00533	1486	3.005	1545	3.005	1694
3.00583	384	3.00567	592	3.00567	899	3.00617	1077	3.006	1482	3.00567	1541	3.00567	1691
3.0065	383	3.00633	590	3.00633	897	3.00683	1074	3.00667	1479	3.00633	1538	3.00633	1688
3.00717	383	3.007	589	3.007	896	3.0075	1072	3.00733	1475	3.007	1534	3.007	1685
3.00783	382	3.00767	587	3.00767	894	3.00817	1069	3.008	1472	3.00767	1530	3.00767	1681
3.0085	381	3.00833	585	3.00833	892	3.00883	1066	3.00867	1468	3.00833	1527	3.00833	1678
3.00917	380	3.009	583	3.009	890	3.0095	1064	3.00933	1464	3.009	1523	3.009	1675
3.00983	379	3.00967	582	3.00967	888	3.01017	1061	3.01	1461	3.00967	1519	3.00967	1671
3.0105	378	3.01033	580	3.01033	886	3.01083	1058	3.01067	1457	3.01033	1515	3.01033	1667
3.01117	377	3.011	578	3.011	884	3.0115	1055	3.01133	1453	3.011	1511	3.011	1664
3.01183	376	3.01167	576	3.01167	882	3.01217	1052	3.012	1450	3.01167	1507	3.01167	1660
3.0125	374	3.01233	574	3.01233	880	3.01283	1049	3.01267	1446	3.01233	1503	3.01233	1656
3.01317	373	3.013	571	3.013	877	3.0135	1046	3.01333	1442	3.013	1499	3.013	1652
3.01383	372	3.01367	569	3.01367	875	3.01417	1043	3.014	1438	3.01367	1495	3.01367	1648
3.0145	370	3.01433	567	3.01433	872	3.01483	1039	3.01467	1434	3.01433	1490	3.01433	1644
3.01517	369	3.015	565	3.015	870	3.0155	1036	3.01533	1429	3.015	1486	3.015	1640
3.01583	367	3.01567	562	3.01567	867	3.01617	1032	3.016	1425	3.01567	1482	3.01567	1635
3.0165	366	3.01633	560	3.01633	864	3.01683	1028	3.01667	1420	3.01633	1477	3.01633	1631
3.01717	364	3.017	557	3.017	860	3.0175	1024	3.01733	1415	3.017	1472	3.017	1626
3.01783	362	3.01767	555	3.01767	857	3.01817	1021	3.018	1411	3.01767	1467	3.01767	1621
3.0185	360	3.01833	552	3.01833	854	3.01883	1017	3.01867	1406	3.01833	1462	3.01833	1616
3.01917	358	3.019	549	3.019	850	3.0195	1012	3.01933	1401	3.019	1457	3.019	1611
3.01983	355	3.01967	546	3.01967	847	3.02017	1008	3.02	1395	3.01967	1452	3.01967	1606
3.0205	353	3.02033	542	3.02033	843	3.02083	1004	3.02067	1390	3.02033	1447	3.02033	1601
3.02117	350	3.021	539	3.021	839	3.0215	999	3.02133	1385	3.021	1442	3.021	1595
3.02183	348	3.02167	535	3.02167	835	3.02217	995	3.022	1379	3.02167	1436	3.02167	1590
3.0225	345	3.02233	532	3.02233	831	3.02283	990	3.02267	1374	3.02233	1430	3.02233	1584
3.02317	342	3.023	528	3.023	827	3.0235	985	3.02333	1368	3.023	1425	3.023	1578
3.02383	339	3.02367	523	3.02367	823	3.02417	980	3.024	1362	3.02367	1419	3.02367	1572
3.0245	336	3.02433	519	3.02433	818	3.02483	975	3.02467	1356	3.02433	1413	3.02433	1566
3.02517	333	3.025	514	3.025	814	3.0255	970	3.02533	1350	3.025	1407	3.025	1560
3.02583	330	3.02567	509	3.02567	809	3.02617	964	3.026	1343	3.02567	1400	3.02567	1553
3.0265	326	3.02633	505	3.02633	804	3.02683	959	3.02667	1337	3.02633	1394	3.02633	1547
3.02717	323	3.027	500	3.027	800	3.0275	954	3.02733	1331	3.027	1387	3.027	1540
3.02783	319	3.02767	495	3.02767	795	3.02817	948	3.028	1324	3.02767	1381	3.02767	1533
3.0285	315	3.02833	490	3.02833	790	3.02883	942	3.02867	1317	3.02833	1374	3.02833	1526
3.02917	311	3.029	485	3.029	784	3.0295	937	3.02933	1310	3.029	1367	3.029	1519
3.02983	307	3.02967	480	3.02967	779	3.03017	931	3.03	1303	3.02967	1360	3.02967	1512
3.0305	303	3.03033	475	3.03033	774	3.03083	925	3.03067	1296	3.03033	1353	3.03033	1505
3.03117	299	3.031	470	3.031	768	3.0315	919	3.03133	1289	3.031	1346	3.031	1498
3.03183	295	3.03167	464	3.03167	763	3.03217	913	3.032	1282	3.03167	1339	3.03167	1491
3.0325	290	3.03233	459	3.03233	757	3.03283	907	3.03267	1275	3.03233	1332	3.03233	1484
3.03317	286	3.033	454	3.033	751	3.0335	900	3.03333	1268	3.033	1324	3.033	1476
3.03383	281	3.03367	448	3.03367	746	3.03417	894	3.034	1261	3.03367	1317	3.03367	1469
3.0345	277	3.03433	443	3.03433	740	3.03483	888	3.03467	1253	3.03433	1309	3.03433	1461
3.03517	272	3.035	437	3.035	734	3.0355	881	3.03533	1246	3.035	1302	3.035	1454
3.03583	268	3.03567	432	3.03567	728	3.03617	875	3.036	1239	3.03567	1294	3.03567	1446
3.0365	263	3.03633	426	3.03633	722	3.03683	869	3.03667	1231	3.03633	1287	3.03633	1439
3.03717	258	3.037	421	3.037	716	3.0375	862	3.03733	1224	3.037	1279	3.037	1431
3.03783	254	3.03767	415	3.03767	710	3.03817	856	3.038	1217	3.03767	1272	3.03767	1424
3.0385	249	3.03833	410	3.03833	704	3.03883	849	3.03867	1210	3.03833	1264	3.03833	1416
3.03917	245	3.039	404	3.039	698	3.0395	843	3.03933	1202	3.039	1257	3.039	1409
3.03983	240	3.03967	399	3.03967	692	3.04017	836	3.04	1195	3.03967	1249	3.03967	1401
3.0405	235	3.04033	393	3.04033	686	3.04083	830	3.04067	1188	3.04033	1242	3.04033	1394
3.04117	231	3.041	388	3.041	680	3.0415	823	3.04133	1180	3.041	1234	3.041	1386
3.04183	226	3.04167	382	3.04167	674	3.04217	817	3.042	1173	3.04167	1227	3.04167	1379
3.0425	222	3.04233	377	3.04233	668	3.04283	811	3.04267	1166	3.04233	1219	3.04233	1371
3.04317	217	3.043	371	3.043	662	3.0435	804	3.04333	1159	3.043	1212	3.043	1364
3.04383	213	3.04367	366	3.04367	656	3.04417	798	3.044	1152	3.04367	1204	3.04367	1356
3.0445	208	3.04433	360	3.04433	650	3.04483	792	3.04467	1145	3.04433	1197	3.04433	1349
3.04517	203	3.045	355	3.045	644	3.0455	786	3.04533	1138	3.045	1189	3.045	1341
3.04583	199	3.04567	349	3.04567	638	3.04617	780	3.046	1132	3.04567	1182	3.04567	1334
3.0465	194	3.04633	344	3.04633	632	3.04683	774	3.04667	1125	3.04633	1174	3.04633	1327
3.04717	189	3.047	339	3.047	626	3.0475	768	3.04733	1118	3.047	1167	3.047	1319
3.04783	184	3.04767	333	3.04767	621	3.04817	762	3.048	1111	3.04767	1160	3.04767	1312
3.0485	180	3.04833	328	3.04833	615	3.04883	756	3.04867	1104	3.04833	1153	3.04833	1305
3.04917	175	3.049	323	3.049	609	3.0495	751	3.04933	1098	3.049	1146	3.049	1298
3.04983	170	3.04967	317	3.04967	604	3.05017	745	3.05	1091	3.04967	1139	3.04967	1291
3.0505	166	3.05033	312	3.05033	599	3.05083	739	3.05067	1084	3.05033	1132	3.05033	1284
3.05117	161	3.051	307	3.051	593	3.0515	734	3.05133	1078	3.051	1125	3.051	1277
3.05183	157	3.05167	301	3.05167	588	3.05217	728	3.052	1071	3.05167	1119	3.05167	1271
3.0525	152	3.05233	296	3.05233	583	3.05283	723	3.05267	1065	3.05233	1112	3.05233	1264
3.05317	148	3.053	291	3.053	578	3.0535	718	3.05333	1058	3.053	1106	3.053	1257
3.05383	143	3.05367	286	3.05367	573	3.05417	713	3.054	1052	3.05367	1099	3.05367	1251
3.0545	139	3.05433	281	3.05433	568	3.05483	708	3.05467	1045	3.05433	1093	3.05433	1244
3.05517	134	3.055	277	3.055	563	3.0555	703	3.05533	1039	3.055	1086	3.055	1238
3.05583	130	3.05567	272	3.05567	558	3.05617	698	3.056	1033	3.05567	1080	3.05567	1231
3.0565	125	3.05633	267	3.05633	553	3.05683	693	3.05667	1026	3.05633	1074	3.05633	1225
3.05717	121	3.057	263	3.057	548	3.0575	689	3.05733	1020	3.057	1068	3.057	1219
3.05783	117	3.05767	258	3.05767	544	3.05817	684	3.058	1014	3.05767	1062	3.05767	1213
3.0585	113	3.05833	254	3.05833	539	3.05883	680	3.05867	1008	3.05833	1056	3.05833	1206
3.05917	109	3.059	250	3.059	535	3.0595	675	3.05933	1003	3.059	1050	3.059	1200
3.05983	105	3.05967	245	3.05967	530	3.06017	671	3.06	997	3.05967	1044	3.05967	1194
3.0605	101	3.06033	241	3.06033	526	3.06083	667	3.06067	991	3.06033	1039	3.06033	1188
3.06117	97	3.061	237	3.061	521	3.0615	663	3.06133	986	3.061	1033	3.061	1182
3.06183	94	3.06167	233	3.06167	517	3.06217	658	3.062	981	3.06167	1027	3.06167	1177
3.0625	90	3.06233	229	3.06233	513	3.06283	654	3.06267	976	3.06233	1022	3.06233	1171
3.06317	86	3.063	225	3.063	509	3.0635	650	3.06333	970	3.063	1016	3.063	1165
3.06383	83	3.06367	222	3.06367	505	3.06417	646	3.064	965	3.06367	1011	3.06367	1159
3.0645	79	3.06433	218	3.06433	501	3.06483	642	3.06467	961	3.06433	1006	3.06433	1154
3.06517	76	3.065	215	3.065	497	3.0655	639	3.06533	956	3.065	1000	3.065	1148
3.06583	72	3.06567	211	3.06567	493	3.06617	635	3.066	951	3.06567	995	3.06567	1142
3.0665	68	3.06633	208	3.06633	489	3.06683	631	3.06667	947	3.06633	990	3.06633	1137
3.06717	65	3.067	205	3.067	485	3.0675	627	3.06733	942	3.067	985	3.067	1132
3.06783	61	3.06767	202	3.06767	481	3.06817	623	3.068	938	3.06767	980	3.06767	1127
3.0685	58	3.06833	199	3.06833	478	3.06883	620	3.06867	934	3.06833	975	3.06833	1121
3.06917	55	3.069	196	3.069	474	3.0695	616	3.06933	930	3.069	970	3.069	1116
3.06983	51	3.06967	193	3.06967	470	3.07017	612	3.07	926	3.06967	965	3.06967	1112
3.0705	48	3.07033	191	3.07033	467	3.07083	609	3.07067	922	3.07033	961	3.07033	1107
3.07117	45	3.071	188	3.071	463	3.0715	605	3.07133	918	3.071	956	3.071	1102
3.07183	42	3.07167	185	3.07167	460	3.07217	601	3.072	914	3.07167	951	3.07167	1097
3.0725	39	3.07233	183	3.07233	457	3.07283	598	3.07267	911	3.07233	947	3.07233	1093
3.07317	37	3.073	180	3.073	454	3.0735	595	3.07333	907	3.073	942	3.073	1088
3.07383	34	3.07367	178	3.07367	450	3.07417	591	3.074	904	3.07367	938	3.07367	1084
3.0745	31	3.07433	175	3.07433	447	3.07483	588	3.07467	900	3.07433	933	3.07433	1079
3.07517	28	3.075	173	3.075	444	3.0755	585	3.07533	897	3.075	929	3.075	1075
3.07583	26	3.07567	171	3.07567	441	3.07617	581	3.076	894	3.07567	924	3.07567	1071
3.0765	23	3.07633	168	3.07633	439	3.07683	578	3.07667	891	3.07633	920	3.07633	1067
3.07717	21	3.077	166	3.077	436	3.0775	575	3.07733	888	3.077	916	3.077	1063
3.07783	18	3.07767	164	3.07767	433	3.07817	572	3.078	884	3.07767	911	3.07767	1058
3.0785	16	3.07833	162	3.07833	430	3.07883	569	3.07867	881	3.07833	907	3.07833	1055
3.07917	13	3.079	160	3.079	428	3.0795	566	3.07933	878	3.079	903	3.079	1051
3.07983	11	3.07967	158	3.07967	425	3.08017	563	3.08	875	3.07967	899	3.07967	1047
3.0805	9	3.08033	156	3.08033	422	3.08083	560	3.08067	873	3.08033	895	3.08033	1043
3.08117	6	3.081	154	3.081	420	3.0815	557	3.08133	870	3.081	891	3.081	1039
3.08183	4	3.08167	151	3.08167	417	3.08217	554	3.082	867	3.08167	887	3.08167	1036
3.0825	2	3.08233	149	3.08233	415	3.08283	551	3.08267	864	3.08233	883	3.08233	1032
3.08317	0	3.083	147	3.083	413	3.0835	549	3.08333	861	3.083	879	3.083	1029
3.08383	-2	3.08367	145	3.08367	410	3.08417	546	3.084	858	3.08367	875	3.08367	1025
3.0845	-4	3.08433	143	3.08433	408	3.08483	543	3.08467	856	3.08433	871	3.08433	1022
3.08517	-7	3.085	141	3.085	406	3.0855	541	3.08533	853	3.085	868	3.085	1018
3.08583	-9	3.08567	139	3.08567	404	3.08617	538	3.086	850	3.08567	864	3.08567	1015
3.0865	-11	3.08633	137	3.08633	402	3.08683	536	3.08667	848	3.08633	860	3.08633	1012
3.08717	-13	3.087	135	3.087	399	3.0875	533	3.08733	845	3.087	857	3.087	1009
3.08783	-14	3.08767	133	3.08767	397	3.08817	531	3.088	842	3.08767	853	3.08767	1006
3.0885	-16	3.08833	132	3.08833	395	3.08883	529	3.08867	840	3.08833	850	3.08833	1003
3.08917	-18	3.089	130	3.089	393	3.0895	526	3.08933	837	3.089	846	3.089	999
3.08983	-20	3.08967	128	3.08967	391	3.09017	524	3.09	835	3.08967	843	3.08967	996
3.0905	-22	3.09033	126	3.09033	389	3.09083	522	3.09067	832	3.09033	840	3.09033	993
3.09117	-23	3.091	124	3.091	388	3.0915	520	3.09133	829	3.091	837	3.091	991
3.09183	-25	3.09167	123	3.09167	386	3.09217	518	3.092	827	3.09167	834	3.09167	988
3.0925	-26	3.09233	121	3.09233	384	3.09283	515	3.09267	824	3.09233	831	3.09233	985
3.09317	-28	3.093	119	3.093	382	3.0935	513	3.09333	822	3.093	828	3.093	982
3.09383	-30	3.09367	118	3.09367	381	3.09417	511	3.094	820	3.09367	825	3.09367	979
3.0945	-31	3.09433	116	3.09433	379	3.09483	509	3.09467	817	3.09433	822	3.09433	977
3.09517	-33	3.095	115	3.095	377	3.0955	507	3.09533	815	3.095	819	3.095	974
3.09583	-34	3.09567	113	3.09567	376	3.09617	505	3.096	813	3.09567	817	3.09567	971
3.0965	-35	3.09633	112	3.09633	374	3.09683	504	3.09667	810	3.09633	814	3.09633	969
3.09717	-37	3.097	111	3.097	373	3.0975	502	3.09733	808	3.097	811	3.097	966
3.09783	-38	3.09767	109	3.09767	371	3.09817	500	3.098	806	3.09767	809	3.09767	964
3.0985	-40	3.09833	108	3.09833	369	3.09883	498	3.09867	803	3.09833	806	3.09833	961
3.09917	-41	3.099	107	3.099	368	3.0995	496	3.09933	801	3.099	804	3.099	959
3.09983	-43	3.09967	105	3.09967	366	3.10017	494	3.1	799	3.09967	801	3.09967	956
3.1005	-44	3.10033	104	3.10033	365	3.10083	493	3.10067	797	3.10033	799	3.10033	954
3.10117	-45	3.101	103	3.101	363	3.1015	491	3.10133	794	3.101	796	3.101	951
3.10183	-47	3.10167	102	3.10167	362	3.10217	489	3.102	792	3.10167	794	3.10167	949
3.1025	-48	3.10233	101	3.10233	361	3.10283	487	3.10267	790	3.10233	791	3.10233	947
3.10317	-49	3.103	100	3.103	359	3.1035	486	3.10333	788	3.103	789	3.103	944
3.10383	-50	3.10367	99	3.10367	358	3.10417	484	3.104	786	3.10367	786	3.10367	942
3.1045	-52	3.10433	98	3.10433	357	3.10483	483	3.10467	784	3.10433	784	3.10433	940
3.10517	-53	3.105	97	3.105	356	3.1055	481	3.10533	782	3.105	782	3.105	938
3.10583	-54	3.10567	96	3.10567	355	3.10617	479	3.106	780	3.10567	779	3.10567	936
3.1065	-55	3.10633	95	3.10633	354	3.10683	478	3.10667	778	3.10633	777	3.10633	934
3.10717	-56	3.107	94	3.107	353	3.1075	477	3.10733	776	3.107	775	3.107	932
3.10783	-56	3.10767	93	3.10767	352	3.10817	475	3.108	774	3.10767	773	3.10767	929
3.1085	-57	3.10833	91	3.10833	351	3.10883	474	3.10867	772	3.10833	771	3.10833	927
3.10917	-58	3.109	90	3.109	350	3.1095	472	3.10933	770	3.109	768	3.109	925
3.10983	-58	3.10967	89	3.10967	349	3.11017	471	3.11	768	3.10967	766	3.10967	923
3.1105	-59	3.11033	88	3.11033	348	3.11083	469	3.11067	766	3.11033	764	3.11033	921
3.11117	-60	3.111	86	3.111	347	3.1115	468	3.11133	764	3.111	762	3.111	919
3.11183	-60	3.11167	85	3.11167	345	3.11217	466	3.112	763	3.11167	760	3.11167	916
3.1125	-61	3.11233	84	3.11233	344	3.11283	465	3.11267	761	3.11233	758	3.11233	914
3.11317	-61	3.113	82	3.113	343	3.1135	464	3.11333	759	3.113	756	3.113	912
3.11383	-62	3.11367	81	3.11367	342	3.11417	463	3.114	757	3.11367	754	3.11367	910
3.1145	-62	3.11433	79	3.11433	341	3.11483	462	3.11467	755	3.11433	752	3.11433	908
3.11517	-63	3.115	78	3.115	340	3.1155	460	3.11533	754	3.115	750	3.115	906
3.11583	-63	3.11567	76	3.11567	339	3.11617	459	3.116	752	3.11567	748	3.11567	903
3.1165	-64	3.11633	75	3.11633	338	3.11683	458	3.11667	750	3.11633	746	3.11633	901
3.11717	-64	3.117	74	3.117	337	3.1175	457	3.11733	749	3.117	744	3.117	899
3.11783	-65	3.11767	72	3.11767	336	3.11817	456	3.118	747	3.11767	742	3.11767	897
3.1185	-65	3.11833	71	3.11833	335	3.11883	455	3.11867	746	3.11833	740	3.11833	895
3.11917	-65	3.119	70	3.119	334	3.1195	454	3.11933	744	3.119	738	3.119	893
3.11983	-65	3.11967	68	3.11967	333	3.12017	453	3.12	743	3.11967	736	3.11967	891
3.1205	-66	3.12033	67	3.12033	332	3.12083	452	3.12067	741	3.12033	735	3.12033	889
3.12117	-66	3.121	66	3.121	331	3.1215	451	3.12133	740	3.121	733	3.121	886
3.12183	-66	3.12167	65	3.12167	330	3.12217	450	3.122	738	3.12167	731	3.12167	884
3.1225	-66	3.12233	64	3.12233	329	3.12283	449	3.12267	737	3.12233	729	3.12233	882
3.12317	-66	3.123	63	3.123	328	3.1235	448	3.12333	736	3.123	728	3.123	880
3.12383	-66	3.12367	62	3.12367	327	3.12417	447	3.124	734	3.12367	726	3.12367	878
3.1245	-67	3.12433	61	3.12433	326	3.12483	446	3.12467	733	3.12433	724	3.12433	876
3.12517	-67	3.125	60	3.125	325	3.1255	445	3.12533	732	3.125	722	3.125	874
3.12583	-67	3.12567	59	3.12567	324	3.12617	444	3.126	730	3.12567	721	3.12567	872
3.1265	-67	3.12633	58	3.12633	323	3.12683	443	3.12667	729	3.12633	719	3.12633	870
3.12717	-67	3.127	57	3.127	322	3.1275	442	3.12733	727	3.127	717	3.127	868
3.12783	-67	3.12767	56	3.12767	322	3.12817	441	3.128	726	3.12767	715	3.12767	866
3.1285	-67	3.12833	55	3.12833	321	3.12883	440	3.12867	724	3.12833	714	3.12833	864
3.12917	-67	3.129	53	3.129	320	3.1295	439	3.12933	723	3.129	712	3.129	862
3.12983	-67	3.12967	52	3.12967	319	3.13017	438	3.13	722	3.12967	710	3.12967	860
3.1305	-67	3.13033	51	3.13033	319	3.13083	438	3.13067	720	3.13033	708	3.13033	858
3.13117	-67	3.131	50	3.131	318	3.1315	437	3.13133	719	3.131	706	3.131	856
3.13183	-67	3.13167	49	3.13167	317	3.13217	436	3.132	718	3.13167	704	3.13167	854
3.1325	-67	3.13233	47	3.13233	316	3.13283	435	3.13267	716	3.13233	703	3.13233	852
3.13317	-67	3.133	46	3.133	316	3.1335	435	3.13333	715	3.133	701	3.133	850
3.13383	-67	3.13367	45	3.13367	315	3.13417	434	3.134	714	3.13367	699	3.13367	848
3.1345	-67	3.13433	44	3.13433	314	3.13483	433	3.13467	713	3.13433	697	3.13433	846
3.13517	-67	3.135	43	3.135	314	3.1355	433	3.13533	713	3.135	696	3.135	844
3.13583	-67	3.13567	41	3.13567	313	3.13617	432	3.136	712	3.13567	694	3.13567	843
3.1365	-67	3.13633	40	3.13633	312	3.13683	432	3.13667	711	3.13633	692	3.13633	841
3.13717	-67	3.137	39	3.137	312	3.1375	431	3.13733	710	3.137	691	3.137	839
3.13783	-67	3.13767	38	3.13767	311	3.13817	431	3.138	709	3.13767	689	3.13767	838
3.1385	-67	3.13833	37	3.13833	310	3.13883	430	3.13867	708	3.13833	688	3.13833	836
3.13917	-68	3.139	36	3.139	310	3.1395	430	3.13933	707	3.139	686	3.139	834
3.13983	-68	3.13967	35	3.13967	309	3.14017	429	3.14	706	3.13967	685	3.13967	833
3.1405	-68	3.14033	34	3.14033	308	3.14083	429	3.14067	705	3.14033	684	3.14033	831
3.14117	-68	3.141	34	3.141	308	3.1415	429	3.14133	705	3.141	682	3.141	829
3.14183	-68	3.14167	33	3.14167	307	3.14217	428	3.142	704	3.14167	681	3.14167	828
3.1425	-69	3.14233	32	3.14233	307	3.14283	428	3.14267	703	3.14233	679	3.14233	826
3.14317	-69	3.143	32	3.143	306	3.1435	427	3.14333	702	3.143	678	3.143	825
3.14383	-69	3.14367	31	3.14367	305	3.14417	427	3.144	701	3.14367	677	3.14367	824
3.1445	-69	3.14433	30	3.14433	304	3.14483	426	3.14467	701	3.14433	675	3.14433	822
3.14517	-69	3.145	30	3.145	304	3.1455	426	3.14533	700	3.145	674	3.145	821
3.14583	-69	3.14567	29	3.14567	303	3.14617	425	3.146	699	3.14567	673	3.14567	819
3.1465	-69	3.14633	29	3.14633	302	3.14683	425	3.14667	698	3.14633	671	3.14633	818
3.14717	-69	3.147	28	3.147	302	3.1475	424	3.14733	696	3.147	670	3.147	816
3.14783	-70	3.14767	28	3.14767	301	3.14817	424	3.148	695	3.14767	669	3.14767	815
3.1485	-70	3.14833	27	3.14833	300	3.14883	423	3.14867	694	3.14833	668	3.14833	814
3.14917	-70	3.149	26	3.149	300	3.1495	423	3.14933	693	3.149	666	3.149	812
3.14983	-70	3.14967	26	3.14967	299	3.15017	422	3.15	692	3.14967	665	3.14967	811
3.1505	-70	3.15033	25	3.15033	298	3.15083	422	3.15067	691	3.15033	663	3.15033	810
3.15117	-70	3.151	25	3.151	298	3.1515	421	3.15133	689	3.151	662	3.151	808
3.15183	-70	3.15167	24	3.15167	297	3.15217	420	3.152	688	3.15167	660	3.15167	807
3.1525	-70	3.15233	24	3.15233	296	3.15283	420	3.15267	687	3.15233	659	3.15233	806
3.15317	-71	3.153	23	3.153	296	3.1535	419	3.15333	685	3.153	657	3.153	804
3.15383	-71	3.15367	23	3.15367	295	3.15417	419	3.154	684	3.15367	656	3.15367	803
3.1545	-70	3.15433	23	3.15433	294	3.15483	418	3.15467	683	3.15433	654	3.15433	802
3.15517	-70	3.155	22	3.155	294	3.1555	418	3.15533	682	3.155	653	3.155	800
3.15583	-70	3.15567	22	3.15567	293	3.15617	417	3.156	680	3.15567	651	3.15567	799
3.1565	-70	3.15633	22	3.15633	293	3.15683	417	3.15667	679	3.15633	650	3.15633	798
3.15717	-70	3.157	22	3.157	293	3.1575	416	3.15733	678	3.157	648	3.157	797
3.15783	-70	3.15767	22	3.15767	292	3.15817	416	3.158	677	3.15767	647	3.15767	795
3.1585	-70	3.15833	22	3.15833	292	3.15883	416	3.15867	676	3.15833	646	3.15833	794
3.15917	-70	3.159	22	3.159	292	3.1595	415	3.15933	675	3.159	644	3.159	793
3.15983	-70	3.15967	22	3.15967	292	3.16017	415	3.16	674	3.15967	643	3.15967	792
3.1605	-69	3.16033	22	3.16033	291	3.16083	414	3.16067	673	3.16033	642	3.16033	791
3.16117	-69	3.161	21	3.161	291	3.1615	414	3.16133	672	3.161	640	3.161	790
3.16183	-69	3.16167	21	3.16167	291	3.16217	413	3.162	671	3.16167	639	3.16167	789
3.1625	-69	3.16233	21	3.16233	291	3.16283	413	3.16267	670	3.16233	638	3.16233	788
3.16317	-69	3.163	21	3.163	291	3.1635	412	3.16333	669	3.163	636	3.163	787
3.16383	-69	3.16367	21	3.16367	290	3.16417	412	3.164	668	3.16367	635	3.16367	786
3.1645	-69	3.16433	22	3.16433	290	3.16483	411	3.16467	667	3.16433	634	3.16433	785
3.16517	-69	3.165	22	3.165	290	3.1655	411	3.16533	666	3.165	632	3.165	784
3.16583	-69	3.16567	22	3.16567	290	3.16617	410	3.166	665	3.16567	631	3.16567	783
3.1665	-69	3.16633	22	3.16633	290	3.16683	410	3.16667	664	3.16633	630	3.16633	783
3.16717	-69	3.167	22	3.167	290	3.1675	409	3.16733	663	3.167	628	3.167	782
3.16783	-69	3.16767	22	3.16767	290	3.16817	408	3.168	662	3.16767	627	3.16767	781
3.1685	-69	3.16833	23	3.16833	290	3.16883	408	3.16867	660	3.16833	625	3.16833	780
3.16917	-69	3.169	23	3.169	290	3.1695	407	3.16933	659	3.169	624	3.169	780
3.16983	-69	3.16967	23	3.16967	290	3.17017	406	3.17	658	3.16967	623	3.16967	779
3.1705	-69	3.17033	24	3.17033	290	3.17083	406	3.17067	657	3.17033	621	3.17033	778
3.17117	-70	3.171	24	3.171	290	3.1715	405	3.17133	656	3.171	620	3.171	778
3.17183	-70	3.17167	24	3.17167	290	3.17217	404	3.172	654	3.17167	618	3.17167	777
3.1725	-70	3.17233	24	3.17233	289	3.17283	404	3.17267	653	3.17233	617	3.17233	776
3.17317	-71	3.173	24	3.173	289	3.1735	403	3.17333	652	3.173	616	3.173	775
3.17383	-71	3.17367	24	3.17367	290	3.17417	403	3.174	651	3.17367	614	3.17367	774
3.1745	-71	3.17433	24	3.17433	290	3.17483	402	3.17467	649	3.17433	613	3.17433	774
3.17517	-71	3.175	24	3.175	290	3.1755	401	3.17533	648	3.175	611	3.175	773
3.17583	-72	3.17567	25	3.17567	290	3.17617	400	3.176	647	3.17567	610	3.17567	772
3.1765	-72	3.17633	25	3.17633	290	3.17683	400	3.17667	646	3.17633	608	3.17633	771
3.17717	-72	3.177	25	3.177	290	3.1775	399	3.17733	644	3.177	607	3.177	771
3.17783	-72	3.17767	25	3.17767	290	3.17817	398	3.178	643	3.17767	605	3.17767	770
3.1785	-72	3.17833	25	3.17833	290	3.17883	397	3.17867	642	3.17833	604	3.17833	769
3.17917	-72	3.179	25	3.179	290	3.1795	396	3.17933	641	3.179	602	3.179	769
3.17983	-73	3.17967	26	3.17967	290	3.18017	395	3.18	640	3.17967	601	3.17967	768
3.1805	-73	3.18033	26	3.18033	290	3.18083	395	3.18067	639	3.18033	599	3.18033	767
3.18117	-73	3.181	26	3.181	290	3.1815	394	3.18133	638	3.181	597	3.181	767
3.18183	-73	3.18167	26	3.18167	290	3.18217	393	3.182	637	3.18167	596	3.18167	766
3.1825	-73	3.18233	26	3.18233	290	3.18283	392	3.18267	636	3.18233	594	3.18233	765
3.18317	-73	3.183	26	3.183	290	3.1835	391	3.18333	636	3.183	593	3.183	765
3.18383	-73	3.18367	26	3.18367	290	3.18417	390	3.184	635	3.18367	591	3.18367	764
3.1845	-74	3.18433	26	3.18433	290	3.18483	390	3.18467	634	3.18433	589	3.18433	763
3.18517	-74	3.185	26	3.185	289	3.1855	389	3.18533	633	3.185	587	3.185	762
3.18583	-74	3.18567	26	3.18567	289	3.18617	388	3.186	632	3.18567	586	3.18567	762
3.1865	-74	3.18633	27	3.18633	289	3.18683	388	3.18667	632	3.18633	584	3.18633	761
3.18717	-74	3.187	27	3.187	289	3.1875	387	3.18733	631	3.187	582	3.187	760
3.18783	-74	3.18767	27	3.18767	288	3.18817	387	3.188	630	3.18767	581	3.18767	760
3.1885	-74	3.18833	27	3.18833	288	3.18883	386	3.18867	630	3.18833	579	3.18833	759
3.18917	-74	3.189	28	3.189	288	3.1895	385	3.18933	629	3.189	577	3.189	758
3.18983	-73	3.18967	28	3.18967	287	3.19017	385	3.19	629	3.18967	576	3.18967	758
3.1905	-73	3.19033	29	3.19033	287	3.19083	385	3.19067	628	3.19033	574	3.19033	757
3.19117	-73	3.191	29	3.191	287	3.1915	384	3.19133	628	3.191	573	3.191	756
3.19183	-73	3.19167	29	3.19167	286	3.19217	384	3.192	627	3.19167	572	3.19167	756
3.1925	-73	3.19233	29	3.19233	286	3.19283	383	3.19267	627	3.19233	570	3.19233	755
3.19317	-72	3.193	30	3.193	285	3.1935	383	3.19333	626	3.193	569	3.193	754
3.19383	-72	3.19367	30	3.19367	285	3.19417	383	3.194	626	3.19367	568	3.19367	754
3.1945	-72	3.19433	30	3.19433	285	3.19483	382	3.19467	625	3.19433	567	3.19433	753
3.19517	-71	3.195	30	3.195	284	3.1955	382	3.19533	625	3.195	566	3.195	752
3.19583	-71	3.19567	30	3.19567	284	3.19617	382	3.196	624	3.19567	565	3.19567	751
3.1965	-71	3.19633	30	3.19633	283	3.19683	382	3.19667	624	3.19633	564	3.19633	751
3.19717	-70	3.197	30	3.197	283	3.1975	382	3.19733	623	3.197	563	3.197	750
3.19783	-70	3.19767	30	3.19767	282	3.19817	382	3.198	623	3.19767	562	3.19767	749
3.1985	-69	3.19833	30	3.19833	282	3.19883	381	3.19867	622	3.19833	561	3.19833	748
3.19917	-69	3.199	29	3.199	281	3.1995	381	3.19933	622	3.199	560	3.199	747
3.19983	-68	3.19967	29	3.19967	281	3.20017	381	3.2	622	3.19967	558	3.19967	747
3.2005	-67	3.20033	29	3.20033	280	3.20083	382	3.20067	621	3.20033	557	3.20033	746

## Sheet: d
ppm
-0.98924	40.7423
-0.98876	48.8738
-0.98827	15.7378
-0.98778	4.73071
-0.98729	-18.4937
-0.98681	-28.0271
-0.98632	-20.5613
-0.98583	-17.2585
-0.98534	-1.24011
-0.98485	-7.18396
-0.98437	-3.39709
-0.98388	7.69666
-0.98339	22.8202
-0.9829	-0.16003
-0.98242	-11.3933
-0.98193	10.082
-0.98144	18.6976
-0.98095	34.5017
-0.98047	21.7494
-0.97998	13.8093
-0.97949	11.397
-0.979	-8.09863
-0.97852	-11.257
-0.97803	-13.6415
-0.97754	-13.05
-0.97705	-3.47083
-0.97656	-3.02368
-0.97608	2.42529
-0.97559	2.92322
-0.9751	4.97998
-0.97461	31.4495
-0.97413	19.6761
-0.97364	-2.88904
-0.97315	-4.01208
-0.97266	-8.9657
-0.97218	-9.03687
-0.97169	-23.1021
-0.9712	0.24353
-0.97071	19.5316
-0.97023	13.5249
-0.96974	-2.33484
-0.96925	13.8212
-0.96876	18.38
-0.96827	-2.00403
-0.96779	0.00928
-0.9673	5.08533
-0.96681	13.8262
-0.96632	-8.71741
-0.96584	-20.9362
-0.96535	-29.3256
-0.96486	-23.9918
-0.96437	-12.3901
-0.96388	-14.0999
-0.9634	7.2821
-0.96291	24.123
-0.96242	-10.301
-0.96193	-16.4945
-0.96145	-14.2069
-0.96096	-7.32983
-0.96047	-16.1625
-0.95998	-27.1323
-0.9595	-9.45996
-0.95901	14.1475
-0.95852	10.9768
-0.95803	25.4019
-0.95755	32.9001
-0.95706	13.2473
-0.95657	12.4235
-0.95608	0.91187
-0.95559	-21.5813
-0.95511	-11.5081
-0.95462	-3.54102
-0.95413	3.35498
-0.95364	9.75598
-0.95316	11.4781
-0.95267	-8.38135
-0.95218	-0.09668
-0.95169	-8.25134
-0.95121	-4.38428
-0.95072	-1.73022
-0.95023	1.13916
-0.94974	19.0316
-0.94925	5.86926
-0.94877	0.32495
-0.94828	2.78735
-0.94779	4.61841
-0.9473	-2.58264
-0.94682	11.6021
-0.94633	16.8325
-0.94584	-1.53613
-0.94535	4.37708
-0.94487	-21.1217
-0.94438	-20.0449
-0.94389	-4.55835
-0.9434	-20.7883
-0.94292	-3.37354
-0.94243	7.78601
-0.94194	5.10217
-0.94145	5.771
-0.94097	-19.8816
-0.94048	3.12891
-0.93999	-15.9851
-0.9395	5.01721
-0.93902	19.4955
-0.93853	2.36572
-0.93804	15.5961
-0.93755	19.765
-0.93706	13.2688
-0.93658	2.10193
-0.93609	-19.5851
-0.9356	-18.7281
-0.93511	2.50244
-0.93463	-4.77905
-0.93414	24.2811
-0.93365	25.5795
-0.93316	5.26697
-0.93268	-4.93945
-0.93219	9.06738
-0.9317	24.2566
-0.93121	-22.8165
-0.93073	-45.7856
-0.93024	-20.1749
-0.92975	-7.2196
-0.92926	-18.9718
-0.92877	-28.7927
-0.92829	-16.4423
-0.9278	-6.98474
-0.92731	5.27002
-0.92682	2.69336
-0.92634	-8.3916
-0.92585	-17.6451
-0.92536	-23.1282
-0.92487	-3.88843
-0.92439	-2.53931
-0.9239	6.57141
-0.92341	28.5018
-0.92292	24.2552
-0.92243	25.8088
-0.92195	3.63123
-0.92146	7.83923
-0.92097	-2.92004
-0.92048	11.4496
-0.92	44.1119
-0.91951	31.3486
-0.91902	4.09045
-0.91853	-16.8353
-0.91805	-29.2869
-0.91756	-24.702
-0.91707	-7.36365
-0.91658	-19.6106
-0.91609	-8.18909
-0.91561	0.56787
-0.91512	31.8364
-0.91463	15.3074
-0.91414	-14.2263
-0.91366	-38.6709
-0.91317	-29.2676
-0.91268	10.5476
-0.91219	22.8873
-0.91171	13.9373
-0.91122	-1.42017
-0.91073	-6.36853
-0.91024	10.4303
-0.90975	32.1263
-0.90927	25.8433
-0.90878	6.64221
-0.90829	-3.42517
-0.9078	4.31372
-0.90732	21.8269
-0.90683	3.46631
-0.90634	11.238
-0.90585	10.6107
-0.90537	2.69678
-0.90488	-7.60022
-0.90439	-35.6749
-0.9039	-23.9041
-0.90342	-12.6136
-0.90293	-16.5767
-0.90244	-14.9977
-0.90195	-5.40759
-0.90146	5.51147
-0.90098	34.0414
-0.90049	14.2556
-0.9	-11.3685
-0.89951	11.0289
-0.89903	12.3357
-0.89854	-22.922
-0.89805	-0.70288
-0.89756	8.6272
-0.89708	-17.1816
-0.89659	-24.6483
-0.8961	-11.5477
-0.89561	-0.3667
-0.89513	0.55713
-0.89464	-2.57031
-0.89415	3.00073
-0.89366	-6.6803
-0.89318	-2.55798
-0.89269	22.3879
-0.8922	-5.09106
-0.89171	1.64026
-0.89123	16.9047
-0.89074	-6.11609
-0.89025	-4.82214
-0.88976	-10
-0.88927	10.3087
-0.88879	2.69971
-0.8883	-26.5424
-0.88781	-34.0054
-0.88732	-15.5267
-0.88684	10.2649
-0.88635	19.8254
-0.88586	21.347
-0.88537	-1.07715
-0.88489	-24.2104
-0.8844	-24.3928
-0.88391	-3.81531
-0.88342	-6.43945
-0.88293	14.5571
-0.88245	23.7214
-0.88196	4.23767
-0.88147	-2.16089
-0.88098	-1.47778
-0.8805	34.5508
-0.88001	61.7738
-0.87952	26.7386
-0.87903	-4.63403
-0.87855	1.58777
-0.87806	4.59155
-0.87757	8.50024
-0.87708	16.455
-0.8766	-6.69702
-0.87611	-40.546
-0.87562	-48.1475
-0.87513	-30.6541
-0.87464	-1.77673
-0.87416	16.9401
-0.87367	9.37244
-0.87318	7.30579
-0.87269	2.82361
-0.87221	0.52319
-0.87172	8.8584
-0.87123	9.6217
-0.87074	27.2036
-0.87026	3.9574
-0.86977	-18.9592
-0.86928	4.36816
-0.86879	34.4084
-0.8683	10.328
-0.86782	-2.5448
-0.86733	1.21887
-0.86684	7.75708
-0.86635	5.82629
-0.86587	14.7003
-0.86538	-0.19263
-0.86489	3.84814
-0.8644	-3.90869
-0.86392	-28.3065
-0.86343	-34.6482
-0.86294	-24.0612
-0.86245	-10.7076
-0.86196	-0.06934
-0.86148	-7.61987
-0.86099	6.55164
-0.8605	-8.14514
-0.86001	-23.318
-0.85953	-20.022
-0.85904	5.3092
-0.85855	13.5597
-0.85806	10.2078
-0.85758	4.37366
-0.85709	13.8151
-0.8566	10.0342
-0.85611	-0.23242
-0.85563	-2.31604
-0.85514	-9.82117
-0.85465	-4.52356
-0.85416	-0.12927
-0.85367	0.57495
-0.85319	-25.0216
-0.8527	-19.9961
-0.85221	9.81506
-0.85172	8.19861
-0.85124	10.1846
-0.85075	11.9379
-0.85026	2.11865
-0.84977	-12.0953
-0.84929	-18.6774
-0.8488	0.17773
-0.84831	-27.026
-0.84782	-33.2728
-0.84734	-27.0009
-0.84685	-46.2715
-0.84636	-36.7845
-0.84587	-0.78687
-0.84539	47.1326
-0.8449	63.0619
-0.84441	32.4464
-0.84392	14.2957
-0.84343	31.8699
-0.84295	20.9597
-0.84246	1.84595
-0.84197	-12.1681
-0.84148	-42.4266
-0.841	-21.7253
-0.84051	-9.08569
-0.84002	6.30896
-0.83953	-1.23206
-0.83905	-23.9227
-0.83856	-4.15662
-0.83807	-7.7865
-0.83758	-4.57275
-0.8371	16.9242
-0.83661	18.3864
-0.83612	1.59326
-0.83563	4.14478
-0.83514	8.77966
-0.83466	0.96606
-0.83417	-15.953
-0.83368	-20.8176
-0.83319	-9.85059
-0.83271	-4.58142
-0.83222	-1.9668
-0.83173	26.4834
-0.83124	14.2161
-0.83076	9.4845
-0.83027	-4.3064
-0.82978	-18.1837
-0.82929	-23.8639
-0.82881	-22.3987
-0.82832	-10.196
-0.82783	11.3018
-0.82734	11.2767
-0.82685	19.916
-0.82637	40.7057
-0.82588	55.5636
-0.82539	9.72595
-0.8249	19.2089
-0.82442	19.8905
-0.82393	-6.96558
-0.82344	-14.9615
-0.82295	6.30444
-0.82247	19.6971
-0.82198	-14.4517
-0.82149	-24.5157
-0.821	-6.63501
-0.82051	-3.01257
-0.82003	6.92432
-0.81954	7.37549
-0.81905	-27.0875
-0.81856	-39.0323
-0.81808	-7.9491
-0.81759	2.47437
-0.8171	-8.11475
-0.81661	16.4456
-0.81613	-4.28845
-0.81564	-19.6085
-0.81515	-17.0726
-0.81466	-26.3174
-0.81417	-28.4036
-0.81369	-32.4355
-0.8132	0.25561
-0.81271	-12.423
-0.81222	-8.5387
-0.81174	31.2366
-0.81125	15.0148
-0.81076	6.59485
-0.81027	32.6826
-0.80979	58.7399
-0.8093	49.5404
-0.80881	47.8368
-0.80832	4.65723
-0.80784	-16.4911
-0.80735	-12.9083
-0.80686	-4.02234
-0.80637	-19.0297
-0.80588	-37.6694
-0.8054	3.87134
-0.80491	-3.88501
-0.80442	0.09314
-0.80393	19.8232
-0.80345	10.3268
-0.80296	-1.71191
-0.80247	-19.9725
-0.80198	-14.072
-0.8015	10.2958
-0.80101	29.9331
-0.80052	31.4847
-0.80003	37.1693
-0.79954	22.7885
-0.79906	-7.38416
-0.79857	-3.3927
-0.79808	12.0931
-0.7976	4.82214
-0.79711	-19.1018
-0.79662	-30.847
-0.79613	-49.2748
-0.79564	-32.1929
-0.79516	19.9921
-0.79467	3.01648
-0.79418	5.35156
-0.79369	21.2943
-0.79321	32.2277
-0.79272	3.37134
-0.79223	-0.22961
-0.79174	-7.27258
-0.79126	-13.1492
-0.79077	-22.4149
-0.79028	-42.5686
-0.78979	-17.0779
-0.78931	-1.7428
-0.78882	-3.13013
-0.78833	3.73218
-0.78784	10.2321
-0.78735	-0.18726
-0.78687	-16.1104
-0.78638	-9.16968
-0.78589	-8.28821
-0.7854	-9.13574
-0.78492	6.58325
-0.78443	-16.5029
-0.78394	-17.5457
-0.78345	-24.0035
-0.78297	-18.3813
-0.78248	18.1216
-0.78199	48.1763
-0.7815	16.1993
-0.78102	30.7981
-0.78053	41.516
-0.78004	-20.744
-0.77955	-30.0459
-0.77906	1.48596
-0.77858	5.04773
-0.77809	-5.91394
-0.7776	10.443
-0.77711	-22.615
-0.77663	-27.1274
-0.77614	-11.4352
-0.77565	31.7773
-0.77516	46.7537
-0.77468	18.0449
-0.77419	-15.676
-0.7737	-21.962
-0.77321	-9.68945
-0.77272	8.70105
-0.77224	-0.48352
-0.77175	9.44727
-0.77126	-1.43201
-0.77077	-3.52747
-0.77029	15.6188
-0.7698	22.829
-0.76931	-17.0018
-0.76882	2.32568
-0.76834	3.95007
-0.76785	2.15393
-0.76736	2.58862
-0.76687	-3.17456
-0.76638	-31.2515
-0.7659	-34.7689
-0.76541	-17.1101
-0.76492	3.07983
-0.76443	-1.35571
-0.76395	2.74414
-0.76346	4.96155
-0.76297	15.5287
-0.76248	11.783
-0.762	-9.16345
-0.76151	-11.7316
-0.76102	6.7771
-0.76053	22.6096
-0.76004	16.3967
-0.75956	5.82581
-0.75907	-9.12805
-0.75858	-8.39038
-0.75809	15.4911
-0.75761	2.99646
-0.75712	9.49963
-0.75663	36.6312
-0.75614	32.9365
-0.75566	17.8413
-0.75517	-5.33276
-0.75468	-4.42639
-0.75419	4.39087
-0.75371	-21.891
-0.75322	-35.9878
-0.75273	-28.183
-0.75224	-16.1322
-0.75175	3.65686
-0.75127	-28.4807
-0.75078	-38.8782
-0.75029	-14.557
-0.74981	0.97156
-0.74932	-14.9802
-0.74883	-23.1707
-0.74834	3.2981
-0.74785	7.27063
-0.74737	25.4518
-0.74688	-0.41797
-0.74639	15.8289
-0.7459	-5.2937
-0.74542	5.91492
-0.74493	40.7424
-0.74444	31.4513
-0.74395	3.60486
-0.74347	11.3308
-0.74298	4.22205
-0.74249	-36.4269
-0.742	-35.0581
-0.74152	-12.5814
-0.74103	4.82996
-0.74054	9.2135
-0.74005	28.7198
-0.73956	-28.7709
-0.73908	-35.5769
-0.73859	-2.76135
-0.7381	3.99158
-0.73761	2.9325
-0.73713	8.18628
-0.73664	-8.68396
-0.73615	-18.3051
-0.73566	-7.67786
-0.73518	19.5737
-0.73469	33.7024
-0.7342	24.4595
-0.73371	-10.9684
-0.73322	-13.2722
-0.73274	-14.7023
-0.73225	-15.8212
-0.73176	-12.629
-0.73127	-28.7506
-0.73079	-5.49988
-0.7303	-20.7496
-0.72981	-38.5013
-0.72932	-26.5693
-0.72884	-34.1399
-0.72835	-24.0887
-0.72786	-14.2274
-0.72737	-14.8673
-0.72689	-20.9462
-0.7264	-6.33948
-0.72591	1.82922
-0.72542	-10.0643
-0.72493	-15.5837
-0.72445	25.1454
-0.72396	14.6271
-0.72347	-6.95215
-0.72298	11.968
-0.7225	10.827
-0.72201	-23.0627
-0.72152	-55.8922
-0.72103	-68.1022
-0.72054	-82.4438
-0.72006	-68.8562
-0.71957	-64.7753
-0.71908	-96.8882
-0.71859	-66.1357
-0.71811	-62.2023
-0.71762	-73.9624
-0.71713	-68.7924
-0.71664	-71.9417
-0.71616	-63.0355
-0.71567	-57.2605
-0.71518	-43.3036
-0.71469	-38.1635
-0.71421	-41.8395
-0.71372	-7.20715
-0.71323	-43.8879
-0.71274	-80.698
-0.71225	-83.141
-0.71177	-55.8422
-0.71128	-24.4238
-0.71079	-40.7578
-0.7103	-19.8458
-0.70982	-5.06067
-0.70933	-34.2135
-0.70884	-50.4946
-0.70835	-19.9056
-0.70787	-24.1311
-0.70738	-33.4838
-0.70689	-46.2772
-0.7064	-32.5127
-0.70592	-13.6888
-0.70543	-43.3037
-0.70494	-60.4229
-0.70445	-43.6729
-0.70396	-3.17712
-0.70348	11.8809
-0.70299	-8.43481
-0.7025	-2.37622
-0.70201	-2.06775
-0.70153	-8.4469
-0.70104	0.36072
-0.70055	-8.33154
-0.70006	-3.08704
-0.69958	-34.4678
-0.69909	-22.1643
-0.6986	-25.8004
-0.69811	-39.8766
-0.69763	-36.5815
-0.69714	-58.6652
-0.69665	-47.692
-0.69616	-2.53601
-0.69568	16.8699
-0.69519	-21.3474
-0.6947	-16.8168
-0.69421	23.5248
-0.69372	-4.19373
-0.69324	-36.1625
-0.69275	-44.4473
-0.69226	-58.174
-0.69177	-86.5937
-0.69129	-94.3971
-0.6908	-88.8348
-0.69031	-44.4689
-0.68982	-4.54468
-0.68934	-26.0583
-0.68885	-43.0746
-0.68836	-40.97
-0.68787	-15.7444
-0.68739	-7.14526
-0.6869	-52.1093
-0.68641	-68.7657
-0.68592	-48.3041
-0.68543	-34.7847
-0.68495	-52.7061
-0.68446	-49.2577
-0.68397	-67.0641
-0.68348	-42.0021
-0.683	-11.5067
-0.68251	-10.5123
-0.68202	-5.08142
-0.68153	13.8491
-0.68105	-13.1564
-0.68056	-56.4131
-0.68007	-1.23779
-0.67958	29.5
-0.6791	27.3658
-0.67861	-17.203
-0.67812	-25.2109
-0.67763	-13.2213
-0.67714	14.0171
-0.67666	23.4446
-0.67617	6.49951
-0.67568	22.6802
-0.67519	23.7382
-0.67471	47.7987
-0.67422	46.9891
-0.67373	44.6843
-0.67324	25.7592
-0.67275	12.7742
-0.67227	44.2905
-0.67178	12.1864
-0.67129	-13.1664
-0.6708	-25.8329
-0.67032	-45.1268
-0.66983	-64.8002
-0.66934	-35.4799
-0.66885	-26.2256
-0.66837	-16.3488
-0.66788	-2.09851
-0.66739	17.4642
-0.6669	12.0913
-0.66642	-1.15527
-0.66593	25.973
-0.66544	-3.20837
-0.66495	-26.5775
-0.66446	15.7383
-0.66398	-2.19421
-0.66349	-19.0643
-0.663	22.3762
-0.66251	34.9441
-0.66203	38.3281
-0.66154	9.21606
-0.66105	-18.3324
-0.66056	6.55493
-0.66008	30.5055
-0.65959	-3.72827
-0.6591	-14.9623
-0.65861	-9.13525
-0.65813	0.37854
-0.65764	15.58
-0.65715	9.09546
-0.65666	-3.95044
-0.65617	5.3158
-0.65569	27.7703
-0.6552	26.7275
-0.65471	22.8751
-0.65422	24.3376
-0.65374	7.99023
-0.65325	2.45618
-0.65276	-14.265
-0.65227	6.69995
-0.65179	-3.33423
-0.6513	-10.1187
-0.65081	20.9084
-0.65032	16.8752
-0.64984	14.4064
-0.64935	20.8766
-0.64886	42.974
-0.64837	27.2633
-0.64789	27.8679
-0.6474	21.3505
-0.64691	-24.4773
-0.64642	-25.6199
-0.64593	0.42261
-0.64545	35.4652
-0.64496	81.449
-0.64447	60.7535
-0.64398	24.9393
-0.6435	25.8777
-0.64301	16.8187
-0.64252	36.6991
-0.64203	27.6458
-0.64155	38.1577
-0.64106	53.2986
-0.64057	38.4449
-0.64008	7.97021
-0.6396	0.05896
-0.63911	-1.66467
-0.63862	22.2991
-0.63813	25.7651
-0.63764	-8.14111
-0.63716	-2.17297
-0.63667	-17.2675
-0.63618	17.449
-0.63569	58.2922
-0.63521	43.3289
-0.63472	41.245
-0.63423	-5.64709
-0.63374	-3.85217
-0.63326	23.9425
-0.63277	15.1771
-0.63228	-14.8992
-0.63179	-27.2268
-0.63131	-15.2445
-0.63082	37.9863
-0.63033	44.4711
-0.62984	15.3979
-0.62935	-18.5486
-0.62887	-28.4968
-0.62838	-14.8229
-0.62789	4.03723
-0.6274	-1.60217
-0.62692	-5.17908
-0.62643	-34.5063
-0.62594	-10.8995
-0.62545	-2.7937
-0.62496	-4.62549
-0.62448	-15.0201
-0.62399	-10.4161
-0.6235	-7.18811
-0.62301	-4.71069
-0.62253	-34.9211
-0.62204	-22.135
-0.62155	9.02405
-0.62106	-16.0034
-0.62058	-24.5948
-0.62009	-10.8761
-0.6196	-6.59583
-0.61911	-2.62866
-0.61863	-16.0991
-0.61814	-49.7585
-0.61765	-21.7354
-0.61716	-31.8392
-0.61667	0.67883
-0.61619	42.2595
-0.6157	1.9071
-0.61521	-15.0076
-0.61472	22.0764
-0.61424	28.0377
-0.61375	13.3145
-0.61326	-7.21985
-0.61277	-2.62976
-0.61229	10.2102
-0.6118	7.55127
-0.61131	-5.35681
-0.61082	13.0471
-0.61034	-2.92249
-0.60985	-13.3922
-0.60936	-6.80066
-0.60887	-6.33472
-0.60838	-20.2443
-0.6079	-11.0308
-0.60741	-14.9432
-0.60692	-19.3572
-0.60643	-5.64783
-0.60595	19.3735
-0.60546	18.772
-0.60497	18.0474
-0.60448	14.5122
-0.604	11.666
-0.60351	28.8837
-0.60302	30.4792
-0.60253	44.3905
-0.60205	30.8689
-0.60156	19.913
-0.60107	36.5216
-0.60058	14.634
-0.6001	23.998
-0.59961	11.802
-0.59912	1.2948
-0.59863	-4.46216
-0.59814	-21.0945
-0.59766	-20.8538
-0.59717	-13.865
-0.59668	12.7474
-0.59619	53.7363
-0.59571	27.2307
-0.59522	13.2904
-0.59473	-5.58594
-0.59424	3.41223
-0.59376	28.0359
-0.59327	-4.40002
-0.59278	-43.8988
-0.59229	-31.2769
-0.59181	-21.8455
-0.59132	9.20886
-0.59083	13.3268
-0.59034	15.321
-0.58985	-3.68298
-0.58937	-14.4373
-0.58888	-39.0679
-0.58839	-25.7023
-0.5879	-19.5266
-0.58742	19.9597
-0.58693	20.2606
-0.58644	-5.4364
-0.58595	20.4287
-0.58547	-1.0166
-0.58498	-7.89929
-0.58449	5.27979
-0.584	1.89697
-0.58352	5.20203
-0.58303	0.50769
-0.58254	-3.31152
-0.58205	-17.131
-0.58156	-10.5145
-0.58108	-7.71143
-0.58059	1.59094
-0.5801	38.7062
-0.57961	23.8253
-0.57913	57.3845
-0.57864	70.9496
-0.57815	17.7717
-0.57766	-49.4669
-0.57717	-8.02295
-0.57669	16.4827
-0.5762	29.6775
-0.57571	34.3752
-0.57522	23.3889
-0.57474	6.46741
-0.57425	-4.20349
-0.57376	-20.6873
-0.57327	9.13928
-0.57279	13.1543
-0.5723	4.98303
-0.57181	-35.1252
-0.57132	2.88794
-0.57084	2.83887
-0.57035	-13.6475
-0.56986	12.1149
-0.56937	-31.1842
-0.56888	-61.7363
-0.5684	-67.2947
-0.56791	-71.7349
-0.56742	-56.8696
-0.56693	31.3649
-0.56645	30.7275
-0.56596	-27.9692
-0.56547	-27.9188
-0.56498	-18.4336
-0.5645	-46.2628
-0.56401	-18.2841
-0.56352	15.1304
-0.56303	-8.57874
-0.56254	-40.9137
-0.56206	-42.2527
-0.56157	-63.7209
-0.56108	-42.9457
-0.56059	-15.6747
-0.56011	0.7821
-0.55962	12.9264
-0.55913	-6.80298
-0.55864	-27.4081
-0.55816	-53.0785
-0.55767	-29.9417
-0.55718	-1.43286
-0.55669	-6.86169
-0.55621	-19.2288
-0.55572	-27.2852
-0.55523	-39.4694
-0.55474	-25.2825
-0.55426	17.902
-0.55377	10.5258
-0.55328	10.5255
-0.55279	-5.53613
-0.55231	-29.2234
-0.55182	-21.7887
-0.55133	-24.6062
-0.55084	-47.3636
-0.55035	-32.6257
-0.54987	5.73389
-0.54938	15.0315
-0.54889	-0.60681
-0.5484	-11.3076
-0.54792	-39.6345
-0.54743	-34.5278
-0.54694	-21.9246
-0.54645	-16.5734
-0.54597	-25.6614
-0.54548	-18.127
-0.54499	-3.96936
-0.5445	-29.1246
-0.54402	-18.9703
-0.54353	-12.7554
-0.54304	-14.7292
-0.54255	-26.9547
-0.54206	-21.8079
-0.54158	-31.4758
-0.54109	-8.45947
-0.5406	-26.6938
-0.54011	-66.9934
-0.53963	-49.0497
-0.53914	-16.0483
-0.53865	-21.9236
-0.53816	-57.7385
-0.53768	-41.4342
-0.53719	-35.134
-0.5367	-51.8998
-0.53621	-47.5457
-0.53572	-46.3212
-0.53524	-64.9138
-0.53475	-33.5754
-0.53426	0.25952
-0.53377	22.5946
-0.53329	-26.068
-0.5328	-25.7333
-0.53231	-25.1511
-0.53182	12.0536
-0.53134	-4.05298
-0.53085	-10.2225
-0.53036	21.8569
-0.52987	-2.8114
-0.52938	-36.0426
-0.5289	-22.2775
-0.52841	-4.5144
-0.52792	21.8732
-0.52743	40.8879
-0.52695	33.4067
-0.52646	54.7413
-0.52597	51.2689
-0.52548	47.9891
-0.525	23.0267
-0.52451	-1.80835
-0.52402	-2.33105
-0.52353	17.8334
-0.52304	29.2496
-0.52256	31.7938
-0.52207	35.4037
-0.52158	51.7672
-0.52109	38.4484
-0.52061	13.1334
-0.52012	-7.18018
-0.51963	-3.93201
-0.51914	22.0657
-0.51866	15.9407
-0.51817	-3.24524
-0.51768	34.5685
-0.51719	47.0106
-0.51671	7.0824
-0.51622	-5.22021
-0.51573	11.2892
-0.51524	35.5498
-0.51475	34.0015
-0.51427	33.7689
-0.51378	27.1648
-0.51329	-7.74915
-0.5128	-8.47632
-0.51232	-11.4543
-0.51183	-14.6836
-0.51134	-27.6643
-0.51085	-22.1478
-0.51037	-37.3835
-0.50988	-44.998
-0.50939	-17.4919
-0.5089	-20.1752
-0.50842	-6.04797
-0.50793	-1.98389
-0.50744	-11.795
-0.50695	23.2677
-0.50647	22.4578
-0.50598	23.025
-0.50549	53.0946
-0.505	58.6071
-0.50452	43.1254
-0.50403	30.3979
-0.50354	20.7332
-0.50305	39.7581
-0.50256	27.912
-0.50208	-14.4937
-0.50159	-20.4631
-0.5011	12.5031
-0.50061	34.0331
-0.50013	7.12915
-0.49964	-19.399
-0.49915	-24.679
-0.49866	21.6012
-0.49817	49.1962
-0.49769	24.2336
-0.4972	25.8987
-0.49671	29.0039
-0.49622	38.1747
-0.49574	43.8494
-0.49525	36.6536
-0.49476	42.7115
-0.49427	41.6489
-0.49379	43.5281
-0.4933	55.7866
-0.49281	16.0507
-0.49232	-33.2461
-0.49184	-16.4213
-0.49135	0.83948
-0.49086	18.6003
-0.49037	1.05042
-0.48989	-23.8119
-0.4894	6.13586
-0.48891	-1.91565
-0.48842	-14.0924
-0.48793	-25.2706
-0.48745	-35.3264
-0.48696	-38.8859
-0.48647	-26.1991
-0.48598	-15.5775
-0.4855	16.48
-0.48501	-8.71094
-0.48452	-51.0903
-0.48403	7.27527
-0.48355	42.454
-0.48306	18.887
-0.48257	32.5719
-0.48208	37.9475
-0.4816	23.702
-0.48111	31.7089
-0.48062	50.5939
-0.48013	54.4214
-0.47964	34.4419
-0.47916	47.3409
-0.47867	40.4321
-0.47818	1.21497
-0.47769	-1.37708
-0.47721	-12.4692
-0.47672	-22.1252
-0.47623	-17.0336
-0.47574	14.5564
-0.47525	10.2102
-0.47477	-7.82251
-0.47428	8.58142
-0.47379	20.6737
-0.4733	28.2681
-0.47282	34.4902
-0.47233	68.2783
-0.47184	86.5107
-0.47135	92.0643
-0.47087	59.2521
-0.47038	35.3833
-0.46989	54.3931
-0.4694	39.8458
-0.46892	16.0526
-0.46843	4.69849
-0.46794	7.28235
-0.46745	4.42932
-0.46697	23.2642
-0.46648	35.8513
-0.46599	37.3171
-0.4655	75.2867
-0.46502	55.3888
-0.46453	30.4963
-0.46404	13.4821
-0.46355	16.5316
-0.46306	81.6454
-0.46258	88.2048
-0.46209	53.7732
-0.4616	30.097
-0.46111	35.5488
-0.46063	41.8793
-0.46014	35.5262
-0.45965	48.5519
-0.45916	43.5198
-0.45868	33.9922
-0.45819	29.8429
-0.4577	40.134
-0.45721	49.8668
-0.45672	48.417
-0.45624	61.9095
-0.45575	44.3457
-0.45526	20.4113
-0.45477	41.729
-0.45429	15.1759
-0.4538	-25.5006
-0.45331	-43.8047
-0.45282	-42.4257
-0.45233	-5.80078
-0.45185	16.5736
-0.45136	19.3247
-0.45087	49.3903
-0.45038	79.9607
-0.4499	54.7892
-0.44941	48.4357
-0.44892	24.8995
-0.44843	13.6158
-0.44795	-6.229
-0.44746	-46.887
-0.44697	-52.5496
-0.44648	-29.3424
-0.446	7.67444
-0.44551	27.192
-0.44502	-4.60034
-0.44453	-10.5182
-0.44405	-10.437
-0.44356	3.14319
-0.44307	5.09875
-0.44258	3.86731
-0.4421	-16.5513
-0.44161	-21.2839
-0.44112	-16.0188
-0.44063	-33.1304
-0.44014	-9.62024
-0.43966	-18.4861
-0.43917	-24.4789
-0.43868	-45.6616
-0.43819	-21.849
-0.43771	-17.9136
-0.43722	-26.9174
-0.43673	-25.5487
-0.43624	-35.0576
-0.43576	-8.44495
-0.43527	26.292
-0.43478	49.4065
-0.43429	50.276
-0.43381	30.9004
-0.43332	3.96545
-0.43283	14.156
-0.43234	-8.08948
-0.43185	-26.0858
-0.43137	-25.2098
-0.43088	-2.96143
-0.43039	20.3492
-0.4299	-11.338
-0.42942	-26.5889
-0.42893	-1.90491
-0.42844	41.7789
-0.42795	74.3419
-0.42746	36.3499
-0.42698	-22.701
-0.42649	12.6833
-0.426	27.2565
-0.42551	-4.3551
-0.42503	3.72046
-0.42454	23.8589
-0.42405	15.1871
-0.42356	5.76685
-0.42308	5.59729
-0.42259	8.55322
-0.4221	-17.5524
-0.42161	3.96533
-0.42113	-0.14172
-0.42064	-12.4988
-0.42015	-31.1696
-0.41966	-60.781
-0.41918	-56.3986
-0.41869	-40.8342
-0.4182	-4.33643
-0.41771	10.4108
-0.41722	-1.46594
-0.41674	-10.5303
-0.41625	0.27942
-0.41576	-0.53589
-0.41527	-9.10132
-0.41479	-15.4176
-0.4143	-6.1731
-0.41381	-23.4917
-0.41332	-39.3126
-0.41284	-13.7623
-0.41235	16.2866
-0.41186	19.7122
-0.41137	-0.67285
-0.41089	-4.62048
-0.4104	10.2439
-0.40991	13.2969
-0.40942	2.5387
-0.40893	-9.15674
-0.40845	-11.9158
-0.40796	19.0741
-0.40747	14.5658
-0.40698	16.3715
-0.4065	42.4287
-0.40601	15.0527
-0.40552	-41.6968
-0.40503	-59.8881
-0.40454	-48.2729
-0.40406	-15.4752
-0.40357	7.69592
-0.40308	6.18042
-0.40259	-60.3345
-0.40211	-74.918
-0.40162	-32.3214
-0.40113	-19.9155
-0.40064	-15.8866
-0.40016	-25.9843
-0.39967	3.97791
-0.39918	-6.87207
-0.39869	-13.6603
-0.39821	-42.2
-0.39772	-42.3064
-0.39723	-31.667
-0.39674	-41.5933
-0.39626	-64.0237
-0.39577	-62.3353
-0.39528	-71.5907
-0.39479	-101.978
-0.39431	-115.188
-0.39382	-93.0973
-0.39333	-56.3282
-0.39284	-57.9397
-0.39235	-60.8069
-0.39187	-44.2427
-0.39138	-26.058
-0.39089	-7.37585
-0.3904	-31.5695
-0.38992	-13.8287
-0.38943	-15.3395
-0.38894	-56.3518
-0.38845	-114.807
-0.38797	-87.5865
-0.38748	-33.9371
-0.38699	-6.10352
-0.3865	-16.7081
-0.38601	-53.8143
-0.38553	-68.8635
-0.38504	-57.7946
-0.38455	-56.7314
-0.38406	-40.3616
-0.38358	-62.6207
-0.38309	-74.2612
-0.3826	-71.3466
-0.38211	-32.9391
-0.38163	8.34009
-0.38114	-32.0673
-0.38065	-38.3528
-0.38016	-14.7671
-0.37967	3.00464
-0.37919	-6.41077
-0.3787	-7.57678
-0.37821	31.694
-0.37772	31.9053
-0.37724	25.9948
-0.37675	26.4619
-0.37626	15.1193
-0.37577	22.0906
-0.37529	22.0016
-0.3748	8.47729
-0.37431	-15.7336
-0.37382	-11.8837
-0.37333	-9.34741
-0.37285	22.0004
-0.37236	27.9128
-0.37187	18.5781
-0.37139	28.1827
-0.3709	13.5403
-0.37041	-14.7885
-0.36992	-38.6812
-0.36943	-85.3276
-0.36895	-86.67
-0.36846	-61.7711
-0.36797	-40.6283
-0.36748	-9.552
-0.367	-4.41418
-0.36651	-31.3394
-0.36602	-56.5177
-0.36553	-50.1392
-0.36505	-61.2657
-0.36456	-50.0859
-0.36407	-23.7863
-0.36358	-5.36389
-0.3631	-21.1917
-0.36261	-28.9569
-0.36212	-4.15967
-0.36163	-0.11243
-0.36114	-34.9402
-0.36066	-61.1465
-0.36017	-57.9839
-0.35968	-57.3838
-0.35919	-48.5396
-0.35871	-49.8877
-0.35822	-50.2982
-0.35773	-54.8964
-0.35724	-51.682
-0.35675	-54.2802
-0.35627	-80.0657
-0.35578	-86.8591
-0.35529	-43.5986
-0.3548	-30.7174
-0.35432	-15.0891
-0.35383	2.16284
-0.35334	6.85254
-0.35285	18.7931
-0.35237	11.8606
-0.35188	-6.25806
-0.35139	14.8103
-0.3509	8.63025
-0.35042	-9.29883
-0.34993	-48.7286
-0.34944	-68.8507
-0.34895	-35.2921
-0.34847	-20.9244
-0.34798	-34.7462
-0.34749	-10.4463
-0.347	-18.0848
-0.34651	-34.6001
-0.34603	-18.5562
-0.34554	-10.7014
-0.34505	-25.9727
-0.34456	-33.1213
-0.34408	-22.8982
-0.34359	-27.3647
-0.3431	-45.7715
-0.34261	-54.6826
-0.34213	-72.1616
-0.34164	-58.8977
-0.34115	-63.077
-0.34066	-65.0126
-0.34018	-57.2045
-0.33969	-12.902
-0.3392	-1.35071
-0.33871	-19.1744
-0.33822	-11.6874
-0.33774	3.17358
-0.33725	6.16003
-0.33676	22.8347
-0.33627	5.01172
-0.33579	-8.24805
-0.3353	5.11646
-0.33481	-2.20593
-0.33432	-8.34094
-0.33383	8.52332
-0.33335	19.576
-0.33286	39.7559
-0.33237	46.5648
-0.33188	72.191
-0.3314	48.6996
-0.33091	14.0256
-0.33042	2.85327
-0.32993	17.7438
-0.32945	43.4487
-0.32896	53.2831
-0.32847	48.3104
-0.32798	34.3427
-0.3275	24.6285
-0.32701	30.3545
-0.32652	19.3961
-0.32603	22.4398
-0.32554	28.6732
-0.32506	59.8469
-0.32457	64.8392
-0.32408	32.838
-0.3236	-2.53503
-0.32311	-8.2207
-0.32262	-1.53235
-0.32213	40.0934
-0.32164	53.9731
-0.32116	33.7333
-0.32067	19.3717
-0.32018	28.0121
-0.31969	40.7177
-0.31921	28.2397
-0.31872	13.2021
-0.31823	15.2284
-0.31774	26.0061
-0.31726	20.4114
-0.31677	-3.9314
-0.31628	-33.337
-0.31579	-9.43347
-0.31531	-12.0934
-0.31482	-20.3795
-0.31433	16.8948
-0.31384	44.2958
-0.31335	16.4512
-0.31287	0.10828
-0.31238	1.39038
-0.31189	7.23511
-0.3114	21.1432
-0.31092	28.7408
-0.31043	6.77893
-0.30994	12.8176
-0.30945	36.2327
-0.30896	85.3387
-0.30848	72.8907
-0.30799	69.3251
-0.3075	17.2662
-0.30701	-19.416
-0.30653	-6.53772
-0.30604	18.0273
-0.30555	-6.28076
-0.30506	-43.777
-0.30458	-24.9026
-0.30409	14.2819
-0.3036	43.6552
-0.30311	34.4703
-0.30263	23.4141
-0.30214	-16.2649
-0.30165	-30.7579
-0.30116	14.3085
-0.30068	23.8137
-0.30019	35.0089
-0.2997	45.9575
-0.29921	33.7231
-0.29872	12.1172
-0.29824	-8.92505
-0.29775	13.0319
-0.29726	5.42749
-0.29677	-16.7388
-0.29629	-3.09424
-0.2958	21.8625
-0.29531	22.509
-0.29482	12.9078
-0.29434	31.7455
-0.29385	44.7114
-0.29336	29.5568
-0.29287	-1.03235
-0.29239	-37.2467
-0.2919	13.5353
-0.29141	30.5061
-0.29092	2.2301
-0.29043	-31.3583
-0.28995	-20.45
-0.28946	-34.5437
-0.28897	-48.3909
-0.28848	-21.6804
-0.288	9.77783
-0.28751	-29.0129
-0.28702	-30.3066
-0.28653	-38.0408
-0.28604	-42.9037
-0.28556	-51.9584
-0.28507	-59.7683
-0.28458	-42.3342
-0.28409	-37.1543
-0.28361	-0.16541
-0.28312	-20.114
-0.28263	4.99792
-0.28214	18.2979
-0.28166	-18.9004
-0.28117	-30.163
-0.28068	-49.4285
-0.28019	-27.8865
-0.27971	-24.4723
-0.27922	-65.873
-0.27873	-57.2178
-0.27824	-11.3807
-0.27775	-12.9824
-0.27727	-44.3979
-0.27678	-11.6305
-0.27629	37.8234
-0.27581	24.0936
-0.27532	12.9912
-0.27483	8.82764
-0.27434	-5.77258
-0.27385	-38.9984
-0.27337	-37.7908
-0.27288	-4.58679
-0.27239	1.42932
-0.2719	27.5081
-0.27142	16.3396
-0.27093	38.2352
-0.27044	23.1973
-0.26995	10.9741
-0.26947	7.31458
-0.26898	16.1558
-0.26849	-7.37646
-0.268	-55.2219
-0.26751	-29.6978
-0.26703	-18.8016
-0.26654	-23.345
-0.26605	1.1095
-0.26556	11.5015
-0.26508	20.2072
-0.26459	-13.8977
-0.2641	1.68347
-0.26361	-43.1727
-0.26313	-71.5332
-0.26264	-42.2134
-0.26215	-7.02271
-0.26166	31.4172
-0.26117	0.17285
-0.26069	-11.0717
-0.2602	-4.06714
-0.25971	6.18689
-0.25922	6.00403
-0.25874	-3.67822
-0.25825	-27.0485
-0.25776	-2.23389
-0.25727	14.3304
-0.25679	-29.7913
-0.2563	-24.166
-0.25581	-17.1682
-0.25532	-13.4846
-0.25483	6.76013
-0.25435	9.81812
-0.25386	19.3146
-0.25337	31.6254
-0.25289	41.6268
-0.2524	32.5701
-0.25191	8.3291
-0.25142	30.214
-0.25093	16.1019
-0.25045	20.7415
-0.24996	-27.7421
-0.24947	-41.6033
-0.24898	-23.4061
-0.2485	0.6637
-0.24801	43.421
-0.24752	40.6201
-0.24703	18.1982
-0.24654	49.2782
-0.24606	56.8632
-0.24557	49.8914
-0.24508	9.73694
-0.2446	-10.604
-0.24411	8.17896
-0.24362	5.33765
-0.24313	-16.6281
-0.24264	32.967
-0.24216	65.9404
-0.24167	64.4829
-0.24118	25.0944
-0.24069	-11.8541
-0.24021	-6.86633
-0.23972	2.37073
-0.23923	-26.8295
-0.23874	-28.5947
-0.23825	-13.7379
-0.23777	4.36755
-0.23728	20.0359
-0.23679	14.6437
-0.2363	13.5029
-0.23582	13.1135
-0.23533	-6.02466
-0.23484	13.2114
-0.23435	35.5114
-0.23387	60.3148
-0.23338	36.4993
-0.23289	31.1874
-0.2324	22.2535
-0.23192	0.0094
-0.23143	-11.4847
-0.23094	0.14502
-0.23045	16.5248
-0.22997	-20.9062
-0.22948	-13.3394
-0.22899	9.1637
-0.2285	33.7927
-0.22801	21.8002
-0.22753	16.9974
-0.22704	12.0714
-0.22655	21.5841
-0.22606	51.2241
-0.22558	21.1193
-0.22509	-4.42102
-0.2246	-14.3368
-0.22411	-21.504
-0.22363	-35.736
-0.22314	-3.78394
-0.22265	-13.3324
-0.22216	-27.1322
-0.22168	15.0654
-0.22119	2.45203
-0.2207	-2.03613
-0.22021	12.7255
-0.21972	12.3009
-0.21924	-6.12244
-0.21875	2.82861
-0.21826	17.28
-0.21777	21.1082
-0.21729	14.4384
-0.2168	19.1451
-0.21631	28.3539
-0.21582	65.0654
-0.21534	51.5336
-0.21485	29.1943
-0.21436	65.6707
-0.21387	84.2159
-0.21338	54.5822
-0.2129	49.0787
-0.21241	19.9553
-0.21192	49.3964
-0.21143	49.1547
-0.21095	38.1678
-0.21046	52.3723
-0.20997	60.1445
-0.20948	59.6729
-0.209	57.332
-0.20851	52.1219
-0.20802	31.8545
-0.20753	4.09021
-0.20705	-29.9862
-0.20656	-26.8782
-0.20607	-23.4603
-0.20558	-25.2324
-0.2051	-12.3821
-0.20461	14.7794
-0.20412	39.8175
-0.20363	23.4845
-0.20314	3.77893
-0.20266	-7.98877
-0.20217	-5.0072
-0.20168	18.4114
-0.20119	43.7693
-0.20071	38.069
-0.20022	22.9974
-0.19973	5.05334
-0.19924	-1.20276
-0.19875	16.1036
-0.19827	64.099
-0.19778	46.9133
-0.19729	10.9823
-0.19681	7.05237
-0.19632	8.12329
-0.19583	28.3824
-0.19534	54.8945
-0.19485	46.9122
-0.19437	32.2471
-0.19388	28.6476
-0.19339	29.9885
-0.1929	20.5825
-0.19242	-20.4463
-0.19193	-35.2897
-0.19144	4.0509
-0.19095	-16.2957
-0.19047	-23.8938
-0.18998	4.44312
-0.18949	19.7805
-0.189	21.2449
-0.18851	-4.91357
-0.18803	-33.1975
-0.18754	-30.8597
-0.18705	-7.5249
-0.18656	-8.5033
-0.18608	0.20496
-0.18559	27.7882
-0.1851	23.6868
-0.18461	5.58752
-0.18413	25.4264
-0.18364	47.4553
-0.18315	21.739
-0.18266	1.96228
-0.18218	37.4358
-0.18169	44.3505
-0.1812	32.3947
-0.18071	20.8796
-0.18022	-7.1333
-0.17974	-5.64709
-0.17925	2.15112
-0.17876	-2.98804
-0.17827	-14.4399
-0.17779	-32.3308
-0.1773	-29.3499
-0.17681	-37.9343
-0.17632	-36.2725
-0.17583	9.51074
-0.17535	6.8573
-0.17486	-3.98291
-0.17437	10.4266
-0.17389	24.8373
-0.1734	19.3754
-0.17291	23.9779
-0.17242	31.3954
-0.17193	10.691
-0.17145	27.5503
-0.17096	44.5374
-0.17047	17.7163
-0.16998	-3.29041
-0.1695	-8.42236
-0.16901	0.19482
-0.16852	-17.438
-0.16803	-40.76
-0.16755	1.72632
-0.16706	44.2753
-0.16657	24.2036
-0.16608	15.7594
-0.16559	7.25415
-0.16511	12.437
-0.16462	19.3086
-0.16413	21.7446
-0.16364	50.8077
-0.16316	85.6884
-0.16267	75.4526
-0.16218	40.0994
-0.16169	43.25
-0.16121	60.2174
-0.16072	89.3784
-0.16023	93.7983
-0.15974	49.4152
-0.15926	-3.02563
-0.15877	-14.2168
-0.15828	-6.72192
-0.15779	-42.6028
-0.15731	-45.1754
-0.15682	-58.8151
-0.15633	-35.7106
-0.15584	-0.48474
-0.15535	-19.1965
-0.15487	-31.9103
-0.15438	-13.6897
-0.15389	-4.59546
-0.1534	40.4984
-0.15292	29.8463
-0.15243	9.25964
-0.15194	19.6115
-0.15145	45.0902
-0.15096	73.261
-0.15048	39.4392
-0.14999	4.87134
-0.1495	17.679
-0.14901	36.9259
-0.14853	16.1764
-0.14804	46.4285
-0.14755	69.0601
-0.14706	24.136
-0.14658	-33.5981
-0.14609	-17.9607
-0.1456	22.7375
-0.14511	44.3756
-0.14463	33.6431
-0.14414	34.4138
-0.14365	15.8131
-0.14316	15.214
-0.14268	37.7415
-0.14219	11.8353
-0.1417	19.9929
-0.14121	33.5901
-0.14072	42.1281
-0.14024	24.1079
-0.13975	24.4027
-0.13926	62.825
-0.13877	89.6221
-0.13829	90.8567
-0.1378	48.5913
-0.13731	56.0759
-0.13682	67.5604
-0.13634	62.7324
-0.13585	65.7795
-0.13536	56.7017
-0.13487	49.0614
-0.13439	56.6711
-0.1339	73.531
-0.13341	33.0159
-0.13292	28.1884
-0.13243	63.4233
-0.13195	89.4083
-0.13146	94.2058
-0.13097	66.8158
-0.13048	69.6758
-0.13	33.8483
-0.12951	42.2083
-0.12902	61.7557
-0.12853	67.7407
-0.12804	86.7882
-0.12756	99.6483
-0.12707	86.9459
-0.12658	87.681
-0.1261	100.916
-0.12561	81.9636
-0.12512	70.0739
-0.12463	87.6216
-0.12414	84.9819
-0.12366	75.2797
-0.12317	77.8273
-0.12268	91.5625
-0.12219	85.8602
-0.12171	77.5953
-0.12122	110.393
-0.12073	107.941
-0.12024	108.114
-0.11976	67.4114
-0.11927	50.2092
-0.11878	69.1946
-0.11829	147.68
-0.11781	140.915
-0.11732	100.901
-0.11683	92.1359
-0.11634	78.1838
-0.11585	95.4817
-0.11537	98.467
-0.11488	105.39
-0.11439	77.3127
-0.1139	92.2982
-0.11342	112.846
-0.11293	104.894
-0.11244	97.4421
-0.11195	118.865
-0.11146	108.913
-0.11098	107.961
-0.11049	128.258
-0.11	140.181
-0.10951	114.479
-0.10903	122.714
-0.10854	149.511
-0.10805	165.997
-0.10756	190.982
-0.10708	205.592
-0.10659	194.514
-0.1061	202.125
-0.10561	224.797
-0.10513	221.97
-0.10464	238.705
-0.10415	214.94
-0.10366	214.487
-0.10318	227.222
-0.10269	240.02
-0.1022	246.005
-0.10171	248.365
-0.10122	251.474
-0.10074	261.085
-0.10025	289.82
-0.09976	307.555
-0.09927	297.665
-0.09879	320.838
-0.0983	305.01
-0.09781	281.745
-0.09732	332.418
-0.09684	377.403
-0.09635	397.326
-0.09586	377.812
-0.09537	359.985
-0.09488	374.033
-0.0944	403.143
-0.09391	424.378
-0.09342	480.176
-0.09293	512.286
-0.09245	550.959
-0.09196	550.257
-0.09147	521.804
-0.09098	573.352
-0.0905	609.15
-0.09001	672.135
-0.08952	719.496
-0.08903	759.731
-0.08855	816.841
-0.08806	872.201
-0.08757	919.124
-0.08708	999.796
-0.08659	1093.59
-0.08611	1167.89
-0.08562	1247.69
-0.08513	1316.61
-0.08464	1411.97
-0.08416	1519.27
-0.08367	1668.57
-0.08318	1895.3
-0.08269	2178.29
-0.08221	2530.59
-0.08172	2969.76
-0.08123	3551.93
-0.08074	4265.35
-0.08026	4973.09
-0.07977	5487.26
-0.07928	5682.37
-0.07879	5601.42
-0.0783	5318.34
-0.07782	4950.58
-0.07733	4510.19
-0.07684	4012.3
-0.07635	3531.41
-0.07587	3027.89
-0.07538	2578.32
-0.07489	2233.99
-0.0744	1948.1
-0.07392	1695.4
-0.07343	1478.57
-0.07294	1304.99
-0.07245	1165.85
-0.07197	1045.52
-0.07148	913.509
-0.07099	838.432
-0.0705	790.917
-0.07001	725.152
-0.06953	595.512
-0.06904	549.184
-0.06855	514.857
-0.06806	466.092
-0.06758	396.389
-0.06709	335.561
-0.0666	309.484
-0.06611	282.156
-0.06563	261.828
-0.06514	240.813
-0.06465	199.798
-0.06416	166.533
-0.06367	196.58
-0.06319	156.69
-0.0627	142.925
-0.06221	139.909
-0.06172	126.456
-0.06124	124.816
-0.06075	120.988
-0.06026	112.848
-0.05977	119.02
-0.05929	74.7545
-0.0588	119.302
-0.05831	118.786
-0.05782	81.7084
-0.05734	101.005
-0.05685	79.7401
-0.05636	86.0996
-0.05587	106.709
-0.05538	100.444
-0.0549	96.2408
-0.05441	82.9755
-0.05392	45.1476
-0.05343	22.6948
-0.05295	73.6796
-0.05246	123.539
-0.05197	109.399
-0.05148	101.571
-0.051	46.8684
-0.05051	-18.022
-0.05002	0.33777
-0.04953	50.6974
-0.04905	29.9945
-0.04856	27.7916
-0.04807	37.3387
-0.04758	26.0735
-0.04709	52.1207
-0.04661	84.1678
-0.04612	47.5275
-0.04563	72.8871
-0.04514	80.4342
-0.04466	61.4189
-0.04417	79.4662
-0.04368	62.2634
-0.04319	21.2482
-0.04271	-11.7671
-0.04222	-27.2198
-0.04173	-1.73523
-0.04124	39.9994
-0.04076	42.484
-0.04027	54.2185
-0.03978	3.07813
-0.03929	-9.37476
-0.0388	19.4225
-0.03832	29.0947
-0.03783	29.9545
-0.03734	41.3143
-0.03685	77.1116
-0.03637	86.4088
-0.03588	48.2062
-0.03539	1.62854
-0.0349	17.4259
-0.03442	-6.46423
-0.03393	-4.2301
-0.03344	25.6912
-0.03295	43.3025
-0.03247	-15.8318
-0.03198	-46.4677
-0.03149	-29.5457
-0.031	-35.0016
-0.03051	-26.8986
-0.03003	3.95178
-0.02954	-15.5724
-0.02905	5.96448
-0.02856	11.2521
-0.02808	-34.1467
-0.02759	-27.049
-0.0271	0.79614
-0.02661	4.14136
-0.02613	-11.0129
-0.02564	-30.8558
-0.02515	-56.1393
-0.02466	-35.3658
-0.02417	-29.7208
-0.02369	-32.8289
-0.0232	-43.5027
-0.02271	-81.0559
-0.02222	-71.3048
-0.02174	-25.9983
-0.02125	-61.0068
-0.02076	-55.7716
-0.02027	15.0831
-0.01979	18.1893
-0.0193	-12.9526
-0.01881	-32.7209
-0.01832	-28.8674
-0.01784	-38.8918
-0.01735	-44.3577
-0.01686	-44.0778
-0.01637	-28.2399
-0.01588	-20.9048
-0.0154	-15.6343
-0.01491	-42.1779
[truncated: 20,536 more rows]

## Sheet: e
Relative area Vs.DSS	The concentration of formate /mM		Linear Fit
0.2418	2		Relative area Vs.DSS	The concentration of formate /mM
1.0892	10		0.2418	2.45844
1.7366	15		0.24456	2.48138
2.332	20		0.24733	2.50431
3.002	25		0.25009	2.52725
			0.25285	2.55019
			0.25561	2.57312
			0.25838	2.59606
			0.26114	2.61899
			0.2639	2.64193
			0.26667	2.66487
			0.26943	2.6878
			0.27219	2.71074
			0.27496	2.73367
			0.27772	2.75661
			0.28048	2.77955
			0.28324	2.80248
			0.28601	2.82542
			0.28877	2.84836
			0.29153	2.87129
			0.2943	2.89423
			0.29706	2.91716
			0.29982	2.9401
			0.30259	2.96304
			0.30535	2.98597
			0.30811	3.00891
			0.31087	3.03184
			0.31364	3.05478
			0.3164	3.07772
			0.31916	3.10065
			0.32193	3.12359
			0.32469	3.14653
			0.32745	3.16946
			0.33021	3.1924
			0.33298	3.21533
			0.33574	3.23827
			0.3385	3.26121
			0.34127	3.28414
			0.34403	3.30708
			0.34679	3.33001
			0.34956	3.35295
			0.35232	3.37589
			0.35508	3.39882
			0.35784	3.42176
			0.36061	3.44469
			0.36337	3.46763
			0.36613	3.49057
			0.3689	3.5135
			0.37166	3.53644
			0.37442	3.55938
			0.37719	3.58231
			0.37995	3.60525
			0.38271	3.62818
			0.38547	3.65112
			0.38824	3.67406
			0.391	3.69699
			0.39376	3.71993
			0.39653	3.74286
			0.39929	3.7658
			0.40205	3.78874
			0.40481	3.81167
			0.40758	3.83461
			0.41034	3.85755
			0.4131	3.88048
			0.41587	3.90342
			0.41863	3.92635
			0.42139	3.94929
			0.42416	3.97223
			0.42692	3.99516
			0.42968	4.0181
			0.43244	4.04103
			0.43521	4.06397
			0.43797	4.08691
			0.44073	4.10984
			0.4435	4.13278
			0.44626	4.15572
			0.44902	4.17865
			0.45179	4.20159
			0.45455	4.22452
			0.45731	4.24746
			0.46007	4.2704
			0.46284	4.29333
			0.4656	4.31627
			0.46836	4.3392
			0.47113	4.36214
			0.47389	4.38508
			0.47665	4.40801
			0.47941	4.43095
			0.48218	4.45388
			0.48494	4.47682
			0.4877	4.49976
			0.49047	4.52269
			0.49323	4.54563
			0.49599	4.56857
			0.49876	4.5915
			0.50152	4.61444
			0.50428	4.63737
			0.50704	4.66031
			0.50981	4.68325
			0.51257	4.70618
			0.51533	4.72912
			0.5181	4.75205
			0.52086	4.77499
			0.52362	4.79793
			0.52639	4.82086
			0.52915	4.8438
			0.53191	4.86674
			0.53467	4.88967
			0.53744	4.91261
			0.5402	4.93554
			0.54296	4.95848
			0.54573	4.98142
			0.54849	5.00435
			0.55125	5.02729
			0.55401	5.05022
			0.55678	5.07316
			0.55954	5.0961
			0.5623	5.11903
			0.56507	5.14197
			0.56783	5.1649
			0.57059	5.18784
			0.57336	5.21078
			0.57612	5.23371
			0.57888	5.25665
			0.58164	5.27959
			0.58441	5.30252
			0.58717	5.32546
			0.58993	5.34839
			0.5927	5.37133
			0.59546	5.39427
			0.59822	5.4172
			0.60099	5.44014
			0.60375	5.46307
			0.60651	5.48601
			0.60927	5.50895
			0.61204	5.53188
			0.6148	5.55482
			0.61756	5.57776
			0.62033	5.60069
			0.62309	5.62363
			0.62585	5.64656
			0.62861	5.6695
			0.63138	5.69244
			0.63414	5.71537
			0.6369	5.73831
			0.63967	5.76124
			0.64243	5.78418
			0.64519	5.80712
			0.64796	5.83005
			0.65072	5.85299
			0.65348	5.87592
			0.65624	5.89886
			0.65901	5.9218
			0.66177	5.94473
			0.66453	5.96767
			0.6673	5.99061
			0.67006	6.01354
			0.67282	6.03648
			0.67559	6.05941
			0.67835	6.08235
			0.68111	6.10529
			0.68387	6.12822
			0.68664	6.15116
			0.6894	6.17409
			0.69216	6.19703
			0.69493	6.21997
			0.69769	6.2429
			0.70045	6.26584
			0.70321	6.28878
			0.70598	6.31171
			0.70874	6.33465
			0.7115	6.35758
			0.71427	6.38052
			0.71703	6.40346
			0.71979	6.42639
			0.72256	6.44933
			0.72532	6.47226
			0.72808	6.4952
			0.73084	6.51814
			0.73361	6.54107
			0.73637	6.56401
			0.73913	6.58695
			0.7419	6.60988
			0.74466	6.63282
			0.74742	6.65575
			0.75019	6.67869
			0.75295	6.70163
			0.75571	6.72456
			0.75847	6.7475
			0.76124	6.77043
			0.764	6.79337
			0.76676	6.81631
			0.76953	6.83924
			0.77229	6.86218
			0.77505	6.88511
			0.77781	6.90805
			0.78058	6.93099
			0.78334	6.95392
			0.7861	6.97686
			0.78887	6.9998
			0.79163	7.02273
			0.79439	7.04567
			0.79716	7.0686
			0.79992	7.09154
			0.80268	7.11448
			0.80544	7.13741
			0.80821	7.16035
			0.81097	7.18328
			0.81373	7.20622
			0.8165	7.22916
			0.81926	7.25209
			0.82202	7.27503
			0.82479	7.29797
			0.82755	7.3209
			0.83031	7.34384
			0.83307	7.36677
			0.83584	7.38971
			0.8386	7.41265
			0.84136	7.43558
			0.84413	7.45852
			0.84689	7.48145
			0.84965	7.50439
			0.85241	7.52733
			0.85518	7.55026
			0.85794	7.5732
			0.8607	7.59613
			0.86347	7.61907
			0.86623	7.64201
			0.86899	7.66494
			0.87176	7.68788
			0.87452	7.71082
			0.87728	7.73375
			0.88004	7.75669
			0.88281	7.77962
			0.88557	7.80256
			0.88833	7.8255
			0.8911	7.84843
			0.89386	7.87137
			0.89662	7.8943
			0.89939	7.91724
			0.90215	7.94018
			0.90491	7.96311
			0.90767	7.98605
			0.91044	8.00899
			0.9132	8.03192
			0.91596	8.05486
			0.91873	8.07779
			0.92149	8.10073
			0.92425	8.12367
			0.92701	8.1466
			0.92978	8.16954
			0.93254	8.19247
			0.9353	8.21541
			0.93807	8.23835
			0.94083	8.26128
			0.94359	8.28422
			0.94636	8.30715
			0.94912	8.33009
			0.95188	8.35303
			0.95464	8.37596
			0.95741	8.3989
			0.96017	8.42184
			0.96293	8.44477
			0.9657	8.46771
			0.96846	8.49064
			0.97122	8.51358
			0.97399	8.53652
			0.97675	8.55945
			0.97951	8.58239
			0.98227	8.60532
			0.98504	8.62826
			0.9878	8.6512
			0.99056	8.67413
			0.99333	8.69707
			0.99609	8.72001
			0.99885	8.74294
			1.00161	8.76588
			1.00438	8.78881
			1.00714	8.81175
			1.0099	8.83469
			1.01267	8.85762
			1.01543	8.88056
			1.01819	8.90349
			1.02096	8.92643
			1.02372	8.94937
			1.02648	8.9723
			1.02924	8.99524
			1.03201	9.01818
			1.03477	9.04111
			1.03753	9.06405
			1.0403	9.08698
			1.04306	9.10992
			1.04582	9.13286
			1.04859	9.15579
			1.05135	9.17873
			1.05411	9.20166
			1.05687	9.2246
			1.05964	9.24754
			1.0624	9.27047
			1.06516	9.29341
			1.06793	9.31634
			1.07069	9.33928
			1.07345	9.36222
			1.07621	9.38515
			1.07898	9.40809
			1.08174	9.43103
			1.0845	9.45396
			1.08727	9.4769
			1.09003	9.49983
			1.09279	9.52277
			1.09556	9.54571
			1.09832	9.56864
			1.10108	9.59158
			1.10384	9.61451
			1.10661	9.63745
			1.10937	9.66039
			1.11213	9.68332
			1.1149	9.70626
			1.11766	9.7292
			1.12042	9.75213
			1.12319	9.77507
			1.12595	9.798
			1.12871	9.82094
			1.13147	9.84388
			1.13424	9.86681
			1.137	9.88975
			1.13976	9.91268
			1.14253	9.93562
			1.14529	9.95856
			1.14805	9.98149
			1.15081	10.0044
			1.15358	10.0274
			1.15634	10.0503
			1.1591	10.0732
			1.16187	10.0962
			1.16463	10.1191
			1.16739	10.142
			1.17016	10.165
			1.17292	10.1879
			1.17568	10.2109
			1.17844	10.2338
			1.18121	10.2567
			1.18397	10.2797
			1.18673	10.3026
			1.1895	10.3255
			1.19226	10.3485
			1.19502	10.3714
			1.19779	10.3943
			1.20055	10.4173
			1.20331	10.4402
			1.20607	10.4632
			1.20884	10.4861
			1.2116	10.509
			1.21436	10.532
			1.21713	10.5549
			1.21989	10.5778
			1.22265	10.6008
			1.22541	10.6237
			1.22818	10.6466
			1.23094	10.6696
			1.2337	10.6925
			1.23647	10.7155
			1.23923	10.7384
			1.24199	10.7613
			1.24476	10.7843
			1.24752	10.8072
			1.25028	10.8301
			1.25304	10.8531
			1.25581	10.876
			1.25857	10.8989
			1.26133	10.9219
			1.2641	10.9448
			1.26686	10.9678
			1.26962	10.9907
			1.27239	11.0136
			1.27515	11.0366
			1.27791	11.0595
			1.28067	11.0824
			1.28344	11.1054
			1.2862	11.1283
			1.28896	11.1512
			1.29173	11.1742
			1.29449	11.1971
			1.29725	11.22
			1.30001	11.243
			1.30278	11.2659
			1.30554	11.2889
			1.3083	11.3118
			1.31107	11.3347
			1.31383	11.3577
			1.31659	11.3806
			1.31936	11.4035
			1.32212	11.4265
			1.32488	11.4494
			1.32764	11.4723
			1.33041	11.4953
			1.33317	11.5182
			1.33593	11.5412
			1.3387	11.5641
			1.34146	11.587
			1.34422	11.61
			1.34699	11.6329
			1.34975	11.6558
			1.35251	11.6788
			1.35527	11.7017
			1.35804	11.7246
			1.3608	11.7476
			1.36356	11.7705
			1.36633	11.7934
			1.36909	11.8164
			1.37185	11.8393
			1.37461	11.8623
			1.37738	11.8852
			1.38014	11.9081
			1.3829	11.9311
			1.38567	11.954
			1.38843	11.9769
			1.39119	11.9999
			1.39396	12.0228
			1.39672	12.0457
			1.39948	12.0687
			1.40224	12.0916
			1.40501	12.1145
			1.40777	12.1375
			1.41053	12.1604
			1.4133	12.1834
			1.41606	12.2063
			1.41882	12.2292
			1.42159	12.2522
			1.42435	12.2751
			1.42711	12.298
			1.42987	12.321
			1.43264	12.3439
			1.4354	12.3668
			1.43816	12.3898
			1.44093	12.4127
			1.44369	12.4357
			1.44645	12.4586
			1.44921	12.4815
			1.45198	12.5045
			1.45474	12.5274
			1.4575	12.5503
			1.46027	12.5733
			1.46303	12.5962
			1.46579	12.6191
			1.46856	12.6421
			1.47132	12.665
			1.47408	12.688
			1.47684	12.7109
			1.47961	12.7338
			1.48237	12.7568
			1.48513	12.7797
			1.4879	12.8026
			1.49066	12.8256
			1.49342	12.8485
			1.49619	12.8714
			1.49895	12.8944
			1.50171	12.9173
			1.50447	12.9403
			1.50724	12.9632
			1.51	12.9861
			1.51276	13.0091
			1.51553	13.032
			1.51829	13.0549
			1.52105	13.0779
			1.52381	13.1008
			1.52658	13.1237
			1.52934	13.1467
			1.5321	13.1696
			1.53487	13.1926
			1.53763	13.2155
			1.54039	13.2384
			1.54316	13.2614
			1.54592	13.2843
			1.54868	13.3072
			1.55144	13.3302
			1.55421	13.3531
			1.55697	13.376
			1.55973	13.399
			1.5625	13.4219
			1.56526	13.4449
			1.56802	13.4678
			1.57079	13.4907
			1.57355	13.5137
			1.57631	13.5366
			1.57907	13.5595
			1.58184	13.5825
			1.5846	13.6054
			1.58736	13.6283
			1.59013	13.6513
			1.59289	13.6742
			1.59565	13.6972
			1.59841	13.7201
			1.60118	13.743
			1.60394	13.766
			1.6067	13.7889
			1.60947	13.8118
			1.61223	13.8348
			1.61499	13.8577
			1.61776	13.8806
			1.62052	13.9036
			1.62328	13.9265
			1.62604	13.9494
			1.62881	13.9724
			1.63157	13.9953
			1.63433	14.0183
			1.6371	14.0412
			1.63986	14.0641
			1.64262	14.0871
			1.64539	14.11
			1.64815	14.1329
			1.65091	14.1559
			1.65367	14.1788
			1.65644	14.2017
			1.6592	14.2247
			1.66196	14.2476
			1.66473	14.2706
			1.66749	14.2935
			1.67025	14.3164
			1.67301	14.3394
			1.67578	14.3623
			1.67854	14.3852
			1.6813	14.4082
			1.68407	14.4311
			1.68683	14.454
			1.68959	14.477
			1.69236	14.4999
			1.69512	14.5229
			1.69788	14.5458
			1.70064	14.5687
			1.70341	14.5917
			1.70617	14.6146
			1.70893	14.6375
			1.7117	14.6605
			1.71446	14.6834
			1.71722	14.7063
			1.71999	14.7293
			1.72275	14.7522
			1.72551	14.7751
			1.72827	14.7981
			1.73104	14.821
			1.7338	14.8439
			1.73656	14.8669
			1.73933	14.8898
			1.74209	14.9128
			1.74485	14.9357
			1.74761	14.9586
			1.75038	14.9816
			1.75314	15.0045
			1.7559	15.0274
			1.75867	15.0504
			1.76143	15.0733
			1.76419	15.0962
			1.76696	15.1192
			1.76972	15.1421
			1.77248	15.1651
			1.77524	15.188
			1.77801	15.2109
			1.78077	15.2339
			1.78353	15.2568
			1.7863	15.2797
			1.78906	15.3027
			1.79182	15.3256
			1.79459	15.3485
			1.79735	15.3715
			1.80011	15.3944
			1.80287	15.4174
			1.80564	15.4403
			1.8084	15.4632
			1.81116	15.4862
			1.81393	15.5091
			1.81669	15.532
			1.81945	15.555
			1.82221	15.5779
			1.82498	15.6008
			1.82774	15.6238
			1.8305	15.6467
			1.83327	15.6697
			1.83603	15.6926
			1.83879	15.7155
			1.84156	15.7385
			1.84432	15.7614
			1.84708	15.7843
			1.84984	15.8073
			1.85261	15.8302
			1.85537	15.8531
			1.85813	15.8761
			1.8609	15.899
			1.86366	15.922
			1.86642	15.9449
			1.86919	15.9678
			1.87195	15.9908
			1.87471	16.0137
			1.87747	16.0366
			1.88024	16.0596
			1.883	16.0825
			1.88576	16.1054
			1.88853	16.1284
			1.89129	16.1513
			1.89405	16.1743
			1.89681	16.1972
			1.89958	16.2201
			1.90234	16.2431
			1.9051	16.266
			1.90787	16.2889
			1.91063	16.3119
			1.91339	16.3348
			1.91616	16.3577
			1.91892	16.3807
			1.92168	16.4036
			1.92444	16.4265
			1.92721	16.4495
			1.92997	16.4724
			1.93273	16.4953
			1.9355	16.5183
			1.93826	16.5412
			1.94102	16.5642
			1.94379	16.5871
			1.94655	16.61
			1.94931	16.633
			1.95207	16.6559
			1.95484	16.6788
			1.9576	16.7018
			1.96036	16.7247
			1.96313	16.7477
			1.96589	16.7706
			1.96865	16.7935
			1.97141	16.8165
			1.97418	16.8394
			1.97694	16.8623
			1.9797	16.8853
			1.98247	16.9082
			1.98523	16.9311
			1.98799	16.9541
			1.99076	16.977
			1.99352	16.9999
			1.99628	17.0229
			1.99904	17.0458
			2.00181	17.0688
			2.00457	17.0917
			2.00733	17.1146
			2.0101	17.1376
			2.01286	17.1605
			2.01562	17.1834
			2.01839	17.2064
			2.02115	17.2293
			2.02391	17.2523
			2.02667	17.2752
			2.02944	17.2981
			2.0322	17.321
			2.03496	17.344
			2.03773	17.3669
			2.04049	17.3899
			2.04325	17.4128
			2.04601	17.4357
			2.04878	17.4587
			2.05154	17.4816
			2.0543	17.5045
			2.05707	17.5275
			2.05983	17.5504
			2.06259	17.5734
			2.06536	17.5963
			2.06812	17.6192
			2.07088	17.6422
			2.07364	17.6651
			2.07641	17.688
			2.07917	17.711
			2.08193	17.7339
			2.0847	17.7568
			2.08746	17.7798
			2.09022	17.8027
			2.09299	17.8256
			2.09575	17.8486
			2.09851	17.8715
			2.10127	17.8945
			2.10404	17.9174
			2.1068	17.9403
			2.10956	17.9633
			2.11233	17.9862
			2.11509	18.0091
			2.11785	18.0321
			2.12061	18.055
			2.12338	18.078
			2.12614	18.1009
			2.1289	18.1238
			2.13167	18.1468
			2.13443	18.1697
			2.13719	18.1926
			2.13996	18.2156
			2.14272	18.2385
			2.14548	18.2614
			2.14824	18.2844
			2.15101	18.3073
			2.15377	18.3302
			2.15653	18.3532
			2.1593	18.3761
			2.16206	18.399
			2.16482	18.422
			2.16759	18.4449
			2.17035	18.4679
			2.17311	18.4908
			2.17587	18.5137
			2.17864	18.5367
			2.1814	18.5596
			2.18416	18.5825
			2.18693	18.6055
			2.18969	18.6284
			2.19245	18.6514
			2.19521	18.6743
			2.19798	18.6972
			2.20074	18.7202
			2.2035	18.7431
			2.20627	18.766
			2.20903	18.789
			2.21179	18.8119
			2.21456	18.8348
			2.21732	18.8578
			2.22008	18.8807
			2.22284	18.9036
			2.22561	18.9266
			2.22837	18.9495
			2.23113	18.9725
			2.2339	18.9954
			2.23666	19.0183
			2.23942	19.0413
			2.24219	19.0642
			2.24495	19.0871
			2.24771	19.1101
			2.25047	19.133
			2.25324	19.156
			2.256	19.1789
			2.25876	19.2018
			2.26153	19.2248
			2.26429	19.2477
			2.26705	19.2706
			2.26981	19.2936
			2.27258	19.3165
			2.27534	19.3394
			2.2781	19.3624
			2.28087	19.3853
			2.28363	19.4082
			2.28639	19.4312
			2.28916	19.4541
			2.29192	19.477
			2.29468	19.5
			2.29744	19.5229
			2.30021	19.5459
			2.30297	19.5688
			2.30573	19.5917
			2.3085	19.6147
			2.31126	19.6376
			2.31402	19.6605
			2.31679	19.6835
			2.31955	19.7064
			2.32231	19.7294
			2.32507	19.7523
			2.32784	19.7752
			2.3306	19.7982
			2.33336	19.8211
			2.33613	19.844
			2.33889	19.867
			2.34165	19.8899
			2.34441	19.9128
			2.34718	19.9358
			2.34994	19.9587
			2.3527	19.9816
			2.35547	20.0046
			2.35823	20.0275
			2.36099	20.0505
			2.36376	20.0734
			2.36652	20.0963
			2.36928	20.1193
			2.37204	20.1422
			2.37481	20.1651
			2.37757	20.1881
			2.38033	20.211
			2.3831	20.2339
			2.38586	20.2569
			2.38862	20.2798
			2.39139	20.3027
			2.39415	20.3257
			2.39691	20.3486
			2.39967	20.3716
			2.40244	20.3945
			2.4052	20.4174
			2.40796	20.4404
			2.41073	20.4633
			2.41349	20.4862
			2.41625	20.5092
			2.41901	20.5321
			2.42178	20.5551
			2.42454	20.578
			2.4273	20.6009
			2.43007	20.6239
			2.43283	20.6468
			2.43559	20.6697
			2.43836	20.6927
			2.44112	20.7156
			2.44388	20.7385
			2.44664	20.7615
			2.44941	20.7844
			2.45217	20.8073
			2.45493	20.8303
			2.4577	20.8532
			2.46046	20.8762
			2.46322	20.8991
			2.46599	20.922
			2.46875	20.945
			2.47151	20.9679
			2.47427	20.9908
			2.47704	21.0138
			2.4798	21.0367
			2.48256	21.0596
			2.48533	21.0826
			2.48809	21.1055
			2.49085	21.1285
			2.49361	21.1514
			2.49638	21.1743
			2.49914	21.1973
			2.5019	21.2202
			2.50467	21.2431
			2.50743	21.2661
			2.51019	21.289
			2.51296	21.3119
			2.51572	21.3349
			2.51848	21.3578
			2.52124	21.3807
			2.52401	21.4037
			2.52677	21.4266
			2.52953	21.4496
			2.5323	21.4725
			2.53506	21.4954
			2.53782	21.5184
			2.54059	21.5413
			2.54335	21.5642
			2.54611	21.5872
			2.54887	21.6101
			2.55164	21.6331
			2.5544	21.656
			2.55716	21.6789
			2.55993	21.7019
			2.56269	21.7248
			2.56545	21.7477
			2.56821	21.7707
			2.57098	21.7936
			2.57374	21.8165
			2.5765	21.8395
			2.57927	21.8624
			2.58203	21.8853
			2.58479	21.9083
			2.58756	21.9312
			2.59032	21.9541
			2.59308	21.9771
			2.59584	22
			2.59861	22.023
			2.60137	22.0459
			2.60413	22.0688
			2.6069	22.0918
			2.60966	22.1147
			2.61242	22.1376
			2.61519	22.1606
			2.61795	22.1835
			2.62071	22.2065
			2.62347	22.2294
			2.62624	22.2523
			2.629	22.2753
			2.63176	22.2982
			2.63453	22.3211
			2.63729	22.3441
			2.64005	22.367
			2.64281	22.3899
			2.64558	22.4129
			2.64834	22.4358
			2.6511	22.4587
			2.65387	22.4817
			2.65663	22.5046
			2.65939	22.5276
			2.66216	22.5505
			2.66492	22.5734
			2.66768	22.5964
			2.67044	22.6193
			2.67321	22.6422
			2.67597	22.6652
			2.67873	22.6881
			2.6815	22.7111
			2.68426	22.734
			2.68702	22.7569
			2.68979	22.7798
			2.69255	22.8028
			2.69531	22.8257
			2.69807	22.8487
			2.70084	22.8716
			2.7036	22.8945
			2.70636	22.9175
			2.70913	22.9404
			2.71189	22.9633
			2.71465	22.9863
			2.71741	23.0092
			2.72018	23.0322
			2.72294	23.0551
			2.7257	23.078
			2.72847	23.101
			2.73123	23.1239
			2.73399	23.1468
			2.73676	23.1698
			2.73952	23.1927
			2.74228	23.2156
			2.74504	23.2386
			2.74781	23.2615
			2.75057	23.2844
			2.75333	23.3074
			2.7561	23.3303
			2.75886	23.3533
			2.76162	23.3762
			2.76439	23.3991
			2.76715	23.4221
			2.76991	23.445
			2.77267	23.4679
			2.77544	23.4909
			2.7782	23.5138
			2.78096	23.5368
			2.78373	23.5597
			2.78649	23.5826
			2.78925	23.6056
			2.79201	23.6285
			2.79478	23.6514
			2.79754	23.6744
			2.8003	23.6973
			2.80307	23.7202
			2.80583	23.7432
			2.80859	23.7661
			2.81136	23.789
			2.81412	23.812
			2.81688	23.8349
			2.81964	23.8578
			2.82241	23.8808
			2.82517	23.9037
			2.82793	23.9267
			2.8307	23.9496
			2.83346	23.9725
			2.83622	23.9955
			2.83899	24.0184
			2.84175	24.0413
			2.84451	24.0643
			2.84727	24.0872
			2.85004	24.1102
			2.8528	24.1331
			2.85556	24.156
			2.85833	24.179
			2.86109	24.2019
			2.86385	24.2248
			2.86661	24.2478
			2.86938	24.2707
			2.87214	24.2936
			2.8749	24.3166
			2.87767	24.3395
			2.88043	24.3624
			2.88319	24.3854
			2.88596	24.4083
			2.88872	24.4313
			2.89148	24.4542
			2.89424	24.4771
			2.89701	24.5001
			2.89977	24.523
			2.90253	24.5459
			2.9053	24.5689
			2.90806	24.5918
			2.91082	24.6147
			2.91359	24.6377
			2.91635	24.6606
			2.91911	24.6836
			2.92187	24.7065
			2.92464	24.7294
			2.9274	24.7524
			2.93016	24.7753
			2.93293	24.7982
			2.93569	24.8212
			2.93845	24.8441
			2.94121	24.867
			2.94398	24.89
			2.94674	24.9129
			2.9495	24.9358
			2.95227	24.9588
			2.95503	24.9817
			2.95779	25.0047
			2.96056	25.0276
			2.96332	25.0505
			2.96608	25.0735
			2.96884	25.0964
			2.97161	25.1193
			2.97437	25.1423
			2.97713	25.1652
			2.9799	25.1882
			2.98266	25.2111
			2.98542	25.234
			2.98819	25.257
			2.99095	25.2799
			2.99371	25.3028
			2.99647	25.3258
			2.99924	25.3487
			3.002	25.3716
