# Supplementary material for: The role of oxygen-vacancy in bifunctional indium oxyhydroxide catalysts for electrochemical coupling of biomass valorization with CO2 conversion
Source: Nat Commun. 2023 Apr 11;14:2040. doi: 10.1038/s41467-023-37679-3 (PMC10090200; doi:10.1038/s41467-023-37679-3)
Supplement: Supplementary file 4 — Source Data [file 41467_2023_37679_MOESM4_ESM.zip › Source data/Supplementary Figure 8.xlsx]

## Sheet: a
E	FE	FE	FE
V vs. RHE	%	%	%
	Formate	CO	H2
-0.7	75.5	9.4	10.1
-0.75	77.9	8.6	11.3
-0.8	78.2	7.9	12.5
-0.85	78.7	7.1	13.6
-0.9	80.5	4.6	14.4
-0.95	80	4.4	16.5
-1	77.2	3.2	20.6

## Sheet: b
E	FE	FE	FE
V vs. RHE	%	%	%
	Formate	CO	H2
-0.7	89.9	5.8	1.7
-0.75	91	5.3	2
-0.8	91.9	4.6	2.9
-0.85	92.6	4	3.4
-0.9	91.7	2.8	5.6
-0.95	90	1.9	8.1
-1	86.4	1.5	12.8

## Sheet: c
E	FE	FE	FE
V vs. RHE	%	%	%
	Formate	CO	H2
-0.7	65.5	12.6	13.9
-0.75	66	12.6	17.5
-0.8	67.2	12.1	18.1
-0.85	67.5	11.4	19
-0.9	68.6	9.9	20.5
-0.95	71.5	5.7	23.6
-1	65	5	32
