# Supplementary material for: The role of oxygen-vacancy in bifunctional indium oxyhydroxide catalysts for electrochemical coupling of biomass valorization with CO2 conversion
Source: Nat Commun. 2023 Apr 11;14:2040. doi: 10.1038/s41467-023-37679-3 (PMC10090200; doi:10.1038/s41467-023-37679-3)
Supplement: Supplementary file 4 — Source Data [file 41467_2023_37679_MOESM4_ESM.zip › Source data/Supplementary Figure 9.xlsx]

## Sheet: a
E/ V vs. RHE	Current density / mA cm-2
0.00088	-0.18382
-0.00412	-0.18672
-0.00912	-0.18991
-0.01412	-0.19299
-0.01912	-0.19544
-0.02412	-0.19873
-0.02912	-0.20198
-0.03412	-0.2051
-0.03912	-0.2079
-0.04412	-0.21186
-0.04912	-0.21448
-0.05412	-0.21833
-0.05912	-0.22145
-0.06412	-0.22526
-0.06912	-0.22956
-0.07412	-0.23261
-0.07912	-0.23663
-0.08412	-0.2456
-0.08912	-0.24801
-0.09412	-0.25074
-0.09912	-0.25452
-0.10412	-0.25876
-0.10912	-0.26299
-0.11412	-0.26761
-0.11912	-0.27139
-0.12412	-0.27496
-0.12912	-0.27958
-0.13412	-0.28437
-0.13912	-0.28882
-0.14412	-0.29393
-0.14912	-0.29851
-0.15412	-0.30387
-0.15912	-0.30769
-0.16412	-0.31216
-0.16912	-0.3185
-0.17412	-0.32189
-0.17912	-0.32641
-0.18412	-0.33159
-0.18912	-0.33618
-0.19412	-0.34296
-0.19912	-0.34615
-0.20412	-0.34895
-0.20912	-0.3549
-0.21412	-0.35945
-0.21912	-0.3626
-0.22412	-0.36995
-0.22912	-0.3738
-0.23412	-0.3766
-0.23912	-0.3829
-0.24412	-0.38745
-0.24912	-0.3899
-0.25412	-0.39305
-0.25912	-0.399
-0.26412	-0.4018
-0.26912	-0.40915
-0.27412	-0.41055
-0.27912	-0.4137
-0.28412	-0.4172
-0.28912	-0.4207
-0.29412	-0.4242
-0.29912	-0.42805
-0.30412	-0.43155
-0.30912	-0.4361
-0.31412	-0.43855
-0.31912	-0.44205
-0.32412	-0.44625
-0.32912	-0.45255
-0.33412	-0.45535
-0.33912	-0.45815
-0.34412	-0.462
-0.34912	-0.4648
-0.35412	-0.46935
-0.35912	-0.47845
-0.36412	-0.47775
-0.36912	-0.48405
-0.37412	-0.49315
-0.37912	-0.49525
-0.38412	-0.497
-0.38912	-0.4991
-0.39412	-0.5061
-0.39912	-0.5068
-0.40412	-0.511
-0.40912	-0.51485
-0.41412	-0.51975
-0.41912	-0.52185
-0.42412	-0.52675
-0.42912	-0.5341
-0.43412	-0.53585
-0.43912	-0.53865
-0.44412	-0.5432
-0.44912	-0.55895
-0.45412	-0.56175
-0.45912	-0.5733
-0.46412	-0.5768
-0.46912	-0.5782
-0.47412	-0.5838
-0.47912	-0.5929
-0.48412	-0.5985
-0.48912	-0.6062
-0.49412	-0.60935
-0.49912	-0.6132
-0.50412	-0.6258
-0.50912	-0.63805
-0.51412	-0.65275
-0.51912	-0.66465
-0.52412	-0.66955
-0.52912	-0.67305
-0.53412	-0.68355
-0.53912	-0.69055
-0.54412	-0.7112
-0.54912	-0.71995
-0.55412	-0.73115
-0.55912	-0.7469
-0.56412	-0.75145
-0.56912	-0.7609
-0.57412	-0.7686
-0.57912	-0.78155
-0.58412	-0.7952
-0.58912	-0.81095
-0.59412	-0.8246
-0.59912	-0.8372
-0.60412	-0.8512
-0.60912	-0.8624
-0.61412	-0.8736
-0.61912	-0.8883
-0.62412	-0.8981
-0.62912	-0.91105
-0.63412	-0.9289
-0.63912	-0.94955
-0.64412	-0.97965
-0.64912	-0.9849
-0.65412	-0.9968
-0.65912	-1.0171
-0.66412	-1.03355
-0.66912	-1.03845
-0.67412	-1.0416
-0.67912	-1.09655
-0.68412	-1.1151
-0.68912	-1.11895
-0.69412	-1.1571
-0.69912	-1.1739
-0.70412	-1.1865
-0.70912	-1.2103
-0.71412	-1.2194
-0.71912	-1.23655
-0.72412	-1.28415
-0.72912	-1.3167
-0.73412	-1.34855
-0.73912	-1.3664
-0.74412	-1.3797
-0.74912	-1.40315
-0.75412	-1.4315
-0.75912	-1.47035
-0.76412	-1.5057
-0.76912	-1.5323
-0.77412	-1.56415
-0.77912	-1.5974
-0.78412	-1.64255
-0.78912	-1.6828
-0.79412	-1.72235
-0.79912	-1.76225
-0.80412	-1.8102
-0.80912	-1.8627
-0.81412	-1.90435
-0.81912	-1.9726
-0.82412	-2.0251
-0.82912	-2.08635
-0.83412	-2.1343
-0.83912	-2.212
-0.84412	-2.27395
-0.84912	-2.331
-0.85412	-2.4094
-0.85912	-2.47625
-0.86412	-2.56305
-0.86912	-2.64215
-0.87412	-2.7237
-0.87912	-2.80035
-0.88412	-2.9036
-0.88912	-3.01315
-0.89412	-3.1339
-0.89912	-3.22315
-0.90412	-3.3348
-0.90912	-3.4503
-0.91412	-3.556
-0.91912	-3.7065
-0.92412	-3.815
-0.92912	-3.9865
-0.93412	-4.137
-0.93912	-4.3085
-0.94412	-4.473
-0.94912	-4.634
-0.95412	-4.781
-0.95912	-4.984
-0.96412	-5.3095
-0.96912	-5.5195
-0.97412	-5.7785
-0.97912	-6.062
-0.98412	-6.321
-0.98912	-6.6185
-0.99412	-6.944
-0.99912	-7.2205
-1.00412	-7.63
-1.00912	-8.0465
-1.01412	-8.4175
-1.01912	-8.9775
-1.02412	-9.485
-1.02912	-10.0555
-1.03412	-10.626
-1.03912	-11.242
-1.04412	-11.9805
-1.04912	-12.7225
-1.05412	-13.4995
-1.05912	-14.322
-1.06412	-15.442
-1.06912	-16.66
-1.07412	-18.116
-1.07912	-19.5195
-1.08412	-21.5075
-1.08912	-24.976

## Sheet: b
E	FE	FE	FE
V vs. RHE	%	%	%
	Formate	CO	H2
-1.1	0	0	99.5
-1	0	0.4	96.4
-0.9	0	0.9	95.3
-0.8	0	1.2	96
-0.7	0	3.3	90.3
